# Supplementary material for: Epigenetic landscape in the kick-and-kill therapeutic vaccine BCN02 clinical trial is associated with antiretroviral treatment interruption (ATI) outcome
Source: eBioMedicine. 2022 Mar 21;78:103956. doi: 10.1016/j.ebiom.2022.103956 (PMC8938861; doi:10.1016/j.ebiom.2022.103956)
Supplement: Supplementary file 2 [file mmc2.xlsx]

## Sheet: TableS1_BCN02 individuals
Table S1: Clinical and viral information of participants in BCN02 clinical trial
					cART initiation		BCN02 Entry		MAP					Magnitude HIVconsv			Breadth HIVconsv			Magnitude HIVtotal			Breadth HIVtotal			Proviral			Ultrasensitive Viral load			CA-RNA			H3Ac
ID	Sex	Age	Rebound	Inclusion in sub-omics analysis1	Days since HIV to cART initiation	pVL at cART initiation (copies/ml) - Log10	Time on cART BCN02 Entry	CD4 counts BCN02 Entry	CD4 counts MAP	CD4/CD8 MAP	Total time on cART MAP	Time on UD pVL MAP	Weeks since last Vax to MAP	BSL	Vacc	post- Vacc+RMD 2	BSL	Vacc	post- Vacc+RMD 2	BSL	Vacc	post- Vacc+RMD 2	BSL	Vacc	post- Vacc+RMD 2	BSL	Vacc	Vacc+RMD	BSL	Vacc	Vacc+RMD	BSL	Vacc	Vacc+RMD	Vacc+RMD
A02	Male	40	Late	Y	106	2.02531	3.76986	645	533	1.64	4.24658	4.16164	9.71429	1650	1680	880	5	6	5	2175	1890	880	3	3	2	169.057	278.82	128.367	1.11111	1.11111	0.909091	2.36486	2.35849	1.42617	14206
A04	Male	39.3151	Early	Y	65	1.81291	3.35068	728	735	1.75	3.89589	3.15342	17.2857	2260	2970	1475	3	3	3	4655	8355	2825	1	1	1	107.104	157.096	131.429	22.5581	1.16279	5.96774	0.909653	NA	2.62605	9131
A05	Male	29.6384	Late	Y	163.5	2.21352	3.52877	657	496	0.76	3.90411	3.84658	8.57143	0	665	685	0	4	4	0	1195	1175	0	0	0	64.6288	46.0064	42.5197	1.11111	1.25	1	UD	UD	UD	111
A09	Male	40.1589	Late	Y	28	1.44716	3.47123	971	854	1.52	3.98082	3.53973	15.5714	55	1165	330	1	6	5	285	2030	875	0	2	0	167.539	154.455	327.566	1.11111	1.16279	12.3636	1.63043	2.3571	0.353507	598
A12	Male	42.0466	Early	Y	67	1.82607	3.16438	1383	1075	1.3	3.67123	3.46027	13.2857	0	170	205	0	2	1	240	525	550	1	1	2	139.91	110.164	104.803	20.75	4.44444	4.18182	0.320423	0.369526	0.376344	17899
A13	Male	44.8192	Early	Y	99.5	1.99782	3.07123	476	480	1.11	3.7589	3.68219	24.8571	280	1060	6901.35	3	4	6	280	1120	7151.55	0	0	1	751.592	795.918	655.738	1.19048	1.66667	1	9.375	8.08011	10.7673	4856
A14	Female	33.1041	NA	N	118	2.07188	3.03014	1331	1269	1.52	3.71233	3.63562	23.4286	1978.52	870	1120	4	5	3	4036.97	1865	1810	0	4	1	465.863	892.308	464.419	1.19048	1.04167	0.909091	4.61877	5.5303	7.5	17442
A15	Male	36.811	Early	Y	82	1.91381	3.12603	1408	1230	0.87	3.49315	3.22466	8.14286	405	1200	3210	2	5	3	545	1415	3515	0	0	1	17.561	38.5185	60.1156	NA	NA	10	0.48668	0.21611	0.584416	7857
B03	Male	41.0438	NA	Y*	52	1.716	3.19178	885	741	1.56	3.6	3.36164	8.14286	330	400	260	1	2	2	550	525	330	2	2	1	110.526	97.2549	152.381	1.19048	13.3333	15.0909	1.41753	1.01351	1.5	16750
B05	Male	45.6658	Early	Y	107	2.02938	3.2411	728	484	1.29	3.86301	3.6137	19.2857	100	310	1797.45	1	2	4	680	940	2502.45	1	2	2	361.111	494.024	535.565	4.22222	1.11111	0.943396	5.98679	3.49359	12.9108	1211
B06	Male	48.263	Early	Y	32	1.50515	3.2411	416	468	1.38	3.63836	3.40822	8.14286	0	455	450	0	3	4	0	455	580	0	2	1	66.1017	25.974	96.2025	5.75	4.28571	6.03774	0.0711744	0.045045	0.041632	13478
B07	Male	36.2575	NA	Y*	92	1.96379	3.2411	1182	840	1.75	NA	NA	NA	55	575	375	1	5	0	55	575	375	1	1	0	17.3913	84.3373	24.8447	1.11111	1.11111	5.81818	0.0760456	0.167785	0.159151	12143
B10	Male	43.5973	Early	Y	73	1.86332	3.41644	950	882	1.48	3.86027	3.40822	8.14286	0	215	670	0	3	2	425	1025	1900	0	1	1	190.476	127.358	105.397	2.2	1.13636	17.4	1.51822	0.836268	2.27273	11427
B13	Male	32.0959	Late	Y	112	2.04922	3.07671	648	950	1.61	3.58082	3.50411	11.8571	445	1525	1110	1	3	5	445	1525	1110	1	1	1	60.1504	23.1738	30.4762	NA	NA	1.19048	UD	UD	UD	12434
B14	Male	37.989	Early	Y	116	2.06446	3.42192	533	560	1.25	3.85479	3.79726	10.7143	510	470	930	4	3	5	710	640	1080	0	0	0	434.343	313.043	395.795	1.25	1	1.81818	2.08024	2.66768	3.69497	5543
1. B07 and B03 are only included in logitudinal analysis (BSL, Vacc and Vacc+RMD)
2. Results are from 3 weeks post RMD infusion

## Sheet: TableS2_REDUCindividuals
Table S2: Clinical information of participants in REDUC clinical trial
ID	Sex	Age	CD4 counts REDUC Entry	Years since HIV to cART initiation	Years on cART REDUC Entry
1101	Male	49	760	2	10.6
1102	Male	53	760	18.5	4.1
1105	Male	60	510	1.1	12.8
1106	Male	59	530	0.2	14.5
1107	Male	69	510	2	5
