# Supplementary material for: Epigenetic landscape in the kick-and-kill therapeutic vaccine BCN02 clinical trial is associated with antiretroviral treatment interruption (ATI) outcome
Source: eBioMedicine. 2022 Mar 21;78:103956. doi: 10.1016/j.ebiom.2022.103956 (PMC8938861; doi:10.1016/j.ebiom.2022.103956)
Supplement: Supplementary file 3 [file mmc3.xlsx]

## Sheet: Table S11
Table S11. Differentially expressed genes between post-RMD and pre-RMD in PBMC of REDUC clinical trial
	1101.v1	1101.v9	1102.v1	1102.v9	1105.v1	1105.v9	1106.v1	1106.v9	1107.v1	1107.v9	ENSEMBL_ID	SYMBOL	Biotype	ID	Mean_v1	Mean_v9	DiffMean	Median_v1	Median_v9	DiffMedian	logFC	AveExpr	t	P.Value	adj.P.Val	B
ENSG00000130783.14,CCDC62,protein_coding	0.897488	-0.0898857	0.302034	-0.0941416	0.159839	-0.261735	0.270967	-0.593971	0.499541	-0.371433	ENSG00000130783	CCDC62	protein_coding	ENSG00000130783.14,CCDC62,protein_coding	0.425974	-0.282233	-0.708207	0.302034	-0.261735	-0.563769	-0.708207	0.0718703	-6.85017	4.58023e-05	0.664179	-1.50866
ENSG00000242615.1,AC022415.1,transcribed_processed_pseudogene	0.558963	0.321429	0.422328	-0.169104	0.368156	-0.16552	0.881792	0.165895	0.839233	-0.240189	ENSG00000242615	AC022415.1	transcribed_processed_pseudogene	ENSG00000242615.1,AC022415.1,transcribed_processed_pseudogene	0.614095	-0.0174976	-0.631592	0.558963	-0.16552	-0.724483	-0.631592	0.298298	-5.89805	0.000154789	0.755641	-1.78489
ENSG00000286532.1,PARTICL,lncRNA	0.534918	0.946826	0.575485	0.878202	0.484566	0.917373	0.590657	1.0901	0.279275	1.30234	ENSG00000286532	PARTICL	lncRNA	ENSG00000286532.1,PARTICL,lncRNA	0.49298	1.02697	0.533988	0.534918	0.946826	0.411908	0.533988	0.759974	5.72331	0.000196092	0.755641	-1.84459
ENSG00000174944.9,P2RY14,protein_coding	3.6583	3.02616	3.49683	3.06356	2.7794	1.63071	3.3055	2.418	2.8009	2.0393	ENSG00000174944	P2RY14	protein_coding	ENSG00000174944.9,P2RY14,protein_coding	3.20819	2.43555	-0.772638	3.3055	2.418	-0.887498	-0.772638	2.82187	-5.29425	0.000356882	0.755641	-2.00502
ENSG00000283149.1,AC068631.2,protein_coding	0.934721	-0.0898857	0.375407	-0.131136	0.907967	-0.47586	0.554361	-0.164578	0.308719	0.190446	ENSG00000283149	AC068631.2	protein_coding	ENSG00000283149.1,AC068631.2,protein_coding	0.616235	-0.134203	-0.750438	0.554361	-0.131136	-0.685497	-0.750438	0.241016	-5.10487	0.000468728	0.755641	-2.08258
ENSG00000143498.18,TAF1A,protein_coding	2.98661	2.63888	2.77169	2.39974	2.62562	2.33698	2.66275	2.34964	3.27369	2.65972	ENSG00000143498	TAF1A	protein_coding	ENSG00000143498.18,TAF1A,protein_coding	2.86407	2.47699	-0.387084	2.77169	2.39974	-0.371954	-0.387084	2.67053	-5.07266	0.000491224	0.755641	-2.09621
ENSG00000186446.12,ZNF501,protein_coding	2.2213	2.02101	2.23462	1.98146	2.37722	2.08648	2.49575	2.02583	2.11815	1.76503	ENSG00000186446	ZNF501	protein_coding	ENSG00000186446.12,ZNF501,protein_coding	2.28941	1.97596	-0.313448	2.23462	2.02101	-0.213613	-0.313448	2.13269	-5.07084	0.000492531	0.755641	-2.09698
ENSG00000246273.8,SBF2-AS1,lncRNA	2.2731	1.58166	1.93632	1.86417	2.41292	2.04016	2.22264	1.37197	2.34114	1.64564	ENSG00000246273	SBF2-AS1	lncRNA	ENSG00000246273.8,SBF2-AS1,lncRNA	2.23722	1.70072	-0.536503	2.2731	1.64564	-0.627455	-0.536503	1.96897	-5.04255	0.000513298	0.755641	-2.10906
ENSG00000137265.15,IRF4,protein_coding	6.00232	5.64531	5.68266	5.51609	6.02721	5.3048	5.49366	4.97284	5.95287	5.48852	ENSG00000137265	IRF4	protein_coding	ENSG00000137265.15,IRF4,protein_coding	5.83174	5.38551	-0.446228	5.95287	5.48852	-0.464346	-0.446228	5.60863	-4.93965	0.000597089	0.755641	-2.15387
ENSG00000211973.2,IGHV1-69,IG_V_gene	1.40165	0.52937	1.12188	0.496895	0.462023	-1.08997	0.743556	-0.632965	2.39704	1.33077	ENSG00000211973	IGHV1-69	IG_V_gene	ENSG00000211973.2,IGHV1-69,IG_V_gene	1.22523	0.12682	-1.09841	1.12188	0.496895	-0.624984	-1.09841	0.676025	-4.86986	0.000662139	0.755641	-2.18503
ENSG00000137936.18,BCAR3,protein_coding	1.0238	0.343624	0.114755	-0.467185	0.214805	-0.47586	0.378681	-0.00261043	0.777394	0.419471	ENSG00000137936	BCAR3	protein_coding	ENSG00000137936.18,BCAR3,protein_coding	0.501888	-0.0365119	-0.5384	0.378681	-0.00261043	-0.381291	-0.5384	0.232688	-4.81466	0.000718934	0.755641	-2.21014
ENSG00000198342.10,ZNF442,protein_coding	1.67902	0.761413	1.0786	0.447568	1.00472	0.960658	1.49336	1.05373	1.44091	0.749319	ENSG00000198342	ZNF442	protein_coding	ENSG00000198342.10,ZNF442,protein_coding	1.33932	0.794537	-0.544785	1.44091	0.761413	-0.679501	-0.544785	1.06693	-4.78931	0.000746739	0.755641	-2.2218
ENSG00000272146.6,ARF4-AS1,lncRNA	0.209956	0.88763	0.489967	1.2387	0.159839	0.372137	0.0799189	0.856691	-0.648213	-0.00886322	ENSG00000272146	ARF4-AS1	lncRNA	ENSG00000272146.6,ARF4-AS1,lncRNA	0.0582936	0.669259	0.610966	0.159839	0.856691	0.696852	0.610966	0.363777	4.7439	0.000799437	0.755641	-2.24291
ENSG00000211942.3,IGHV3-13,IG_V_gene	1.05795	0.205019	0.198011	-0.420642	0.0732511	-0.976758	-0.0537595	-0.593971	1.31599	0.617071	ENSG00000211942	IGHV3-13	IG_V_gene	ENSG00000211942.3,IGHV3-13,IG_V_gene	0.518288	-0.233856	-0.752145	0.198011	-0.420642	-0.618653	-0.752145	0.142216	-4.69438	0.000861445	0.755641	-2.26624
ENSG00000279520.1,AC093525.8,TEC	1.46665	2.1959	1.5493	2.0656	1.05077	1.41944	1.32044	2.4603	1.78265	2.01323	ENSG00000279520	AC093525.8	TEC	ENSG00000279520.1,AC093525.8,TEC	1.43396	2.03089	0.596934	1.46665	2.0656	0.598953	0.596934	1.73243	4.66257	0.000903954	0.755641	-2.28141
ENSG00000164236.12,ANKRD33B,protein_coding	3.59865	3.05335	3.85636	3.4709	3.63447	2.69407	3.02958	2.8966	3.4492	2.83864	ENSG00000164236	ANKRD33B	protein_coding	ENSG00000164236.12,ANKRD33B,protein_coding	3.51365	2.99071	-0.52294	3.59865	2.8966	-0.702053	-0.52294	3.25218	-4.61233	0.000975701	0.755641	-2.30565
ENSG00000255508.7,AP002990.1,protein_coding	0.240013	0.777807	0.489967	0.721019	0.592279	0.87275	0.315022	1.24867	0.898531	1.34477	ENSG00000255508	AP002990.1	protein_coding	ENSG00000255508.7,AP002990.1,protein_coding	0.507162	0.993005	0.485842	0.489967	0.87275	0.382784	0.485842	0.750084	4.5812	0.00102315	0.755641	-2.32083
ENSG00000161638.11,ITGA5,protein_coding	7.09221	7.76135	6.97655	7.22836	7.25644	7.39951	7.12015	7.49257	6.65001	7.31762	ENSG00000161638	ITGA5	protein_coding	ENSG00000161638.11,ITGA5,protein_coding	7.01907	7.43988	0.420811	7.09221	7.39951	0.307298	0.420811	7.22948	4.57149	0.00103846	0.755641	-2.3256
ENSG00000270177.1,AC104109.2,lncRNA	0.049491	1.19894	0.25096	1.19453	0.187584	0.552709	0.399291	1.25936	-0.343358	-0.119895	ENSG00000270177	AC104109.2	lncRNA	ENSG00000270177.1,AC104109.2,lncRNA	0.108794	0.817131	0.708337	0.187584	1.19453	1.00695	0.708337	0.462962	4.56482	0.00104912	0.755641	-2.32888
ENSG00000168502.17,MTCL1,protein_coding	1.18699	0.470073	0.596095	0.0450211	-0.549382	-1.27841	1.23128	-0.164578	1.09721	0.190446	ENSG00000168502	MTCL1	protein_coding	ENSG00000168502.17,MTCL1,protein_coding	0.712441	-0.14749	-0.859932	1.09721	0.0450211	-1.05219	-0.859932	0.282475	-4.55153	0.00107068	0.755641	-2.33544
ENSG00000163376.11,KBTBD8,protein_coding	4.8803	4.27959	4.4516	4.3427	4.06486	3.5373	4.57319	3.85757	4.12954	3.46667	ENSG00000163376	KBTBD8	protein_coding	ENSG00000163376.11,KBTBD8,protein_coding	4.4199	3.89677	-0.523132	4.4516	3.85757	-0.594034	-0.523132	4.15833	-4.5373	0.0010943	0.755641	-2.34249
ENSG00000151748.15,SAV1,protein_coding	4.30277	3.89985	4.52465	4.34101	3.88379	3.52534	4.2911	3.82557	4.22915	3.46346	ENSG00000151748	SAV1	protein_coding	ENSG00000151748.15,SAV1,protein_coding	4.24629	3.81105	-0.435242	4.2911	3.82557	-0.465528	-0.435242	4.02867	-4.40431	0.00134369	0.77978	-2.40975
ENSG00000156172.6,C8orf37,protein_coding	1.7008	1.31583	1.49546	1.13346	1.24813	1.17184	1.54976	1.13721	1.86424	1.01761	ENSG00000156172	C8orf37	protein_coding	ENSG00000156172.6,C8orf37,protein_coding	1.57168	1.15519	-0.416487	1.54976	1.13721	-0.412546	-0.416487	1.36343	-4.40199	0.00134855	0.77978	-2.41095
ENSG00000231475.3,IGHV4-31,IG_V_gene	1.54097	0.408233	1.98402	1.50294	1.10996	-0.976758	1.76357	0.644816	2.50273	1.76503	ENSG00000231475	IGHV4-31	IG_V_gene	ENSG00000231475.3,IGHV4-31,IG_V_gene	1.78025	0.668853	-1.1114	1.76357	0.644816	-1.11875	-1.1114	1.22455	-4.37151	0.00141403	0.77978	-2.42673
ENSG00000128641.19,MYO1B,protein_coding	2.79745	1.69822	2.30517	1.8164	1.63825	-1.8467	2.01128	0.708592	3.25111	0.639971	ENSG00000128641	MYO1B	protein_coding	ENSG00000128641.19,MYO1B,protein_coding	2.40065	0.603296	-1.79736	2.30517	0.708592	-1.59657	-1.79736	1.50197	-4.36398	0.0014307	0.77978	-2.43065
ENSG00000233220.3,LINC00167,lncRNA	-0.170075	0.88763	-0.27667	0.896698	0.0124971	-0.104766	0.154558	1.50364	-1.27624	-0.00886322	ENSG00000233220	LINC00167	lncRNA	ENSG00000233220.3,LINC00167,lncRNA	-0.311187	0.634868	0.946055	-0.170075	0.88763	1.05771	0.946055	0.161841	4.35994	0.00143974	0.77978	-2.43276
ENSG00000235609.7,AF127577.4,lncRNA	1.04098	0.841583	1.15003	0.635501	1.0658	0.434873	0.852197	0.508127	0.798303	0.728102	ENSG00000235609	AF127577.4	lncRNA	ENSG00000235609.7,AF127577.4,lncRNA	0.981461	0.629637	-0.351824	1.04098	0.635501	-0.405479	-0.351824	0.805549	-4.23611	0.00174824	0.77978	-2.49848
ENSG00000088451.11,TGDS,protein_coding	3.54549	3.26585	3.82832	3.42385	3.88591	3.70153	3.71609	3.16447	3.57266	3.4145	ENSG00000088451	TGDS	protein_coding	ENSG00000088451.11,TGDS,protein_coding	3.70969	3.39404	-0.315654	3.71609	3.4145	-0.301595	-0.315654	3.55187	-4.21918	0.00179554	0.77978	-2.50763
ENSG00000286177.1,AC011462.5,lncRNA	1.52884	2.44719	1.81849	2.41906	1.83528	1.86138	1.84845	2.44165	2.26808	2.58498	ENSG00000286177	AC011462.5	lncRNA	ENSG00000286177.1,AC011462.5,lncRNA	1.85983	2.35085	0.491023	1.83528	2.44165	0.606371	0.491023	2.10534	4.20808	0.0018273	0.77978	-2.51366
ENSG00000044574.8,HSPA5,protein_coding	6.87087	7.13327	7.00476	7.13869	6.57712	6.83872	6.8593	7.32656	6.91612	7.51789	ENSG00000044574	HSPA5	protein_coding	ENSG00000044574.8,HSPA5,protein_coding	6.84564	7.19103	0.345389	6.87087	7.13869	0.267818	0.345389	7.01833	4.18514	0.0018948	0.77978	-2.52617
ENSG00000240137.6,ERICH6-AS1,lncRNA	1.66801	1.92123	1.25744	1.88285	1.22153	1.46023	1.26536	1.60766	1.58023	1.77541	ENSG00000240137	ERICH6-AS1	lncRNA	ENSG00000240137.6,ERICH6-AS1,lncRNA	1.39851	1.72947	0.33096	1.26536	1.77541	0.510044	0.33096	1.56399	4.18278	0.0019019	0.77978	-2.52747
ENSG00000158156.9,XKR8,protein_coding	3.99655	4.47825	3.94739	4.06866	3.90484	4.041	3.97313	4.62171	3.57266	4.14614	ENSG00000158156	XKR8	protein_coding	ENSG00000158156.9,XKR8,protein_coding	3.87891	4.27115	0.392237	3.94739	4.14614	0.198748	0.392237	4.07503	4.16831	0.00194601	0.77978	-2.53541
ENSG00000260339.1,HEXA-AS1,lncRNA	-0.477257	-0.00329806	-0.0356614	0.447568	-0.0188671	0.00956717	0.202254	0.951998	-0.437995	0.521651	ENSG00000260339	HEXA-AS1	lncRNA	ENSG00000260339.1,HEXA-AS1,lncRNA	-0.153505	0.385497	0.539002	-0.0356614	0.447568	0.483229	0.539002	0.115996	4.16337	0.00196131	0.77978	-2.53813
ENSG00000157654.19,PALM2AKAP2,protein_coding	6.35284	5.74873	6.17057	6.08866	5.95135	5.70921	5.94821	5.53504	6.63991	5.86409	ENSG00000157654	PALM2AKAP2	protein_coding	ENSG00000157654.19,PALM2AKAP2,protein_coding	6.21258	5.78915	-0.42343	6.17057	5.74873	-0.421841	-0.42343	6.00086	-4.10967	0.00213608	0.77978	-2.5679
ENSG00000214827.11,MTCP1,protein_coding	0.240013	0.408233	0.467771	0.635501	0.368156	0.589942	0.0541559	0.754639	0.365863	0.889692	ENSG00000214827	MTCP1	protein_coding	ENSG00000214827.11,MTCP1,protein_coding	0.299192	0.655601	0.35641	0.365863	0.635501	0.269638	0.35641	0.477397	4.08627	0.00221732	0.77978	-2.58102
ENSG00000154359.13,LONRF1,protein_coding	3.74993	3.39899	3.75918	3.55482	3.19615	2.53134	3.72224	3.43578	3.78396	3.03283	ENSG00000154359	LONRF1	protein_coding	ENSG00000154359.13,LONRF1,protein_coding	3.64229	3.19075	-0.451542	3.74993	3.39899	-0.350941	-0.451542	3.41652	-4.08261	0.00223032	0.77978	-2.58307
ENSG00000133119.13,RFC3,protein_coding	2.99985	2.48762	2.63894	2.58792	2.72837	2.58303	2.71301	2.3596	2.91058	2.44245	ENSG00000133119	RFC3	protein_coding	ENSG00000133119.13,RFC3,protein_coding	2.79815	2.49213	-0.306024	2.72837	2.48762	-0.240746	-0.306024	2.64514	-4.056	0.00232721	0.77978	-2.59809
ENSG00000269834.6,ZNF528-AS1,lncRNA	0.605884	-0.182004	0.575485	0.496895	0.673011	-0.295287	0.399291	0.188438	0.818913	0.365532	ENSG00000269834	ZNF528-AS1	lncRNA	ENSG00000269834.6,ZNF528-AS1,lncRNA	0.614517	0.114715	-0.499802	0.605884	0.188438	-0.417446	-0.499802	0.364616	-4.03651	0.00240102	0.77978	-2.60917
ENSG00000136197.12,C7orf25,protein_coding	0.878505	0.52937	0.94036	0.590762	0.214805	0.165686	0.837169	0.337082	0.898531	0.392754	ENSG00000136197	C7orf25	protein_coding	ENSG00000136197.12,C7orf25,protein_coding	0.753874	0.403131	-0.350743	0.878505	0.392754	-0.485751	-0.350743	0.578502	-4.03003	0.00242607	0.77978	-2.61286
ENSG00000198369.10,SPRED2,protein_coding	0.738132	1.23501	-0.0356614	0.613305	0.462023	0.494994	0.86707	1.616	0.690589	1.45219	ENSG00000198369	SPRED2	protein_coding	ENSG00000198369.10,SPRED2,protein_coding	0.544431	1.0823	0.53787	0.690589	1.23501	0.544425	0.53787	0.813366	3.99445	0.00256876	0.77978	-2.63325
ENSG00000121753.12,ADGRB2,protein_coding	0.510465	1.08499	-0.477367	0.422257	0.439123	0.552709	0.743556	2.11679	0.777394	1.59965	ENSG00000121753	ADGRB2	protein_coding	ENSG00000121753.12,ADGRB2,protein_coding	0.398634	1.15528	0.756646	0.510465	1.08499	0.574524	0.756646	0.776957	3.96113	0.00271033	0.77978	-2.65252
ENSG00000227398.4,KIF9-AS1,lncRNA	0.897488	1.16195	1.12188	1.41586	1.19444	1.42975	0.86707	1.59928	1.55588	1.88491	ENSG00000227398	KIF9-AS1	lncRNA	ENSG00000227398.4,KIF9-AS1,lncRNA	1.12735	1.49835	0.370997	1.12188	1.42975	0.307868	0.370997	1.31285	3.94995	0.00275965	0.77978	-2.65902
ENSG00000164050.13,PLXNB1,protein_coding	0.820009	1.74899	0.422328	1.71582	1.31254	0.946373	0.77544	1.98134	1.13057	2.0393	ENSG00000164050	PLXNB1	protein_coding	ENSG00000164050.13,PLXNB1,protein_coding	0.892178	1.68637	0.794188	0.820009	1.74899	0.928984	0.794188	1.28927	3.94813	0.00276781	0.77978	-2.66008
ENSG00000188542.10,DUSP28,protein_coding	3.35949	3.63551	3.40052	3.54313	3.0183	3.27689	3.29179	3.727	3.39875	3.58645	ENSG00000188542	DUSP28	protein_coding	ENSG00000188542.10,DUSP28,protein_coding	3.29377	3.55379	0.260023	3.35949	3.58645	0.226963	0.260023	3.42378	3.92656	0.00286593	0.77978	-2.67269
ENSG00000286931.1,AL136419.3,lncRNA	0.326601	0.449753	0.170789	0.396493	-0.186812	0.608205	0.0279243	0.275243	-0.0538513	0.337787	ENSG00000286931	AL136419.3	lncRNA	ENSG00000286931.1,AL136419.3,lncRNA	0.0569303	0.413496	0.356566	0.0279243	0.396493	0.368569	0.356566	0.235213	3.9264	0.00286666	0.77978	-2.67278
ENSG00000244115.1,DNAJC25-GNG10,protein_coding	1.81503	2.12719	1.71864	1.99868	1.51226	1.7424	1.82579	2.13431	1.06307	1.58792	ENSG00000244115	DNAJC25-GNG10	protein_coding	ENSG00000244115.1,DNAJC25-GNG10,protein_coding	1.58696	1.9181	0.331145	1.71864	1.99868	0.280044	0.331145	1.75253	3.90744	0.00295597	0.77978	-2.68392
ENSG00000283064.1,AL353759.1,lncRNA	0.695382	1.19894	0.636453	1.06968	-0.0188671	0.552709	0.710951	1.49462	-0.0538513	0.159081	ENSG00000283064	AL353759.1	lncRNA	ENSG00000283064.1,AL353759.1,lncRNA	0.394014	0.895008	0.500995	0.636453	1.06968	0.43323	0.500995	0.644511	3.89846	0.00299928	0.77978	-2.68921
ENSG00000186265.10,BTLA,protein_coding	6.29675	5.6262	5.69525	5.65566	5.67822	5.32564	5.3482	4.49519	5.96563	4.75261	ENSG00000186265	BTLA	protein_coding	ENSG00000186265.10,BTLA,protein_coding	5.79681	5.17106	-0.625747	5.69525	5.32564	-0.369603	-0.625747	5.48393	-3.85646	0.00321088	0.77978	-2.71414
ENSG00000144468.17,RHBDD1,protein_coding	5.40952	5.17168	5.42845	5.25447	5.41988	5.29567	5.24166	4.96062	5.26009	4.91632	ENSG00000144468	RHBDD1	protein_coding	ENSG00000144468.17,RHBDD1,protein_coding	5.35192	5.11975	-0.23217	5.40952	5.17168	-0.237849	-0.23217	5.23584	-3.8541	0.00322321	0.77978	-2.71555
ENSG00000176058.13,TPRN,protein_coding	2.76163	2.93408	2.61894	2.70274	2.34678	2.73619	2.74959	3.11826	2.26056	2.80863	ENSG00000176058	TPRN	protein_coding	ENSG00000176058.13,TPRN,protein_coding	2.5475	2.85998	0.312481	2.61894	2.80863	0.189698	0.312481	2.70374	3.85403	0.00322359	0.77978	-2.71559
ENSG00000130270.16,ATP8B3,protein_coding	1.27672	1.49508	0.907755	1.50294	1.19444	1.41944	1.43467	1.7956	1.74006	2.07335	ENSG00000130270	ATP8B3	protein_coding	ENSG00000130270.16,ATP8B3,protein_coding	1.31073	1.65728	0.346554	1.27672	1.50294	0.22622	0.346554	1.48401	3.84954	0.00324722	0.77978	-2.71827
ENSG00000196263.8,ZNF471,protein_coding	0.582615	-0.386018	0.575485	0.20199	-0.693772	-1.94979	0.572623	0.0720284	0.973983	-1.49073	ENSG00000196263	ZNF471	protein_coding	ENSG00000196263.8,ZNF471,protein_coding	0.402187	-0.710504	-1.11269	0.575485	-0.386018	-0.961503	-1.11269	-0.154159	-3.84433	0.00327482	0.77978	-2.72138
ENSG00000189057.11,FAM111B,protein_coding	3.1617	2.35186	1.6012	1.50294	2.35292	0.608205	1.77938	1.36209	2.88638	1.25862	ENSG00000189057	FAM111B	protein_coding	ENSG00000189057.11,FAM111B,protein_coding	2.35632	1.41674	-0.939573	2.35292	1.36209	-0.990836	-0.939573	1.88653	-3.83681	0.00331517	0.77978	-2.72589
ENSG00000184786.6,TCTE3,protein_coding	1.57674	2.00717	1.38136	2.12955	1.59746	1.79118	1.27655	2.14588	1.54355	1.5278	ENSG00000184786	TCTE3	protein_coding	ENSG00000184786.6,TCTE3,protein_coding	1.47513	1.92032	0.445186	1.54355	2.00717	0.463621	0.445186	1.69772	3.81114	0.00345677	0.77978	-2.74133
ENSG00000145569.6,OTULINL,protein_coding	5.7378	5.98638	5.78494	5.97358	5.52148	5.74524	5.86684	6.06119	5.36718	6.02225	ENSG00000145569	OTULINL	protein_coding	ENSG00000145569.6,OTULINL,protein_coding	5.65565	5.95773	0.30208	5.7378	5.98638	0.248576	0.30208	5.80669	3.80788	0.00347517	0.77978	-2.7433
ENSG00000109272.4,PF4V1,protein_coding	1.26215	0.155691	3.23954	2.18328	2.19785	-1.5754	1.00793	-0.673042	0.712785	0.12702	ENSG00000109272	PF4V1	protein_coding	ENSG00000109272.4,PF4V1,protein_coding	1.68405	0.0435105	-1.64054	1.26215	0.12702	-1.13513	-1.64054	0.863782	-3.80132	0.00351258	0.77978	-2.74726
ENSG00000119333.11,WDR34,protein_coding	3.00423	2.35186	2.23462	2.0656	1.67791	1.26687	2.17562	1.74326	2.50273	1.8061	ENSG00000119333	WDR34	protein_coding	ENSG00000119333.11,WDR34,protein_coding	2.31902	1.84674	-0.472283	2.23462	1.8061	-0.428516	-0.472283	2.08288	-3.78802	0.00358974	0.77978	-2.75533
ENSG00000149218.5,ENDOD1,protein_coding	5.61702	5.39002	6.05529	5.75911	5.80229	5.3698	5.66355	5.46579	5.67478	5.55479	ENSG00000149218	ENDOD1	protein_coding	ENSG00000149218.5,ENDOD1,protein_coding	5.76259	5.5079	-0.254686	5.67478	5.46579	-0.208988	-0.254686	5.63524	-3.78152	0.00362808	0.77978	-2.75927
ENSG00000176160.11,HSF5,protein_coding	1.91156	1.08499	1.49546	1.2387	1.83528	1.79118	1.14848	0.453335	1.9877	0.889692	ENSG00000176160	HSF5	protein_coding	ENSG00000176160.11,HSF5,protein_coding	1.6757	1.09158	-0.58412	1.83528	1.08499	-0.750294	-0.58412	1.38364	-3.77587	0.00366171	0.77978	-2.76271
ENSG00000117322.18,CR2,protein_coding	4.93759	4.03727	4.51792	4.30685	4.17291	3.3708	4.03535	3.17015	4.60936	1.99558	ENSG00000117322	CR2	protein_coding	ENSG00000117322.18,CR2,protein_coding	4.45463	3.37613	-1.0785	4.51792	3.3708	-1.14711	-1.0785	3.91538	-3.77393	0.00367335	0.77978	-2.76389
ENSG00000106829.20,TLE4,protein_coding	6.19972	6.43157	6.07745	6.15691	5.93405	6.1926	6.16306	6.46478	5.80832	6.14339	ENSG00000106829	TLE4	protein_coding	ENSG00000106829.20,TLE4,protein_coding	6.03652	6.27785	0.24133	6.07745	6.1926	0.115149	0.24133	6.15718	3.7577	0.00377224	0.77978	-2.7738
ENSG00000175544.13,CABP4,protein_coding	1.04098	0.155691	0.375407	0.422257	1.00472	0.214185	1.27655	0.434598	1.70727	1.27334	ENSG00000175544	CABP4	protein_coding	ENSG00000175544.13,CABP4,protein_coding	1.08098	0.500014	-0.580971	1.04098	0.422257	-0.618723	-0.580971	0.790499	-3.75427	0.00379346	0.77978	-2.77589
ENSG00000196724.13,ZNF418,protein_coding	2.59138	2.22608	2.77622	2.44443	1.99297	1.52894	3.18307	2.75275	2.69338	1.64564	ENSG00000196724	ZNF418	protein_coding	ENSG00000196724.13,ZNF418,protein_coding	2.64741	2.11957	-0.527837	2.69338	2.22608	-0.467302	-0.527837	2.38349	-3.74026	0.00388155	0.77978	-2.78448
ENSG00000130382.9,MLLT1,protein_coding	4.85987	5.22645	5.14872	5.19873	4.83364	5.03045	4.89591	5.25903	4.82974	5.04521	ENSG00000130382	MLLT1	protein_coding	ENSG00000130382.9,MLLT1,protein_coding	4.91358	5.15198	0.238399	4.85987	5.19873	0.33886	0.238399	5.03278	3.73792	0.00389648	0.77978	-2.78592
ENSG00000102755.12,FLT1,protein_coding	2.08718	1.36005	1.43954	1.40298	1.42171	0.762927	0.925076	0.376883	1.50591	0.0263262	ENSG00000102755	FLT1	protein_coding	ENSG00000102755.12,FLT1,protein_coding	1.47588	0.785833	-0.69005	1.43954	0.762927	-0.67661	-0.69005	1.13086	-3.735	0.0039152	0.77978	-2.78772
ENSG00000122591.12,FAM126A,protein_coding	6.00067	5.79578	5.9075	5.81184	5.80173	5.63601	5.90157	5.66329	6.11581	5.71771	ENSG00000122591	FAM126A	protein_coding	ENSG00000122591.12,FAM126A,protein_coding	5.94546	5.72492	-0.220531	5.9075	5.71771	-0.189785	-0.220531	5.83519	-3.72407	0.00398601	0.77978	-2.79444
ENSG00000008516.17,MMP25,protein_coding	1.3612	2.13357	1.85315	2.50596	1.03558	1.08322	2.3014	3.16163	1.41407	2.52473	ENSG00000008516	MMP25	protein_coding	ENSG00000008516.17,MMP25,protein_coding	1.59308	2.28182	0.688743	1.41407	2.50596	1.09189	0.688743	1.93745	3.72219	0.00399837	0.77978	-2.79561
ENSG00000197299.12,BLM,protein_coding	3.82374	3.52331	3.70566	3.54898	4.14665	3.98095	3.92596	3.68995	4.15205	3.62139	ENSG00000197299	BLM	protein_coding	ENSG00000197299.12,BLM,protein_coding	3.95081	3.67292	-0.277895	3.92596	3.62139	-0.304571	-0.277895	3.81186	-3.71328	0.00405726	0.77978	-2.80111
ENSG00000079819.19,EPB41L2,protein_coding	4.52045	4.10055	4.12631	3.89094	3.39667	3.1977	3.98511	3.38056	4.3187	3.46025	ENSG00000079819	EPB41L2	protein_coding	ENSG00000079819.19,EPB41L2,protein_coding	4.06945	3.606	-0.463448	4.12631	3.46025	-0.666064	-0.463448	3.83772	-3.71003	0.004079	0.77978	-2.80312
ENSG00000101849.17,TBL1X,protein_coding	5.16611	5.62903	5.21352	5.36072	5.21016	5.25641	5.35942	5.62559	5.23635	5.64952	ENSG00000101849	TBL1X	protein_coding	ENSG00000101849.17,TBL1X,protein_coding	5.23711	5.50425	0.267142	5.21352	5.62559	0.412068	0.267142	5.37068	3.70226	0.0041314	0.77978	-2.80793
ENSG00000223797.6,ENTPD3-AS1,lncRNA	1.56491	1.17439	1.03397	0.80175	1.34986	1.26687	1.44462	1.13721	1.31599	0.617071	ENSG00000223797	ENTPD3-AS1	lncRNA	ENSG00000223797.6,ENTPD3-AS1,lncRNA	1.34187	0.999457	-0.342411	1.34986	1.13721	-0.212643	-0.342411	1.17066	-3.67525	0.00431918	0.77978	-2.82473
ENSG00000105497.8,ZNF175,protein_coding	4.11482	3.99583	4.14916	3.9782	4.15018	3.96863	4.08708	3.88888	4.25962	4.03607	ENSG00000105497	ZNF175	protein_coding	ENSG00000105497.8,ZNF175,protein_coding	4.15217	3.97352	-0.17865	4.14916	3.9782	-0.170956	-0.17865	4.06285	-3.6332	0.00462936	0.77978	-2.8511
ENSG00000130348.11,QRSL1,protein_coding	5.54586	4.92905	4.96978	4.78509	4.55748	4.52474	5.09855	4.65446	5.12075	4.54686	ENSG00000130348	QRSL1	protein_coding	ENSG00000130348.11,QRSL1,protein_coding	5.05848	4.68804	-0.370444	5.09855	4.65446	-0.444087	-0.370444	4.87326	-3.62137	0.00472069	0.77978	-2.85856
ENSG00000173715.18,C11orf80,protein_coding	3.04737	2.24978	2.45372	2.26386	2.6052	2.55035	2.75759	2.19123	3.72239	2.73077	ENSG00000173715	C11orf80	protein_coding	ENSG00000173715.18,C11orf80,protein_coding	2.91725	2.3972	-0.520056	2.75759	2.26386	-0.493736	-0.520056	2.65723	-3.61993	0.00473194	0.77978	-2.85947
ENSG00000277369.1,AC010654.1,lncRNA	0.510465	0.65893	0.751165	0.840482	-0.595924	0.261106	-0.201101	1.0414	0.393608	1.18267	ENSG00000277369	AC010654.1	lncRNA	ENSG00000277369.1,AC010654.1,lncRNA	0.171642	0.796917	0.625274	0.393608	0.840482	0.446875	0.625274	0.484279	3.61344	0.004783	0.77978	-2.86358
ENSG00000166086.13,JAM3,protein_coding	3.94045	3.43561	4.72859	4.35278	4.63636	3.06846	3.62059	3.19263	3.57872	3.0963	ENSG00000166086	JAM3	protein_coding	ENSG00000166086.13,JAM3,protein_coding	4.10094	3.42916	-0.671784	3.94045	3.19263	-0.747827	-0.671784	3.76505	-3.61226	0.00479236	0.77978	-2.86433
ENSG00000165533.19,TTC8,protein_coding	1.21753	1.01756	1.03397	0.840482	1.20805	0.917373	1.30959	0.769668	0.712785	-0.00886322	ENSG00000165533	TTC8	protein_coding	ENSG00000165533.19,TTC8,protein_coding	1.09638	0.707244	-0.38914	1.20805	0.840482	-0.367566	-0.38914	0.901814	-3.60687	0.00483528	0.77978	-2.86774
ENSG00000213057.5,C1orf220,lncRNA	1.26215	-0.280408	0.276723	0.141236	-0.418137	-1.49522	0.178603	-1.15036	3.1812	1.11889	ENSG00000213057	C1orf220	lncRNA	ENSG00000213057.5,C1orf220,lncRNA	0.896108	-0.333174	-1.22928	0.276723	-0.280408	-0.557131	-1.22928	0.281467	-3.60069	0.00488499	0.77978	-2.87167
ENSG00000148680.16,HTR7,protein_coding	-0.337532	-0.667431	0.143044	-1.04037	-0.0509283	-1.41928	0.439649	-1.46524	0.0887531	0.280643	ENSG00000148680	HTR7	protein_coding	ENSG00000148680.16,HTR7,protein_coding	0.0565972	-0.862334	-0.918931	0.0887531	-1.04037	-1.12912	-0.918931	-0.402869	-3.59917	0.00489726	0.77978	-2.87263
ENSG00000124126.14,PREX1,protein_coding	8.34417	8.78388	8.49096	8.50393	8.45183	8.60448	8.65852	9.07527	8.43514	8.82	ENSG00000124126	PREX1	protein_coding	ENSG00000124126.14,PREX1,protein_coding	8.47612	8.75751	0.281391	8.45183	8.78388	0.33205	0.281391	8.61682	3.59131	0.00496137	0.77978	-2.87763
ENSG00000262766.1,AC135050.5,lncRNA	0.0830435	0.180566	-0.314637	0.288578	-0.644019	-0.329639	-0.264527	0.754639	0.308719	0.749319	ENSG00000262766	AC135050.5	lncRNA	ENSG00000262766.1,AC135050.5,lncRNA	-0.166284	0.328693	0.494977	-0.264527	0.288578	0.553105	0.494977	0.0812043	3.58178	0.00504033	0.77978	-2.8837
ENSG00000197044.11,ZNF441,protein_coding	4.77517	4.13277	4.73325	4.26475	4.3352	4.53193	4.88316	4.43637	4.83608	4.27608	ENSG00000197044	ZNF441	protein_coding	ENSG00000197044.11,ZNF441,protein_coding	4.71257	4.32838	-0.384192	4.77517	4.27608	-0.499086	-0.384192	4.52048	-3.57787	0.00507314	0.77978	-2.8862
ENSG00000116871.15,MAP7D1,protein_coding	6.58719	6.782	6.65299	6.77685	6.87941	7.09976	6.71288	6.91773	6.55837	6.82699	ENSG00000116871	MAP7D1	protein_coding	ENSG00000116871.15,MAP7D1,protein_coding	6.67817	6.88067	0.202497	6.65299	6.82699	0.174	0.202497	6.77942	3.57396	0.00510613	0.77978	-2.8887
ENSG00000173812.11,EIF1,protein_coding	8.61178	8.98635	8.58313	9.01389	8.19203	8.37685	8.44628	9.16134	8.05107	8.24719	ENSG00000173812	EIF1	protein_coding	ENSG00000173812.11,EIF1,protein_coding	8.37686	8.75712	0.380264	8.44628	8.98635	0.540071	0.380264	8.56699	3.57241	0.00511923	0.77978	-2.88968
ENSG00000072518.20,MARK2,protein_coding	5.84803	6.06863	5.94413	5.93607	5.72334	6.12088	5.8756	6.15789	5.93646	6.18291	ENSG00000072518	MARK2	protein_coding	ENSG00000072518.20,MARK2,protein_coding	5.86551	6.09328	0.227764	5.8756	6.12088	0.245277	0.227764	5.97939	3.57224	0.00512072	0.77978	-2.8898
ENSG00000254802.1,AC022182.2,lncRNA	0.582615	-0.060442	1.32073	0.985782	1.79977	1.24369	0.953227	0.828262	1.21074	0.419471	ENSG00000254802	AC022182.2	lncRNA	ENSG00000254802.1,AC022182.2,lncRNA	1.17342	0.683352	-0.490064	1.21074	0.828262	-0.382481	-0.490064	0.928385	-3.56389	0.00519208	0.77978	-2.89514
ENSG00000181004.10,BBS12,protein_coding	2.39832	2.07507	2.57808	2.04916	2.53133	2.47772	2.67125	1.8461	2.26808	2.14714	ENSG00000181004	BBS12	protein_coding	ENSG00000181004.10,BBS12,protein_coding	2.48941	2.11904	-0.370374	2.53133	2.07507	-0.456257	-0.370374	2.30422	-3.55753	0.00524719	0.77978	-2.89921
ENSG00000138778.13,CENPE,protein_coding	2.19852	2.0141	2.44807	2.08992	3.48317	2.54562	2.29041	1.80292	3.0951	2.6257	ENSG00000138778	CENPE	protein_coding	ENSG00000138778.13,CENPE,protein_coding	2.70305	2.21565	-0.4874	2.44807	2.08992	-0.358148	-0.4874	2.45935	-3.55321	0.00528492	0.77978	-2.90198
ENSG00000130479.11,MAP1S,protein_coding	4.43208	4.68034	4.39979	4.41826	4.31333	4.53193	4.3858	4.64227	4.12127	4.6785	ENSG00000130479	MAP1S	protein_coding	ENSG00000130479.11,MAP1S,protein_coding	4.33045	4.59026	0.259808	4.3858	4.64227	0.256468	0.259808	4.46036	3.5442	0.00536461	0.77978	-2.90778
ENSG00000165997.5,ARL5B,protein_coding	4.77517	4.44911	4.85368	4.607	4.99543	5.00656	4.99487	4.6019	4.93262	4.61491	ENSG00000165997	ARL5B	protein_coding	ENSG00000165997.5,ARL5B,protein_coding	4.91035	4.6559	-0.254459	4.93262	4.607	-0.325618	-0.254459	4.78313	-3.54322	0.00537336	0.77978	-2.90841
ENSG00000136231.14,IGF2BP3,protein_coding	2.43126	1.69822	3.92923	3.17762	2.56345	-0.0753217	1.9072	1.05373	2.4242	1.76503	ENSG00000136231	IGF2BP3	protein_coding	ENSG00000136231.14,IGF2BP3,protein_coding	2.65107	1.52385	-1.12721	2.43126	1.69822	-0.733044	-1.12721	2.08746	-3.52905	0.00550143	0.77978	-2.91755
ENSG00000123600.20,METTL8,protein_coding	4.38745	4.05588	4.39245	4.32232	4.82814	4.60195	4.70217	4.39577	4.99395	4.44001	ENSG00000123600	METTL8	protein_coding	ENSG00000123600.20,METTL8,protein_coding	4.66083	4.36319	-0.297644	4.70217	4.39577	-0.306391	-0.297644	4.51201	-3.52495	0.00553907	0.77978	-2.9202
ENSG00000260314.3,MRC1,protein_coding	2.01948	1.38166	1.19125	-1.53994	1.69734	0.713174	1.37348	0.560915	1.46726	1.1025	ENSG00000260314	MRC1	protein_coding	ENSG00000260314.3,MRC1,protein_coding	1.54976	0.443662	-1.1061	1.46726	0.713174	-0.754091	-1.1061	0.996713	-3.52055	0.00557971	0.77978	-2.92304
ENSG00000240671.4,IGKV1-8,IG_V_gene	1.58847	0.408233	0.732668	-0.208098	-1.48227	-1.34713	0.759586	-0.989899	0.668047	-2.10079	ENSG00000240671	IGKV1-8	IG_V_gene	ENSG00000240671.4,IGKV1-8,IG_V_gene	0.4533	-0.847535	-1.30084	0.732668	-0.989899	-1.72257	-1.30084	-0.197118	-3.49965	0.00577723	0.77978	-2.93659
ENSG00000243960.1,AL390195.1,lncRNA	0.179259	-0.280408	0.25096	0.20199	0.83966	0.552709	0.694368	0.275243	0.898531	0.365532	ENSG00000243960	AL390195.1	lncRNA	ENSG00000243960.1,AL390195.1,lncRNA	0.572556	0.223013	-0.349542	0.694368	0.275243	-0.419126	-0.349542	0.397785	-3.4924	0.00584745	0.77978	-2.94131
ENSG00000254614.2,AP003068.2,lncRNA	2.11988	1.47511	2.44807	1.86417	2.9017	0.455193	2.49575	2.14011	2.0845	1.61129	ENSG00000254614	AP003068.2	lncRNA	ENSG00000254614.2,AP003068.2,lncRNA	2.40998	1.50917	-0.900807	2.44807	1.61129	-0.836777	-0.900807	1.95958	-3.48333	0.00593658	0.77978	-2.94723
ENSG00000151575.14,TEX9,protein_coding	1.05795	0.509874	1.20474	0.678893	0.214805	-0.295287	0.99445	0.396379	2.26056	1.54003	ENSG00000151575	TEX9	protein_coding	ENSG00000151575.14,TEX9,protein_coding	1.1465	0.565978	-0.580524	1.05795	0.509874	-0.548079	-0.580524	0.85624	-3.47657	0.00600384	0.77978	-2.95164
ENSG00000125869.10,LAMP5,protein_coding	0.916224	0.365484	0.616415	-0.420642	0.214805	-1.5754	0.86707	0.677056	-0.343358	-0.922448	ENSG00000125869	LAMP5	protein_coding	ENSG00000125869.10,LAMP5,protein_coding	0.454231	-0.375189	-0.829421	0.616415	-0.420642	-1.03706	-0.829421	0.0395211	-3.47435	0.00602615	0.77978	-2.95309
ENSG00000149260.18,CAPN5,protein_coding	1.87372	2.07507	1.4509	1.62998	1.67791	1.87652	1.62168	2.16305	1.48026	1.69021	ENSG00000149260	CAPN5	protein_coding	ENSG00000149260.18,CAPN5,protein_coding	1.62089	1.88697	0.266073	1.62168	1.87652	0.254838	0.266073	1.75393	3.4644	0.00612703	0.77978	-2.9596
ENSG00000123739.11,PLA2G12A,protein_coding	4.11076	3.73332	4.84618	4.60278	4.75816	4.00527	3.89727	3.64583	4.08981	3.65831	ENSG00000123739	PLA2G12A	protein_coding	ENSG00000123739.11,PLA2G12A,protein_coding	4.34044	3.9291	-0.411333	4.11076	3.73332	-0.377442	-0.411333	4.13477	-3.46326	0.00613867	0.77978	-2.96035
ENSG00000272825.1,AL844908.1,lncRNA	1.07473	0.205019	0.302034	0.109872	-0.460573	-0.923319	0.293163	-0.413398	0.955487	0.471466	ENSG00000272825	AL844908.1	lncRNA	ENSG00000272825.1,AL844908.1,lncRNA	0.432968	-0.110072	-0.54304	0.302034	0.109872	-0.192162	-0.54304	0.161448	-3.46273	0.00614412	0.77978	-2.9607
ENSG00000182359.15,KBTBD3,protein_coding	2.66524	2.44206	2.79862	2.78943	2.99494	2.64626	2.89455	2.44634	2.65378	2.43592	ENSG00000182359	KBTBD3	protein_coding	ENSG00000182359.15,KBTBD3,protein_coding	2.80142	2.552	-0.249423	2.79862	2.44634	-0.352281	-0.249423	2.67671	-3.46244	0.00614706	0.77978	-2.96088
ENSG00000278619.5,MRM1,protein_coding	2.38493	2.1959	2.22142	2.16813	2.70456	2.36946	2.22264	1.98134	2.464	1.93206	ENSG00000278619	MRM1	protein_coding	ENSG00000278619.5,MRM1,protein_coding	2.39951	2.12938	-0.27013	2.38493	2.16813	-0.216802	-0.27013	2.26444	-3.45082	0.00626753	0.77978	-2.96851
ENSG00000177076.6,ACER2,protein_coding	1.77453	1.58166	2.40783	2.02414	2.92249	2.26399	1.87076	1.5126	2.04131	1.71198	ENSG00000177076	ACER2	protein_coding	ENSG00000177076.6,ACER2,protein_coding	2.20338	1.81888	-0.384507	2.04131	1.71198	-0.329323	-0.384507	2.01113	-3.44968	0.00627943	0.77978	-2.96926
ENSG00000176659.9,C20orf197,lncRNA	1.05795	1.14941	0.694949	1.00296	0.267754	0.746533	1.13626	1.48555	0.93675	1.72275	ENSG00000176659	C20orf197	lncRNA	ENSG00000176659.9,C20orf197,lncRNA	0.818732	1.22144	0.402706	0.93675	1.14941	0.212655	0.402706	1.02009	3.44849	0.00629197	0.77978	-2.97004
ENSG00000197054.12,ZNF763,protein_coding	2.01948	1.90639	2.11118	1.7262	2.04699	1.89151	1.88545	1.43931	2.43759	2.15511	ENSG00000197054	ZNF763	protein_coding	ENSG00000197054.12,ZNF763,protein_coding	2.10014	1.8237	-0.276432	2.04699	1.89151	-0.155474	-0.276432	1.96192	-3.448	0.00629711	0.77978	-2.97037
ENSG00000142556.19,ZNF614,protein_coding	4.32222	4.15804	4.1369	3.94304	4.53606	4.14941	4.35711	3.97568	3.80736	3.55667	ENSG00000142556	ZNF614	protein_coding	ENSG00000142556.19,ZNF614,protein_coding	4.23193	3.95657	-0.27536	4.32222	3.97568	-0.346534	-0.27536	4.09425	-3.44193	0.00636133	0.77978	-2.97436
ENSG00000115368.10,WDR75,protein_coding	5.28711	5.07797	5.22845	5.16098	5.74451	5.44157	5.27271	4.97447	5.5166	5.18705	ENSG00000115368	WDR75	protein_coding	ENSG00000115368.10,WDR75,protein_coding	5.40987	5.16841	-0.241468	5.28711	5.16098	-0.126132	-0.241468	5.28914	-3.43866	0.00639616	0.77978	-2.97651
ENSG00000173581.8,CCDC106,protein_coding	2.41818	2.07507	2.06757	1.74674	1.31254	0.661644	1.61289	1.26997	1.7931	1.30234	ENSG00000173581	CCDC106	protein_coding	ENSG00000173581.8,CCDC106,protein_coding	1.84086	1.41115	-0.429704	1.7931	1.30234	-0.490766	-0.429704	1.626	-3.43839	0.00639906	0.77978	-2.97669
ENSG00000169682.18,SPNS1,protein_coding	4.70417	5.10502	4.69435	4.69813	4.05924	4.4533	4.61013	4.89189	4.45497	4.865	ENSG00000169682	SPNS1	protein_coding	ENSG00000169682.18,SPNS1,protein_coding	4.50457	4.80267	0.298096	4.61013	4.865	0.254872	0.298096	4.65362	3.43052	0.00648386	0.77978	-2.98189
ENSG00000164088.18,PPM1M,protein_coding	5.96456	6.22028	6.08339	6.09868	6.15436	6.32444	5.89931	6.16323	5.98742	6.3057	ENSG00000164088	PPM1M	protein_coding	ENSG00000164088.18,PPM1M,protein_coding	6.01781	6.22247	0.204659	5.98742	6.22028	0.232865	0.204659	6.12014	3.42295	0.00656646	0.77978	-2.98689
ENSG00000169258.7,GPRIN1,protein_coding	0.434516	0.917532	0.840248	0.985782	1.0658	1.25532	0.967099	1.12558	0.859271	1.58792	ENSG00000169258	GPRIN1	protein_coding	ENSG00000169258.7,GPRIN1,protein_coding	0.833386	1.17443	0.341042	0.859271	1.12558	0.266307	0.341042	1.00391	3.42136	0.00658393	0.77978	-2.98794
ENSG00000285043.1,AC093512.2,protein_coding	1.7008	1.07175	2.28627	1.47859	2.574	0.826703	1.38386	0.525939	1.06307	1.30234	ENSG00000285043	AC093512.2	protein_coding	ENSG00000285043.1,AC093512.2,protein_coding	1.8016	1.04107	-0.760533	1.7008	1.07175	-0.629043	-0.760533	1.42133	-3.40901	0.00672143	0.77978	-2.99612
ENSG00000215014.5,AL645728.1,lncRNA	1.55299	2.0141	1.27033	2.19827	0.392202	0.826703	1.04764	1.86021	-0.130813	0.392754	ENSG00000215014	AL645728.1	lncRNA	ENSG00000215014.5,AL645728.1,lncRNA	0.826469	1.45841	0.631938	1.04764	1.86021	0.812563	0.631938	1.14244	3.40885	0.00672327	0.77978	-2.99622
ENSG00000124215.17,CDH26,protein_coding	0.381567	0.794017	0.326909	0.950806	0.462023	0.214185	0.0799189	0.91192	0.473778	1.11889	ENSG00000124215	CDH26	protein_coding	ENSG00000124215.17,CDH26,protein_coding	0.344839	0.797964	0.453125	0.381567	0.91192	0.530353	0.453125	0.571402	3.3999	0.00682485	0.77978	-3.00217
ENSG00000158715.6,SLC45A3,protein_coding	1.64572	1.44463	2.27991	1.56208	1.03558	0.414263	1.25409	0.951998	2.23011	0.392754	ENSG00000158715	SLC45A3	protein_coding	ENSG00000158715.6,SLC45A3,protein_coding	1.68908	0.953144	-0.735939	1.64572	0.951998	-0.693727	-0.735939	1.32111	-3.39729	0.00685472	0.77978	-3.0039
ENSG00000003249.14,DBNDD1,protein_coding	2.48872	1.74065	2.39612	2.29905	1.5448	0.475231	0.852197	0.142995	2.05874	0.0263262	ENSG00000003249	DBNDD1	protein_coding	ENSG00000003249.14,DBNDD1,protein_coding	1.86812	0.93685	-0.931267	2.05874	0.475231	-1.58351	-0.931267	1.40248	-3.39676	0.00686083	0.77978	-3.00426
ENSG00000105708.9,ZNF14,protein_coding	4.3187	3.88669	4.45725	4.15186	5.05218	4.9333	4.41139	3.75935	4.65593	4.28155	ENSG00000105708	ZNF14	protein_coding	ENSG00000105708.9,ZNF14,protein_coding	4.57909	4.20255	-0.376538	4.45725	4.15186	-0.305386	-0.376538	4.39082	-3.38861	0.00695514	0.77978	-3.00968
ENSG00000205464.12,ATP6AP1L,protein_coding	1.00642	0.52937	0.675712	0.567862	0.61289	0.552709	0.643444	0.142995	0.393608	-0.240189	ENSG00000205464	ATP6AP1L	protein_coding	ENSG00000205464.12,ATP6AP1L,protein_coding	0.666415	0.310549	-0.355866	0.643444	0.52937	-0.114074	-0.355866	0.488482	-3.38005	0.00705573	0.77978	-3.01539
ENSG00000137502.10,RAB30,protein_coding	5.87342	5.12918	5.50264	5.32617	4.92197	4.94233	5.02585	4.39698	5.68884	4.52857	ENSG00000137502	RAB30	protein_coding	ENSG00000137502.10,RAB30,protein_coding	5.40255	4.86465	-0.5379	5.50264	4.94233	-0.560314	-0.5379	5.1336	-3.36962	0.00718028	0.77978	-3.02236
ENSG00000186272.12,ZNF17,protein_coding	4.05055	3.76656	3.89845	3.69616	4.23904	4.23122	4.22336	3.7385	4.26339	3.92625	ENSG00000186272	ZNF17	protein_coding	ENSG00000186272.12,ZNF17,protein_coding	4.13496	3.87174	-0.263221	4.22336	3.76656	-0.456803	-0.263221	4.00335	-3.36822	0.00719716	0.77978	-3.02329
ENSG00000274104.1,AC020910.5,lncRNA	0.605884	1.0313	1.13602	1.22413	0.187584	1.18406	0.315022	1.38178	-0.437995	-0.0449325	ENSG00000274104	AC020910.5	lncRNA	ENSG00000274104.1,AC020910.5,lncRNA	0.361304	0.955269	0.593965	0.315022	1.18406	0.869042	0.593965	0.658286	3.35617	0.00734418	0.77978	-3.03137
ENSG00000272735.1,AC007881.3,lncRNA	0.049491	1.0981	0.769427	1.00296	-0.0188671	0.350604	0.419611	1.5126	0.308719	0.337787	ENSG00000272735	AC007881.3	lncRNA	ENSG00000272735.1,AC007881.3,lncRNA	0.305676	0.860411	0.554735	0.308719	1.00296	0.694238	0.554735	0.583043	3.34892	0.00743419	0.77978	-3.03624
ENSG00000179094.16,PER1,protein_coding	4.79555	5.70171	4.82995	5.20802	4.48666	4.81348	5.41487	6.45871	4.84364	4.95906	ENSG00000179094	PER1	protein_coding	ENSG00000179094.16,PER1,protein_coding	4.87414	5.4282	0.55406	4.82995	5.20802	0.378067	0.55406	5.15117	3.34395	0.00749647	0.77978	-3.03957
ENSG00000100036.13,SLC35E4,protein_coding	0.695382	1.04491	0.25096	0.635501	0.989038	1.38808	1.32044	1.42988	0.712785	1.71198	ENSG00000100036	SLC35E4	protein_coding	ENSG00000100036.13,SLC35E4,protein_coding	0.79372	1.24207	0.44835	0.712785	1.38808	0.675294	0.44835	1.0179	3.34276	0.00751145	0.77978	-3.04037
ENSG00000165209.19,STRBP,protein_coding	5.76131	5.24352	5.16174	5.06509	5.19401	5.04142	5.05537	4.44692	5.78035	4.38515	ENSG00000165209	STRBP	protein_coding	ENSG00000165209.19,STRBP,protein_coding	5.39056	4.83642	-0.554138	5.19401	5.04142	-0.152594	-0.554138	5.11349	-3.33642	0.00759195	0.77978	-3.04464
ENSG00000173145.11,NOC3L,protein_coding	4.81065	4.58108	4.75059	4.65804	5.09493	4.9611	4.73497	4.42573	5.01866	4.61201	ENSG00000173145	NOC3L	protein_coding	ENSG00000173145.11,NOC3L,protein_coding	4.88196	4.64759	-0.234366	4.81065	4.61201	-0.198638	-0.234366	4.76478	-3.33616	0.00759527	0.77978	-3.04482
ENSG00000211898.7,IGHD,IG_C_gene	7.37766	6.53013	6.46585	6.19524	5.04746	2.26974	6.07932	4.94664	6.6125	5.11225	ENSG00000211898	IGHD	IG_C_gene	ENSG00000211898.7,IGHD,IG_C_gene	6.31656	5.0108	-1.30576	6.46585	5.11225	-1.35359	-1.30576	5.66368	-3.33276	0.00763887	0.77978	-3.04711
ENSG00000177425.11,PAWR,protein_coding	3.9699	3.20956	3.27193	3.13541	2.72364	2.14394	3.13165	2.68302	4.47134	2.42278	ENSG00000177425	PAWR	protein_coding	ENSG00000177425.11,PAWR,protein_coding	3.51369	2.71894	-0.794747	3.27193	2.68302	-0.588905	-0.794747	3.11632	-3.33173	0.00765205	0.77978	-3.0478
ENSG00000213967.11,ZNF726,protein_coding	1.23256	0.777807	0.857423	0.741629	0.550154	0.350604	0.791121	0.316762	1.68499	0.392754	ENSG00000213967	ZNF726	protein_coding	ENSG00000213967.11,ZNF726,protein_coding	1.02325	0.515911	-0.507337	0.857423	0.392754	-0.46467	-0.507337	0.76958	-3.33113	0.00765982	0.77978	-3.04821
ENSG00000120158.12,RCL1,protein_coding	3.91506	3.47887	3.9494	3.88401	4.16421	3.97392	3.65955	3.42869	3.85304	3.42443	ENSG00000120158	RCL1	protein_coding	ENSG00000120158.12,RCL1,protein_coding	3.90825	3.63798	-0.270268	3.91506	3.47887	-0.436187	-0.270268	3.77312	-3.32824	0.00769714	0.77978	-3.05016
ENSG00000187187.14,ZNF546,protein_coding	3.39999	2.93774	3.43239	3.21126	3.7413	3.72054	3.33522	3.05219	3.82275	3.088	ENSG00000187187	ZNF546	protein_coding	ENSG00000187187.14,ZNF546,protein_coding	3.54633	3.20194	-0.344384	3.43239	3.088	-0.344394	-0.344384	3.37414	-3.32727	0.0077096	0.77978	-3.05081
ENSG00000124334.17,IL9R,protein_coding	0.605884	-0.386018	0.326909	0.20199	-0.0188671	-0.0181778	-0.170404	-0.7567	1.02809	-0.326345	ENSG00000124334	IL9R	protein_coding	ENSG00000124334.17,IL9R,protein_coding	0.354322	-0.25705	-0.611373	0.326909	-0.326345	-0.653254	-0.611373	0.0486361	-3.32684	0.00771529	0.77978	-3.05111
ENSG00000124334.17_PAR_Y,IL9R,protein_coding	0.605884	-0.386018	0.326909	0.20199	-0.0188671	-0.0181778	-0.170404	-0.7567	1.02809	-0.326345	ENSG00000124334	IL9R	protein_coding	ENSG00000124334.17_PAR_Y,IL9R,protein_coding	0.354322	-0.25705	-0.611373	0.326909	-0.326345	-0.653254	-0.611373	0.0486361	-3.32684	0.00771529	0.77978	-3.05111
ENSG00000185950.9,IRS2,protein_coding	4.80689	5.40329	4.8025	4.98956	4.31018	4.79666	5.25515	6.14786	3.55434	4.29424	ENSG00000185950	IRS2	protein_coding	ENSG00000185950.9,IRS2,protein_coding	4.54581	5.12632	0.580507	4.8025	4.98956	0.187053	0.580507	4.83607	3.32315	0.00776325	0.77978	-3.05359
ENSG00000141086.18,CTRL,protein_coding	0.179259	1.41349	0.907755	1.25313	0.940944	0.842216	0.554361	1.37197	0.473778	0.790838	ENSG00000141086	CTRL	protein_coding	ENSG00000141086.18,CTRL,protein_coding	0.611219	1.13433	0.523109	0.554361	1.25313	0.698769	0.523109	0.872774	3.3211	0.00779002	0.77978	-3.05498
ENSG00000136824.19,SMC2,protein_coding	4.67833	4.44655	4.63583	4.35111	4.96068	4.92786	4.84423	4.55062	4.66734	4.287	ENSG00000136824	SMC2	protein_coding	ENSG00000136824.19,SMC2,protein_coding	4.75728	4.51263	-0.244652	4.67833	4.44655	-0.231781	-0.244652	4.63496	-3.31822	0.0078279	0.77978	-3.05693
ENSG00000167491.17,GATAD2A,protein_coding	6.6364	6.82257	6.65391	6.71923	6.79794	6.91657	6.69736	6.9597	6.57134	6.87604	ENSG00000167491	GATAD2A	protein_coding	ENSG00000167491.17,GATAD2A,protein_coding	6.67139	6.85882	0.187433	6.65391	6.87604	0.222128	0.187433	6.76511	3.31577	0.00786028	0.77978	-3.05859
ENSG00000158457.6,TSPAN33,protein_coding	4.97716	4.71055	5.52566	4.99063	4.57728	3.03172	3.97141	3.41203	4.84615	4.23906	ENSG00000158457	TSPAN33	protein_coding	ENSG00000158457.6,TSPAN33,protein_coding	4.77953	4.0768	-0.702734	4.84615	4.23906	-0.607089	-0.702734	4.42817	-3.31524	0.00786729	0.77978	-3.05894
ENSG00000227500.10,SCAMP4,protein_coding	3.90572	4.18595	3.70091	3.72491	3.119	3.469	3.63803	4.00773	3.51699	4.02958	ENSG00000227500	SCAMP4	protein_coding	ENSG00000227500.10,SCAMP4,protein_coding	3.57613	3.88343	0.307304	3.63803	4.00773	0.369691	0.307304	3.72978	3.30669	0.00798132	0.77978	-3.06474
ENSG00000138796.17,HADH,protein_coding	4.2649	3.8753	4.11207	3.9782	4.24235	4.22532	4.10915	3.85581	4.51778	4.09527	ENSG00000138796	HADH	protein_coding	ENSG00000138796.17,HADH,protein_coding	4.24925	4.00598	-0.243268	4.24235	3.9782	-0.264147	-0.243268	4.12761	-3.296	0.00812622	0.77978	-3.07199
ENSG00000197562.10,RAB40C,protein_coding	3.81128	4.04067	3.71981	3.68556	3.41732	3.69086	3.56466	3.9346	3.38499	3.78443	ENSG00000197562	RAB40C	protein_coding	ENSG00000197562.10,RAB40C,protein_coding	3.57961	3.82722	0.24761	3.56466	3.78443	0.219767	0.24761	3.70342	3.29175	0.00818469	0.77978	-3.07488
ENSG00000285713.1,AC098588.2,protein_coding	-0.52701	0.298886	-0.477367	0.544592	0.187584	0.350604	-0.436479	1.00376	0.57418	0.392754	ENSG00000285713	AC098588.2	protein_coding	ENSG00000285713.1,AC098588.2,protein_coding	-0.135818	0.518119	0.653938	-0.436479	0.392754	0.829233	0.653938	0.19115	3.28613	0.00826256	0.77978	-3.0787
ENSG00000100330.16,MTMR3,protein_coding	6.86937	7.17642	6.8926	6.96525	6.70531	6.74898	6.87134	7.25728	6.81106	7.21556	ENSG00000100330	MTMR3	protein_coding	ENSG00000100330.16,MTMR3,protein_coding	6.82994	7.0727	0.24276	6.86937	7.17642	0.307048	0.24276	6.95132	3.2813	0.00833011	0.77978	-3.08199
ENSG00000178852.16,EFCAB13,protein_coding	4.62381	4.07258	4.09588	4.03148	3.62689	3.42846	4.095	3.76499	4.33668	3.82246	ENSG00000178852	EFCAB13	protein_coding	ENSG00000178852.16,EFCAB13,protein_coding	4.15565	3.824	-0.331656	4.09588	3.82246	-0.273421	-0.331656	3.98982	-3.27743	0.00838459	0.77978	-3.08463
ENSG00000143353.12,LYPLAL1,protein_coding	3.72358	3.47636	3.99667	3.77825	3.43189	3.36006	3.61178	3.27919	3.9979	3.63571	ENSG00000143353	LYPLAL1	protein_coding	ENSG00000143353.12,LYPLAL1,protein_coding	3.75237	3.50591	-0.246452	3.72358	3.47636	-0.247215	-0.246452	3.62914	-3.27488	0.00842078	0.77978	-3.08637
ENSG00000286416.1,AL442067.3,lncRNA	1.07473	1.49508	0.95639	1.70537	-0.259875	0.434873	0.791121	1.42988	0.473778	0.521651	ENSG00000286416	AL442067.3	lncRNA	ENSG00000286416.1,AL442067.3,lncRNA	0.607228	1.11737	0.51014	0.791121	1.42988	0.638755	0.51014	0.862299	3.27282	0.00845004	0.77978	-3.08778
ENSG00000141522.12,ARHGDIA,protein_coding	6.94117	7.16127	7.05308	7.00496	6.95148	7.20793	7.13578	7.47248	6.89505	7.39096	ENSG00000141522	ARHGDIA	protein_coding	ENSG00000141522.12,ARHGDIA,protein_coding	6.99531	7.24752	0.252209	6.95148	7.20793	0.256454	0.252209	7.12141	3.27221	0.00845875	0.77978	-3.08819
ENSG00000208772.1,SNORD94,snoRNA	3.08511	2.75107	3.35288	3.04295	2.19101	1.92832	3.23272	2.55875	2.82147	2.47465	ENSG00000208772	SNORD94	snoRNA	ENSG00000208772.1,SNORD94,snoRNA	2.93664	2.55115	-0.385491	3.08511	2.55875	-0.526361	-0.385491	2.74389	-3.26923	0.00850135	0.77978	-3.09023
ENSG00000142583.18,SLC2A5,protein_coding	2.5258	1.84548	2.20809	1.90129	0.786221	-0.228945	1.26536	0.870698	2.8009	0.889692	ENSG00000142583	SLC2A5	protein_coding	ENSG00000142583.18,SLC2A5,protein_coding	1.91727	1.05564	-0.861632	2.20809	0.889692	-1.3184	-0.861632	1.48646	-3.26759	0.00852493	0.77978	-3.09135
ENSG00000123836.15,PFKFB2,protein_coding	4.36205	4.16273	4.02355	3.66412	3.54077	2.94098	4.14009	3.98215	4.17422	3.63285	ENSG00000123836	PFKFB2	protein_coding	ENSG00000123836.15,PFKFB2,protein_coding	4.04814	3.67657	-0.371569	4.14009	3.66412	-0.475965	-0.371569	3.86235	-3.2675	0.00852612	0.77978	-3.0914
ENSG00000125245.12,GPR18,protein_coding	4.66731	4.12158	4.46147	4.37933	4.32431	3.88871	3.9834	3.50925	3.89974	3.75063	ENSG00000125245	GPR18	protein_coding	ENSG00000125245.12,GPR18,protein_coding	4.26725	3.9299	-0.337345	4.32431	3.88871	-0.435594	-0.337345	4.09857	-3.26492	0.0085633	0.77978	-3.09317
ENSG00000048471.14,SNX29,protein_coding	6.54868	6.43254	6.30966	6.13614	6.28572	6.07237	6.20756	5.9775	6.75334	6.15536	ENSG00000048471	SNX29	protein_coding	ENSG00000048471.14,SNX29,protein_coding	6.42099	6.15478	-0.266207	6.30966	6.13614	-0.173521	-0.266207	6.28789	-3.26363	0.00858205	0.77978	-3.09405
ENSG00000213903.9,LTB4R,protein_coding	4.78667	5.18172	4.48928	5.04243	4.32274	4.2415	4.69385	5.48413	4.7258	5.09785	ENSG00000213903	LTB4R	protein_coding	ENSG00000213903.9,LTB4R,protein_coding	4.60367	5.00953	0.405857	4.69385	5.09785	0.404006	0.405857	4.8066	3.25645	0.00868669	0.77978	-3.09897
ENSG00000156011.17,PSD3,protein_coding	2.14393	1.64559	2.96632	2.84287	2.71413	1.42975	1.49336	1.07808	1.86424	0.662514	ENSG00000156011	PSD3	protein_coding	ENSG00000156011.17,PSD3,protein_coding	2.23639	1.53176	-0.704634	2.14393	1.42975	-0.714178	-0.704634	1.88408	-3.25361	0.00872843	0.77978	-3.10092
ENSG00000256073.3,URB1-AS1,lncRNA	0.716916	0.567589	0.94036	1.53872	0.0431939	0.826703	0.727346	1.05373	0.0887531	0.811158	ENSG00000256073	URB1-AS1	lncRNA	ENSG00000256073.3,URB1-AS1,lncRNA	0.503314	0.959579	0.456265	0.716916	0.826703	0.109787	0.456265	0.731446	3.24243	0.00889472	0.77978	-3.10858
ENSG00000109881.17,CCDC34,protein_coding	1.07473	0.470073	1.1076	0.260289	1.62816	1.40906	0.727346	0.525939	0.337574	-0.198966	ENSG00000109881	CCDC34	protein_coding	ENSG00000109881.17,CCDC34,protein_coding	0.97508	0.49328	-0.4818	1.07473	0.470073	-0.604656	-0.4818	0.73418	-3.23899	0.00894648	0.77978	-3.11095
ENSG00000173653.8,RCE1,protein_coding	3.46187	3.69929	3.46637	3.56353	3.39667	3.54206	3.47041	3.66002	3.32862	3.48576	ENSG00000173653	RCE1	protein_coding	ENSG00000173653.8,RCE1,protein_coding	3.42479	3.59013	0.165344	3.46187	3.56353	0.101653	0.165344	3.50746	3.23547	0.00899988	0.77978	-3.11337
ENSG00000166889.14,PATL1,protein_coding	5.03938	5.12758	4.96483	5.12613	4.98361	5.11909	4.93966	5.17474	5.12799	5.47744	ENSG00000166889	PATL1	protein_coding	ENSG00000166889.14,PATL1,protein_coding	5.01109	5.205	0.193902	4.98361	5.12758	0.143977	0.193902	5.10805	3.23525	0.00900322	0.77978	-3.11352
ENSG00000115758.13,ODC1,protein_coding	6.42535	5.94796	6.85569	6.29448	5.69824	5.47803	6.23182	5.81542	5.75451	5.59856	ENSG00000115758	ODC1	protein_coding	ENSG00000115758.13,ODC1,protein_coding	6.19312	5.82689	-0.366234	6.23182	5.81542	-0.416402	-0.366234	6.01	-3.23118	0.00906535	0.77978	-3.11632
ENSG00000065923.10,SLC9A7,protein_coding	5.9373	5.53269	5.28587	5.09943	4.68705	4.52474	5.23666	4.47011	5.7478	4.36295	ENSG00000065923	SLC9A7	protein_coding	ENSG00000065923.10,SLC9A7,protein_coding	5.37894	4.79799	-0.580952	5.28587	4.52474	-0.761129	-0.580952	5.08846	-3.22489	0.00916213	0.77978	-3.12065
ENSG00000110777.12,POU2AF1,protein_coding	4.72025	3.82097	3.78858	3.50445	2.62054	1.79915	3.66382	3.01484	5.35135	4.02306	ENSG00000110777	POU2AF1	protein_coding	ENSG00000110777.12,POU2AF1,protein_coding	4.02891	3.23249	-0.796414	3.78858	3.50445	-0.284128	-0.796414	3.6307	-3.22337	0.00918575	0.77978	-3.1217
ENSG00000162373.13,BEND5,protein_coding	2.26581	1.59097	1.35741	1.06968	0.0431939	-0.196884	1.13626	-0.0283735	1.54355	-0.326345	ENSG00000162373	BEND5	protein_coding	ENSG00000162373.13,BEND5,protein_coding	1.26924	0.421811	-0.847433	1.35741	-0.0283735	-1.38578	-0.847433	0.845527	-3.21549	0.00930887	0.77978	-3.12713
ENSG00000104490.18,NCALD,protein_coding	4.54323	4.83817	4.64699	4.65125	4.50607	4.93873	5.15721	5.52843	4.75283	5.16846	ENSG00000104490	NCALD	protein_coding	ENSG00000104490.18,NCALD,protein_coding	4.72127	5.02501	0.30374	4.64699	4.93873	0.291741	0.30374	4.87314	3.20729	0.00943893	0.77978	-3.1328
ENSG00000100284.21,TOM1,protein_coding	5.01024	5.39534	5.25218	5.19407	4.84566	5.19203	5.11578	5.30617	4.53345	5.2121	ENSG00000100284	TOM1	protein_coding	ENSG00000100284.21,TOM1,protein_coding	4.95146	5.25994	0.308481	5.01024	5.2121	0.201855	0.308481	5.1057	3.20466	0.00948094	0.77978	-3.13462
ENSG00000254470.3,AP5B1,protein_coding	6.07811	6.4943	6.16326	6.26941	5.52217	5.61245	6.11675	6.67967	5.66057	6.55912	ENSG00000254470	AP5B1	protein_coding	ENSG00000254470.3,AP5B1,protein_coding	5.90817	6.32299	0.414819	6.07811	6.4943	0.41619	0.414819	6.11558	3.20248	0.00951608	0.77978	-3.13613
ENSG00000075336.12,TIMM21,protein_coding	3.15777	3.08992	3.26229	3.05535	3.41145	3.25387	3.11617	2.87938	3.38499	3.10867	ENSG00000075336	TIMM21	protein_coding	ENSG00000075336.12,TIMM21,protein_coding	3.26653	3.07744	-0.189094	3.26229	3.08992	-0.172367	-0.189094	3.17199	-3.20241	0.00951713	0.77978	-3.13618
ENSG00000164649.20,CDCA7L,protein_coding	5.58371	4.79754	4.7609	4.44049	4.78225	4.88263	4.38192	3.46377	4.9665	3.3843	ENSG00000164649	CDCA7L	protein_coding	ENSG00000164649.20,CDCA7L,protein_coding	4.89505	4.19375	-0.701308	4.78225	4.44049	-0.341752	-0.701308	4.5444	-3.19981	0.00955906	0.77978	-3.13798
ENSG00000116675.16,DNAJC6,protein_coding	1.31958	1.32701	1.80084	1.40298	2.21143	0.960658	1.69853	1.10202	1.81379	1.64564	ENSG00000116675	DNAJC6	protein_coding	ENSG00000116675.16,DNAJC6,protein_coding	1.76883	1.28766	-0.481173	1.80084	1.32701	-0.47383	-0.481173	1.52825	-3.1992	0.00956897	0.77978	-3.1384
ENSG00000076554.15,TPD52,protein_coding	5.34875	4.87863	4.57224	4.49614	4.53471	4.29743	4.77692	4.49858	5.33355	4.287	ENSG00000076554	TPD52	protein_coding	ENSG00000076554.15,TPD52,protein_coding	4.91323	4.49156	-0.421677	4.77692	4.49614	-0.28078	-0.421677	4.7024	-3.19919	0.00956914	0.77978	-3.13841
ENSG00000128886.12,ELL3,protein_coding	1.95751	0.917532	1.00344	0.781987	0.0431939	0.165686	0.821982	-0.164578	1.58023	0.280643	ENSG00000128886	ELL3	protein_coding	ENSG00000128886.12,ELL3,protein_coding	1.08127	0.396254	-0.685017	1.00344	0.280643	-0.722795	-0.685017	0.738763	-3.19036	0.00971321	0.77978	-3.14453
ENSG00000180787.6,ZFP3,protein_coding	4.01405	3.48887	3.96136	3.69087	3.99592	4.1067	3.97656	3.55983	4.46645	4.00112	ENSG00000180787	ZFP3	protein_coding	ENSG00000180787.6,ZFP3,protein_coding	4.08287	3.76948	-0.313392	3.99592	3.69087	-0.305054	-0.313392	3.92617	-3.18944	0.00972832	0.77978	-3.14517
ENSG00000181192.12,DHTKD1,protein_coding	5.23489	5.02745	4.9216	4.75879	4.61225	4.2517	5.08271	4.87895	5.0914	4.75785	ENSG00000181192	DHTKD1	protein_coding	ENSG00000181192.12,DHTKD1,protein_coding	4.98857	4.73495	-0.253623	5.08271	4.75879	-0.323916	-0.253623	4.86176	-3.18519	0.00979858	0.77978	-3.14812
ENSG00000099953.10,MMP11,protein_coding	2.0367	1.64559	1.32073	1.30944	1.02023	0.475231	0.93922	0.254026	1.22626	0.445703	ENSG00000099953	MMP11	protein_coding	ENSG00000099953.10,MMP11,protein_coding	1.30863	0.825998	-0.482631	1.22626	0.475231	-0.751026	-0.482631	1.06731	-3.18455	0.00980926	0.77978	-3.14857
ENSG00000204977.10,TRIM13,protein_coding	5.06584	4.92905	5.10625	4.86593	5.71085	5.37381	5.10797	4.68451	5.20733	5.04414	ENSG00000204977	TRIM13	protein_coding	ENSG00000204977.10,TRIM13,protein_coding	5.23965	4.97949	-0.26016	5.10797	4.92905	-0.178926	-0.26016	5.10957	-3.18179	0.0098551	0.77978	-3.15048
ENSG00000105829.13,BET1,protein_coding	4.07993	3.80506	4.1785	4.06458	3.99396	3.9827	4.07592	3.59401	3.89247	3.3978	ENSG00000105829	BET1	protein_coding	ENSG00000105829.13,BET1,protein_coding	4.04416	3.76883	-0.275326	4.07592	3.80506	-0.270867	-0.275326	3.90649	-3.16995	0.0100548	0.77978	-3.15872
ENSG00000198909.8,MAP3K3,protein_coding	7.10247	7.6013	7.14709	7.14354	6.68142	6.8804	7.13961	7.48149	6.55799	7.09021	ENSG00000198909	MAP3K3	protein_coding	ENSG00000198909.8,MAP3K3,protein_coding	6.92572	7.23939	0.313672	7.10247	7.14354	0.0410628	0.313672	7.08255	3.16661	0.0101119	0.77978	-3.16105
ENSG00000230138.2,LINC02812,lncRNA	0.0151395	-0.119943	0.489967	-0.331833	0.159839	-0.196884	0.0799189	-0.413398	0.308719	0.337787	ENSG00000230138	LINC02812	lncRNA	ENSG00000230138.2,LINC02812,lncRNA	0.210717	-0.144854	-0.355571	0.159839	-0.196884	-0.356723	-0.355571	0.0329312	-3.16655	0.0101128	0.77978	-3.16109
ENSG00000049246.14,PER3,protein_coding	2.91855	3.36684	2.45372	2.73907	3.20635	3.04519	2.49096	3.11532	2.38327	3.18072	ENSG00000049246	PER3	protein_coding	ENSG00000049246.14,PER3,protein_coding	2.69057	3.08943	0.398857	2.49096	3.11532	0.624359	0.398857	2.89	3.16405	0.0101558	0.77978	-3.16283
ENSG00000124225.16,PMEPA1,protein_coding	3.43938	2.68741	2.16735	2.31288	2.1208	1.09622	2.23988	1.55659	1.86424	0.445703	ENSG00000124225	PMEPA1	protein_coding	ENSG00000124225.16,PMEPA1,protein_coding	2.36633	1.61976	-0.746567	2.16735	1.55659	-0.610761	-0.746567	1.99305	-3.16148	0.0102	0.77978	-3.16462
ENSG00000120709.11,FAM53C,protein_coding	5.2907	5.81477	5.31102	5.60313	5.45882	5.42686	5.19085	5.75912	4.84238	5.06227	ENSG00000120709	FAM53C	protein_coding	ENSG00000120709.11,FAM53C,protein_coding	5.21876	5.53323	0.314474	5.2907	5.60313	0.312431	0.314474	5.37599	3.15612	0.0102933	0.77978	-3.16837
ENSG00000165879.9,FRAT1,protein_coding	4.84284	5.36379	4.8451	4.97875	4.06299	4.42911	5.13894	5.6658	3.84803	4.56043	ENSG00000165879	FRAT1	protein_coding	ENSG00000165879.9,FRAT1,protein_coding	4.54758	4.99957	0.451995	4.84284	4.97875	0.13591	0.451995	4.77358	3.15281	0.0103512	0.77978	-3.17068
ENSG00000275202.1,AL161421.1,lncRNA	1.00642	1.38166	0.891172	1.10192	0.439123	0.72995	1.37348	1.90172	0.0544016	0.749319	ENSG00000275202	AL161421.1	lncRNA	ENSG00000275202.1,AL161421.1,lncRNA	0.75292	1.17292	0.419996	0.891172	1.10192	0.210751	0.419996	0.962918	3.1526	0.0103548	0.77978	-3.17083
ENSG00000285417.1,BX571818.1,transcribed_unitary_pseudogene	1.64572	1.22309	0.445229	0.109872	0.874218	0.115501	1.19638	0.925403	1.74006	1.25862	ENSG00000285417	BX571818.1	transcribed_unitary_pseudogene	ENSG00000285417.1,BX571818.1,transcribed_unitary_pseudogene	1.18032	0.726497	-0.453825	1.19638	0.925403	-0.270974	-0.453825	0.953409	-3.15233	0.0103595	0.77978	-3.17101
ENSG00000073464.13,CLCN4,protein_coding	4.1666	3.26003	3.34376	2.93075	0.989038	-0.329639	2.80084	1.80292	3.4492	2.07335	ENSG00000073464	CLCN4	protein_coding	ENSG00000073464.13,CLCN4,protein_coding	2.94989	1.94748	-1.00241	3.34376	2.07335	-1.27041	-1.00241	2.44869	-3.15132	0.0103773	0.77978	-3.17172
ENSG00000237765.8,FAM200B,protein_coding	4.12492	4.11191	4.1921	4.38426	3.78054	4.19543	3.96796	4.20304	3.4754	4.22399	ENSG00000237765	FAM200B	protein_coding	ENSG00000237765.8,FAM200B,protein_coding	3.90819	4.22373	0.315541	3.96796	4.20304	0.235081	0.315541	4.06596	3.14315	0.010522	0.77978	-3.17744
ENSG00000149476.15,TKFC,protein_coding	4.27037	4.41676	4.14392	4.26296	4.20211	4.42396	4.34787	4.56899	3.9261	4.16403	ENSG00000149476	TKFC	protein_coding	ENSG00000149476.15,TKFC,protein_coding	4.17807	4.36734	0.189269	4.20211	4.41676	0.214655	0.189269	4.27271	3.14238	0.0105357	0.77978	-3.17797
ENSG00000197128.11,ZNF772,protein_coding	3.76293	3.25125	4.24363	3.96949	3.96419	3.98619	3.75259	3.28965	3.69199	2.75195	ENSG00000197128	ZNF772	protein_coding	ENSG00000197128.11,ZNF772,protein_coding	3.88307	3.44971	-0.433359	3.76293	3.28965	-0.473278	-0.433359	3.66639	-3.13918	0.010593	0.77978	-3.18021
ENSG00000167842.16,MIS12,protein_coding	4.85624	4.57874	4.89586	4.71907	5.11223	4.95041	4.92374	4.785	4.67301	4.43674	ENSG00000167842	MIS12	protein_coding	ENSG00000167842.16,MIS12,protein_coding	4.89221	4.69399	-0.198222	4.89586	4.71907	-0.176784	-0.198222	4.7931	-3.13575	0.0106549	0.77978	-3.18262
ENSG00000237036.5,ZEB1-AS1,lncRNA	1.4793	0.917532	1.35741	1.14897	1.85272	1.80707	1.06064	0.525939	1.42755	0.96417	ENSG00000237036	ZEB1-AS1	lncRNA	ENSG00000237036.5,ZEB1-AS1,lncRNA	1.43553	1.07274	-0.362788	1.42755	0.96417	-0.463385	-0.362788	1.25413	-3.13459	0.0106759	0.77978	-3.18343
ENSG00000287697.1,Z99127.3,lncRNA	2.9139	3.75625	3.03963	3.58079	2.00861	2.50721	2.66275	3.80566	2.39017	2.29153	ENSG00000287697	Z99127.3	lncRNA	ENSG00000287697.1,Z99127.3,lncRNA	2.60301	3.18829	0.585276	2.66275	3.58079	0.918036	0.585276	2.89565	3.13452	0.0106771	0.77978	-3.18348
ENSG00000091651.9,ORC6,protein_coding	0.716916	0.365484	0.575485	0.0778111	0.506761	0.328745	0.336556	0.232493	1.41407	0.870455	ENSG00000091651	ORC6	protein_coding	ENSG00000091651.9,ORC6,protein_coding	0.709958	0.374998	-0.33496	0.575485	0.328745	-0.24674	-0.33496	0.542478	-3.12721	0.0108104	0.77978	-3.18861
ENSG00000198824.7,CHAMP1,protein_coding	3.96315	3.73751	3.9129	3.70405	3.88167	3.85661	3.92774	3.63971	4.2802	4.02306	ENSG00000198824	CHAMP1	protein_coding	ENSG00000198824.7,CHAMP1,protein_coding	3.99313	3.79219	-0.200942	3.92774	3.73751	-0.190224	-0.200942	3.89266	-3.12619	0.0108292	0.77978	-3.18933
ENSG00000163736.4,PPBP,protein_coding	7.34021	6.49771	8.80952	8.08293	8.0959	4.40841	7.18316	6.11991	7.89618	7.49687	ENSG00000163736	PPBP	protein_coding	ENSG00000163736.4,PPBP,protein_coding	7.865	6.52117	-1.34383	7.89618	6.49771	-1.39848	-1.34383	7.19308	-3.125	0.010851	0.77978	-3.19016
ENSG00000204519.11,ZNF551,protein_coding	4.78921	4.40098	4.67147	4.47629	5.09859	5.08445	4.80326	4.45275	4.69129	4.34216	ENSG00000204519	ZNF551	protein_coding	ENSG00000204519.11,ZNF551,protein_coding	4.81076	4.55132	-0.259438	4.78921	4.45275	-0.336459	-0.259438	4.68104	-3.12027	0.0109385	0.77978	-3.19349
ENSG00000280571.2,AC006059.2,protein_coding	0.582615	0.761413	0.302034	1.20941	0.484566	0.72995	0.759586	1.14875	0.645146	0.662514	ENSG00000280571	AC006059.2	protein_coding	ENSG00000280571.2,AC006059.2,protein_coding	0.554789	0.902408	0.347618	0.582615	0.761413	0.178798	0.347618	0.728598	3.11922	0.010958	0.77978	-3.19423
ENSG00000139517.9,LNX2,protein_coding	3.90102	3.64894	3.82177	3.81518	4.18156	3.96509	3.87537	3.62945	3.87781	3.60403	ENSG00000139517	LNX2	protein_coding	ENSG00000139517.9,LNX2,protein_coding	3.93151	3.73254	-0.198967	3.87781	3.64894	-0.228869	-0.198967	3.83202	-3.11238	0.011086	0.77978	-3.19904
ENSG00000214999.3,AC129492.1,lncRNA	0.0151395	-0.349949	0.25096	0.231434	1.36208	0.393354	0.0799189	-0.252934	0.798303	0.190446	ENSG00000214999	AC129492.1	lncRNA	ENSG00000214999.3,AC129492.1,lncRNA	0.501281	0.0424702	-0.45881	0.25096	0.190446	-0.0605142	-0.45881	0.271875	-3.10694	0.0111888	0.77978	-3.20287
ENSG00000251600.8,AC107223.1,lncRNA	0.269457	-0.961878	1.13602	0.859465	0.673011	-0.364828	-0.473473	-0.519009	1.37285	0.546105	ENSG00000251600	AC107223.1	lncRNA	ENSG00000251600.8,AC107223.1,lncRNA	0.595573	-0.088029	-0.683602	0.673011	-0.364828	-1.03784	-0.683602	0.253772	-3.10523	0.0112215	0.77978	-3.20408
ENSG00000267169.2,AC022098.1,lncRNA	2.09543	2.42655	2.11118	2.31975	2.08436	2.12504	2.10209	2.54572	2.45085	2.56717	ENSG00000267169	AC022098.1	lncRNA	ENSG00000267169.2,AC022098.1,lncRNA	2.16878	2.39685	0.228063	2.10209	2.42655	0.324455	0.228063	2.28281	3.10104	0.0113015	0.77978	-3.20703
ENSG00000143228.13,NUF2,protein_coding	0.897488	0.0783857	0.224728	0.109872	1.44488	1.08322	0.694368	0.376883	1.09721	0.706569	ENSG00000143228	NUF2	protein_coding	ENSG00000143228.13,NUF2,protein_coding	0.871736	0.470987	-0.400749	0.897488	0.376883	-0.520605	-0.400749	0.671362	-3.09907	0.0113394	0.77978	-3.20842
ENSG00000135966.13,TGFBRAP1,protein_coding	5.43167	5.50342	5.39722	5.4912	5.46238	5.64874	5.38095	5.58899	5.34869	5.58387	ENSG00000135966	TGFBRAP1	protein_coding	ENSG00000135966.13,TGFBRAP1,protein_coding	5.40418	5.56324	0.159062	5.39722	5.58387	0.186646	0.159062	5.48371	3.09465	0.0114249	0.77978	-3.21155
ENSG00000106397.12,PLOD3,protein_coding	4.7322	5.09197	4.64328	4.54092	4.49084	4.78467	4.74204	5.01129	4.4843	4.93611	ENSG00000106397	PLOD3	protein_coding	ENSG00000106397.12,PLOD3,protein_coding	4.61853	4.87299	0.25446	4.64328	4.93611	0.292834	0.25446	4.74576	3.08793	0.0115561	0.77978	-3.2163
ENSG00000179820.16,MYADM,protein_coding	6.08744	6.6286	6.09204	6.10565	5.26409	5.87534	6.25356	6.42588	5.37328	5.94044	ENSG00000179820	MYADM	protein_coding	ENSG00000179820.16,MYADM,protein_coding	5.81408	6.19518	0.381101	6.08744	6.10565	0.0182133	0.381101	6.00463	3.08677	0.0115789	0.77978	-3.21712
ENSG00000109771.15,LRP2BP,protein_coding	0.628785	1.00369	0.840248	1.52689	0.392202	0.661644	1.00793	1.36209	0.337574	0.419471	ENSG00000109771	LRP2BP	protein_coding	ENSG00000109771.15,LRP2BP,protein_coding	0.641348	0.994756	0.353408	0.628785	1.00369	0.374904	0.353408	0.818052	3.08639	0.0115864	0.77978	-3.21739
ENSG00000139618.16,BRCA2,protein_coding	3.53036	3.22159	3.31297	3.00082	3.38173	3.36006	3.40567	3.10943	4.15205	3.64139	ENSG00000139618	BRCA2	protein_coding	ENSG00000139618.16,BRCA2,protein_coding	3.55656	3.26666	-0.289899	3.40567	3.22159	-0.184079	-0.289899	3.41161	-3.0847	0.0116198	0.77978	-3.21858
ENSG00000163520.14,FBLN2,protein_coding	1.4793	1.45486	1.61136	1.19453	0.940944	0.414263	0.910792	0.453335	0.777394	-0.0819267	ENSG00000163520	FBLN2	protein_coding	ENSG00000163520.14,FBLN2,protein_coding	1.14396	0.687013	-0.456946	0.940944	0.453335	-0.487609	-0.456946	0.915486	-3.08193	0.0116746	0.77978	-3.22055
ENSG00000138764.15,CCNG2,protein_coding	5.42105	5.20767	5.1695	4.9874	4.71592	4.6978	5.26992	4.84565	5.32817	4.74206	ENSG00000138764	CCNG2	protein_coding	ENSG00000138764.15,CCNG2,protein_coding	5.18091	4.89612	-0.284794	5.26992	4.84565	-0.424266	-0.284794	5.03851	-3.08169	0.0116794	0.77978	-3.22072
ENSG00000113595.15,TRIM23,protein_coding	4.29384	4.11514	4.44452	4.19547	4.56014	4.58822	4.38709	4.0313	4.54896	4.15611	ENSG00000113595	TRIM23	protein_coding	ENSG00000113595.15,TRIM23,protein_coding	4.44691	4.21725	-0.229662	4.44452	4.15611	-0.288413	-0.229662	4.33208	-3.08013	0.0117104	0.77978	-3.22182
ENSG00000186812.13,ZNF397,protein_coding	4.90981	4.7547	5.01065	4.97331	5.29631	4.82133	4.90044	4.70615	5.68323	4.95678	ENSG00000186812	ZNF397	protein_coding	ENSG00000186812.13,ZNF397,protein_coding	5.16009	4.84245	-0.317634	5.01065	4.82133	-0.189321	-0.317634	5.00127	-3.07713	0.0117702	0.77978	-3.22394
ENSG00000278318.5,ZNF229,protein_coding	1.89277	1.48513	1.6513	1.46626	1.23489	0.887779	1.00793	0.525939	1.3447	-0.158889	ENSG00000278318	ZNF229	protein_coding	ENSG00000278318.5,ZNF229,protein_coding	1.42632	0.841244	-0.585073	1.3447	0.887779	-0.456919	-0.585073	1.13378	-3.07083	0.0118969	0.77978	-3.22841
ENSG00000270170.2,NCBP2AS2,protein_coding	3.33533	3.48388	3.0986	3.33848	3.10815	3.65617	3.52301	3.7154	2.18319	3.10044	ENSG00000270170	NCBP2AS2	protein_coding	ENSG00000270170.2,NCBP2AS2,protein_coding	3.04965	3.45887	0.409218	3.10815	3.48388	0.375729	0.409218	3.25426	3.07059	0.0119018	0.77978	-3.22858
ENSG00000166896.9,ATP23,protein_coding	2.59138	2.76347	2.31141	2.57074	2.35292	2.44761	2.0509	2.2352	1.99677	2.50616	ENSG00000166896	ATP23	protein_coding	ENSG00000166896.9,ATP23,protein_coding	2.26068	2.50464	0.243957	2.31141	2.50616	0.194743	0.243957	2.38266	3.06715	0.0119717	0.77978	-3.23103
ENSG00000035720.8,STAP1,protein_coding	5.05531	4.46058	3.96335	3.90928	2.97518	2.04016	3.92241	3.28965	4.33847	2.76763	ENSG00000035720	STAP1	protein_coding	ENSG00000035720.8,STAP1,protein_coding	4.05094	3.29346	-0.757483	3.96335	3.28965	-0.673697	-0.757483	3.6722	-3.06597	0.0119957	0.77978	-3.23186
ENSG00000138111.14,MFSD13A,protein_coding	2.40497	2.36819	2.50911	2.50596	1.726	2.42718	2.14544	2.87938	2.41068	2.98891	ENSG00000138111	MFSD13A	protein_coding	ENSG00000138111.14,MFSD13A,protein_coding	2.23924	2.63392	0.394684	2.40497	2.50596	0.100988	0.394684	2.43658	3.05412	0.0122399	0.77978	-3.24028
ENSG00000177666.17,PNPLA2,protein_coding	5.43004	5.64643	5.43847	5.53318	5.26978	5.55006	5.25091	5.81179	5.54857	5.56455	ENSG00000177666	PNPLA2	protein_coding	ENSG00000177666.17,PNPLA2,protein_coding	5.38755	5.6212	0.233649	5.43004	5.56455	0.134509	0.233649	5.50438	3.05394	0.0122438	0.77978	-3.24042
ENSG00000224546.2,EIF4BP3,processed_pseudogene	0.381567	0.961253	0.511826	0.496895	-0.0188671	0.857564	0.419611	0.611839	-0.648213	-0.0819267	ENSG00000224546	EIF4BP3	processed_pseudogene	ENSG00000224546.2,EIF4BP3,processed_pseudogene	0.129185	0.569125	0.43994	0.381567	0.611839	0.230272	0.43994	0.349155	3.04991	0.0123279	0.77978	-3.24328
ENSG00000072415.9,MPP5,protein_coding	2.96428	2.65672	2.93834	2.86652	3.09722	3.07504	2.96537	2.66304	3.28113	2.87287	ENSG00000072415	MPP5	protein_coding	ENSG00000072415.9,MPP5,protein_coding	3.04927	2.82684	-0.222432	2.96537	2.86652	-0.0988521	-0.222432	2.93805	-3.04806	0.0123668	0.77978	-3.2446
ENSG00000180574.3,EIF2S3B,protein_coding	0.582615	0.975537	0.302034	0.761949	-0.0837182	0.589942	-0.590513	-0.519009	-0.766049	0.0942303	ENSG00000180574	EIF2S3B	protein_coding	ENSG00000180574.3,EIF2S3B,protein_coding	-0.111126	0.38053	0.491656	-0.0837182	0.589942	0.673661	0.491656	0.134702	3.0479	0.0123702	0.77978	-3.24472
ENSG00000203326.12,ZNF525,protein_coding	4.87432	4.70306	4.8245	4.73586	5.06158	4.93782	5.15796	4.90385	4.89064	4.62355	ENSG00000203326	ZNF525	protein_coding	ENSG00000203326.12,ZNF525,protein_coding	4.9618	4.78083	-0.180974	4.89064	4.73586	-0.15478	-0.180974	4.87132	-3.04244	0.0124856	0.77978	-3.2486
ENSG00000185480.11,PARPBP,protein_coding	1.34746	1.17439	1.20474	1.17951	1.5448	1.30095	1.24273	0.661026	1.95083	1.41284	ENSG00000185480	PARPBP	protein_coding	ENSG00000185480.11,PARPBP,protein_coding	1.45811	1.14574	-0.31237	1.34746	1.17951	-0.167953	-0.31237	1.30193	-3.03399	0.0126665	0.77978	-3.25463
ENSG00000198695.2,MT-ND6,protein_coding	1.62309	1.0981	1.62145	1.40298	1.68766	1.40906	1.4545	1.2805	2.83671	1.95049	ENSG00000198695	MT-ND6	protein_coding	ENSG00000198695.2,MT-ND6,protein_coding	1.84468	1.42823	-0.416454	1.62309	1.40298	-0.220116	-0.416454	1.63645	-3.03241	0.0127007	0.77978	-3.25577
ENSG00000118503.15,TNFAIP3,protein_coding	6.33946	6.85069	6.8101	7.15319	6.87702	7.70981	7.53899	8.12599	6.62243	6.65005	ENSG00000118503	TNFAIP3	protein_coding	ENSG00000118503.15,TNFAIP3,protein_coding	6.8376	7.29795	0.460348	6.8101	7.15319	0.343081	0.460348	7.06777	3.03208	0.0127077	0.77978	-3.256
ENSG00000167380.16,ZNF226,protein_coding	4.55074	4.11191	4.57354	4.28945	4.79921	4.82719	4.46858	4.17651	5.36455	4.53622	ENSG00000167380	ZNF226	protein_coding	ENSG00000167380.16,ZNF226,protein_coding	4.75132	4.38826	-0.363068	4.57354	4.28945	-0.284084	-0.363068	4.56979	-3.03138	0.0127229	0.77978	-3.2565
ENSG00000143127.13,ITGA10,protein_coding	1.18699	0.728054	1.09317	0.878202	1.10996	0.475231	0.837169	0.88457	2.19111	1.25862	ENSG00000143127	ITGA10	protein_coding	ENSG00000143127.13,ITGA10,protein_coding	1.28368	0.844935	-0.438747	1.10996	0.878202	-0.231761	-0.438747	1.06431	-3.02862	0.012783	0.77978	-3.25848
ENSG00000233178.7,AL161457.2,lncRNA	0.859269	0.155691	0.95639	0.821246	0.857043	0.328745	0.791121	0.951998	1.49314	0.496777	ENSG00000233178	AL161457.2	lncRNA	ENSG00000233178.7,AL161457.2,lncRNA	0.991393	0.550891	-0.440502	0.859269	0.496777	-0.362492	-0.440502	0.771142	-3.01678	0.0130433	0.77978	-3.26695
ENSG00000152689.18,RASGRP3,protein_coding	4.9727	4.21484	4.41001	4.09693	3.25306	3.06516	3.79599	2.88974	5.75049	4.38006	ENSG00000152689	RASGRP3	protein_coding	ENSG00000152689.18,RASGRP3,protein_coding	4.43645	3.72934	-0.707104	4.41001	4.09693	-0.31308	-0.707104	4.0829	-3.01578	0.0130656	0.77978	-3.26766
ENSG00000139291.14,TMEM19,protein_coding	5.72058	5.32596	5.35552	5.16002	4.95866	4.92968	5.45419	5.25836	5.43216	5.04843	ENSG00000139291	TMEM19	protein_coding	ENSG00000139291.14,TMEM19,protein_coding	5.38422	5.14449	-0.239734	5.43216	5.16002	-0.272141	-0.239734	5.26436	-3.01401	0.0131049	0.77978	-3.26893
ENSG00000173020.11,GRK2,protein_coding	8.25969	8.49364	8.25598	8.32248	8.28296	8.38133	8.241	8.50746	8.29091	8.42293	ENSG00000173020	GRK2	protein_coding	ENSG00000173020.11,GRK2,protein_coding	8.2661	8.42557	0.159466	8.25969	8.42293	0.163241	0.159466	8.34584	3.01195	0.0131511	0.77978	-3.27041
ENSG00000259075.6,POC1B-GALNT4,protein_coding	1.83486	1.88385	1.1076	1.76698	0.786221	1.45014	2.17562	2.83721	1.88393	2.16304	ENSG00000259075	POC1B-GALNT4	protein_coding	ENSG00000259075.6,POC1B-GALNT4,protein_coding	1.55765	2.02024	0.462598	1.83486	1.88385	0.0489917	0.462598	1.78894	3.01147	0.0131618	0.77978	-3.27075
ENSG00000007312.13,CD79B,protein_coding	7.71983	6.93534	6.70165	6.46994	4.92918	4.32668	6.70876	5.71273	6.45559	5.18218	ENSG00000007312	CD79B	protein_coding	ENSG00000007312.13,CD79B,protein_coding	6.503	5.72537	-0.77763	6.70165	5.71273	-0.988922	-0.77763	6.11419	-3.00968	0.013202	0.77978	-3.27203
ENSG00000196793.13,ZNF239,protein_coding	1.78476	0.989682	1.59097	1.35027	2.46486	2.34245	1.13626	0.708592	1.77212	0.945908	ENSG00000196793	ZNF239	protein_coding	ENSG00000196793.13,ZNF239,protein_coding	1.74979	1.26738	-0.482414	1.77212	0.989682	-0.782438	-0.482414	1.50859	-3.00752	0.0132508	0.77978	-3.27359
ENSG00000263884.1,AP000845.1,lncRNA	0.628785	1.25857	0.302034	1.29556	-0.504294	0.284006	0.626062	1.37197	-0.170891	-0.371433	ENSG00000263884	AP000845.1	lncRNA	ENSG00000263884.1,AP000845.1,lncRNA	0.176339	0.767735	0.591395	0.302034	1.25857	0.956535	0.591395	0.472037	3.0023	0.013369	0.77978	-3.27733
ENSG00000155189.12,AGPAT5,protein_coding	5.39791	4.98218	5.1347	5.05895	5.05029	5.08933	5.10091	4.48156	4.9757	4.53622	ENSG00000155189	AGPAT5	protein_coding	ENSG00000155189.12,AGPAT5,protein_coding	5.1319	4.82965	-0.302256	5.10091	4.98218	-0.118726	-0.302256	4.98078	-3.0019	0.0133783	0.77978	-3.27762
ENSG00000183508.5,TENT5C,protein_coding	6.24997	5.72145	5.97643	5.70831	7.35244	5.70498	6.13722	6.03461	6.48046	6.15039	ENSG00000183508	TENT5C	protein_coding	ENSG00000183508.5,TENT5C,protein_coding	6.4393	5.86395	-0.575358	6.24997	5.72145	-0.528524	-0.575358	6.15163	-3.00118	0.0133946	0.77978	-3.27813
ENSG00000177663.14,IL17RA,protein_coding	7.79199	8.24909	8.03261	8.12741	7.51149	7.62827	7.74349	8.1172	6.84411	8.00229	ENSG00000177663	IL17RA	protein_coding	ENSG00000177663.14,IL17RA,protein_coding	7.58474	8.02485	0.440116	7.74349	8.1172	0.37371	0.440116	7.8048	3.00106	0.0133973	0.77978	-3.27822
ENSG00000156265.16,MAP3K7CL,protein_coding	4.32922	3.54262	5.64606	5.36404	5.26165	2.99403	4.5047	3.78176	4.77146	4.59453	ENSG00000156265	MAP3K7CL	protein_coding	ENSG00000156265.16,MAP3K7CL,protein_coding	4.90262	4.0554	-0.84722	4.77146	3.78176	-0.989695	-0.84722	4.47901	-3.00061	0.0134077	0.77978	-3.27854
ENSG00000153363.13,LINC00467,lncRNA	1.68995	1.5723	1.67086	1.61889	1.6681	0.902652	1.48374	1.37197	1.74006	0.908675	ENSG00000153363	LINC00467	lncRNA	ENSG00000153363.13,LINC00467,lncRNA	1.65054	1.2749	-0.375646	1.67086	1.37197	-0.298896	-0.375646	1.46272	-2.9996	0.0134308	0.77978	-3.27927
ENSG00000277767.1,AL442128.2,lncRNA	0.240013	0.841583	-0.477367	0.520941	-0.460573	-0.0464669	-0.0820485	1.0901	0.365863	0.0263262	ENSG00000277767	AL442128.2	lncRNA	ENSG00000277767.1,AL442128.2,lncRNA	-0.0828225	0.486497	0.569319	-0.0820485	0.520941	0.602989	0.569319	0.201837	2.99788	0.0134701	0.77978	-3.2805
ENSG00000176024.18,ZNF613,protein_coding	3.35263	3.01583	3.21976	2.98362	3.38173	3.3894	3.36172	2.91699	3.39189	3.2861	ENSG00000176024	ZNF613	protein_coding	ENSG00000176024.18,ZNF613,protein_coding	3.34154	3.11839	-0.223155	3.36172	3.01583	-0.345882	-0.223155	3.22997	-2.99644	0.0135034	0.77978	-3.28154
ENSG00000167394.13,ZNF668,protein_coding	3.01731	3.32003	3.01305	2.97929	2.93482	3.03172	3.06548	3.4545	2.85678	3.22683	ENSG00000167394	ZNF668	protein_coding	ENSG00000167394.13,ZNF668,protein_coding	2.97749	3.20247	0.224984	3.01305	3.22683	0.213776	0.224984	3.08998	2.99551	0.0135247	0.77978	-3.28221
ENSG00000137942.16,FNBP1L,protein_coding	2.11178	2.07507	2.78072	2.57649	2.65573	1.70046	1.74758	1.35214	2.31961	1.76503	ENSG00000137942	FNBP1L	protein_coding	ENSG00000137942.16,FNBP1L,protein_coding	2.32308	1.89384	-0.429245	2.31961	1.76503	-0.554578	-0.429245	2.10846	-2.9927	0.0135896	0.77978	-3.28423
ENSG00000102804.15,TSC22D1,protein_coding	5.6341	5.35015	6.44612	6.12343	6.35923	5.37114	5.81457	5.64048	6.0256	5.8864	ENSG00000102804	TSC22D1	protein_coding	ENSG00000102804.15,TSC22D1,protein_coding	6.05592	5.67432	-0.381602	6.0256	5.64048	-0.385119	-0.381602	5.86512	-2.9893	0.0136687	0.77978	-3.28668
ENSG00000184305.15,CCSER1,protein_coding	2.5258	1.71534	1.92007	1.70537	0.786221	-0.16552	1.9072	1.29095	4.03581	2.3758	ENSG00000184305	CCSER1	protein_coding	ENSG00000184305.15,CCSER1,protein_coding	2.23502	1.38439	-0.850631	1.92007	1.70537	-0.214703	-0.850631	1.8097	-2.98334	0.0138081	0.77978	-3.29096
ENSG00000176293.20,ZNF135,protein_coding	2.68176	2.22608	1.86169	1.76698	1.16683	0.842216	2.29591	1.64073	2.29775	0.728102	ENSG00000176293	ZNF135	protein_coding	ENSG00000176293.20,ZNF135,protein_coding	2.06079	1.44082	-0.619962	2.29591	1.64073	-0.655179	-0.619962	1.7508	-2.98145	0.0138527	0.77978	-3.29233
ENSG00000108960.9,MMD,protein_coding	4.61236	4.3095	5.88202	5.38221	5.46946	3.65177	4.76605	4.25603	4.85366	4.66879	ENSG00000108960	MMD	protein_coding	ENSG00000108960.9,MMD,protein_coding	5.11671	4.45366	-0.663051	4.85366	4.3095	-0.544167	-0.663051	4.78519	-2.97986	0.0138904	0.77978	-3.29347
ENSG00000196735.13,HLA-DQA1,protein_coding	7.98738	7.3794	7.31618	6.90714	5.95186	5.09743	7.55687	7.03723	7.51807	6.90882	ENSG00000196735	HLA-DQA1	protein_coding	ENSG00000196735.13,HLA-DQA1,protein_coding	7.26607	6.66601	-0.600065	7.51807	6.90882	-0.609252	-0.600065	6.96604	-2.97917	0.0139068	0.77978	-3.29397
ENSG00000134057.15,CCNB1,protein_coding	2.25849	1.91383	2.04526	1.85474	3.19615	2.14394	1.92862	1.68104	2.03251	1.82621	ENSG00000134057	CCNB1	protein_coding	ENSG00000134057.15,CCNB1,protein_coding	2.2922	1.88395	-0.408252	2.04526	1.85474	-0.190515	-0.408252	2.08808	-2.97148	0.0140903	0.77978	-3.29951
ENSG00000142208.16,AKT1,protein_coding	6.82203	7.12709	6.71172	6.76651	6.60857	6.68213	6.84153	7.18975	6.63556	6.89729	ENSG00000142208	AKT1	protein_coding	ENSG00000142208.16,AKT1,protein_coding	6.72388	6.93255	0.208671	6.71172	6.89729	0.185565	0.208671	6.82822	2.97119	0.0140973	0.77978	-3.29973
ENSG00000274561.1,AC005332.3,lncRNA	0.48559	0.449753	0.511826	0.741629	0.484566	1.04351	0.837169	1.10202	0.420829	0.706569	ENSG00000274561	AC005332.3	lncRNA	ENSG00000274561.1,AC005332.3,lncRNA	0.547996	0.808698	0.260702	0.48559	0.741629	0.256039	0.260702	0.678347	2.9704	0.0141164	0.77978	-3.3003
ENSG00000207304.1,SNORA8,snoRNA	3.23069	2.90453	3.12366	3.00935	3.33598	3.02834	2.87996	2.67506	3.17322	3.12093	ENSG00000207304	SNORA8	snoRNA	ENSG00000207304.1,SNORA8,snoRNA	3.1487	2.94764	-0.201059	3.17322	3.00935	-0.163872	-0.201059	3.04817	-2.96654	0.0142097	0.77978	-3.30309
ENSG00000184226.15,PCDH9,protein_coding	5.74699	4.64503	4.72859	4.42783	1.96919	0.746533	5.15114	3.90428	6.17647	3.91456	ENSG00000184226	PCDH9	protein_coding	ENSG00000184226.15,PCDH9,protein_coding	4.75448	3.52765	-1.22683	5.15114	3.91456	-1.23659	-1.22683	4.14106	-2.96024	0.0143631	0.77978	-3.30764
ENSG00000112294.14,ALDH5A1,protein_coding	4.49886	3.89046	4.18531	3.74035	4.59681	4.80856	4.02378	3.18704	3.94966	2.90159	ENSG00000112294	ALDH5A1	protein_coding	ENSG00000112294.14,ALDH5A1,protein_coding	4.25089	3.7056	-0.545287	4.18531	3.74035	-0.444965	-0.545287	3.97824	-2.95861	0.014403	0.77978	-3.30881
ENSG00000260805.2,AC092803.1,lncRNA	0.0151395	0.623084	0.445229	0.396493	-1.88281	-0.364828	0.459412	0.951998	-1.03524	0.0263262	ENSG00000260805	AC092803.1	lncRNA	ENSG00000260805.2,AC092803.1,lncRNA	-0.399652	0.326615	0.726267	0.0151395	0.396493	0.381354	0.726267	-0.0365187	2.95861	0.014403	0.77978	-3.30881
ENSG00000133460.19,SLC2A11,protein_coding	3.20806	2.62081	3.14129	2.98362	3.18587	3.15796	2.9054	2.75653	3.78919	2.8485	ENSG00000133460	SLC2A11	protein_coding	ENSG00000133460.19,SLC2A11,protein_coding	3.24596	2.87348	-0.372476	3.18587	2.8485	-0.337362	-0.372476	3.05972	-2.95713	0.0144395	0.77978	-3.30989
ENSG00000211934.3,IGHV1-2,IG_V_gene	3.97437	3.2035	2.0226	1.51497	1.93686	0.165686	2.40694	1.69685	1.30141	0.850959	ENSG00000211934	IGHV1-2	IG_V_gene	ENSG00000211934.3,IGHV1-2,IG_V_gene	2.32844	1.48639	-0.842046	2.0226	1.51497	-0.507631	-0.842046	1.90742	-2.95527	0.0144855	0.77978	-3.31123
ENSG00000239213.6,NCK1-DT,lncRNA	1.0238	0.872444	1.52801	1.10192	1.45633	0.857564	1.28765	0.938762	2.27555	1.9687	ENSG00000239213	NCK1-DT	lncRNA	ENSG00000239213.6,NCK1-DT,lncRNA	1.51427	1.14788	-0.36639	1.45633	0.938762	-0.51757	-0.36639	1.33107	-2.95498	0.0144925	0.77978	-3.31144
ENSG00000197081.15,IGF2R,protein_coding	8.13614	8.56068	8.02883	8.23797	7.78927	7.76922	8.44031	9.04219	8.22788	8.81143	ENSG00000197081	IGF2R	protein_coding	ENSG00000197081.15,IGF2R,protein_coding	8.12449	8.4843	0.359813	8.13614	8.56068	0.424543	0.359813	8.30439	2.9531	0.0145392	0.77978	-3.3128
ENSG00000106537.8,TSPAN13,protein_coding	4.65342	3.67543	3.71746	3.30425	1.10996	-0.196884	3.55091	2.3988	3.5389	2.38261	ENSG00000106537	TSPAN13	protein_coding	ENSG00000106537.8,TSPAN13,protein_coding	3.31413	2.31284	-1.00129	3.55091	2.3988	-1.15211	-1.00129	2.81349	-2.95235	0.0145577	0.77978	-3.31334
ENSG00000228782.7,MRPL45P2,transcribed_unprocessed_pseudogene	1.05795	0.429142	1.19125	0.65736	0.550154	0.552709	0.554361	0.57809	1.65091	0.662514	ENSG00000228782	MRPL45P2	transcribed_unprocessed_pseudogene	ENSG00000228782.7,MRPL45P2,transcribed_unprocessed_pseudogene	1.00093	0.575963	-0.424962	1.05795	0.57809	-0.479863	-0.424962	0.788444	-2.95228	0.0145595	0.77978	-3.31339
ENSG00000158856.18,DMTN,protein_coding	3.45868	3.37225	4.7098	4.09893	4.85001	3.85852	3.54399	3.23385	3.9261	3.61274	ENSG00000158856	DMTN	protein_coding	ENSG00000158856.18,DMTN,protein_coding	4.09772	3.63526	-0.462459	3.9261	3.61274	-0.313366	-0.462459	3.86649	-2.95032	0.0146084	0.77978	-3.31482
ENSG00000182732.18,RGS6,protein_coding	0.605884	0.180566	2.19464	1.2387	1.23489	-1.49522	0.517128	-0.593971	0.777394	0.850959	ENSG00000182732	RGS6	protein_coding	ENSG00000182732.18,RGS6,protein_coding	1.06599	0.0362064	-1.02978	0.777394	0.180566	-0.596828	-1.02978	0.551096	-2.95018	0.0146119	0.77978	-3.31492
ENSG00000151413.17,NUBPL,protein_coding	2.69809	2.36277	2.56245	2.62167	2.88485	2.71949	2.66701	2.44165	2.94849	2.46186	ENSG00000151413	NUBPL	protein_coding	ENSG00000151413.17,NUBPL,protein_coding	2.75218	2.52149	-0.230691	2.69809	2.46186	-0.236233	-0.230691	2.63683	-2.9484	0.0146563	0.77978	-3.31621
ENSG00000185022.12,MAFF,protein_coding	2.5258	3.44847	2.31763	2.88517	2.23821	2.26974	2.90179	3.80018	1.65091	1.93206	ENSG00000185022	MAFF	protein_coding	ENSG00000185022.12,MAFF,protein_coding	2.32687	2.86712	0.540255	2.31763	2.88517	0.567535	0.540255	2.59699	2.94756	0.0146772	0.77978	-3.31681
ENSG00000181007.9,ZFP82,protein_coding	3.59865	3.345	3.45795	3.14317	3.38772	3.58419	3.89001	3.23656	3.92848	3.32548	ENSG00000181007	ZFP82	protein_coding	ENSG00000181007.9,ZFP82,protein_coding	3.65256	3.32688	-0.325683	3.59865	3.32548	-0.273174	-0.325683	3.48972	-2.94721	0.014686	0.77978	-3.31707
ENSG00000141384.13,TAF4B,protein_coding	4.43857	3.95316	4.20892	4.16527	4.8193	4.487	3.76456	3.1758	3.95199	3.50147	ENSG00000141384	TAF4B	protein_coding	ENSG00000141384.13,TAF4B,protein_coding	4.23667	3.85654	-0.380129	4.20892	3.95316	-0.255769	-0.380129	4.0466	-2.94579	0.0147217	0.77978	-3.3181
ENSG00000186994.11,KANK3,protein_coding	0.049491	0.74483	0.170789	0.950806	1.78168	1.59453	0.202254	0.828262	0.668047	1.25862	ENSG00000186994	KANK3	protein_coding	ENSG00000186994.11,KANK3,protein_coding	0.574452	1.07541	0.500957	0.202254	0.950806	0.748551	0.500957	0.82493	2.9442	0.0147616	0.77978	-3.31925
ENSG00000276900.1,AC023157.2,lncRNA	1.41489	0.961253	1.0786	0.914961	1.02023	1.07011	1.00793	0.611839	1.13057	0.0606777	ENSG00000276900	AC023157.2	lncRNA	ENSG00000276900.1,AC023157.2,lncRNA	1.13044	0.723768	-0.406677	1.0786	0.914961	-0.163635	-0.406677	0.927106	-2.93931	0.0148855	0.77978	-3.3228
ENSG00000117400.18,MPL,protein_coding	0.510465	-0.423012	1.59097	0.859465	0.592279	-2.45675	-0.809523	-1.2682	0.734645	0.280643	ENSG00000117400	MPL	protein_coding	ENSG00000117400.18,MPL,protein_coding	0.523767	-0.601571	-1.12534	0.592279	-0.423012	-1.01529	-1.12534	-0.0389018	-2.9388	0.0148985	0.77978	-3.32317
ENSG00000124532.15,MRS2,protein_coding	5.05002	4.73384	4.88019	4.8363	4.86189	4.74189	4.79938	4.61132	4.73261	4.51934	ENSG00000124532	MRS2	protein_coding	ENSG00000124532.15,MRS2,protein_coding	4.86482	4.68854	-0.176282	4.86189	4.73384	-0.128051	-0.176282	4.77668	-2.93849	0.0149063	0.77978	-3.32339
ENSG00000167618.10,LAIR2,protein_coding	2.25112	2.20199	1.63147	2.0656	0.924549	1.14707	1.16061	2.04449	0.712785	2.01323	ENSG00000167618	LAIR2	protein_coding	ENSG00000167618.10,LAIR2,protein_coding	1.33611	1.89448	0.558368	1.16061	2.04449	0.883883	0.558368	1.61529	2.93809	0.0149164	0.77978	-3.32368
ENSG00000224281.5,SLC25A5-AS1,lncRNA	0.460279	0.429142	0.769427	0.821246	0.484566	0.87275	0.517128	0.951998	0.447546	0.811158	ENSG00000224281	SLC25A5-AS1	lncRNA	ENSG00000224281.5,SLC25A5-AS1,lncRNA	0.535789	0.777259	0.24147	0.484566	0.821246	0.336681	0.24147	0.656524	2.93639	0.0149597	0.77978	-3.32491
ENSG00000137513.10,NARS2,protein_coding	3.6583	3.37764	3.70328	3.51347	4.06112	3.94368	3.62059	3.3732	3.64947	3.47625	ENSG00000137513	NARS2	protein_coding	ENSG00000137513.10,NARS2,protein_coding	3.73855	3.53685	-0.201706	3.6583	3.47625	-0.182055	-0.201706	3.6377	-2.93592	0.0149717	0.77978	-3.32525
ENSG00000188895.12,MSL1,protein_coding	6.57766	6.81539	6.58309	6.81016	6.79033	6.8886	6.68666	7.01218	6.69111	6.6996	ENSG00000188895	MSL1	protein_coding	ENSG00000188895.12,MSL1,protein_coding	6.66577	6.84519	0.179416	6.68666	6.81539	0.128733	0.179416	6.75548	2.93524	0.0149891	0.77978	-3.32575
ENSG00000003436.16,TFPI,protein_coding	0.820009	0.155691	2.44239	1.86417	1.71651	-0.871788	0.910792	0.119725	0.898531	0.811158	ENSG00000003436	TFPI	protein_coding	ENSG00000003436.16,TFPI,protein_coding	1.35765	0.415792	-0.941854	0.910792	0.155691	-0.7551	-0.941854	0.886719	-2.92644	0.0152161	0.77978	-3.33214
ENSG00000163617.11,CCDC191,protein_coding	3.48716	2.91938	3.0245	2.85711	2.57925	2.78517	3.42841	2.7678	3.75484	2.72543	ENSG00000163617	CCDC191	protein_coding	ENSG00000163617.11,CCDC191,protein_coding	3.25483	2.81098	-0.443855	3.42841	2.78517	-0.643242	-0.443855	3.0329	-2.926	0.0152276	0.77978	-3.33246
ENSG00000108559.12,NUP88,protein_coding	6.23885	5.87507	5.97937	5.8674	5.84865	5.89593	5.84118	5.5698	6.15535	5.71164	ENSG00000108559	NUP88	protein_coding	ENSG00000108559.12,NUP88,protein_coding	6.01268	5.78397	-0.228711	5.97937	5.8674	-0.111971	-0.228711	5.89832	-2.92523	0.0152474	0.77978	-3.33302
ENSG00000160410.15,SHKBP1,protein_coding	6.42943	6.71654	6.25603	6.28485	5.92171	6.04791	6.36417	6.70481	6.04377	6.59472	ENSG00000160410	SHKBP1	protein_coding	ENSG00000160410.15,SHKBP1,protein_coding	6.20302	6.46977	0.266743	6.25603	6.59472	0.338689	0.266743	6.33639	2.9247	0.0152615	0.77978	-3.33341
ENSG00000154240.17,CEP112,protein_coding	0.558963	0.155691	-0.100513	-0.0941416	0.653247	0.328745	-0.140347	-0.44775	0.917767	-0.00886322	ENSG00000154240	CEP112	protein_coding	ENSG00000154240.17,CEP112,protein_coding	0.377824	-0.0132637	-0.391087	0.558963	-0.00886322	-0.567826	-0.391087	0.18228	-2.92422	0.0152739	0.77978	-3.33376
ENSG00000166484.20,MAPK7,protein_coding	4.32046	4.68252	4.14567	4.12662	3.6395	4.02069	4.35316	4.83854	4.31508	4.58719	ENSG00000166484	MAPK7	protein_coding	ENSG00000166484.20,MAPK7,protein_coding	4.15477	4.45111	0.296339	4.31508	4.58719	0.272108	0.296339	4.30294	2.92218	0.0153271	0.77978	-3.33524
ENSG00000161677.12,JOSD2,protein_coding	2.44423	2.64336	2.48168	2.45695	1.96919	2.63294	2.25126	2.4603	1.67372	2.16304	ENSG00000161677	JOSD2	protein_coding	ENSG00000161677.12,JOSD2,protein_coding	2.16402	2.47132	0.3073	2.25126	2.4603	0.209037	0.3073	2.31767	2.92176	0.0153381	0.77978	-3.33555
ENSG00000244274.8,DBNDD2,protein_coding	2.69809	3.14151	2.63396	2.72361	3.16159	3.14863	2.73345	3.15592	2.05874	2.85341	ENSG00000244274	DBNDD2	protein_coding	ENSG00000244274.8,DBNDD2,protein_coding	2.65717	3.00462	0.347451	2.69809	3.14151	0.443417	0.347451	2.83089	2.91875	0.0154172	0.77978	-3.33774
ENSG00000126005.17,MMP24OS,protein_coding	4.1026	4.25198	4.1013	4.18045	3.652	4.35534	4.27446	4.57969	4.09405	4.21257	ENSG00000126005	MMP24OS	protein_coding	ENSG00000126005.17,MMP24OS,protein_coding	4.04488	4.31601	0.271125	4.1013	4.25198	0.150681	0.271125	4.18045	2.91585	0.0154938	0.77978	-3.33985
ENSG00000166148.4,AVPR1A,protein_coding	0.558963	0.0783857	1.80084	1.45383	1.60776	-1.27841	1.42465	0.754639	0.690589	0.159081	ENSG00000166148	AVPR1A	protein_coding	ENSG00000166148.4,AVPR1A,protein_coding	1.21656	0.233504	-0.983057	1.42465	0.159081	-1.26557	-0.983057	0.725032	-2.91153	0.0156086	0.77978	-3.343
ENSG00000285304.1,Z83844.2,protein_coding	3.78603	4.2313	3.813	3.92738	3.57269	3.71001	3.90269	4.0313	3.07811	3.69977	ENSG00000285304	Z83844.2	protein_coding	ENSG00000285304.1,Z83844.2,protein_coding	3.6305	3.91995	0.28945	3.78603	3.92738	0.141351	0.28945	3.77523	2.90578	0.0157627	0.77978	-3.34719
ENSG00000112486.16,CCR6,protein_coding	5.21233	4.38635	4.92568	4.52466	5.57236	5.62708	4.56295	3.39517	4.10248	3.01542	ENSG00000112486	CCR6	protein_coding	ENSG00000112486.16,CCR6,protein_coding	4.87516	4.18974	-0.685422	4.92568	4.38635	-0.539328	-0.685422	4.53245	-2.90473	0.0157909	0.77978	-3.34795
ENSG00000111247.14,RAD51AP1,protein_coding	1.61164	0.65893	0.874396	0.590762	0.61289	-1.5754	1.20811	0.754639	0.598225	0.419471	ENSG00000111247	RAD51AP1	protein_coding	ENSG00000111247.14,RAD51AP1,protein_coding	0.981052	0.169681	-0.811371	0.874396	0.590762	-0.283634	-0.811371	0.575367	-2.90446	0.0157981	0.77978	-3.34815
ENSG00000204856.12,FAM216A,protein_coding	2.92781	2.80805	2.9544	2.91723	3.05642	2.78517	2.6456	2.28835	2.7535	2.3758	ENSG00000204856	FAM216A	protein_coding	ENSG00000204856.12,FAM216A,protein_coding	2.86755	2.63492	-0.232628	2.92781	2.78517	-0.142643	-0.232628	2.75123	-2.90312	0.0158345	0.77978	-3.34913
ENSG00000280077.1,AL353763.2,TEC	2.53795	1.97909	2.40199	2.12171	2.41878	2.18102	2.12702	2.02583	3.73871	2.61418	ENSG00000280077	AL353763.2	TEC	ENSG00000280077.1,AL353763.2,TEC	2.64489	2.18437	-0.460521	2.41878	2.12171	-0.297068	-0.460521	2.41463	-2.89631	0.0160196	0.77978	-3.3541
ENSG00000279491.1,AP003733.3,TEC	1.34746	2.04829	1.40491	2.1059	0.159839	1.04351	1.64776	2.28312	1.95083	1.70114	ENSG00000279491	AP003733.3	TEC	ENSG00000279491.1,AP003733.3,TEC	1.30216	1.83639	0.534235	1.40491	2.04829	0.643383	0.534235	1.56928	2.89587	0.0160316	0.77978	-3.35442
ENSG00000109762.16,SNX25,protein_coding	4.6394	4.12958	4.48376	4.39243	4.70636	4.72106	4.38321	4.05449	4.82466	4.45461	ENSG00000109762	SNX25	protein_coding	ENSG00000109762.16,SNX25,protein_coding	4.60748	4.35044	-0.257042	4.6394	4.39243	-0.246969	-0.257042	4.47896	-2.89476	0.0160621	0.77978	-3.35523
ENSG00000283765.1,AC131160.1,protein_coding	0.952983	0.810047	1.24445	0.840482	1.29989	0.713174	1.72326	0.799262	1.76151	1.78571	ENSG00000283765	AC131160.1	protein_coding	ENSG00000283765.1,AC131160.1,protein_coding	1.39642	0.989736	-0.406682	1.29989	0.810047	-0.489839	-0.406682	1.19308	-2.8931	0.0161077	0.77978	-3.35644
ENSG00000187922.14,LCN10,protein_coding	3.62167	3.08334	2.97814	2.68156	0.528621	-0.871788	2.23415	1.17156	3.16116	1.11889	ENSG00000187922	LCN10	protein_coding	ENSG00000187922.14,LCN10,protein_coding	2.50475	1.43671	-1.06804	2.97814	1.17156	-1.80658	-1.06804	1.97073	-2.88931	0.0162125	0.77978	-3.35922
ENSG00000164056.11,SPRY1,protein_coding	2.17538	1.97909	1.6012	1.50294	1.42171	0.931946	1.44462	0.88457	1.41407	0.0606777	ENSG00000164056	SPRY1	protein_coding	ENSG00000164056.11,SPRY1,protein_coding	1.61139	1.07184	-0.539549	1.44462	0.931946	-0.512669	-0.539549	1.34162	-2.88657	0.0162886	0.77978	-3.36122
ENSG00000166965.12,RCCD1,protein_coding	2.43126	1.97198	2.54666	2.25671	2.574	2.61499	2.49096	2.13431	3.47215	2.78314	ENSG00000166965	RCCD1	protein_coding	ENSG00000166965.12,RCCD1,protein_coding	2.70301	2.35223	-0.350778	2.54666	2.25671	-0.289943	-0.350778	2.52762	-2.88631	0.0162957	0.77978	-3.36141
ENSG00000079385.22,CEACAM1,protein_coding	1.20234	0.728054	0.972244	1.20941	1.88697	0.795168	0.881792	0.453335	0.621877	-0.46607	ENSG00000079385	CEACAM1	protein_coding	ENSG00000079385.22,CEACAM1,protein_coding	1.11304	0.543979	-0.569065	0.972244	0.728054	-0.24419	-0.569065	0.828512	-2.88423	0.0163537	0.77978	-3.36293
ENSG00000132952.12,USPL1,protein_coding	5.73187	5.55665	5.65591	5.57613	5.63037	5.55241	5.61096	5.44838	5.68674	5.44448	ENSG00000132952	USPL1	protein_coding	ENSG00000132952.12,USPL1,protein_coding	5.66317	5.51561	-0.147556	5.65591	5.55241	-0.103495	-0.147556	5.58939	-2.88216	0.0164117	0.77978	-3.36444
ENSG00000109929.10,SC5D,protein_coding	4.27582	3.97109	4.54599	4.44207	4.73837	4.5662	4.2548	4.0998	4.63864	4.29604	ENSG00000109929	SC5D	protein_coding	ENSG00000109929.10,SC5D,protein_coding	4.49072	4.27504	-0.215684	4.54599	4.29604	-0.24995	-0.215684	4.38288	-2.88163	0.0164267	0.77978	-3.36484
ENSG00000248710.1,AC079594.2,protein_coding	0.0151395	-0.807156	-0.434932	-0.843334	2.61033	0.237836	0.590657	-2.17893	1.04568	1.18267	ENSG00000248710	AC079594.2	protein_coding	ENSG00000248710.1,AC079594.2,protein_coding	0.765376	-0.481784	-1.24716	0.590657	-0.807156	-1.39781	-1.24716	0.141796	-2.88113	0.0164405	0.77978	-3.3652
ENSG00000172167.8,MTBP,protein_coding	2.90923	2.37898	2.73963	2.70799	2.8462	2.77712	2.66275	2.45101	3.47864	2.7361	ENSG00000172167	MTBP	protein_coding	ENSG00000172167.8,MTBP,protein_coding	2.92729	2.61024	-0.317054	2.8462	2.70799	-0.138217	-0.317054	2.76876	-2.88082	0.0164495	0.77978	-3.36543
ENSG00000106780.9,MEGF9,protein_coding	7.18928	7.72627	7.06515	7.40732	5.77169	6.00376	7.35917	7.96954	5.81667	7.46035	ENSG00000106780	MEGF9	protein_coding	ENSG00000106780.9,MEGF9,protein_coding	6.64039	7.31345	0.673057	7.06515	7.46035	0.395206	0.673057	6.97692	2.87959	0.0164841	0.77978	-3.36633
ENSG00000177374.13,HIC1,protein_coding	1.38829	1.82195	1.29575	1.69483	0.730726	0.661644	1.32044	1.96185	1.50591	1.98668	ENSG00000177374	HIC1	protein_coding	ENSG00000177374.13,HIC1,protein_coding	1.24822	1.62539	0.377168	1.32044	1.82195	0.501518	0.377168	1.43681	2.87764	0.0165389	0.77978	-3.36775
ENSG00000160753.16,RUSC1,protein_coding	3.30721	3.46375	3.18616	3.33848	3.32976	3.31352	3.22985	3.46377	3.19703	3.52934	ENSG00000160753	RUSC1	protein_coding	ENSG00000160753.16,RUSC1,protein_coding	3.25	3.42177	0.171769	3.22985	3.46375	0.233908	0.171769	3.33589	2.87716	0.0165525	0.77978	-3.3681
ENSG00000163029.16,SMC6,protein_coding	5.90131	5.49539	5.55688	5.36238	5.39629	5.45614	5.53441	5.326	6.09748	5.54421	ENSG00000163029	SMC6	protein_coding	ENSG00000163029.16,SMC6,protein_coding	5.69727	5.43682	-0.26045	5.55688	5.45614	-0.100739	-0.26045	5.56705	-2.8762	0.0165798	0.77978	-3.36881
ENSG00000287382.1,AC110611.2,lncRNA	0.510465	0.0516684	0.751165	0.109872	0.692507	1.08322	0.248425	-1.15036	0.93675	-0.922448	ENSG00000287382	AC110611.2	lncRNA	ENSG00000287382.1,AC110611.2,lncRNA	0.627862	-0.16561	-0.793472	0.692507	0.0516684	-0.640838	-0.793472	0.231126	-2.87557	0.0165975	0.77978	-3.36927
ENSG00000127990.19,SGCE,protein_coding	1.3612	0.623084	0.656216	0.496895	0.592279	-1.66028	1.13626	0.188438	2.83671	2.12296	ENSG00000127990	SGCE	protein_coding	ENSG00000127990.19,SGCE,protein_coding	1.31653	0.354219	-0.962313	1.13626	0.496895	-0.639362	-0.962313	0.835376	-2.87448	0.0166286	0.77978	-3.37007
ENSG00000133056.13,PIK3C2B,protein_coding	5.65934	5.05714	5.24159	5.28814	5.23364	5.18216	5.06991	4.54408	6.20562	5.09992	ENSG00000133056	PIK3C2B	protein_coding	ENSG00000133056.13,PIK3C2B,protein_coding	5.48202	5.03429	-0.447733	5.24159	5.09992	-0.141668	-0.447733	5.25815	-2.86912	0.0167818	0.77978	-3.374
ENSG00000072571.20,HMMR,protein_coding	0.628785	-0.119943	0.114755	-0.131136	2.00082	0.434873	0.00120697	-0.136289	0.365863	0.0606777	ENSG00000072571	HMMR	protein_coding	ENSG00000072571.20,HMMR,protein_coding	0.622285	0.0216366	-0.600648	0.365863	-0.119943	-0.485806	-0.600648	0.321961	-2.86431	0.0169203	0.77978	-3.37753
ENSG00000148400.12,NOTCH1,protein_coding	7.02151	7.32117	6.77212	6.93033	6.79315	6.71462	6.90641	7.40986	6.94219	7.39391	ENSG00000148400	NOTCH1	protein_coding	ENSG00000148400.12,NOTCH1,protein_coding	6.88708	7.15398	0.266902	6.90641	7.32117	0.414755	0.266902	7.02053	2.85728	0.017125	0.77978	-3.38269
ENSG00000277534.1,AC007996.1,lncRNA	0.209956	-0.15064	0.25096	0.109872	0.786221	0.393354	0.572623	0.57809	1.02809	0.0263262	ENSG00000277534	AC007996.1	lncRNA	ENSG00000277534.1,AC007996.1,lncRNA	0.56957	0.1914	-0.378169	0.572623	0.109872	-0.462751	-0.378169	0.380485	-2.85704	0.017132	0.77978	-3.38287
ENSG00000186704.9,DTX2P1,transcribed_unprocessed_pseudogene	-0.477257	0.548606	0.94036	1.29556	0.0732511	0.960658	-0.436479	0.232493	1.41407	1.33077	ENSG00000186704	DTX2P1	transcribed_unprocessed_pseudogene	ENSG00000186704.9,DTX2P1,transcribed_unprocessed_pseudogene	0.302789	0.873618	0.570828	0.0732511	0.960658	0.887406	0.570828	0.588203	2.85557	0.017175	0.77978	-3.38395
ENSG00000101152.11,DNAJC5,protein_coding	6.77917	7.09064	6.9258	6.95288	7.03832	7.1074	6.85301	7.07742	6.4756	6.88086	ENSG00000101152	DNAJC5	protein_coding	ENSG00000101152.11,DNAJC5,protein_coding	6.81438	7.02184	0.207455	6.85301	7.07742	0.224403	0.207455	6.91811	2.85547	0.0171779	0.77978	-3.38402
ENSG00000183814.15,LIN9,protein_coding	2.65412	2.35733	2.85101	2.63274	3.21649	3.01471	2.57941	2.12265	2.19111	1.73344	ENSG00000183814	LIN9	protein_coding	ENSG00000183814.15,LIN9,protein_coding	2.69843	2.37217	-0.326255	2.65412	2.35733	-0.296795	-0.326255	2.5353	-2.85519	0.0171862	0.77978	-3.38423
ENSG00000064651.14,SLC12A2,protein_coding	4.76745	4.33465	4.51521	4.50521	5.01395	4.72734	4.74808	4.62791	4.63283	4.43347	ENSG00000064651	SLC12A2	protein_coding	ENSG00000064651.14,SLC12A2,protein_coding	4.73551	4.52571	-0.209791	4.74808	4.50521	-0.242876	-0.209791	4.63061	-2.85426	0.0172136	0.77978	-3.38491
ENSG00000170871.12,KIAA0232,protein_coding	5.94074	6.0678	6.08613	6.15978	5.7322	5.98073	6.18881	6.36657	5.97312	6.23836	ENSG00000170871	KIAA0232	protein_coding	ENSG00000170871.12,KIAA0232,protein_coding	5.9842	6.16265	0.178448	5.97312	6.15978	0.186659	0.178448	6.07342	2.85102	0.017309	0.77978	-3.38729
ENSG00000273576.1,AC009283.1,lncRNA	1.30544	0.728054	1.00344	0.447568	1.02023	1.14707	1.08629	0.813835	1.95083	1.42607	ENSG00000273576	AC009283.1	lncRNA	ENSG00000273576.1,AC009283.1,lncRNA	1.27324	0.91252	-0.360724	1.08629	0.813835	-0.272453	-0.360724	1.09288	-2.84834	0.0173886	0.77978	-3.38926
ENSG00000111554.14,MDM1,protein_coding	4.71892	4.63944	4.74599	4.58436	4.59163	4.47212	4.77001	4.62378	4.82338	4.60038	ENSG00000111554	MDM1	protein_coding	ENSG00000111554.14,MDM1,protein_coding	4.72999	4.58401	-0.145971	4.74599	4.60038	-0.145603	-0.145971	4.657	-2.84791	0.0174014	0.77978	-3.38958
ENSG00000246582.3,AC100861.1,lncRNA	2.43776	2.08828	1.90363	2.0574	2.55815	2.08648	2.19932	1.88111	1.95083	1.42607	ENSG00000246582	AC100861.1	lncRNA	ENSG00000246582.3,AC100861.1,lncRNA	2.20994	1.90787	-0.302065	2.19932	2.0574	-0.141914	-0.302065	2.0589	-2.84754	0.0174124	0.77978	-3.38985
ENSG00000107819.13,SFXN3,protein_coding	5.19804	5.47919	5.06618	5.20617	5.32	5.40613	5.40599	5.81134	5.64551	5.88341	ENSG00000107819	SFXN3	protein_coding	ENSG00000107819.13,SFXN3,protein_coding	5.32715	5.55725	0.230101	5.32	5.47919	0.159183	0.230101	5.4422	2.84628	0.01745	0.77978	-3.39078
ENSG00000125812.16,GZF1,protein_coding	3.85806	4.13913	3.88595	4.05843	3.97418	3.92923	4.14315	4.43283	3.77871	4.08696	ENSG00000125812	GZF1	protein_coding	ENSG00000125812.16,GZF1,protein_coding	3.92801	4.12931	0.201306	3.88595	4.08696	0.201006	0.201306	4.02866	2.84513	0.0174843	0.77978	-3.39162
ENSG00000132475.10,H3-3B,protein_coding	8.93404	9.14958	9.06592	9.13093	9.02772	9.14358	9.08263	9.44676	8.36679	8.85215	ENSG00000132475	H3-3B	protein_coding	ENSG00000132475.10,H3-3B,protein_coding	8.89542	9.1446	0.249176	9.02772	9.14358	0.115861	0.249176	9.02001	2.84024	0.0176311	0.77978	-3.39522
ENSG00000281593.1,AC006978.2,protein_coding	1.24743	1.63663	1.41655	1.79683	1.16683	1.23196	1.66488	1.65699	1.37285	1.71198	ENSG00000281593	AC006978.2	protein_coding	ENSG00000281593.1,AC006978.2,protein_coding	1.37371	1.60688	0.233173	1.37285	1.65699	0.284142	0.233173	1.49029	2.84024	0.0176312	0.77978	-3.39523
ENSG00000120784.16,ZFP30,protein_coding	3.80375	3.38568	3.65989	3.6091	4.41951	4.21045	3.70992	3.46146	4.27275	3.7585	ENSG00000120784	ZFP30	protein_coding	ENSG00000120784.16,ZFP30,protein_coding	3.97317	3.68504	-0.288126	3.80375	3.6091	-0.194645	-0.288126	3.8291	-2.83944	0.0176552	0.77978	-3.39581
ENSG00000107438.9,PDLIM1,protein_coding	4.96034	4.29106	4.97765	4.48243	3.78281	1.97832	4.37153	3.9212	4.73261	4.53469	ENSG00000107438	PDLIM1	protein_coding	ENSG00000107438.9,PDLIM1,protein_coding	4.56499	3.84154	-0.723449	4.73261	4.29106	-0.441554	-0.723449	4.20326	-2.83804	0.0176978	0.77978	-3.39685
ENSG00000259826.1,AC072061.1,lncRNA	1.64572	2.0141	1.36943	2.0574	0.187584	0.696201	1.17263	1.88111	0.898531	0.927411	ENSG00000259826	AC072061.1	lncRNA	ENSG00000259826.1,AC072061.1,lncRNA	1.05478	1.51525	0.460467	1.17263	1.88111	0.708485	0.460467	1.28501	2.831	0.0179121	0.77978	-3.40204
ENSG00000198478.8,SH3BGRL2,protein_coding	4.87791	4.43884	6.63599	5.84436	5.41182	2.32046	4.63858	4.00455	4.91238	4.44814	ENSG00000198478	SH3BGRL2	protein_coding	ENSG00000198478.8,SH3BGRL2,protein_coding	5.29533	4.21127	-1.08406	4.91238	4.43884	-0.473542	-1.08406	4.7533	-2.83023	0.0179357	0.77978	-3.4026
ENSG00000101353.15,MROH8,protein_coding	-0.52701	0.0783857	-0.871031	-0.0941416	0.159839	-0.0753217	-0.473473	0.142995	0.218521	0.471466	ENSG00000101353	MROH8	protein_coding	ENSG00000101353.15,MROH8,protein_coding	-0.298631	0.104677	0.403307	-0.473473	0.0783857	0.551859	0.403307	-0.0969771	2.82863	0.0179848	0.77978	-3.40378
ENSG00000286192.1,AC069288.1,protein_coding	2.53795	2.67434	2.47613	2.39974	2.05454	2.46274	1.95671	2.28835	2.17522	2.939	ENSG00000286192	AC069288.1	protein_coding	ENSG00000286192.1,AC069288.1,protein_coding	2.24011	2.55283	0.312723	2.17522	2.46274	0.287523	0.312723	2.39647	2.82695	0.0180367	0.77978	-3.40503
ENSG00000248309.7,MEF2C-AS1,lncRNA	0.695382	0.0783857	1.00344	0.288578	-1.03481	-3.24525	-0.330869	-0.482939	1.78265	0.221142	ENSG00000248309	MEF2C-AS1	lncRNA	ENSG00000248309.7,MEF2C-AS1,lncRNA	0.423159	-0.628016	-1.05117	0.695382	0.0783857	-0.616997	-1.05117	-0.102429	-2.82641	0.0180533	0.77978	-3.40542
ENSG00000107882.12,SUFU,protein_coding	3.87012	4.05588	4.09226	3.9782	3.78962	4.06929	3.82675	4.11311	3.89247	4.30144	ENSG00000107882	SUFU	protein_coding	ENSG00000107882.12,SUFU,protein_coding	3.89424	4.10358	0.209341	3.87012	4.06929	0.199165	0.209341	3.99891	2.8237	0.0181372	0.77978	-3.40742
ENSG00000231205.11,ZNF826P,transcribed_unprocessed_pseudogene	2.18313	1.40296	1.80084	1.95522	2.45348	2.07996	1.64776	1.36209	1.85429	0.662514	ENSG00000231205	ZNF826P	transcribed_unprocessed_pseudogene	ENSG00000231205.11,ZNF826P,transcribed_unprocessed_pseudogene	1.9879	1.49255	-0.495351	1.85429	1.40296	-0.451329	-0.495351	1.74022	-2.82131	0.0182115	0.77978	-3.40919
ENSG00000147789.15,ZNF7,protein_coding	4.56714	4.27959	4.50025	4.23234	4.66625	4.72734	4.55723	4.21682	4.72307	4.52857	ENSG00000147789	ZNF7	protein_coding	ENSG00000147789.15,ZNF7,protein_coding	4.60279	4.39693	-0.205856	4.56714	4.27959	-0.287549	-0.205856	4.49986	-2.82059	0.0182339	0.77978	-3.40972
ENSG00000152894.14,PTPRK,protein_coding	4.45628	3.54741	3.54268	3.18516	1.12439	0.857564	3.51595	2.43695	4.06415	1.89446	ENSG00000152894	PTPRK	protein_coding	ENSG00000152894.14,PTPRK,protein_coding	3.34069	2.38431	-0.95638	3.54268	2.43695	-1.10573	-0.95638	2.8625	-2.81994	0.0182543	0.77978	-3.4102
ENSG00000228590.2,MIR4432HG,lncRNA	1.37481	0.449753	1.13602	0.80175	0.439123	-1.75048	1.42465	0.951998	2.6595	1.99558	ENSG00000228590	MIR4432HG	lncRNA	ENSG00000228590.2,MIR4432HG,lncRNA	1.40682	0.48972	-0.917101	1.37481	0.80175	-0.57306	-0.917101	0.948271	-2.8187	0.0182931	0.77978	-3.41112
ENSG00000120370.13,GORAB,protein_coding	3.77067	3.533	3.76147	3.63136	3.68401	3.68226	3.63587	3.25803	3.7655	3.59527	ENSG00000120370	GORAB	protein_coding	ENSG00000120370.13,GORAB,protein_coding	3.7235	3.53998	-0.183518	3.76147	3.59527	-0.166199	-0.183518	3.63174	-2.81762	0.0183268	0.77978	-3.41191
ENSG00000228395.2,AL356481.1,lncRNA	0.240013	0.343624	0.0263995	-0.0580724	0.293517	0.679026	0.00120697	0.525939	0.308719	0.908675	ENSG00000228395	AL356481.1	lncRNA	ENSG00000228395.2,AL356481.1,lncRNA	0.173971	0.479838	0.305867	0.240013	0.525939	0.285926	0.305867	0.326905	2.81459	0.018422	0.77978	-3.41415
ENSG00000198841.4,KTI12,protein_coding	3.60733	3.76656	3.63272	3.80052	3.56213	3.69513	3.50885	3.80201	2.69338	3.42772	ENSG00000198841	KTI12	protein_coding	ENSG00000198841.4,KTI12,protein_coding	3.40088	3.69839	0.297506	3.56213	3.76656	0.204429	0.297506	3.54963	2.81295	0.0184737	0.77978	-3.41536
ENSG00000124772.12,CPNE5,protein_coding	4.8647	4.19055	4.12099	3.74546	2.73308	1.1091	3.62715	3.09458	4.84112	4.05536	ENSG00000124772	CPNE5	protein_coding	ENSG00000124772.12,CPNE5,protein_coding	4.03741	3.23901	-0.798399	4.12099	3.74546	-0.37553	-0.798399	3.63821	-2.81275	0.0184802	0.77978	-3.41551
ENSG00000131669.10,NINJ1,protein_coding	5.19804	5.77857	5.32575	5.56822	4.28952	4.32668	4.78183	5.41352	3.55434	5.0495	ENSG00000131669	NINJ1	protein_coding	ENSG00000131669.10,NINJ1,protein_coding	4.6299	5.2273	0.5974	4.78183	5.41352	0.631693	0.5974	4.9286	2.80687	0.0186669	0.77978	-3.41986
ENSG00000170089.15,AC106795.1,transcribed_unprocessed_pseudogene	3.83363	3.38568	3.86911	3.63962	4.40334	4.49561	3.81912	3.20926	4.33131	3.71333	ENSG00000170089	AC106795.1	transcribed_unprocessed_pseudogene	ENSG00000170089.15,AC106795.1,transcribed_unprocessed_pseudogene	4.0513	3.6887	-0.3626	3.86911	3.63962	-0.229489	-0.3626	3.87	-2.80446	0.0187443	0.77978	-3.42165
ENSG00000122643.22,NT5C3A,protein_coding	5.34789	5.15373	5.63241	5.37563	5.76825	5.37381	5.13971	5.0348	5.29269	5.20636	ENSG00000122643	NT5C3A	protein_coding	ENSG00000122643.22,NT5C3A,protein_coding	5.43619	5.22886	-0.207323	5.34789	5.20636	-0.141535	-0.207323	5.33253	-2.8018	0.0188297	0.77978	-3.42362
ENSG00000168003.17,SLC3A2,protein_coding	5.92116	6.05104	5.85502	5.85976	5.84539	6.18083	5.98575	6.24347	5.24589	5.79945	ENSG00000168003	SLC3A2	protein_coding	ENSG00000168003.17,SLC3A2,protein_coding	5.77064	6.02691	0.256266	5.85502	6.05104	0.196016	0.256266	5.89877	2.80154	0.0188379	0.77978	-3.4238
ENSG00000204252.14,HLA-DOA,protein_coding	6.8242	6.28945	6.09792	5.78416	4.46131	3.82182	6.13913	5.36981	6.3248	5.51818	ENSG00000204252	HLA-DOA	protein_coding	ENSG00000204252.14,HLA-DOA,protein_coding	5.96947	5.35668	-0.612788	6.13913	5.51818	-0.620952	-0.612788	5.66308	-2.80093	0.0188579	0.77978	-3.42426
ENSG00000198792.13,TMEM184B,protein_coding	4.54924	4.89938	4.43024	4.48854	4.70396	4.83303	4.57885	4.88327	4.53501	4.62355	ENSG00000198792	TMEM184B	protein_coding	ENSG00000198792.13,TMEM184B,protein_coding	4.55946	4.74555	0.186094	4.54924	4.83303	0.283782	0.186094	4.65251	2.80063	0.0188676	0.77978	-3.42448
ENSG00000139178.11,C1RL,protein_coding	4.8169	5.04703	4.71805	5.00029	4.87582	4.71791	4.89046	5.25703	4.67584	5.16748	ENSG00000139178	C1RL	protein_coding	ENSG00000139178.11,C1RL,protein_coding	4.79541	5.03795	0.242534	4.8169	5.04703	0.23013	0.242534	4.91668	2.80049	0.0188718	0.77978	-3.42458
ENSG00000154380.17,ENAH,protein_coding	1.46665	0.104617	1.00344	0.396493	-3.06723	-6.70468	0.439649	-0.44775	1.40046	-1.30432	ENSG00000154380	ENAH	protein_coding	ENSG00000154380.17,ENAH,protein_coding	0.248593	-1.59113	-1.83972	1.00344	-0.44775	-1.45119	-1.83972	-0.671267	-2.80008	0.018885	0.77978	-3.42489
ENSG00000133116.8,KL,protein_coding	-1.0745	0.623084	0.596095	1.26741	-0.0188671	-0.682311	-0.40041	0.965113	-2.86121	-0.119895	ENSG00000133116	KL	protein_coding	ENSG00000133116.8,KL,protein_coding	-0.751777	0.410681	1.16246	-0.40041	0.623084	1.02349	1.16246	-0.170548	2.79963	0.0188997	0.77978	-3.42522
ENSG00000153253.19,SCN3A,protein_coding	4.30987	3.53541	2.59354	2.34017	0.767959	-0.47586	2.91258	1.86021	4.52877	2.42278	ENSG00000153253	SCN3A	protein_coding	ENSG00000153253.19,SCN3A,protein_coding	3.02254	1.93654	-1.086	2.91258	2.34017	-0.572415	-1.086	2.47954	-2.79858	0.0189338	0.77978	-3.426
ENSG00000143862.8,ARL8A,protein_coding	4.97939	5.19933	4.81574	4.88227	4.72659	4.81348	4.93526	5.19993	4.3562	4.89029	ENSG00000143862	ARL8A	protein_coding	ENSG00000143862.8,ARL8A,protein_coding	4.76264	4.99706	0.23442	4.81574	4.89029	0.0745441	0.23442	4.87985	2.79783	0.018958	0.77978	-3.42655
ENSG00000234773.7,AC012618.3,transcribed_unprocessed_pseudogene	0.269457	-0.060442	0.375407	0.343545	0.528621	0.434873	0.535864	-0.283631	1.08024	0.639971	ENSG00000234773	AC012618.3	transcribed_unprocessed_pseudogene	ENSG00000234773.7,AC012618.3,transcribed_unprocessed_pseudogene	0.557918	0.214863	-0.343055	0.528621	0.343545	-0.185076	-0.343055	0.386391	-2.79603	0.0190165	0.77978	-3.42789
ENSG00000275714.2,H3C1,protein_coding	4.00751	4.48325	4.08681	4.65261	4.48107	4.43295	3.99699	4.89703	2.7905	3.32194	ENSG00000275714	H3C1	protein_coding	ENSG00000275714.2,H3C1,protein_coding	3.87258	4.35756	0.484981	4.00751	4.48325	0.475739	0.484981	4.11507	2.79463	0.0190621	0.77978	-3.42893
ENSG00000272398.6,CD24,protein_coding	5.68415	4.55278	4.4431	4.0768	1.726	0.261106	5.20115	4.07732	4.08769	2.64847	ENSG00000272398	CD24	protein_coding	ENSG00000272398.6,CD24,protein_coding	4.22842	3.12329	-1.10513	4.4431	4.0768	-0.3663	-1.10513	3.67586	-2.79269	0.0191254	0.77978	-3.43036
ENSG00000108106.14,UBE2S,protein_coding	3.06427	3.49384	2.99376	3.28332	3.31097	3.22162	3.31095	3.58766	2.56506	2.98444	ENSG00000108106	UBE2S	protein_coding	ENSG00000108106.14,UBE2S,protein_coding	3.049	3.31417	0.265174	3.06427	3.28332	0.21905	0.265174	3.18159	2.79145	0.0191661	0.77978	-3.43128
ENSG00000100580.8,TMED8,protein_coding	6.03858	5.90476	5.7855	5.66783	5.45312	5.28294	5.7143	5.47212	5.94058	5.55555	ENSG00000100580	TMED8	protein_coding	ENSG00000100580.8,TMED8,protein_coding	5.78641	5.57664	-0.209775	5.7855	5.55555	-0.229954	-0.209775	5.68153	-2.79115	0.019176	0.77978	-3.43151
ENSG00000279059.1,AC007485.2,TEC	0.408284	0.298886	0.769427	0.171933	1.70696	1.55742	0.980839	0.560915	1.45415	0.57015	ENSG00000279059	AC007485.2	TEC	ENSG00000279059.1,AC007485.2,TEC	1.06393	0.63186	-0.432071	0.980839	0.560915	-0.419924	-0.432071	0.847896	-2.79087	0.0191853	0.77978	-3.43172
ENSG00000091972.18,CD200,protein_coding	4.274	3.89422	3.44381	3.54898	2.21817	1.20821	3.06226	1.99419	3.52328	1.78571	ENSG00000091972	CD200	protein_coding	ENSG00000091972.18,CD200,protein_coding	3.3043	2.48627	-0.818039	3.44381	1.99419	-1.44961	-0.818039	2.89528	-2.78999	0.0192142	0.77978	-3.43237
ENSG00000234028.3,EIF2AK3-DT,lncRNA	2.17538	2.47762	2.104	2.5936	1.44488	1.75885	1.79502	2.30392	2.03251	1.93206	ENSG00000234028	EIF2AK3-DT	lncRNA	ENSG00000234028.3,EIF2AK3-DT,lncRNA	1.91036	2.21321	0.302851	2.03251	2.30392	0.271406	0.302851	2.06178	2.78992	0.0192165	0.77978	-3.43242
ENSG00000012232.9,EXTL3,protein_coding	5.54887	5.92882	5.4111	5.50257	5.00521	5.05812	5.63885	6.06956	5.04732	5.58976	ENSG00000012232	EXTL3	protein_coding	ENSG00000012232.9,EXTL3,protein_coding	5.33027	5.62977	0.299496	5.4111	5.58976	0.17866	0.299496	5.48002	2.78704	0.0193113	0.77978	-3.43455
ENSG00000186594.14,MIR22HG,lncRNA	3.15777	3.80105	3.59482	3.98902	2.25797	2.40123	3.65955	4.86939	3.38153	3.8374	ENSG00000186594	MIR22HG	lncRNA	ENSG00000186594.14,MIR22HG,lncRNA	3.21033	3.77962	0.569289	3.38153	3.8374	0.455866	0.569289	3.49497	2.78629	0.0193363	0.77978	-3.43511
ENSG00000164442.10,CITED2,protein_coding	5.8259	6.26276	6.17786	6.40318	5.7916	6.15272	6.29196	6.50883	4.80671	5.41574	ENSG00000164442	CITED2	protein_coding	ENSG00000164442.10,CITED2,protein_coding	5.77881	6.14865	0.36984	5.8259	6.26276	0.436856	0.36984	5.96373	2.78058	0.0195259	0.77978	-3.43935
ENSG00000164631.19,ZNF12,protein_coding	5.62202	5.31828	5.63863	5.42505	6.12372	6.0822	5.76232	5.37535	5.8602	5.65305	ENSG00000164631	ZNF12	protein_coding	ENSG00000164631.19,ZNF12,protein_coding	5.80138	5.57079	-0.230594	5.76232	5.42505	-0.337276	-0.230594	5.68608	-2.77816	0.019607	0.77978	-3.44115
ENSG00000108262.16,GIT1,protein_coding	5.517	5.76219	5.53369	5.57685	5.86109	6.0525	5.46094	5.6466	5.39661	5.64952	ENSG00000108262	GIT1	protein_coding	ENSG00000108262.16,GIT1,protein_coding	5.55387	5.73753	0.183665	5.517	5.64952	0.132524	0.183665	5.6457	2.77726	0.0196375	0.77978	-3.44182
ENSG00000165868.16,HSPA12A,protein_coding	1.10771	0.693906	0.656216	0.316323	0.214805	0.00956717	0.86707	0.628422	2.13469	0.850959	ENSG00000165868	HSPA12A	protein_coding	ENSG00000165868.16,HSPA12A,protein_coding	0.996097	0.499835	-0.496262	0.86707	0.628422	-0.238649	-0.496262	0.747966	-2.77609	0.0196769	0.77978	-3.44269
ENSG00000119979.18,DENND10,protein_coding	5.34789	5.5608	5.58163	5.65091	5.10951	5.34687	5.62415	5.72868	4.97111	5.63035	ENSG00000119979	DENND10	protein_coding	ENSG00000119979.18,DENND10,protein_coding	5.32686	5.58352	0.256663	5.34789	5.63035	0.282464	0.256663	5.45519	2.77359	0.0197613	0.77978	-3.44455
ENSG00000180626.10,ZNF594,protein_coding	3.47457	3.23353	3.53469	3.49538	4.1181	3.69086	3.4259	3.15306	4.65593	3.73477	ENSG00000180626	ZNF594	protein_coding	ENSG00000180626.10,ZNF594,protein_coding	3.84184	3.46152	-0.380321	3.53469	3.49538	-0.0393156	-0.380321	3.65168	-2.77333	0.0197698	0.77978	-3.44474
ENSG00000150977.10,RILPL2,protein_coding	5.59102	6.00478	5.73586	5.73297	5.38436	5.47243	5.63015	6.03305	4.72171	5.5081	ENSG00000150977	RILPL2	protein_coding	ENSG00000150977.10,RILPL2,protein_coding	5.41262	5.75027	0.337646	5.59102	5.73297	0.14195	0.337646	5.58144	2.77201	0.0198147	0.77978	-3.44572
ENSG00000120049.20,KCNIP2,protein_coding	1.52884	0.567589	1.79193	1.69483	0.241523	-0.727398	0.837169	0.142995	3.46236	2.02197	ENSG00000120049	KCNIP2	protein_coding	ENSG00000120049.20,KCNIP2,protein_coding	1.57237	0.739999	-0.832367	1.52884	0.567589	-0.961254	-0.832367	1.15618	-2.77106	0.0198467	0.77978	-3.44642
ENSG00000144579.7,CTDSP1,protein_coding	7.20175	7.47299	7.23534	7.22104	7.10667	7.25161	7.33997	7.53826	6.88103	7.24269	ENSG00000144579	CTDSP1	protein_coding	ENSG00000144579.7,CTDSP1,protein_coding	7.15295	7.34532	0.192365	7.20175	7.25161	0.0498611	0.192365	7.24913	2.767	0.0199852	0.77978	-3.44944
ENSG00000197959.14,DNM3,protein_coding	3.49341	2.97376	5.14611	4.62097	4.04982	2.15019	3.23559	2.87244	4.02032	3.70521	ENSG00000197959	DNM3	protein_coding	ENSG00000197959.14,DNM3,protein_coding	3.98905	3.26451	-0.724535	4.02032	2.97376	-1.04657	-0.724535	3.62678	-2.76337	0.02011	0.77978	-3.45215
ENSG00000259753.1,AC068234.1,protein_coding	2.85199	2.39501	3.24608	1.13346	2.57925	-0.196884	1.54976	1.64889	2.57115	2.40951	ENSG00000259753	AC068234.1	protein_coding	ENSG00000259753.1,AC068234.1,protein_coding	2.55964	1.478	-1.08165	2.57925	1.64889	-0.930361	-1.08165	2.01882	-2.76161	0.0201707	0.77978	-3.45346
ENSG00000272768.1,AC004854.2,lncRNA	0.673523	1.75728	0.874396	1.6077	-0.336837	-0.16552	0.953227	1.75841	0.839233	0.850959	ENSG00000272768	AC004854.2	lncRNA	ENSG00000272768.1,AC004854.2,lncRNA	0.600709	1.16177	0.561059	0.839233	1.6077	0.768469	0.561059	0.881238	2.75941	0.0202466	0.77978	-3.45509
ENSG00000268403.2,AC132192.2,lncRNA	1.428	2.4056	1.39318	1.91042	1.15282	1.23196	1.34189	2.40843	1.41407	1.22872	ENSG00000268403	AC132192.2	lncRNA	ENSG00000268403.2,AC132192.2,lncRNA	1.34599	1.83702	0.491032	1.39318	1.91042	0.517235	0.491032	1.59151	2.75895	0.0202626	0.77978	-3.45544
ENSG00000145901.16,TNIP1,protein_coding	6.85548	7.00075	6.92962	6.91709	6.95929	7.20625	6.91046	7.09001	6.70779	6.96828	ENSG00000145901	TNIP1	protein_coding	ENSG00000145901.16,TNIP1,protein_coding	6.87253	7.03647	0.163945	6.91046	7.00075	0.0902899	0.163945	6.9545	2.75825	0.0202869	0.77978	-3.45596
ENSG00000134686.18,PHC2,protein_coding	5.69233	6.24776	5.91264	5.90214	5.29869	5.40221	5.90922	6.61275	4.71347	5.51586	ENSG00000134686	PHC2	protein_coding	ENSG00000134686.18,PHC2,protein_coding	5.50527	5.93615	0.430873	5.69233	5.90214	0.209816	0.430873	5.72071	2.75714	0.0203254	0.77978	-3.45678
ENSG00000164118.13,CEP44,protein_coding	4.38745	4.10543	4.51521	4.5202	4.60841	4.58246	4.53412	4.17932	4.584	4.15213	ENSG00000164118	CEP44	protein_coding	ENSG00000164118.13,CEP44,protein_coding	4.52584	4.30791	-0.217931	4.53412	4.17932	-0.354796	-0.217931	4.41687	-2.75591	0.0203683	0.77978	-3.4577
ENSG00000172687.13,ZNF738,protein_coding	1.88327	1.48513	1.80969	1.90129	1.64826	1.09622	1.89274	1.63254	2.334	2.00443	ENSG00000172687	ZNF738	protein_coding	ENSG00000172687.13,ZNF738,protein_coding	1.91359	1.62392	-0.289671	1.88327	1.63254	-0.250736	-0.289671	1.76876	-2.75545	0.0203846	0.77978	-3.45805
ENSG00000154743.18,TSEN2,protein_coding	3.18506	2.83572	3.34985	3.24051	3.39071	3.3894	3.01963	2.68699	3.7441	3.20396	ENSG00000154743	TSEN2	protein_coding	ENSG00000154743.18,TSEN2,protein_coding	3.33787	3.07132	-0.266555	3.34985	3.20396	-0.14589	-0.266555	3.20459	-2.7535	0.0204527	0.77978	-3.4595
ENSG00000152492.15,CCDC50,protein_coding	5.85957	5.43012	5.27313	4.95798	4.70156	4.56152	5.59708	5.34682	5.94878	5.45421	ENSG00000152492	CCDC50	protein_coding	ENSG00000152492.15,CCDC50,protein_coding	5.47602	5.15013	-0.325894	5.59708	5.34682	-0.250261	-0.325894	5.31308	-2.75265	0.0204824	0.77978	-3.46013
ENSG00000164283.13,ESM1,protein_coding	-0.429163	-1.13521	1.00344	0.567862	0.57137	0.214185	0.10523	-0.222877	-0.648213	-1.59383	ENSG00000164283	ESM1	protein_coding	ENSG00000164283.13,ESM1,protein_coding	0.120533	-0.433973	-0.554506	0.10523	-0.222877	-0.328107	-0.554506	-0.15672	-2.75179	0.0205124	0.77978	-3.46077
ENSG00000149016.16,TUT1,protein_coding	4.24651	4.23427	4.29968	4.07274	4.6834	4.54147	4.18678	3.89403	4.5719	4.12398	ENSG00000149016	TUT1	protein_coding	ENSG00000149016.16,TUT1,protein_coding	4.39765	4.1733	-0.224357	4.29968	4.12398	-0.175702	-0.224357	4.28548	-2.75115	0.0205351	0.77978	-3.46125
ENSG00000260260.1,SNHG19,lncRNA	0.859269	0.229065	0.489967	0.20199	1.34986	0.608205	0.178603	0.471831	0.645146	0.0606777	ENSG00000260260	SNHG19	lncRNA	ENSG00000260260.1,SNHG19,lncRNA	0.704568	0.314354	-0.390214	0.645146	0.229065	-0.416082	-0.390214	0.509461	-2.75025	0.0205668	0.77978	-3.46192
ENSG00000183742.13,MACC1,protein_coding	2.28034	1.63663	1.76488	1.47859	0.63321	-0.261735	1.26536	0.91192	2.72649	2.00443	ENSG00000183742	MACC1	protein_coding	ENSG00000183742.13,MACC1,protein_coding	1.73406	1.15397	-0.580089	1.76488	1.47859	-0.286288	-0.580089	1.44401	-2.74765	0.0206583	0.77978	-3.46386
ENSG00000262420.3,AC007613.1,lncRNA	-0.429163	0.825901	0.224728	1.01993	-0.745302	-0.822035	0.0799189	1.02896	-0.963086	-0.734003	ENSG00000262420	AC007613.1	lncRNA	ENSG00000262420.3,AC007613.1,lncRNA	-0.366581	0.26375	0.630331	-0.429163	0.825901	1.25506	0.630331	-0.0514151	2.74756	0.0206617	0.77978	-3.46393
ENSG00000120458.13,MSANTD2,protein_coding	3.39999	3.35049	3.53736	3.43338	3.7319	3.43103	3.4259	3.09756	4.28946	3.70792	ENSG00000120458	MSANTD2	protein_coding	ENSG00000120458.13,MSANTD2,protein_coding	3.67692	3.40408	-0.272845	3.53736	3.43103	-0.106331	-0.272845	3.5405	-2.74716	0.0206756	0.77978	-3.46422
ENSG00000144893.12,MED12L,protein_coding	0.988828	0.509874	1.96037	1.37686	1.98509	-0.196884	1.06064	1.0414	1.30141	1.01761	ENSG00000144893	MED12L	protein_coding	ENSG00000144893.12,MED12L,protein_coding	1.45927	0.749772	-0.709496	1.30141	1.01761	-0.283805	-0.709496	1.10452	-2.7454	0.0207383	0.77978	-3.46554
ENSG00000169926.11,KLF13,protein_coding	8.4464	8.6292	8.59462	8.58503	8.65724	8.78294	8.63827	8.93296	8.24274	8.61405	ENSG00000169926	KLF13	protein_coding	ENSG00000169926.11,KLF13,protein_coding	8.51585	8.70884	0.192982	8.59462	8.6292	0.0345874	0.192982	8.61234	2.74105	0.0208931	0.77978	-3.46878
ENSG00000169398.19,PTK2,protein_coding	4.62381	4.34431	4.82886	4.54679	4.36891	3.42846	3.92063	3.96593	4.16217	3.69158	ENSG00000169398	PTK2	protein_coding	ENSG00000169398.19,PTK2,protein_coding	4.38088	3.99541	-0.385462	4.36891	3.96593	-0.402985	-0.385462	4.18815	-2.73959	0.0209454	0.77978	-3.46987
ENSG00000272335.1,AC093297.2,lncRNA	1.58847	1.55338	1.77396	1.55044	2.75643	2.31491	1.99783	1.65699	2.83671	1.64564	ENSG00000272335	AC093297.2	lncRNA	ENSG00000272335.1,AC093297.2,lncRNA	2.19068	1.74427	-0.446406	1.99783	1.64564	-0.352192	-0.446406	1.96748	-2.73676	0.0210474	0.77978	-3.47199
ENSG00000279283.1,AC131009.4,TEC	0.916224	1.16195	-0.100513	1.14897	0.653247	0.779137	0.378681	1.42988	1.41407	1.33077	ENSG00000279283	AC131009.4	TEC	ENSG00000279283.1,AC131009.4,TEC	0.652342	1.17014	0.517798	0.653247	1.16195	0.508703	0.517798	0.911241	2.73317	0.021177	0.77978	-3.47467
ENSG00000177721.4,ANXA2R,protein_coding	4.48324	4.73279	4.69793	5.00242	4.77312	4.98576	4.50945	4.631	4.3562	4.43183	ENSG00000177721	ANXA2R	protein_coding	ENSG00000177721.4,ANXA2R,protein_coding	4.56399	4.75676	0.192772	4.50945	4.73279	0.223346	0.192772	4.66037	2.72869	0.02134	0.77978	-3.47802
ENSG00000268798.1,AC027307.3,lncRNA	-0.210153	0.365484	-0.434932	0.472442	0.13155	0.811021	0.130105	0.0227007	0.499541	0.445703	ENSG00000268798	AC027307.3	lncRNA	ENSG00000268798.1,AC027307.3,lncRNA	0.0232222	0.42347	0.400248	0.130105	0.445703	0.315598	0.400248	0.223346	2.7278	0.0213728	0.77978	-3.47869
ENSG00000113456.19,RAD1,protein_coding	4.30455	4.04914	4.14741	4.00828	4.55082	4.39138	4.2548	4.01247	4.22915	4.17583	ENSG00000113456	RAD1	protein_coding	ENSG00000113456.19,RAD1,protein_coding	4.29735	4.12742	-0.169927	4.2548	4.04914	-0.205662	-0.169927	4.21238	-2.72727	0.0213922	0.77978	-3.47908
ENSG00000148841.17,ITPRIP,protein_coding	5.36504	5.75133	5.40746	5.59254	5.03128	4.95487	5.45049	6.1475	5.25821	5.62606	ENSG00000148841	ITPRIP	protein_coding	ENSG00000148841.17,ITPRIP,protein_coding	5.3025	5.61446	0.311962	5.36504	5.62606	0.26102	0.311962	5.45848	2.72261	0.0215634	0.77978	-3.48257
ENSG00000261202.1,Z83847.1,lncRNA	0.695382	1.95045	1.049	2.19827	-0.911952	-1.15009	0.791121	2.1968	-2.41375	-0.326345	ENSG00000261202	Z83847.1	lncRNA	ENSG00000261202.1,Z83847.1,lncRNA	-0.158039	0.973816	1.13185	0.695382	1.95045	1.25506	1.13185	0.407889	2.71541	0.0218308	0.77978	-3.48795
ENSG00000023445.16,BIRC3,protein_coding	8.6218	8.1659	8.63159	8.60177	8.95372	8.99595	8.49474	7.68395	8.5672	7.39979	ENSG00000023445	BIRC3	protein_coding	ENSG00000023445.16,BIRC3,protein_coding	8.65381	8.16947	-0.484338	8.6218	8.1659	-0.455904	-0.484338	8.41164	-2.71487	0.0218511	0.77978	-3.48836
ENSG00000240563.2,L1TD1,protein_coding	-0.38262	0.229065	0.467771	-0.0580724	0.343703	-1.49522	0.498145	-0.222877	0.187157	-1.06331	ENSG00000240563	L1TD1	protein_coding	ENSG00000240563.2,L1TD1,protein_coding	0.222831	-0.522084	-0.744915	0.343703	-0.222877	-0.56658	-0.744915	-0.149626	-2.71005	0.0220321	0.77978	-3.49197
ENSG00000167670.16,CHAF1A,protein_coding	3.64993	3.78897	3.49409	3.55482	3.61927	3.65617	3.40312	3.79284	3.49475	3.7321	ENSG00000167670	CHAF1A	protein_coding	ENSG00000167670.16,CHAF1A,protein_coding	3.53223	3.70498	0.172749	3.49475	3.7321	0.237359	0.172749	3.61861	2.70973	0.0220442	0.77978	-3.49221
ENSG00000152433.15,ZNF547,protein_coding	1.66801	1.42394	1.36943	1.11778	2.65076	2.22901	1.62168	1.42038	1.70727	1.16699	ENSG00000152433	ZNF547	protein_coding	ENSG00000152433.15,ZNF547,protein_coding	1.80343	1.47162	-0.331809	1.66801	1.42038	-0.247621	-0.331809	1.63753	-2.70829	0.0220986	0.77978	-3.49329
ENSG00000152056.17,AP1S3,protein_coding	1.3612	0.548606	0.907755	0.635501	0.749463	0.414263	2.16362	1.48555	2.57115	2.10661	ENSG00000152056	AP1S3	protein_coding	ENSG00000152056.17,AP1S3,protein_coding	1.55064	1.03811	-0.51253	1.3612	0.635501	-0.725699	-0.51253	1.29437	-2.7057	0.022197	0.77978	-3.49523
ENSG00000169116.11,PARM1,protein_coding	2.7035	2.30172	3.0546	2.55336	0.804255	0.115501	1.7556	1.0901	3.61747	2.24748	ENSG00000169116	PARM1	protein_coding	ENSG00000169116.11,PARM1,protein_coding	2.38708	1.66163	-0.72545	2.7035	2.24748	-0.456019	-0.72545	2.02436	-2.70462	0.022238	0.77978	-3.49604
ENSG00000267508.6,ZNF285,protein_coding	2.32309	1.73227	2.07493	2.12171	1.7448	1.28968	1.81816	1.55659	1.96938	0.159081	ENSG00000267508	ZNF285	protein_coding	ENSG00000267508.6,ZNF285,protein_coding	1.98607	1.37187	-0.614208	1.96938	1.55659	-0.412792	-0.614208	1.67897	-2.69749	0.0225114	0.77978	-3.50139
ENSG00000067082.15,KLF6,protein_coding	7.93809	8.51213	8.48794	8.66518	7.87014	8.17169	8.54857	8.64459	8.03147	8.15877	ENSG00000067082	KLF6	protein_coding	ENSG00000067082.15,KLF6,protein_coding	8.17524	8.43047	0.25523	8.03147	8.51213	0.480659	0.25523	8.30286	2.69732	0.0225176	0.77978	-3.50151
ENSG00000104432.14,IL7,protein_coding	2.07889	1.21107	1.50639	1.68423	1.24813	0.902652	1.72326	1.1602	1.68499	1.50304	ENSG00000104432	IL7	protein_coding	ENSG00000104432.14,IL7,protein_coding	1.64833	1.29224	-0.356095	1.68499	1.21107	-0.473918	-0.356095	1.47028	-2.69613	0.0225637	0.77978	-3.50241
ENSG00000173295.7,FAM86B3P,transcribed_unprocessed_pseudogene	0.326601	0.229065	0.874396	0.761949	1.42171	1.1091	0.77544	0.316762	0.798303	-0.158889	ENSG00000173295	FAM86B3P	transcribed_unprocessed_pseudogene	ENSG00000173295.7,FAM86B3P,transcribed_unprocessed_pseudogene	0.839289	0.451598	-0.387691	0.798303	0.316762	-0.481541	-0.387691	0.645444	-2.6914	0.0227473	0.77978	-3.50596
ENSG00000167657.14,DAPK3,protein_coding	3.78093	3.99933	3.84779	3.85593	3.96218	4.20746	3.88819	4.24666	3.82529	3.89089	ENSG00000167657	DAPK3	protein_coding	ENSG00000167657.14,DAPK3,protein_coding	3.86088	4.04005	0.179176	3.84779	3.99933	0.151538	0.179176	3.95046	2.68887	0.0228461	0.77978	-3.50786
ENSG00000183647.10,ZNF530,protein_coding	3.47457	2.88195	3.33459	3.02624	3.21312	3.3788	3.38773	3.18704	3.31417	3.02415	ENSG00000183647	ZNF530	protein_coding	ENSG00000183647.10,ZNF530,protein_coding	3.34484	3.09964	-0.2452	3.33459	3.02624	-0.308351	-0.2452	3.22224	-2.68785	0.022886	0.77978	-3.50863
ENSG00000163349.22,HIPK1,protein_coding	7.60561	8.00254	7.80133	7.93991	8.06679	8.02042	8.00599	8.27635	7.65028	7.90225	ENSG00000163349	HIPK1	protein_coding	ENSG00000163349.22,HIPK1,protein_coding	7.826	8.0283	0.202297	7.80133	8.00254	0.201219	0.202297	7.92715	2.68719	0.022912	0.77978	-3.50913
ENSG00000270164.1,LINC01480,lncRNA	1.91156	1.04491	0.675712	0.678893	-0.297843	-1.5754	0.727346	0.560915	1.74006	0.2512	ENSG00000270164	LINC01480	lncRNA	ENSG00000270164.1,LINC01480,lncRNA	0.951367	0.192105	-0.759263	0.727346	0.560915	-0.166431	-0.759263	0.571736	-2.68227	0.0231056	0.77978	-3.51282
ENSG00000203965.13,EFCAB7,protein_coding	2.64292	2.23798	2.67813	2.70799	2.76105	2.82475	2.8047	2.30392	3.23203	2.29875	ENSG00000203965	EFCAB7	protein_coding	ENSG00000203965.13,EFCAB7,protein_coding	2.82377	2.47468	-0.349091	2.76105	2.30392	-0.457136	-0.349091	2.64922	-2.67845	0.0232574	0.77978	-3.5157
ENSG00000103966.11,EHD4,protein_coding	4.79555	5.12358	5.19083	5.43615	5.3247	5.3055	4.98638	5.16483	4.28762	5.1773	ENSG00000103966	EHD4	protein_coding	ENSG00000103966.11,EHD4,protein_coding	4.91702	5.24147	0.324457	4.98638	5.1773	0.190913	0.324457	5.07924	2.67823	0.023266	0.77978	-3.51586
ENSG00000125149.12,C16orf70,protein_coding	4.55074	4.8691	4.59929	4.62514	4.27019	4.37681	4.46736	4.84477	4.66734	4.81682	ENSG00000125149	C16orf70	protein_coding	ENSG00000125149.12,C16orf70,protein_coding	4.51098	4.70653	0.195542	4.55074	4.81682	0.266079	0.195542	4.60876	2.67785	0.0232812	0.77978	-3.51614
ENSG00000165655.17,ZNF503,protein_coding	0.799971	1.24684	0.0564568	0.544592	-2.27873	-1.75048	0.0799189	1.36209	-0.648213	0.68471	ENSG00000165655	ZNF503	protein_coding	ENSG00000165655.17,ZNF503,protein_coding	-0.39812	0.417549	0.815669	0.0564568	0.68471	0.628253	0.815669	0.00971455	2.67598	0.0233559	0.77978	-3.51755
ENSG00000214106.9,PAXIP1-AS2,lncRNA	4.68791	4.51783	4.73789	4.72037	4.77426	4.70842	4.89591	4.68253	4.99281	4.5694	ENSG00000214106	PAXIP1-AS2	lncRNA	ENSG00000214106.9,PAXIP1-AS2,lncRNA	4.81776	4.63971	-0.178048	4.77426	4.68253	-0.0917368	-0.178048	4.72873	-2.6754	0.0233793	0.77978	-3.51799
ENSG00000158482.10,SNX29P1,unprocessed_pseudogene	2.33707	1.5723	1.39318	0.896698	-0.972073	-1.5754	1.34189	0.453335	2.98086	1.08592	ENSG00000158482	SNX29P1	unprocessed_pseudogene	ENSG00000158482.10,SNX29P1,unprocessed_pseudogene	1.41618	0.48657	-0.929615	1.39318	0.896698	-0.496483	-0.929615	0.951377	-2.6751	0.0233911	0.77978	-3.51821
ENSG00000170476.16,MZB1,protein_coding	4.29205	3.55694	2.53603	2.38015	3.25306	1.70895	3.0687	2.54135	4.57494	4.13812	ENSG00000170476	MZB1	protein_coding	ENSG00000170476.16,MZB1,protein_coding	3.54496	2.8651	-0.679853	3.25306	2.54135	-0.711712	-0.679853	3.20503	-2.67506	0.0233926	0.77978	-3.51824
ENSG00000180855.16,ZNF443,protein_coding	2.50738	2.00717	2.48168	2.59926	3.30781	3.08811	2.91616	2.24061	2.90095	2.50616	ENSG00000180855	ZNF443	protein_coding	ENSG00000180855.16,ZNF443,protein_coding	2.8228	2.48826	-0.334537	2.90095	2.50616	-0.394794	-0.334537	2.65553	-2.67434	0.0234215	0.77978	-3.51879
ENSG00000033170.17,FUT8,protein_coding	4.71223	4.38501	4.89689	4.80604	5.33248	5.236	4.5901	4.16519	5.27974	4.75261	ENSG00000033170	FUT8	protein_coding	ENSG00000033170.17,FUT8,protein_coding	4.96229	4.66897	-0.293321	4.89689	4.75261	-0.144288	-0.293321	4.81563	-2.674	0.0234352	0.77978	-3.51904
ENSG00000287070.1,AL499604.1,lncRNA	1.91156	2.45231	1.99182	2.55918	1.99297	2.02664	1.61289	2.50139	0.734645	0.96417	ENSG00000287070	AL499604.1	lncRNA	ENSG00000287070.1,AL499604.1,lncRNA	1.64878	2.10074	0.45196	1.91156	2.45231	0.540745	0.45196	1.87476	2.67293	0.0234784	0.77978	-3.51985
ENSG00000104154.7,SLC30A4,protein_coding	4.2428	3.90546	3.97913	3.82487	3.49432	3.52774	4.23487	3.95117	4.01587	3.5894	ENSG00000104154	SLC30A4	protein_coding	ENSG00000104154.7,SLC30A4,protein_coding	3.9934	3.75973	-0.233668	4.01587	3.82487	-0.190996	-0.233668	3.87656	-2.67272	0.0234868	0.77978	-3.52001
ENSG00000213638.6,ADAT3,protein_coding	-0.0931134	-0.280408	0.0859005	-0.565032	0.857043	0.284006	0.225524	0.453335	0.549727	-0.282624	ENSG00000213638	ADAT3	protein_coding	ENSG00000213638.6,ADAT3,protein_coding	0.325016	-0.0781445	-0.403161	0.225524	-0.280408	-0.505932	-0.403161	0.123436	-2.67147	0.023537	0.77978	-3.52095
ENSG00000128891.15,CCDC32,protein_coding	4.80564	4.50803	4.49752	4.44678	4.47686	4.24296	4.58785	4.38484	5.43216	4.88551	ENSG00000128891	CCDC32	protein_coding	ENSG00000128891.15,CCDC32,protein_coding	4.76	4.49362	-0.266382	4.58785	4.44678	-0.14107	-0.266382	4.62681	-2.66899	0.0236371	0.77978	-3.52281
ENSG00000129250.12,KIF1C,protein_coding	5.15235	5.41447	5.221	5.14945	4.97069	5.20108	5.26852	5.39183	4.9996	5.44204	ENSG00000129250	KIF1C	protein_coding	ENSG00000129250.12,KIF1C,protein_coding	5.12243	5.31978	0.197346	5.15235	5.39183	0.239487	0.197346	5.2211	2.66884	0.0236434	0.77978	-3.52293
ENSG00000160683.5,CXCR5,protein_coding	5.86139	5.27346	5.36756	5.02782	4.61225	4.97436	5.04478	4.03752	5.48792	3.67781	ENSG00000160683	CXCR5	protein_coding	ENSG00000160683.5,CXCR5,protein_coding	5.27478	4.59819	-0.676587	5.36756	4.97436	-0.393199	-0.676587	4.93649	-2.66799	0.0236778	0.77978	-3.52357
ENSG00000147124.12,ZNF41,protein_coding	4.77901	4.51783	4.81024	4.65125	4.82373	4.84655	4.80519	4.57114	4.84238	4.69773	ENSG00000147124	ZNF41	protein_coding	ENSG00000147124.12,ZNF41,protein_coding	4.81211	4.6569	-0.155212	4.81024	4.65125	-0.158997	-0.155212	4.7345	-2.6648	0.0238076	0.77978	-3.52597
ENSG00000155636.15,RBM45,protein_coding	3.47457	3.25125	3.70566	3.47706	4.09813	3.90173	3.4777	3.33076	4.15408	3.79722	ENSG00000155636	RBM45	protein_coding	ENSG00000155636.15,RBM45,protein_coding	3.78203	3.5516	-0.230425	3.70566	3.47706	-0.228598	-0.230425	3.66682	-2.66449	0.02382	0.77978	-3.5262
ENSG00000002834.18,LASP1,protein_coding	7.82536	7.99237	7.84234	7.8742	7.78047	7.83672	7.96629	8.21257	7.57938	8.08637	ENSG00000002834	LASP1	protein_coding	ENSG00000002834.18,LASP1,protein_coding	7.79877	8.00045	0.201678	7.82536	7.99237	0.16701	0.201678	7.89961	2.66397	0.0238412	0.77978	-3.52659
ENSG00000123870.10,ZNF137P,transcribed_unprocessed_pseudogene	2.05373	1.90639	1.80969	1.61889	2.17724	2.06681	2.26817	1.86721	2.91058	2.3758	ENSG00000123870	ZNF137P	transcribed_unprocessed_pseudogene	ENSG00000123870.10,ZNF137P,transcribed_unprocessed_pseudogene	2.24388	1.96702	-0.276863	2.17724	1.90639	-0.270851	-0.276863	2.10545	-2.66322	0.0238719	0.77978	-3.52716
ENSG00000100031.19,GGT1,protein_coding	2.21375	2.8513	1.91187	2.52392	3.27585	2.96243	2.09579	2.7678	2.55895	2.92508	ENSG00000100031	GGT1	protein_coding	ENSG00000100031.19,GGT1,protein_coding	2.41124	2.80611	0.394864	2.21375	2.8513	0.637551	0.394864	2.60867	2.66154	0.0239408	0.77978	-3.52843
ENSG00000121621.7,KIF18A,protein_coding	1.21753	1.12398	1.09317	1.05329	1.86136	1.09622	1.3312	0.951998	1.40046	1.28791	ENSG00000121621	KIF18A	protein_coding	ENSG00000121621.7,KIF18A,protein_coding	1.38074	1.10268	-0.278063	1.3312	1.09622	-0.234981	-0.278063	1.24171	-2.66133	0.0239495	0.77978	-3.52859
ENSG00000242265.5,PEG10,protein_coding	2.7035	2.4056	1.99958	2.1059	3.11177	0.434873	2.51948	2.02583	3.01698	2.12296	ENSG00000242265	PEG10	protein_coding	ENSG00000242265.5,PEG10,protein_coding	2.67026	1.81903	-0.851228	2.7035	2.1059	-0.597592	-0.851228	2.24465	-2.66042	0.0239868	0.77978	-3.52927
ENSG00000196371.3,FUT4,protein_coding	4.31517	4.59503	4.36868	4.37274	3.88167	4.02239	4.41646	4.62894	4.00242	4.60476	ENSG00000196371	FUT4	protein_coding	ENSG00000196371.3,FUT4,protein_coding	4.19688	4.44477	0.24789	4.31517	4.59503	0.279851	0.24789	4.32083	2.65742	0.0241101	0.77978	-3.53153
ENSG00000182985.17,CADM1,protein_coding	1.72225	1.59097	2.84241	2.44443	2.05454	1.80707	2.93746	2.56738	2.87165	2.29875	ENSG00000182985	CADM1	protein_coding	ENSG00000182985.17,CADM1,protein_coding	2.48566	2.14172	-0.343942	2.84241	2.29875	-0.543661	-0.343942	2.31369	-2.65581	0.0241769	0.77978	-3.53275
ENSG00000180354.16,MTURN,protein_coding	5.22647	5.11393	6.2637	5.81244	5.84539	4.77662	5.18344	5.03558	5.65628	5.4534	ENSG00000180354	MTURN	protein_coding	ENSG00000180354.16,MTURN,protein_coding	5.63506	5.23839	-0.396662	5.65628	5.11393	-0.542355	-0.396662	5.43672	-2.65532	0.024197	0.77978	-3.53311
ENSG00000133740.11,E2F5,protein_coding	4.4058	3.60367	3.26872	3.07172	1.57663	1.09622	3.44833	2.77898	3.77871	2.59087	ENSG00000133740	E2F5	protein_coding	ENSG00000133740.11,E2F5,protein_coding	3.29564	2.62829	-0.667345	3.44833	2.77898	-0.669347	-0.667345	2.96196	-2.6546	0.0242271	0.77978	-3.53366
ENSG00000132970.14,WASF3,protein_coding	0.582615	0.429142	2.51994	1.86417	1.44488	-1.49522	0.572623	-0.164578	0.777394	0.280643	ENSG00000132970	WASF3	protein_coding	ENSG00000132970.14,WASF3,protein_coding	1.17949	0.182831	-0.996659	0.777394	0.280643	-0.496751	-0.996659	0.681161	-2.65417	0.0242449	0.77978	-3.53398
ENSG00000197415.12,VEPH1,protein_coding	0.651327	0.365484	2.74887	2.07375	0.924549	-2.06082	0.270967	-0.222877	0.549727	-0.417976	ENSG00000197415	VEPH1	protein_coding	ENSG00000197415.12,VEPH1,protein_coding	1.02909	-0.0524876	-1.08157	0.651327	-0.222877	-0.874204	-1.08157	0.4883	-2.65354	0.024271	0.77978	-3.53446
ENSG00000156206.14,CFAP161,protein_coding	-0.293811	-0.623709	1.41655	0.9684	0.528621	-1.75048	-0.297317	-1.15036	0.393608	0.221142	ENSG00000156206	CFAP161	protein_coding	ENSG00000156206.14,CFAP161,protein_coding	0.349529	-0.467003	-0.816532	0.393608	-0.623709	-1.01732	-0.816532	-0.0587366	-2.64961	0.0244348	0.77978	-3.53742
ENSG00000102053.12,ZC3H12B,protein_coding	1.0238	0.229065	0.751165	0.914961	0.989038	1.05687	0.517128	-0.283631	1.17921	0.159081	ENSG00000102053	ZC3H12B	protein_coding	ENSG00000102053.12,ZC3H12B,protein_coding	0.892069	0.41527	-0.476799	0.989038	0.229065	-0.759973	-0.476799	0.653669	-2.64927	0.0244491	0.77978	-3.53768
ENSG00000165646.14,SLC18A2,protein_coding	0.298312	-0.119943	1.69016	0.878202	1.58708	-0.104766	-0.857617	-0.800422	1.04568	0.419471	ENSG00000165646	SLC18A2	protein_coding	ENSG00000165646.14,SLC18A2,protein_coding	0.752725	0.0545086	-0.698216	1.04568	-0.104766	-1.15045	-0.698216	0.403617	-2.64889	0.0244652	0.77978	-3.53797
ENSG00000183696.14,UPP1,protein_coding	5.25711	5.33083	5.2819	5.33806	5.07743	5.18216	5.1328	5.58474	5.33534	5.60294	ENSG00000183696	UPP1	protein_coding	ENSG00000183696.14,UPP1,protein_coding	5.21692	5.40775	0.190831	5.25711	5.33806	0.0809484	0.190831	5.31233	2.64767	0.0245162	0.77978	-3.53889
ENSG00000277194.1,SNORD22,snoRNA	1.52884	0.777807	1.64142	1.46626	1.86994	1.25532	1.55895	1.02896	1.49314	1.77541	ENSG00000277194	SNORD22	snoRNA	ENSG00000277194.1,SNORD22,snoRNA	1.61846	1.26075	-0.357707	1.55895	1.25532	-0.303624	-0.357707	1.43961	-2.64602	0.0245856	0.77978	-3.54013
ENSG00000171453.20,POLR1C,protein_coding	4.02919	3.82689	3.95938	3.96949	4.03653	3.74756	3.75259	3.45682	3.78396	3.65831	ENSG00000171453	POLR1C	protein_coding	ENSG00000171453.20,POLR1C,protein_coding	3.91233	3.73182	-0.180516	3.95938	3.74756	-0.211813	-0.180516	3.82207	-2.64561	0.0246026	0.77978	-3.54044
ENSG00000186301.8,MST1P2,unprocessed_pseudogene	0.209956	0.509874	0.675712	1.56208	0.0732511	0.0897375	0.178603	0.453335	0.0544016	0.392754	ENSG00000186301	MST1P2	unprocessed_pseudogene	ENSG00000186301.8,MST1P2,unprocessed_pseudogene	0.238385	0.601556	0.363171	0.178603	0.453335	0.274732	0.363171	0.41997	2.64533	0.0246145	0.77978	-3.54065
ENSG00000225936.1,AL731557.1,lncRNA	0.115833	-0.314759	1.83592	0.70011	0.13155	-3.24525	-0.201101	-0.413398	0.645146	0.0263262	ENSG00000225936	AL731557.1	lncRNA	ENSG00000225936.1,AL731557.1,lncRNA	0.50547	-0.649394	-1.15486	0.13155	-0.314759	-0.446309	-1.15486	-0.0719618	-2.64508	0.0246252	0.77978	-3.54084
ENSG00000090674.16,MCOLN1,protein_coding	3.06006	3.58516	2.98597	3.2223	2.1493	2.2231	3.09737	3.46608	3.07811	3.67781	ENSG00000090674	MCOLN1	protein_coding	ENSG00000090674.16,MCOLN1,protein_coding	2.87416	3.23489	0.360728	3.06006	3.46608	0.406016	0.360728	3.05452	2.64388	0.0246759	0.77978	-3.54175
ENSG00000086200.17,IPO11,protein_coding	4.24094	3.87911	4.09045	4.13053	4.27181	4.07093	4.08231	3.88025	4.48752	4.27791	ENSG00000086200	IPO11	protein_coding	ENSG00000086200.17,IPO11,protein_coding	4.23461	4.04775	-0.186861	4.24094	4.07093	-0.17001	-0.186861	4.14118	-2.64203	0.0247541	0.77978	-3.54315
ENSG00000136026.14,CKAP4,protein_coding	4.9971	5.51935	4.76204	5.10541	4.09813	4.01043	4.91661	5.69906	3.06953	5.2121	ENSG00000136026	CKAP4	protein_coding	ENSG00000136026.14,CKAP4,protein_coding	4.36868	5.10927	0.740584	4.76204	5.2121	0.450062	0.740584	4.73898	2.64139	0.0247813	0.77978	-3.54363
ENSG00000247121.7,AC009126.1,lncRNA	0.971017	0.872444	0.857423	0.985782	0.506761	1.08322	0.478909	1.02896	0.365863	0.57015	ENSG00000247121	AC009126.1	lncRNA	ENSG00000247121.7,AC009126.1,lncRNA	0.635995	0.908112	0.272117	0.506761	0.985782	0.479021	0.272117	0.772053	2.64117	0.0247906	0.77978	-3.54379
ENSG00000172171.11,TEFM,protein_coding	3.33533	2.84353	3.24933	3.03462	3.16857	2.7527	2.72122	2.418	3.15307	3.26416	ENSG00000172171	TEFM	protein_coding	ENSG00000172171.11,TEFM,protein_coding	3.1255	2.8626	-0.262901	3.16857	2.84353	-0.325035	-0.262901	2.99405	-2.64094	0.0248003	0.77978	-3.54397
ENSG00000027001.10,MIPEP,protein_coding	2.92781	2.63438	2.97421	2.90357	3.21985	3.18559	2.88727	2.70273	3.0303	2.59673	ENSG00000027001	MIPEP	protein_coding	ENSG00000027001.10,MIPEP,protein_coding	3.00789	2.8046	-0.20329	2.97421	2.70273	-0.271482	-0.20329	2.90625	-2.63986	0.0248465	0.77978	-3.54479
ENSG00000164077.14,MON1A,protein_coding	3.04311	3.26003	2.99764	3.23325	3.21312	3.46399	3.20079	3.25001	2.93439	3.00223	ENSG00000164077	MON1A	protein_coding	ENSG00000164077.14,MON1A,protein_coding	3.07781	3.2419	0.164093	3.04311	3.25001	0.206901	0.164093	3.15986	2.63866	0.0248974	0.77978	-3.54569
ENSG00000168803.16,ADAL,protein_coding	2.75644	2.45741	2.78522	2.93075	3.119	2.80905	2.87996	2.50589	2.61305	2.26231	ENSG00000168803	ADAL	protein_coding	ENSG00000168803.16,ADAL,protein_coding	2.83073	2.59308	-0.237653	2.78522	2.50589	-0.279333	-0.237653	2.71191	-2.63606	0.0250083	0.77978	-3.54765
ENSG00000214960.11,CRPPA,protein_coding	0.878505	-0.246855	0.840248	0.260289	0.343703	0.455193	1.34189	0.965113	1.66236	1.28791	ENSG00000214960	CRPPA	protein_coding	ENSG00000214960.11,CRPPA,protein_coding	1.01334	0.54433	-0.46901	0.878505	0.455193	-0.423312	-0.46901	0.778835	-2.63584	0.0250181	0.77978	-3.54783
ENSG00000119684.16,MLH3,protein_coding	4.94102	4.86047	5.27792	5.16575	5.6492	5.15447	4.92374	4.62274	5.50392	5.26921	ENSG00000119684	MLH3	protein_coding	ENSG00000119684.16,MLH3,protein_coding	5.25916	5.01453	-0.244633	5.27792	5.15447	-0.123451	-0.244633	5.13685	-2.63539	0.0250371	0.77978	-3.54816
ENSG00000185875.13,THNSL1,protein_coding	2.86169	2.63888	2.87229	2.48777	3.60133	3.60252	2.5658	1.93543	2.86671	2.01323	ENSG00000185875	THNSL1	protein_coding	ENSG00000185875.13,THNSL1,protein_coding	2.95356	2.53557	-0.417997	2.86671	2.48777	-0.37894	-0.417997	2.74457	-2.63362	0.0251132	0.77978	-3.5495
ENSG00000180425.11,C11orf71,protein_coding	3.35949	3.48637	3.29732	3.67756	2.98707	3.31074	3.18307	3.52925	2.58926	2.69841	ENSG00000180425	C11orf71	protein_coding	ENSG00000180425.11,C11orf71,protein_coding	3.08324	3.34047	0.257227	3.18307	3.48637	0.303307	0.257227	3.21185	2.63082	0.0252341	0.77978	-3.55162
ENSG00000101003.10,GINS1,protein_coding	1.13995	0.604822	0.302034	0.288578	1.27424	0.51449	0.517128	0.628422	0.818913	0.337787	ENSG00000101003	GINS1	protein_coding	ENSG00000101003.10,GINS1,protein_coding	0.810452	0.47482	-0.335632	0.818913	0.51449	-0.304423	-0.335632	0.642636	-2.63061	0.0252428	0.77978	-3.55177
ENSG00000180008.9,SOCS4,protein_coding	5.43655	5.21521	5.48687	5.39039	5.54312	5.4836	5.62086	5.43725	5.58287	5.44367	ENSG00000180008	SOCS4	protein_coding	ENSG00000180008.9,SOCS4,protein_coding	5.53405	5.39402	-0.140029	5.54312	5.43725	-0.105876	-0.140029	5.46404	-2.62588	0.0254484	0.77978	-3.55536
ENSG00000121073.15,SLC35B1,protein_coding	4.26124	4.41676	4.2647	4.38753	4.15194	4.23122	4.28972	4.59875	4.38758	4.4818	ENSG00000121073	SLC35B1	protein_coding	ENSG00000121073.15,SLC35B1,protein_coding	4.27104	4.42321	0.152178	4.2647	4.41676	0.152061	0.152178	4.34712	2.62534	0.0254718	0.77978	-3.55576
ENSG00000280496.1,SNORA17B,snoRNA	2.2731	1.92859	2.16045	1.47859	1.23489	0.696201	1.67337	1.8461	2.0845	1.59965	ENSG00000280496	SNORA17B	snoRNA	ENSG00000280496.1,SNORA17B,snoRNA	1.88526	1.50983	-0.375434	2.0845	1.59965	-0.48485	-0.375434	1.69754	-2.62396	0.0255321	0.77978	-3.55681
ENSG00000172375.13,C2CD2L,protein_coding	5.04258	5.382	5.11073	5.22276	5.14355	5.1568	4.8795	5.22808	5.34159	5.43715	ENSG00000172375	C2CD2L	protein_coding	ENSG00000172375.13,C2CD2L,protein_coding	5.10359	5.28536	0.181766	5.11073	5.22808	0.117347	0.181766	5.19447	2.62388	0.0255357	0.77978	-3.55687
ENSG00000081377.17,CDC14B,protein_coding	3.79618	3.44847	4.84618	4.44992	4.15896	4.06599	3.9063	3.6939	4.08981	3.7321	ENSG00000081377	CDC14B	protein_coding	ENSG00000081377.17,CDC14B,protein_coding	4.15949	3.87808	-0.281411	4.08981	3.7321	-0.357709	-0.281411	4.01878	-2.62364	0.025546	0.77978	-3.55705
ENSG00000140391.15,TSPAN3,protein_coding	6.03	5.56198	5.01449	4.92231	4.44704	4.02409	5.50559	5.08523	5.19161	4.68264	ENSG00000140391	TSPAN3	protein_coding	ENSG00000140391.15,TSPAN3,protein_coding	5.23774	4.85525	-0.382493	5.19161	4.92231	-0.269295	-0.382493	5.0465	-2.62185	0.0256243	0.77978	-3.5584
ENSG00000233392.5,AC104809.2,lncRNA	2.74601	2.55575	2.15351	1.99009	1.03558	-0.196884	2.6881	1.64073	4.27648	2.77799	ENSG00000233392	AC104809.2	lncRNA	ENSG00000233392.5,AC104809.2,lncRNA	2.57994	1.75354	-0.826399	2.6881	1.99009	-0.698005	-0.826399	2.16674	-2.61915	0.0257433	0.77978	-3.56045
ENSG00000251131.2,AC025171.3,lncRNA	0.738132	1.3709	1.33306	1.50294	1.02023	0.679026	0.727346	1.78084	0.122306	1.01761	ENSG00000251131	AC025171.3	lncRNA	ENSG00000251131.2,AC025171.3,lncRNA	0.788215	1.27026	0.482047	0.738132	1.3709	0.632765	0.482047	1.02924	2.61503	0.0259254	0.77978	-3.56357
ENSG00000099364.17,FBXL19,protein_coding	3.99435	4.18749	3.82832	3.89325	4.11268	4.28187	3.86058	4.24128	3.96592	4.0187	ENSG00000099364	FBXL19	protein_coding	ENSG00000099364.17,FBXL19,protein_coding	3.95237	4.12452	0.172148	3.96592	4.18749	0.221566	0.172148	4.03844	2.61444	0.0259515	0.77978	-3.56401
ENSG00000104524.14,PYCR3,protein_coding	3.11381	2.64336	2.61894	2.27096	2.45348	2.79317	2.71301	2.02583	3.03911	2.47465	ENSG00000104524	PYCR3	protein_coding	ENSG00000104524.14,PYCR3,protein_coding	2.78767	2.4416	-0.346072	2.71301	2.47465	-0.238357	-0.346072	2.61463	-2.61407	0.0259681	0.77978	-3.56429
ENSG00000144218.19,AFF3,protein_coding	6.26786	5.4898	5.17636	4.95578	3.71532	3.54444	4.8536	4.03286	6.80881	4.85157	ENSG00000144218	AFF3	protein_coding	ENSG00000144218.19,AFF3,protein_coding	5.36439	4.57489	-0.789501	5.17636	4.85157	-0.324788	-0.789501	4.96964	-2.6127	0.0260291	0.77978	-3.56533
ENSG00000119636.16,BBOF1,protein_coding	1.54097	0.449753	1.57029	1.25313	1.39815	1.12187	1.30959	0.925403	0.598225	0.728102	ENSG00000119636	BBOF1	protein_coding	ENSG00000119636.16,BBOF1,protein_coding	1.28344	0.895652	-0.387792	1.39815	0.925403	-0.472747	-0.387792	1.08955	-2.61189	0.0260651	0.77978	-3.56594
ENSG00000138798.13,EGF,protein_coding	2.39164	1.83768	3.77056	3.09593	2.9017	-0.923319	2.09579	1.40121	2.20684	1.88491	ENSG00000138798	EGF	protein_coding	ENSG00000138798.13,EGF,protein_coding	2.67331	1.45928	-1.21402	2.39164	1.83768	-0.553966	-1.21402	2.06629	-2.61171	0.0260734	0.77978	-3.56608
ENSG00000224712.12,NPIPA3,protein_coding	-1.60501	-1.83182	0.198011	-1.04037	1.45633	1.5385	1.11149	-1.53739	0.499541	-0.734003	ENSG00000224712	NPIPA3	protein_coding	ENSG00000224712.12,NPIPA3,protein_coding	0.332072	-0.721017	-1.05309	0.499541	-1.04037	-1.53991	-1.05309	-0.194472	-2.61132	0.0260908	0.77978	-3.56638
ENSG00000161653.11,NAGS,protein_coding	0.558963	1.44463	0.805272	1.30944	1.32509	0.857564	1.11149	1.49462	0.249218	1.24374	ENSG00000161653	NAGS	protein_coding	ENSG00000161653.11,NAGS,protein_coding	0.810006	1.27	0.459993	0.805272	1.30944	0.504165	0.459993	1.04	2.61015	0.0261427	0.77978	-3.56726
ENSG00000232995.7,RGS5,lncRNA	0.240013	-0.314759	0.95639	0.65736	0.767959	0.779137	0.554361	-0.136289	2.26808	1.19818	ENSG00000232995	RGS5	lncRNA	ENSG00000232995.7,RGS5,lncRNA	0.95736	0.436726	-0.520634	0.767959	0.65736	-0.110599	-0.520634	0.697043	-2.60891	0.0261986	0.77978	-3.5682
ENSG00000164038.16,SLC9B2,protein_coding	3.1617	2.81998	3.42088	3.29731	3.57005	3.57725	3.36172	3.03364	3.95432	3.46987	ENSG00000164038	SLC9B2	protein_coding	ENSG00000164038.16,SLC9B2,protein_coding	3.49374	3.23961	-0.254128	3.42088	3.29731	-0.123579	-0.254128	3.36667	-2.60708	0.0262808	0.77978	-3.56959
ENSG00000123143.13,PKN1,protein_coding	7.33457	7.49019	7.22566	7.27129	7.23997	7.30646	7.21312	7.40279	7.19297	7.43602	ENSG00000123143	PKN1	protein_coding	ENSG00000123143.13,PKN1,protein_coding	7.24126	7.38135	0.140097	7.22566	7.40279	0.177136	0.140097	7.3113	2.60684	0.0262915	0.77978	-3.56977
ENSG00000051009.11,FAM160A2,protein_coding	5.51623	5.85347	5.53969	5.58828	5.14709	5.19506	5.48525	5.89596	5.69999	6.02116	ENSG00000051009	FAM160A2	protein_coding	ENSG00000051009.11,FAM160A2,protein_coding	5.47765	5.71078	0.233133	5.51623	5.85347	0.337242	0.233133	5.59422	2.6052	0.0263654	0.77978	-3.57101
ENSG00000142686.8,C1orf216,protein_coding	3.56343	3.8367	3.56898	3.81031	4.04604	3.93647	3.78624	3.96756	3.46563	4.17779	ENSG00000142686	C1orf216	protein_coding	ENSG00000142686.8,C1orf216,protein_coding	3.68606	3.94577	0.259702	3.56898	3.93647	0.367487	0.259702	3.81591	2.60306	0.0264622	0.77978	-3.57264
ENSG00000175691.9,ZNF77,protein_coding	2.20615	1.9932	2.32999	1.99009	2.1493	2.0734	2.47163	2.20788	2.57721	2.52473	ENSG00000175691	ZNF77	protein_coding	ENSG00000175691.9,ZNF77,protein_coding	2.34685	2.15786	-0.188995	2.32999	2.0734	-0.256589	-0.188995	2.25236	-2.60156	0.0265301	0.77978	-3.57377
ENSG00000155016.18,CYP2U1,protein_coding	4.12694	4.03045	3.81079	3.85593	4.03844	3.48885	3.65313	3.32314	3.87289	3.59527	ENSG00000155016	CYP2U1	protein_coding	ENSG00000155016.18,CYP2U1,protein_coding	3.90044	3.65873	-0.241712	3.87289	3.59527	-0.277621	-0.241712	3.77958	-2.60094	0.0265583	0.77978	-3.57424
ENSG00000268912.1,AC012313.5,lncRNA	1.13995	0.676524	1.55983	1.11778	1.68766	1.5385	0.248425	-0.314995	1.80348	1.24374	ENSG00000268912	AC012313.5	lncRNA	ENSG00000268912.1,AC012313.5,lncRNA	1.28787	0.852309	-0.435559	1.55983	1.11778	-0.442054	-0.435559	1.07009	-2.59844	0.0266725	0.77978	-3.57614
ENSG00000140416.23,TPM1,protein_coding	3.94274	3.79905	4.87176	4.38916	3.96017	2.86707	3.78036	3.62119	4.13982	3.9309	ENSG00000140416	TPM1	protein_coding	ENSG00000140416.23,TPM1,protein_coding	4.13897	3.72147	-0.417495	3.96017	3.79905	-0.161128	-0.417495	3.93022	-2.59629	0.0267709	0.77978	-3.57778
ENSG00000172830.13,SSH3,protein_coding	2.7035	3.33672	2.8119	3.29731	3.45491	3.25387	3.0847	3.4545	3.41576	3.5894	ENSG00000172830	SSH3	protein_coding	ENSG00000172830.13,SSH3,protein_coding	3.09415	3.38636	0.292208	3.0847	3.33672	0.252026	0.292208	3.24026	2.59578	0.0267942	0.77978	-3.57816
ENSG00000170734.12,POLH,protein_coding	5.15728	4.88621	5.20096	4.96457	5.51054	5.55183	5.05375	4.67855	5.3837	5.1061	ENSG00000170734	POLH	protein_coding	ENSG00000170734.12,POLH,protein_coding	5.26124	5.03745	-0.223793	5.20096	4.96457	-0.236388	-0.223793	5.14935	-2.59415	0.0268691	0.77978	-3.5794
ENSG00000251580.3,LINC02482,lncRNA	0.799971	0.343624	0.694949	0.316323	1.15282	0.946373	-0.0820485	-0.519009	0.0192121	-0.282624	ENSG00000251580	LINC02482	lncRNA	ENSG00000251580.3,LINC02482,lncRNA	0.51698	0.160938	-0.356043	0.694949	0.316323	-0.378626	-0.356043	0.338959	-2.5937	0.0268899	0.77978	-3.57974
ENSG00000005249.13,PRKAR2B,protein_coding	5.32879	4.94818	6.84038	6.15162	5.61001	2.42203	5.23092	4.7988	5.5791	5.07912	ENSG00000005249	PRKAR2B	protein_coding	ENSG00000005249.13,PRKAR2B,protein_coding	5.71784	4.67995	-1.03789	5.5791	4.94818	-0.630912	-1.03789	5.1989	-2.59237	0.0269511	0.77978	-3.58075
ENSG00000224531.6,SMIM13,protein_coding	3.14194	3.57347	3.23954	3.46471	3.652	3.75373	3.61178	3.70957	3.37111	3.46346	ENSG00000224531	SMIM13	protein_coding	ENSG00000224531.6,SMIM13,protein_coding	3.40327	3.59299	0.189715	3.37111	3.57347	0.202365	0.189715	3.49813	2.59221	0.0269582	0.77978	-3.58087
ENSG00000260537.2,AC012184.2,protein_coding	0.628785	1.64559	1.96037	-6.39792	2.52046	0.063506	1.84094	1.49462	0.0192121	-4.76375	ENSG00000260537	AC012184.2	protein_coding	ENSG00000260537.2,AC012184.2,protein_coding	1.39395	-1.59159	-2.98554	1.84094	0.063506	-1.77743	-2.98554	-0.0988183	-2.59164	0.0269845	0.77978	-3.5813
ENSG00000172244.9,C5orf34,protein_coding	0.916224	0.623084	0.840248	0.343545	0.924549	0.826703	0.953227	0.543533	1.60417	1.49049	ENSG00000172244	C5orf34	protein_coding	ENSG00000172244.9,C5orf34,protein_coding	1.04768	0.765471	-0.282214	0.924549	0.623084	-0.301465	-0.282214	0.906578	-2.59144	0.0269938	0.77978	-3.58145
ENSG00000182230.12,FAM153B,protein_coding	1.3612	0.641118	1.47335	1.45383	0.214805	-0.228945	0.572623	0.142995	2.61305	1.15113	ENSG00000182230	FAM153B	protein_coding	ENSG00000182230.12,FAM153B,protein_coding	1.24701	0.632026	-0.614981	1.3612	0.641118	-0.720081	-0.614981	0.939516	-2.58789	0.0271582	0.77978	-3.58415
ENSG00000071794.16,HLTF,protein_coding	4.96372	4.72542	4.90518	4.82909	5.22697	5.12623	5.07872	4.73611	4.80413	4.69363	ENSG00000071794	HLTF	protein_coding	ENSG00000071794.16,HLTF,protein_coding	4.99574	4.8221	-0.173648	4.96372	4.73611	-0.227608	-0.173648	4.90892	-2.58592	0.0272501	0.77978	-3.58564
ENSG00000232229.6,LINC00865,lncRNA	0.799971	-0.0898857	0.891172	1.01993	0.989038	1.15951	0.590657	-0.632965	1.25679	0.221142	ENSG00000232229	LINC00865	lncRNA	ENSG00000232229.6,LINC00865,lncRNA	0.905526	0.335546	-0.56998	0.891172	0.221142	-0.67003	-0.56998	0.620536	-2.58567	0.0272618	0.77978	-3.58583
ENSG00000134317.18,GRHL1,protein_coding	0.582615	-0.00329806	2.59865	1.74674	0.924549	-0.638589	0.710951	0.316762	1.06307	1.11889	ENSG00000134317	GRHL1	protein_coding	ENSG00000134317.18,GRHL1,protein_coding	1.17597	0.508101	-0.667866	0.924549	0.316762	-0.607787	-0.667866	0.842034	-2.58555	0.0272676	0.77978	-3.58593
ENSG00000171291.8,ZNF439,protein_coding	4.15481	3.72277	3.76147	3.77575	4.13244	3.98445	3.58954	3.40723	4.65879	3.76633	ENSG00000171291	ZNF439	protein_coding	ENSG00000171291.8,ZNF439,protein_coding	4.05941	3.73131	-0.328102	4.13244	3.76633	-0.366112	-0.328102	3.89536	-2.5832	0.0273771	0.77978	-3.58771
ENSG00000074855.11,ANO8,protein_coding	3.11786	3.60137	3.48307	3.55482	3.23987	3.58188	3.29179	3.70371	4.07275	4.06386	ENSG00000074855	ANO8	protein_coding	ENSG00000074855.11,ANO8,protein_coding	3.44107	3.70113	0.260061	3.29179	3.60137	0.309586	0.260061	3.5711	2.58223	0.0274229	0.77978	-3.58845
ENSG00000184307.16,ZDHHC23,protein_coding	3.47457	2.88195	2.96236	2.76447	2.49293	2.82865	3.40057	2.55442	4.3562	2.8777	ENSG00000184307	ZDHHC23	protein_coding	ENSG00000184307.16,ZDHHC23,protein_coding	3.33733	2.78144	-0.555886	3.40057	2.82865	-0.571918	-0.555886	3.05938	-2.57997	0.0275289	0.77978	-3.59016
ENSG00000225880.5,LINC00115,lncRNA	0.988828	0.841583	0.840248	1.29556	-0.297843	0.974802	0.660619	1.68104	1.48026	1.51547	ENSG00000225880	LINC00115	lncRNA	ENSG00000225880.5,LINC00115,lncRNA	0.734423	1.26169	0.527269	0.840248	1.29556	0.455316	0.527269	0.998057	2.57961	0.0275461	0.77978	-3.59044
ENSG00000250644.3,AC068580.4,protein_coding	0.298312	1.2702	0.53336	1.00296	0.13155	-0.437892	0.535864	1.36209	-0.170891	1.06914	ENSG00000250644	AC068580.4	protein_coding	ENSG00000250644.3,AC068580.4,protein_coding	0.265639	0.853299	0.58766	0.298312	1.06914	0.770828	0.58766	0.559469	2.57748	0.0276466	0.77978	-3.59206
ENSG00000132965.9,ALOX5AP,protein_coding	4.95242	5.28426	5.06987	5.28726	5.33714	5.29849	5.5233	5.62971	4.74612	5.43388	ENSG00000132965	ALOX5AP	protein_coding	ENSG00000132965.9,ALOX5AP,protein_coding	5.12577	5.38672	0.260948	5.06987	5.29849	0.228615	0.260948	5.25624	2.57263	0.0278769	0.77978	-3.59574
ENSG00000160284.15,SPATC1L,protein_coding	1.27672	1.24684	0.732668	1.35027	1.28712	1.34517	1.36303	2.03208	1.3447	1.5278	ENSG00000160284	SPATC1L	protein_coding	ENSG00000160284.15,SPATC1L,protein_coding	1.20085	1.50043	0.299585	1.28712	1.35027	0.063151	0.299585	1.35064	2.57236	0.02789	0.77978	-3.59595
ENSG00000221990.4,EXOC3-AS1,lncRNA	0.510465	0.229065	0.575485	0.781987	-0.0188671	0.679026	0.154558	0.828262	-0.0918192	0.309498	ENSG00000221990	EXOC3-AS1	lncRNA	ENSG00000221990.4,EXOC3-AS1,lncRNA	0.225964	0.565568	0.339603	0.154558	0.679026	0.524468	0.339603	0.395766	2.57135	0.0279382	0.77978	-3.59672
ENSG00000241014.2,AC114490.1,transcribed_unitary_pseudogene	0.628785	-0.423012	-0.0356614	-1.18847	-1.24126	-0.871788	0.660619	0.142995	1.33041	0.419471	ENSG00000241014	AC114490.1	transcribed_unitary_pseudogene	ENSG00000241014.2,AC114490.1,transcribed_unitary_pseudogene	0.268579	-0.384161	-0.65274	0.628785	-0.423012	-1.0518	-0.65274	-0.0577906	-2.57013	0.0279967	0.77978	-3.59765
ENSG00000135334.9,AKIRIN2,protein_coding	4.83547	5.03087	4.89065	4.87412	4.18672	4.5163	4.88955	5.11495	4.55818	4.93727	ENSG00000135334	AKIRIN2	protein_coding	ENSG00000135334.9,AKIRIN2,protein_coding	4.67212	4.8947	0.222588	4.83547	4.93727	0.101795	0.222588	4.78341	2.56906	0.0280479	0.77978	-3.59846
ENSG00000180921.7,FAM83H,protein_coding	1.27672	1.6545	1.62145	1.98146	2.17724	2.19317	1.85593	2.28835	1.02809	1.33077	ENSG00000180921	FAM83H	protein_coding	ENSG00000180921.7,FAM83H,protein_coding	1.59189	1.88965	0.297759	1.62145	1.98146	0.360005	0.297759	1.74077	2.56828	0.0280854	0.77978	-3.59905
ENSG00000165028.12,NIPSNAP3B,protein_coding	0.628785	0.0516684	0.713932	0.859465	-0.504294	-0.638589	0.357772	-0.482939	1.38672	-0.0449325	ENSG00000165028	NIPSNAP3B	protein_coding	ENSG00000165028.12,NIPSNAP3B,protein_coding	0.516583	-0.0510654	-0.567649	0.628785	-0.0449325	-0.673717	-0.567649	0.232759	-2.56809	0.0280947	0.77978	-3.5992
ENSG00000129810.15,SGO1,protein_coding	0.673523	0.155691	-0.203606	-0.331833	-0.0837182	0.0367886	0.293163	-0.108544	1.02809	-0.371433	ENSG00000129810	SGO1	protein_coding	ENSG00000129810.15,SGO1,protein_coding	0.34149	-0.123866	-0.465356	0.293163	-0.108544	-0.401707	-0.465356	0.108812	-2.56453	0.0282664	0.77978	-3.60191
ENSG00000179304.16,FAM156B,protein_coding	2.49497	2.74274	2.44807	2.89899	0.907967	2.01984	2.29591	2.06899	1.01028	2.22493	ENSG00000179304	FAM156B	protein_coding	ENSG00000179304.16,FAM156B,protein_coding	1.83144	2.3911	0.559662	2.29591	2.22493	-0.0709796	0.559662	2.11127	2.56249	0.0283649	0.77978	-3.60346
ENSG00000186312.10,CA5BP1,transcribed_unprocessed_pseudogene	2.28756	2.87053	2.52532	2.48777	2.53133	2.69407	2.40694	2.418	2.29775	2.76242	ENSG00000186312	CA5BP1	transcribed_unprocessed_pseudogene	ENSG00000186312.10,CA5BP1,transcribed_unprocessed_pseudogene	2.40978	2.64656	0.236779	2.40694	2.69407	0.28712	0.236779	2.52817	2.56238	0.0283704	0.77978	-3.60354
ENSG00000112182.15,BACH2,protein_coding	6.61326	6.2948	6.21664	6.32211	6.13978	5.96797	5.78355	5.08072	6.66503	5.20348	ENSG00000112182	BACH2	protein_coding	ENSG00000112182.15,BACH2,protein_coding	6.28365	5.77381	-0.509838	6.21664	5.96797	-0.248672	-0.509838	6.02873	-2.56162	0.0284074	0.77978	-3.60412
ENSG00000198106.8,AC025279.1,lncRNA	5.1474	3.97997	3.99279	3.71972	1.49015	0.746533	4.08867	3.10943	4.91717	3.77928	ENSG00000198106	AC025279.1	lncRNA	ENSG00000198106.8,AC025279.1,lncRNA	3.92724	3.06699	-0.860249	4.08867	3.71972	-0.368949	-0.860249	3.49711	-2.56062	0.0284559	0.77978	-3.60488
ENSG00000215114.10,UBXN2B,protein_coding	5.41118	5.6262	5.3525	5.462	5.12035	5.18064	5.43373	5.64201	4.92432	5.26369	ENSG00000215114	UBXN2B	protein_coding	ENSG00000215114.10,UBXN2B,protein_coding	5.24841	5.43491	0.186494	5.3525	5.462	0.109503	0.186494	5.34166	2.56045	0.0284644	0.77978	-3.60502
ENSG00000237638.2,LINC02245,lncRNA	1.77453	1.44463	1.28309	0.520941	0.214805	0.140812	0.710951	0.490094	2.14289	1.1025	ENSG00000237638	LINC02245	lncRNA	ENSG00000237638.2,LINC02245,lncRNA	1.22525	0.739794	-0.485458	1.28309	0.520941	-0.762152	-0.485458	0.982523	-2.55701	0.0286325	0.77978	-3.60764
ENSG00000092067.5,CEBPE,protein_coding	0.179259	0.711081	0.170789	0.741629	-0.0188671	-0.400898	-0.40041	0.490094	-1.79708	-0.282624	ENSG00000092067	CEBPE	protein_coding	ENSG00000092067.5,CEBPE,protein_coding	-0.373261	0.251856	0.625117	-0.0188671	0.490094	0.508961	0.625117	-0.0607023	2.55579	0.0286923	0.77978	-3.60856
ENSG00000108839.12,ALOX12,protein_coding	1.6001	1.3709	3.79973	2.99654	2.10633	-0.923319	1.51241	0.89831	2.20684	1.71198	ENSG00000108839	ALOX12	protein_coding	ENSG00000108839.12,ALOX12,protein_coding	2.24508	1.21088	-1.0342	2.10633	1.3709	-0.735436	-1.0342	1.72798	-2.55458	0.0287519	0.77978	-3.60949
ENSG00000147180.17,ZNF711,protein_coding	1.95751	1.6545	1.64142	1.49082	1.12439	0.51449	0.980839	0.965113	2.45744	0.982204	ENSG00000147180	ZNF711	protein_coding	ENSG00000147180.17,ZNF711,protein_coding	1.63232	1.12143	-0.510895	1.64142	0.982204	-0.659216	-0.510895	1.37687	-2.55419	0.0287711	0.77978	-3.60979
ENSG00000228427.3,AL590764.1,lncRNA	2.42473	2.24978	2.5884	2.36695	2.21817	2.05354	2.23988	1.72024	2.334	2.34128	ENSG00000228427	AL590764.1	lncRNA	ENSG00000228427.3,AL590764.1,lncRNA	2.36104	2.14636	-0.214677	2.334	2.24978	-0.0842175	-0.214677	2.2537	-2.55397	0.028782	0.77978	-3.60995
ENSG00000163162.9,RNF149,protein_coding	6.84085	7.18931	7.03362	7.05728	6.80523	6.85673	7.15276	7.49709	7.10681	7.32449	ENSG00000163162	RNF149	protein_coding	ENSG00000163162.9,RNF149,protein_coding	6.98785	7.18498	0.197126	7.03362	7.18931	0.155687	0.197126	7.08642	2.55296	0.0288313	0.77978	-3.61072
ENSG00000110987.9,BCL7A,protein_coding	4.5612	3.85033	3.93733	3.6829	2.45918	2.76903	3.88454	2.90002	3.8876	2.22493	ENSG00000110987	BCL7A	protein_coding	ENSG00000110987.9,BCL7A,protein_coding	3.74597	3.08544	-0.660528	3.8876	2.90002	-0.987578	-0.660528	3.4157	-2.55262	0.0288484	0.77978	-3.61098
ENSG00000121897.15,LIAS,protein_coding	3.52121	3.26003	3.56637	3.60067	3.72482	3.48391	3.36434	3.31548	3.83545	3.27882	ENSG00000121897	LIAS	protein_coding	ENSG00000121897.15,LIAS,protein_coding	3.60244	3.38778	-0.214657	3.56637	3.31548	-0.250892	-0.214657	3.49511	-2.54744	0.0291053	0.77978	-3.61493
ENSG00000130522.6,JUND,protein_coding	6.80422	7.24987	6.8271	7.02847	6.54999	6.9257	6.55938	7.02123	5.56009	5.80958	ENSG00000130522	JUND	protein_coding	ENSG00000130522.6,JUND,protein_coding	6.46015	6.80697	0.346817	6.55938	7.02123	0.461852	0.346817	6.63356	2.54592	0.0291811	0.77978	-3.61609
ENSG00000143443.10,C1orf56,protein_coding	0.240013	0.229065	0.467771	-0.375555	0.484566	0.140812	0.572623	0.543533	0.420829	0.190446	ENSG00000143443	C1orf56	protein_coding	ENSG00000143443.10,C1orf56,protein_coding	0.43716	0.14566	-0.2915	0.467771	0.190446	-0.277326	-0.2915	0.29141	-2.54578	0.0291878	0.77978	-3.61619
ENSG00000240225.10,ZNF542P,transcribed_unprocessed_pseudogene	3.43289	3.19742	3.75231	3.59218	3.39369	2.93737	3.65955	3.37566	3.20879	3.26416	ENSG00000240225	ZNF542P	transcribed_unprocessed_pseudogene	ENSG00000240225.10,ZNF542P,transcribed_unprocessed_pseudogene	3.48945	3.27336	-0.21609	3.43289	3.26416	-0.168735	-0.21609	3.3814	-2.54388	0.029283	0.77978	-3.61764
ENSG00000060491.16,OGFR,protein_coding	6.42207	6.56921	6.46094	6.43872	6.19337	6.38262	6.42323	6.70579	6.52426	6.73792	ENSG00000060491	OGFR	protein_coding	ENSG00000060491.16,OGFR,protein_coding	6.40478	6.56685	0.162075	6.42323	6.56921	0.145977	0.162075	6.48581	2.54362	0.0292962	0.77978	-3.61784
ENSG00000124613.8,ZNF391,protein_coding	1.41489	1.48513	1.0786	0.950806	2.00082	1.20821	0.535864	0.119725	1.97857	0.908675	ENSG00000124613	ZNF391	protein_coding	ENSG00000124613.8,ZNF391,protein_coding	1.40175	0.934509	-0.467238	1.41489	0.950806	-0.464081	-0.467238	1.16813	-2.54324	0.0293151	0.77978	-3.61813
ENSG00000149564.12,ESAM,protein_coding	2.53795	2.2673	3.75002	3.29382	3.31726	1.47025	1.91438	1.5479	2.74814	2.53087	ENSG00000149564	ESAM	protein_coding	ENSG00000149564.12,ESAM,protein_coding	2.85355	2.22203	-0.631519	2.74814	2.2673	-0.480837	-0.631519	2.53779	-2.54284	0.0293349	0.77978	-3.61843
ENSG00000185614.7,INKA1,protein_coding	0.952983	0.728054	0.857423	1.01993	0.528621	-0.364828	0.626062	0.337082	0.955487	0.365532	ENSG00000185614	INKA1	protein_coding	ENSG00000185614.7,INKA1,protein_coding	0.784115	0.417154	-0.366961	0.857423	0.365532	-0.491891	-0.366961	0.600635	-2.54173	0.0293908	0.77978	-3.61928
ENSG00000103942.13,HOMER2,protein_coding	1.93012	2.17748	2.76261	2.30598	2.20466	1.08322	1.89998	1.72024	2.62481	1.92275	ENSG00000103942	HOMER2	protein_coding	ENSG00000103942.13,HOMER2,protein_coding	2.28443	1.84194	-0.442499	2.20466	1.92275	-0.281908	-0.442499	2.06319	-2.54164	0.0293953	0.77978	-3.61935
ENSG00000229151.2,AC233976.1,lncRNA	0.269457	-0.314759	-0.00429727	0.260289	1.20805	0.795168	-0.201101	-1.33094	-0.0168571	-1.9564	ENSG00000229151	AC233976.1	lncRNA	ENSG00000229151.2,AC233976.1,lncRNA	0.25105	-0.509327	-0.760377	-0.00429727	-0.314759	-0.310462	-0.760377	-0.129139	-2.54103	0.0294263	0.77978	-3.61982
ENSG00000271699.5,SNX29P2,transcribed_unprocessed_pseudogene	4.36547	3.01929	3.3769	2.8333	-0.117271	-0.47586	3.35382	2.20235	4.20977	2.48101	ENSG00000271699	SNX29P2	transcribed_unprocessed_pseudogene	ENSG00000271699.5,SNX29P2,transcribed_unprocessed_pseudogene	3.03774	2.01202	-1.02572	3.3769	2.48101	-0.895887	-1.02572	2.52488	-2.53639	0.0296604	0.77978	-3.62335
ENSG00000173083.15,HPSE,protein_coding	4.77131	5.29853	4.88019	5.1064	4.1677	4.07586	4.90224	5.34243	3.68077	5.38811	ENSG00000173083	HPSE	protein_coding	ENSG00000173083.15,HPSE,protein_coding	4.48044	5.04227	0.561825	4.77131	5.29853	0.527217	0.561825	4.76135	2.53627	0.0296668	0.77978	-3.62345
ENSG00000126351.13,THRA,protein_coding	4.64502	5.07134	4.87808	5.24458	5.73455	5.86826	4.81289	4.97851	4.98713	5.22635	ENSG00000126351	THRA	protein_coding	ENSG00000126351.13,THRA,protein_coding	5.01154	5.27781	0.266273	4.87808	5.22635	0.34827	0.266273	5.14467	2.53618	0.029671	0.77978	-3.62351
ENSG00000204420.10,MPIG6B,protein_coding	2.65969	2.31863	4.27592	3.51047	2.8933	0.0367886	2.14544	1.8461	2.85678	2.38938	ENSG00000204420	MPIG6B	protein_coding	ENSG00000204420.10,MPIG6B,protein_coding	2.96623	2.02027	-0.945954	2.85678	2.31863	-0.538152	-0.945954	2.49325	-2.5344	0.0297617	0.77978	-3.62487
ENSG00000076604.15,TRAF4,protein_coding	3.93357	3.75211	3.51589	3.47706	3.4606	3.07175	3.60736	3.48669	3.65807	3.43101	ENSG00000076604	TRAF4	protein_coding	ENSG00000076604.15,TRAF4,protein_coding	3.6351	3.44372	-0.191376	3.60736	3.47706	-0.130302	-0.191376	3.53941	-2.53347	0.0298092	0.77978	-3.62558
ENSG00000089159.16,PXN,protein_coding	6.87806	7.04078	6.92708	6.82894	6.59049	6.94469	7.17291	7.53442	7.07503	7.5513	ENSG00000089159	PXN	protein_coding	ENSG00000089159.16,PXN,protein_coding	6.92871	7.18003	0.251313	6.92708	7.04078	0.113702	0.251313	7.05437	2.5321	0.0298789	0.77978	-3.62663
ENSG00000148450.13,MSRB2,protein_coding	2.29474	2.8513	2.56245	2.8042	1.87848	1.83835	2.57941	2.86546	1.13057	2.44245	ENSG00000148450	MSRB2	protein_coding	ENSG00000148450.13,MSRB2,protein_coding	2.08913	2.56035	0.471222	2.29474	2.8042	0.509465	0.471222	2.32474	2.53185	0.0298916	0.77978	-3.62681
ENSG00000205038.12,PKHD1L1,protein_coding	3.20806	2.67871	4.76545	3.96292	3.06766	-0.554931	2.99952	2.44165	3.86051	3.40784	ENSG00000205038	PKHD1L1	protein_coding	ENSG00000205038.12,PKHD1L1,protein_coding	3.58024	2.38724	-1.193	3.20806	2.67871	-0.529348	-1.193	2.98374	-2.53184	0.0298925	0.77978	-3.62683
ENSG00000169507.9,SLC38A11,protein_coding	1.33359	0.13038	0.822866	0.472442	-2.61977	-4.38275	0.336556	-0.800422	3.85054	1.18267	ENSG00000169507	SLC38A11	protein_coding	ENSG00000169507.9,SLC38A11,protein_coding	0.744755	-0.679536	-1.42429	0.822866	0.13038	-0.692486	-1.42429	0.0326096	-2.53102	0.0299345	0.77978	-3.62745
ENSG00000151725.12,CENPU,protein_coding	1.87372	1.76553	1.64142	1.44128	2.04699	1.54799	1.43467	1.33203	1.86424	1.75457	ENSG00000151725	CENPU	protein_coding	ENSG00000151725.12,CENPU,protein_coding	1.77221	1.56828	-0.203925	1.86424	1.54799	-0.31625	-0.203925	1.67024	-2.53095	0.0299376	0.77978	-3.6275
ENSG00000157637.13,SLC38A10,protein_coding	6.89999	7.08097	6.73514	6.60788	6.20275	6.63448	6.67983	7.00782	6.74461	7.138	ENSG00000157637	SLC38A10	protein_coding	ENSG00000157637.13,SLC38A10,protein_coding	6.65246	6.89383	0.241365	6.73514	7.00782	0.272686	0.241365	6.77315	2.53019	0.029977	0.77978	-3.62809
ENSG00000167904.15,TMEM68,protein_coding	3.57231	3.45103	3.74079	3.57218	3.78281	3.74344	3.73649	3.38544	3.60862	3.51082	ENSG00000167904	TMEM68	protein_coding	ENSG00000167904.15,TMEM68,protein_coding	3.68821	3.53258	-0.155621	3.73649	3.51082	-0.225665	-0.155621	3.61039	-2.52899	0.0300382	0.77978	-3.629
ENSG00000158481.13,CD1C,protein_coding	4.87432	4.21634	3.84779	2.89899	3.19956	2.45267	4.1462	3.11238	2.47053	2.83864	ENSG00000158481	CD1C	protein_coding	ENSG00000158481.13,CD1C,protein_coding	3.70768	3.1038	-0.603874	3.84779	2.89899	-0.948794	-0.603874	3.40574	-2.5289	0.0300428	0.77978	-3.62907
ENSG00000126705.15,AHDC1,protein_coding	3.87012	4.03897	3.54268	3.78819	3.86458	3.84895	3.40567	3.96103	4.11086	4.29604	ENSG00000126705	AHDC1	protein_coding	ENSG00000126705.15,AHDC1,protein_coding	3.75878	3.98664	0.227854	3.86458	3.96103	0.0964455	0.227854	3.87271	2.52653	0.0301651	0.77978	-3.63088
ENSG00000276216.1,AC245014.3,lncRNA	4.93185	5.56788	5.16778	5.40822	4.61736	4.69567	5.01588	5.77084	3.93557	4.21829	ENSG00000276216	AC245014.3	lncRNA	ENSG00000276216.1,AC245014.3,lncRNA	4.73369	5.13218	0.398493	4.93185	5.40822	0.476378	0.398493	4.93293	2.52499	0.0302447	0.77978	-3.63206
ENSG00000125703.15,ATG4C,protein_coding	4.37227	4.21182	4.20054	4.11482	3.96819	3.70577	4.27027	3.70957	3.75484	3.68333	ENSG00000125703	ATG4C	protein_coding	ENSG00000125703.15,ATG4C,protein_coding	4.11322	3.88506	-0.228159	4.20054	3.70957	-0.49097	-0.228159	3.99914	-2.5226	0.0303686	0.77978	-3.63388
ENSG00000243290.3,IGKV1-12,IG_V_gene	3.10567	2.64782	0.924149	0.260289	1.40998	-0.196884	1.54051	0.938762	3.13674	2.6541	ENSG00000243290	IGKV1-12	IG_V_gene	ENSG00000243290.3,IGKV1-12,IG_V_gene	2.02341	1.26082	-0.762591	1.54051	0.938762	-0.601749	-0.762591	1.64211	-2.52257	0.0303702	0.77978	-3.63391
ENSG00000189042.13,ZNF567,protein_coding	3.79365	3.62874	4.04432	3.97167	4.13066	4.14785	4.12779	3.72892	4.17222	3.81494	ENSG00000189042	ZNF567	protein_coding	ENSG00000189042.13,ZNF567,protein_coding	4.05373	3.85843	-0.195302	4.12779	3.81494	-0.312854	-0.195302	3.95608	-2.52121	0.030441	0.77978	-3.63495
ENSG00000174123.11,TLR10,protein_coding	6.23045	5.063	5.15047	4.57721	1.97716	1.26687	5.25303	4.30971	5.3663	4.11991	ENSG00000174123	TLR10	protein_coding	ENSG00000174123.11,TLR10,protein_coding	4.79548	3.86734	-0.928144	5.25303	4.30971	-0.943322	-0.928144	4.33141	-2.52117	0.0304428	0.77978	-3.63497
ENSG00000273213.3,H3-2,protein_coding	1.29115	1.00369	0.596095	0.396493	0.550154	-0.261735	0.357772	0.254026	1.51857	1.05217	ENSG00000273213	H3-2	protein_coding	ENSG00000273213.3,H3-2,protein_coding	0.862748	0.488928	-0.37382	0.596095	0.396493	-0.199602	-0.37382	0.675838	-2.51971	0.0305191	0.77978	-3.63609
ENSG00000211806.2,TRAV25,TR_V_gene	0.049491	-1.07509	0.805272	0.343545	1.69734	1.92832	0.0541559	-1.33094	0.668047	-0.282624	ENSG00000211806	TRAV25	TR_V_gene	ENSG00000211806.2,TRAV25,TR_V_gene	0.654861	-0.0833575	-0.738219	0.668047	-0.282624	-0.950671	-0.738219	0.285752	-2.51884	0.0305643	0.77978	-3.63675
ENSG00000189227.6,C15orf61,protein_coding	1.66801	2.00717	2.1325	2.08992	2.29032	2.50234	1.97055	2.14588	1.42755	1.98668	ENSG00000189227	C15orf61	protein_coding	ENSG00000189227.6,C15orf61,protein_coding	1.89779	2.1464	0.248609	1.97055	2.08992	0.119371	0.248609	2.02209	2.51728	0.0306461	0.77978	-3.63795
ENSG00000163918.10,RFC4,protein_coding	3.52121	3.11272	3.43239	3.56063	3.72955	3.38146	3.30003	3.12119	3.35708	3.12093	ENSG00000163918	RFC4	protein_coding	ENSG00000163918.10,RFC4,protein_coding	3.46805	3.25939	-0.208668	3.43239	3.12119	-0.311201	-0.208668	3.36372	-2.51504	0.0307636	0.77978	-3.63966
ENSG00000058091.17,CDK14,protein_coding	4.6394	4.01842	3.985	3.55482	2.03176	1.38808	4.44771	3.82197	4.71072	3.76112	ENSG00000058091	CDK14	protein_coding	ENSG00000058091.17,CDK14,protein_coding	3.96292	3.30888	-0.654035	4.44771	3.76112	-0.686593	-0.654035	3.6359	-2.51393	0.0308224	0.77978	-3.64051
ENSG00000225205.5,AC078883.1,lncRNA	0.799971	0.52937	1.09317	0.932995	1.27424	1.15951	0.293163	-0.108544	0.992245	0.445703	ENSG00000225205	AC078883.1	lncRNA	ENSG00000225205.5,AC078883.1,lncRNA	0.890557	0.591806	-0.298751	0.992245	0.52937	-0.462875	-0.298751	0.741182	-2.51246	0.0308996	0.77978	-3.64163
ENSG00000163002.13,NUP35,protein_coding	3.40663	3.24242	3.37987	3.38835	3.60905	3.30235	3.14085	2.79008	3.51699	3.36725	ENSG00000163002	NUP35	protein_coding	ENSG00000163002.13,NUP35,protein_coding	3.41068	3.21809	-0.19259	3.40663	3.30235	-0.10428	-0.19259	3.31438	-2.51086	0.0309843	0.77978	-3.64285
ENSG00000154328.16,NEIL2,protein_coding	3.25665	3.01583	3.31608	3.20756	3.67424	3.69086	3.42841	3.0826	3.35002	3.01104	ENSG00000154328	NEIL2	protein_coding	ENSG00000154328.16,NEIL2,protein_coding	3.40508	3.20158	-0.203503	3.35002	3.0826	-0.267421	-0.203503	3.30333	-2.50974	0.031044	0.77978	-3.64371
ENSG00000160255.18,ITGB2,protein_coding	9.80141	10.1941	10.0307	10.0508	9.11209	9.26131	10.1261	10.5149	8.97438	10.1374	ENSG00000160255	ITGB2	protein_coding	ENSG00000160255.18,ITGB2,protein_coding	9.60893	10.0317	0.422765	9.80141	10.1374	0.336006	0.422765	9.82031	2.50868	0.0311	0.77978	-3.64452
ENSG00000196628.20,TCF4,protein_coding	6.17465	5.79175	5.39576	5.02151	4.0212	3.33287	5.578	5.00416	6.33735	5.54421	ENSG00000196628	TCF4	protein_coding	ENSG00000196628.20,TCF4,protein_coding	5.50139	4.9389	-0.562491	5.578	5.02151	-0.556489	-0.562491	5.22014	-2.50746	0.0311652	0.77978	-3.64546
ENSG00000188396.4,TCTEX1D4,protein_coding	0.628785	1.93591	1.28309	2.1059	-2.13434	-1.75048	0.852197	2.12265	-2.07271	-0.620793	ENSG00000188396	TCTEX1D4	protein_coding	ENSG00000188396.4,TCTEX1D4,protein_coding	-0.288596	0.758639	1.04723	0.628785	1.93591	1.30713	1.04723	0.235021	2.50703	0.0311881	0.77978	-3.64578
ENSG00000165115.15,KIF27,protein_coding	2.88089	2.63888	2.75804	2.77451	3.03367	2.67253	2.91258	2.94374	3.32502	2.7361	ENSG00000165115	KIF27	protein_coding	ENSG00000165115.15,KIF27,protein_coding	2.98204	2.75315	-0.228892	2.91258	2.7361	-0.17649	-0.228892	2.8676	-2.50601	0.0312422	0.77978	-3.64656
ENSG00000171970.13,ZNF57,protein_coding	1.84467	2.0002	2.08225	1.67354	2.36512	2.06681	2.3604	1.96185	1.96013	1.79595	ENSG00000171970	ZNF57	protein_coding	ENSG00000171970.13,ZNF57,protein_coding	2.12252	1.89967	-0.222848	2.08225	1.96185	-0.120407	-0.222848	2.01109	-2.50544	0.0312726	0.77978	-3.647
ENSG00000272256.1,AC044849.1,lncRNA	0.510465	0.975537	0.675712	1.22413	-0.117271	0.679026	0.0279243	1.46723	-1.03524	-1.13926	ENSG00000272256	AC044849.1	lncRNA	ENSG00000272256.1,AC044849.1,lncRNA	0.012319	0.641332	0.629013	0.0279243	0.975537	0.947613	0.629013	0.326826	2.50461	0.031317	0.77978	-3.64763
ENSG00000149548.15,CCDC15,protein_coding	2.04524	2.0002	1.99958	1.95522	2.34062	2.07996	2.29041	2.18003	2.45744	1.92275	ENSG00000149548	CCDC15	protein_coding	ENSG00000149548.15,CCDC15,protein_coding	2.22666	2.02763	-0.199025	2.29041	2.0002	-0.290208	-0.199025	2.12714	-2.50454	0.0313212	0.77978	-3.64769
ENSG00000170542.6,SERPINB9,protein_coding	6.90557	7.18605	7.07137	7.06752	7.22394	7.3667	7.18724	7.34862	6.58306	6.99267	ENSG00000170542	SERPINB9	protein_coding	ENSG00000170542.6,SERPINB9,protein_coding	6.99423	7.19231	0.198076	7.07137	7.18605	0.114678	0.198076	7.09327	2.5045	0.0313234	0.77978	-3.64772
ENSG00000101665.9,SMAD7,protein_coding	4.52045	5.20085	4.93076	5.10541	4.62626	4.62231	5.48042	5.81904	5.01977	5.36596	ENSG00000101665	SMAD7	protein_coding	ENSG00000101665.9,SMAD7,protein_coding	4.91553	5.22271	0.307182	4.93076	5.20085	0.270089	0.307182	5.06912	2.50399	0.0313505	0.77978	-3.64811
ENSG00000127920.6,GNG11,protein_coding	3.95638	3.29747	6.05297	5.24097	4.71353	1.15951	3.57828	2.97325	4.14799	4.02741	ENSG00000127920	GNG11	protein_coding	ENSG00000127920.6,GNG11,protein_coding	4.48983	3.33972	-1.15011	4.14799	3.29747	-0.850521	-1.15011	3.91478	-2.50303	0.031402	0.77978	-3.64884
ENSG00000135074.16,ADAM19,protein_coding	6.77597	6.44286	6.26611	6.22664	6.66023	6.46039	6.01149	5.94684	6.803	6.07046	ENSG00000135074	ADAM19	protein_coding	ENSG00000135074.16,ADAM19,protein_coding	6.50336	6.22944	-0.273922	6.66023	6.22664	-0.433582	-0.273922	6.3664	-2.50156	0.0314807	0.77978	-3.64996
ENSG00000115657.14,ABCB6,protein_coding	1.92087	1.6545	2.23462	2.12171	2.30306	2.13137	1.47406	1.31164	2.10981	1.45219	ENSG00000115657	ABCB6	protein_coding	ENSG00000115657.14,ABCB6,protein_coding	2.00849	1.73428	-0.274204	2.10981	1.6545	-0.455317	-0.274204	1.87138	-2.49921	0.0316076	0.77978	-3.65176
ENSG00000006576.16,PHTF2,protein_coding	5.6773	5.50342	5.54633	5.57828	6.06603	5.9448	5.64533	5.28802	6.09959	5.5638	ENSG00000006576	PHTF2	protein_coding	ENSG00000006576.16,PHTF2,protein_coding	5.80692	5.57567	-0.23125	5.6773	5.5638	-0.113502	-0.23125	5.69129	-2.4987	0.0316355	0.77978	-3.65216
ENSG00000049239.13,H6PD,protein_coding	6.34119	6.5192	6.53018	6.52224	6.41126	6.66887	6.75122	7.00147	6.25561	6.47167	ENSG00000049239	H6PD	protein_coding	ENSG00000049239.13,H6PD,protein_coding	6.45789	6.63669	0.178797	6.41126	6.52224	0.110981	0.178797	6.54729	2.49861	0.03164	0.77978	-3.65222
ENSG00000121281.13,ADCY7,protein_coding	8.38656	8.73814	8.4146	8.43126	8.06071	8.07253	8.36961	8.78063	8.45924	8.76197	ENSG00000121281	ADCY7	protein_coding	ENSG00000121281.13,ADCY7,protein_coding	8.33814	8.55691	0.218763	8.38656	8.73814	0.351574	0.218763	8.44752	2.49632	0.0317641	0.77978	-3.65398
ENSG00000233184.7,AC093157.1,lncRNA	3.54549	2.86671	3.43811	3.5865	3.51363	3.33287	2.9054	2.60557	4.39447	3.19238	ENSG00000233184	AC093157.1	lncRNA	ENSG00000233184.7,AC093157.1,lncRNA	3.55942	3.11681	-0.442613	3.51363	3.19238	-0.321245	-0.442613	3.33811	-2.49374	0.0319045	0.77978	-3.65595
ENSG00000157796.18,WDR19,protein_coding	3.74993	3.24242	3.70091	3.55773	3.74363	3.9827	3.71609	3.32823	4.3979	3.40116	ENSG00000157796	WDR19	protein_coding	ENSG00000157796.18,WDR19,protein_coding	3.86169	3.50244	-0.359247	3.74363	3.40116	-0.342477	-0.359247	3.68207	-2.49331	0.031928	0.77978	-3.65628
ENSG00000137101.13,CD72,protein_coding	5.68073	4.79351	4.57224	4.26652	1.88697	0.626239	4.65902	3.85052	5.2373	3.80484	ENSG00000137101	CD72	protein_coding	ENSG00000137101.13,CD72,protein_coding	4.40725	3.46833	-0.938925	4.65902	3.85052	-0.808498	-0.938925	3.93779	-2.49178	0.0320119	0.77978	-3.65746
ENSG00000186517.14,ARHGAP30,protein_coding	8.87203	9.08234	8.87126	8.83693	8.83271	9.05315	8.91563	9.01762	8.49159	8.8447	ENSG00000186517	ARHGAP30	protein_coding	ENSG00000186517.14,ARHGAP30,protein_coding	8.79665	8.96695	0.170302	8.87126	9.01762	0.146358	0.170302	8.8818	2.48807	0.0322154	0.77978	-3.6603
ENSG00000127989.14,MTERF1,protein_coding	4.36034	4.03897	4.34605	4.23598	4.51294	4.53193	4.30345	4.04372	4.43341	4.26692	ENSG00000127989	MTERF1	protein_coding	ENSG00000127989.14,MTERF1,protein_coding	4.39124	4.2235	-0.167736	4.36034	4.23598	-0.124363	-0.167736	4.30737	-2.48507	0.0323808	0.77978	-3.66259
ENSG00000244575.3,IGKV1-27,IG_V_gene	2.7355	2.57464	1.17764	0.896698	1.16683	-0.976758	1.59513	1.10202	2.73735	1.73344	ENSG00000244575	IGKV1-27	IG_V_gene	ENSG00000244575.3,IGKV1-27,IG_V_gene	1.88249	1.06601	-0.816481	1.59513	1.10202	-0.493107	-0.816481	1.47425	-2.48495	0.0323876	0.77978	-3.66269
ENSG00000250334.6,LINC00989,lncRNA	3.16953	2.51233	5.20934	4.80359	4.48247	0.589942	3.22985	2.418	3.8876	3.5835	ENSG00000250334	LINC00989	lncRNA	ENSG00000250334.6,LINC00989,lncRNA	3.99576	2.78147	-1.21428	3.8876	2.51233	-1.37527	-1.21428	3.38861	-2.48447	0.0324144	0.77978	-3.66306
ENSG00000136305.11,CIDEB,protein_coding	4.34314	4.60195	4.56311	4.55263	3.59358	3.86613	4.65902	5.17615	4.11295	4.63499	ENSG00000136305	CIDEB	protein_coding	ENSG00000136305.11,CIDEB,protein_coding	4.25436	4.56637	0.312013	4.34314	4.60195	0.258809	0.312013	4.41036	2.48399	0.032441	0.77978	-3.66342
ENSG00000085733.16,CTTN,protein_coding	3.64151	3.18518	5.44274	4.6955	4.28471	1.41944	3.30823	3.02427	3.94263	3.67504	ENSG00000085733	CTTN	protein_coding	ENSG00000085733.16,CTTN,protein_coding	4.12396	3.19989	-0.924078	3.94263	3.18518	-0.757449	-0.924078	3.66193	-2.48328	0.03248	0.77978	-3.66396
ENSG00000186047.10,DLEU7,protein_coding	1.05795	1.87626	0.143044	0.896698	-2.27873	-1.94979	0.821982	1.5126	-1.79708	0.908675	ENSG00000186047	DLEU7	protein_coding	ENSG00000186047.10,DLEU7,protein_coding	-0.410566	0.648888	1.05945	0.143044	0.908675	0.76563	1.05945	0.119161	2.48102	0.0326057	0.77978	-3.66569
ENSG00000241351.3,IGKV3-11,IG_V_gene	5.21233	4.59618	3.62019	3.39487	3.10815	1.43998	3.61178	2.84432	4.63864	4.30324	ENSG00000241351	IGKV3-11	IG_V_gene	ENSG00000241351.3,IGKV3-11,IG_V_gene	4.03822	3.31572	-0.722501	3.62019	3.39487	-0.225326	-0.722501	3.67697	-2.48045	0.0326374	0.77978	-3.66613
ENSG00000106348.18,IMPDH1,protein_coding	6.08175	6.60783	6.1585	6.27296	5.80677	5.60679	6.11986	6.52967	5.62736	6.4271	ENSG00000106348	IMPDH1	protein_coding	ENSG00000106348.18,IMPDH1,protein_coding	5.95885	6.28887	0.330021	6.08175	6.4271	0.345355	0.330021	6.12386	2.4799	0.0326684	0.77978	-3.66656
ENSG00000134690.11,CDCA8,protein_coding	1.20234	1.0313	0.656216	0.447568	1.71651	0.661644	0.791121	0.724105	1.13057	0.927411	ENSG00000134690	CDCA8	protein_coding	ENSG00000134690.11,CDCA8,protein_coding	1.09935	0.758406	-0.340947	1.13057	0.724105	-0.406468	-0.340947	0.928879	-2.4795	0.0326909	0.77978	-3.66687
ENSG00000177324.14,BEND2,protein_coding	2.66524	2.17129	4.29022	3.46471	3.23655	-1.03225	2.25126	1.81021	2.81122	2.31306	ENSG00000177324	BEND2	protein_coding	ENSG00000177324.14,BEND2,protein_coding	3.0509	1.7454	-1.30549	2.81122	2.17129	-0.639931	-1.30549	2.39815	-2.47942	0.0326952	0.77978	-3.66692
ENSG00000125505.17,MBOAT7,protein_coding	5.23022	5.71135	4.84725	4.96018	4.27019	4.22827	5.12818	5.68228	4.3772	5.27288	ENSG00000125505	MBOAT7	protein_coding	ENSG00000125505.17,MBOAT7,protein_coding	4.77061	5.17099	0.400385	4.84725	5.27288	0.425631	0.400385	4.9708	2.4784	0.0327524	0.77978	-3.66771
ENSG00000236304.1,AP001189.1,lncRNA	2.28756	1.86095	1.66112	0.590762	3.04509	-0.923319	1.66488	1.1602	1.68499	1.8061	ENSG00000236304	AP001189.1	lncRNA	ENSG00000236304.1,AP001189.1,lncRNA	2.06873	0.89894	-1.16979	1.68499	1.1602	-0.524783	-1.16979	1.48383	-2.47801	0.032774	0.77978	-3.668
ENSG00000134548.11,SPX,protein_coding	0.738132	0.343624	2.19464	1.44128	1.84403	-1.94979	0.517128	-0.00261043	-0.130813	-0.417976	ENSG00000134548	SPX	protein_coding	ENSG00000134548.11,SPX,protein_coding	1.03262	-0.117094	-1.14972	0.738132	-0.00261043	-0.740743	-1.14972	0.457764	-2.47728	0.0328147	0.77978	-3.66856
ENSG00000173486.14,FKBP2,protein_coding	3.34227	3.40164	3.17935	3.22596	3.30147	3.48638	3.27236	3.39517	2.96245	3.37409	ENSG00000173486	FKBP2	protein_coding	ENSG00000173486.14,FKBP2,protein_coding	3.21158	3.37665	0.165065	3.27236	3.39517	0.122804	0.165065	3.29412	2.47539	0.0329212	0.77978	-3.67001
ENSG00000284292.1,AC004922.1,protein_coding	-1.71604	1.01756	-0.521088	2.02414	0.368156	1.03003	1.81049	1.86721	1.82402	1.45219	ENSG00000284292	AC004922.1	protein_coding	ENSG00000284292.1,AC004922.1,protein_coding	0.353106	1.47823	1.12512	0.368156	1.45219	1.08403	1.12512	0.915666	2.47439	0.0329772	0.77978	-3.67078
ENSG00000168476.12,REEP4,protein_coding	3.75514	4.25198	3.88804	3.94081	3.43768	3.32185	4.01546	4.51316	3.62041	4.25399	ENSG00000168476	REEP4	protein_coding	ENSG00000168476.12,REEP4,protein_coding	3.74335	4.05636	0.31301	3.75514	4.25198	0.496839	0.31301	3.89985	2.47173	0.0331274	0.77978	-3.67282
ENSG00000112245.12,PTP4A1,protein_coding	4.37735	4.49197	4.3215	4.52466	3.32353	3.67578	4.31705	4.604	4.17622	4.58276	ENSG00000112245	PTP4A1	protein_coding	ENSG00000112245.12,PTP4A1,protein_coding	4.10313	4.37584	0.272707	4.31705	4.52466	0.207607	0.272707	4.23948	2.47115	0.0331603	0.77978	-3.67326
ENSG00000070182.21,SPTB,protein_coding	2.13596	1.74065	3.41219	2.34017	3.67913	-1.34713	1.48374	1.23791	2.68218	2.07335	ENSG00000070182	SPTB	protein_coding	ENSG00000070182.21,SPTB,protein_coding	2.67864	1.20899	-1.46965	2.68218	1.74065	-0.941523	-1.46965	1.94382	-2.47006	0.0332222	0.77978	-3.6741
ENSG00000171408.14,PDE7B,protein_coding	2.07889	1.2702	1.20474	1.10192	0.786221	0.842216	1.16061	0.799262	0.756178	-0.0819267	ENSG00000171408	PDE7B	protein_coding	ENSG00000171408.14,PDE7B,protein_coding	1.19733	0.786336	-0.410991	1.16061	0.842216	-0.318391	-0.410991	0.991831	-2.46796	0.0333414	0.77978	-3.67571
ENSG00000078589.13,P2RY10,protein_coding	6.5806	6.08766	6.23154	6.0307	6.42298	6.73814	6.36221	5.71952	6.28554	5.58239	ENSG00000078589	P2RY10	protein_coding	ENSG00000078589.13,P2RY10,protein_coding	6.37657	6.03168	-0.344891	6.36221	6.0307	-0.331508	-0.344891	6.20413	-2.4669	0.0334019	0.77978	-3.67652
ENSG00000168795.5,ZBTB5,protein_coding	4.1469	4.04406	4.19379	4.17478	4.73014	4.45582	4.17338	3.98376	4.34736	3.97884	ENSG00000168795	ZBTB5	protein_coding	ENSG00000168795.5,ZBTB5,protein_coding	4.31831	4.12745	-0.190861	4.19379	4.04406	-0.149727	-0.190861	4.22288	-2.4668	0.033408	0.77978	-3.6766
ENSG00000102362.15,SYTL4,protein_coding	1.33359	1.16195	2.89741	1.98146	2.07696	-1.49522	1.04764	0.661026	1.38672	0.982204	ENSG00000102362	SYTL4	protein_coding	ENSG00000102362.15,SYTL4,protein_coding	1.74847	0.658282	-1.09018	1.38672	0.982204	-0.404518	-1.09018	1.20337	-2.46644	0.0334281	0.77978	-3.67687
ENSG00000161911.11,TREML1,protein_coding	3.18892	2.62987	4.81134	3.84168	3.42024	-0.261735	2.76555	2.42276	3.36411	3.12905	ENSG00000161911	TREML1	protein_coding	ENSG00000161911.11,TREML1,protein_coding	3.51003	2.35232	-1.15771	3.36411	2.62987	-0.734237	-1.15771	2.93118	-2.46478	0.033523	0.77978	-3.67815
ENSG00000203546.7,AL139353.1,protein_coding	-0.0561192	1.39235	1.49546	1.32318	-2.27873	1.1091	0.925076	1.93543	2.6012	2.86803	ENSG00000203546	AL139353.1	protein_coding	ENSG00000203546.7,AL139353.1,protein_coding	0.537378	1.72562	1.18824	0.925076	1.39235	0.467275	1.18824	1.1315	2.46405	0.0335649	0.77978	-3.67871
ENSG00000161036.13,LRWD1,protein_coding	4.02488	3.64224	3.55326	3.43971	3.88379	3.94008	3.64883	3.43813	4.09827	3.71063	ENSG00000161036	LRWD1	protein_coding	ENSG00000161036.13,LRWD1,protein_coding	3.84181	3.63416	-0.20765	3.88379	3.64224	-0.241552	-0.20765	3.73798	-2.46399	0.0335686	0.77978	-3.67876
ENSG00000133612.19,AGAP3,protein_coding	4.52045	5.1848	4.81684	4.89152	4.42681	4.23417	4.83858	5.2027	4.21949	5.02904	ENSG00000133612	AGAP3	protein_coding	ENSG00000133612.19,AGAP3,protein_coding	4.56443	4.90844	0.34401	4.52045	5.02904	0.508591	0.34401	4.73644	2.46169	0.0337006	0.77978	-3.68052
ENSG00000143376.14,SNX27,protein_coding	6.27014	6.65741	6.34434	6.45207	5.86753	5.80831	6.36155	6.65737	6.05141	6.54212	ENSG00000143376	SNX27	protein_coding	ENSG00000143376.14,SNX27,protein_coding	6.17899	6.42346	0.244461	6.27014	6.54212	0.271981	0.244461	6.30122	2.46062	0.0337622	0.77978	-3.68134
ENSG00000227508.6,LINC01624,lncRNA	1.52884	1.2702	1.61136	1.61889	1.39815	1.07011	0.643444	-0.0546051	1.35884	0.850959	ENSG00000227508	LINC01624	lncRNA	ENSG00000227508.6,LINC01624,lncRNA	1.30813	0.95111	-0.357018	1.39815	1.07011	-0.328042	-0.357018	1.12962	-2.45971	0.0338148	0.77978	-3.68204
ENSG00000070495.15,JMJD6,protein_coding	4.57305	4.9626	4.74137	4.84585	5.09493	5.03889	4.75209	5.15985	4.73803	4.86135	ENSG00000070495	JMJD6	protein_coding	ENSG00000070495.15,JMJD6,protein_coding	4.7799	4.97371	0.193812	4.74137	4.9626	0.22123	0.193812	4.8768	2.45939	0.0338334	0.77978	-3.68229
ENSG00000131848.9,ZSCAN5A,protein_coding	2.09543	2.20199	2.0226	2.19079	1.80873	2.25242	2.21102	2.0871	1.95083	2.35519	ENSG00000131848	ZSCAN5A	protein_coding	ENSG00000131848.9,ZSCAN5A,protein_coding	2.01772	2.2175	0.199778	2.0226	2.20199	0.179387	0.199778	2.11761	2.45709	0.0339662	0.77978	-3.68405
ENSG00000140479.17,PCSK6,protein_coding	2.64292	2.06175	4.06849	3.20756	2.66069	-0.822035	1.96364	1.96837	2.64803	2.04789	ENSG00000140479	PCSK6	protein_coding	ENSG00000140479.17,PCSK6,protein_coding	2.79675	1.69271	-1.10405	2.64803	2.04789	-0.600137	-1.10405	2.24473	-2.45703	0.0339697	0.77978	-3.6841
ENSG00000119820.11,YIPF4,protein_coding	5.92752	5.64866	5.81382	5.72588	6.14863	6.04707	5.94471	5.7454	6.60399	6.22422	ENSG00000119820	YIPF4	protein_coding	ENSG00000119820.11,YIPF4,protein_coding	6.08774	5.87825	-0.209487	5.94471	5.7454	-0.199303	-0.209487	5.98299	-2.45693	0.0339756	0.77978	-3.68417
ENSG00000172062.17,SMN1,protein_coding	4.2992	4.05923	4.60311	4.42942	4.72896	4.66655	4.44895	4.14516	4.5915	4.49128	ENSG00000172062	SMN1	protein_coding	ENSG00000172062.17,SMN1,protein_coding	4.53434	4.35833	-0.176016	4.5915	4.42942	-0.162083	-0.176016	4.44634	-2.45527	0.0340721	0.77978	-3.68545
ENSG00000051180.17,RAD51,protein_coding	0.269457	-0.00329806	-0.27667	-0.515279	1.31254	-0.104766	0.225524	0.275243	0.712785	0.280643	ENSG00000051180	RAD51	protein_coding	ENSG00000051180.17,RAD51,protein_coding	0.448728	-0.0134914	-0.462219	0.269457	-0.00329806	-0.272755	-0.462219	0.217618	-2.4546	0.0341111	0.77978	-3.68596
ENSG00000238622.1,SNORD97,snoRNA	4.75449	3.93865	5.79945	5.44796	4.23904	4.49683	4.98468	4.00455	5.25159	4.79786	ENSG00000238622	SNORD97	snoRNA	ENSG00000238622.1,SNORD97,snoRNA	5.00585	4.53717	-0.468681	4.98468	4.49683	-0.487847	-0.468681	4.77151	-2.45396	0.0341484	0.77978	-3.68645
ENSG00000136002.20,ARHGEF4,protein_coding	0.0830435	-1.01737	0.554576	0.288578	0.415853	0.328745	-0.511441	-0.413398	0.93675	-1.21943	ENSG00000136002	ARHGEF4	protein_coding	ENSG00000136002.20,ARHGEF4,protein_coding	0.295756	-0.406576	-0.702332	0.415853	-0.413398	-0.829251	-0.702332	-0.0554098	-2.45333	0.0341851	0.77978	-3.68694
ENSG00000133265.11,HSPBP1,protein_coding	3.39332	3.34225	3.1272	3.23325	2.99494	3.23049	3.03617	3.2257	2.74276	3.24187	ENSG00000133265	HSPBP1	protein_coding	ENSG00000133265.11,HSPBP1,protein_coding	3.05888	3.25471	0.195835	3.03617	3.23325	0.197082	0.195835	3.15679	2.45321	0.0341921	0.77978	-3.68703
ENSG00000129235.11,TXNDC17,protein_coding	3.64713	3.94773	3.87966	3.88169	3.51363	3.57028	3.78232	4.11606	2.77476	3.69158	ENSG00000129235	TXNDC17	protein_coding	ENSG00000129235.11,TXNDC17,protein_coding	3.5195	3.84147	0.321968	3.64713	3.88169	0.234561	0.321968	3.68048	2.45297	0.0342065	0.77978	-3.68722
ENSG00000135506.16,OS9,protein_coding	7.70037	7.98069	7.71327	7.67228	7.22666	7.36502	7.70611	7.92912	7.18058	7.73135	ENSG00000135506	OS9	protein_coding	ENSG00000135506.16,OS9,protein_coding	7.5054	7.73569	0.230296	7.70037	7.73135	0.030981	0.230296	7.62055	2.4513	0.0343041	0.77978	-3.6885
ENSG00000204323.5,SMIM5,protein_coding	0.759041	0.387017	2.12543	1.49082	2.04699	-1.15009	0.517128	0.232493	1.17921	0.927411	ENSG00000204323	SMIM5	protein_coding	ENSG00000204323.5,SMIM5,protein_coding	1.32556	0.377531	-0.948028	1.17921	0.387017	-0.792191	-0.948028	0.851544	-2.45079	0.034334	0.77978	-3.68889
ENSG00000083454.22,P2RX5,protein_coding	6.14616	5.66197	5.22597	5.22367	4.37647	4.00182	5.11966	4.71879	6.09959	5.01049	ENSG00000083454	P2RX5	protein_coding	ENSG00000083454.22,P2RX5,protein_coding	5.39357	4.92335	-0.470221	5.22597	5.01049	-0.215481	-0.470221	5.15846	-2.44939	0.0344159	0.77978	-3.68996
ENSG00000089335.21,ZNF302,protein_coding	4.96372	4.49941	4.9539	4.84585	5.26978	5.33937	4.92907	4.73324	5.15864	4.70725	ENSG00000089335	ZNF302	protein_coding	ENSG00000089335.21,ZNF302,protein_coding	5.05502	4.82502	-0.229998	4.96372	4.73324	-0.23048	-0.229998	4.94002	-2.44907	0.034435	0.77978	-3.69021
ENSG00000037897.17,METTL1,protein_coding	1.55299	1.49508	1.62145	1.65193	2.05454	1.43998	1.41456	1.26997	1.63936	1.27334	ENSG00000037897	METTL1	protein_coding	ENSG00000037897.17,METTL1,protein_coding	1.65658	1.42606	-0.230522	1.62145	1.43998	-0.181471	-0.230522	1.54132	-2.44814	0.0344894	0.77978	-3.69092
ENSG00000170271.11,FAXDC2,protein_coding	3.04311	2.90079	4.96978	4.03983	3.94806	0.328745	2.84658	2.27787	3.20488	2.88251	ENSG00000170271	FAXDC2	protein_coding	ENSG00000170271.11,FAXDC2,protein_coding	3.60248	2.48595	-1.11653	3.20488	2.88251	-0.322375	-1.11653	3.04422	-2.44712	0.0345496	0.77978	-3.69171
ENSG00000082438.17,COBLL1,protein_coding	4.85016	4.20729	3.36794	3.03879	1.726	0.372137	4.22191	3.68004	5.47986	3.72141	ENSG00000082438	COBLL1	protein_coding	ENSG00000082438.17,COBLL1,protein_coding	3.92917	3.00393	-0.925241	4.22191	3.68004	-0.541871	-0.925241	3.46655	-2.44636	0.0345949	0.77978	-3.6923
ENSG00000168734.14,PKIG,protein_coding	4.41406	3.631	3.46076	3.39812	1.16683	-0.295287	3.25551	2.51037	3.50114	2.26967	ENSG00000168734	PKIG	protein_coding	ENSG00000168734.14,PKIG,protein_coding	3.15966	2.30277	-0.856885	3.46076	2.51037	-0.950398	-0.856885	2.73122	-2.44628	0.034599	0.77978	-3.69235
ENSG00000275004.4,ZNF280B,protein_coding	1.94844	1.5342	2.16735	2.04916	1.96919	2.25242	2.21684	1.36209	2.15914	1.56418	ENSG00000275004	ZNF280B	protein_coding	ENSG00000275004.4,ZNF280B,protein_coding	2.09219	1.75241	-0.339783	2.15914	1.56418	-0.594966	-0.339783	1.9223	-2.44622	0.0346031	0.77978	-3.6924
ENSG00000068323.17,TFE3,protein_coding	5.26352	5.66031	5.34567	5.37315	4.86834	4.8628	5.28799	5.5628	4.8735	5.35649	ENSG00000068323	TFE3	protein_coding	ENSG00000068323.17,TFE3,protein_coding	5.1278	5.36311	0.235307	5.26352	5.37315	0.10963	0.235307	5.24546	2.44576	0.03463	0.77978	-3.69275
ENSG00000108219.15,TSPAN14,protein_coding	7.51978	7.87631	7.4703	7.63352	8.02787	7.8946	7.47656	7.83067	7.4493	7.71914	ENSG00000108219	TSPAN14	protein_coding	ENSG00000108219.15,TSPAN14,protein_coding	7.58876	7.79085	0.202086	7.47656	7.83067	0.35411	0.202086	7.68981	2.44559	0.0346403	0.77978	-3.69289
ENSG00000150991.15,UBC,protein_coding	10.4603	10.6617	10.4107	10.5241	10.3543	10.4587	10.5526	10.6944	9.61809	10.347	ENSG00000150991	UBC	protein_coding	ENSG00000150991.15,UBC,protein_coding	10.2792	10.5372	0.257965	10.4107	10.5241	0.113432	0.257965	10.4082	2.44472	0.0346918	0.77978	-3.69355
ENSG00000205583.13,STAG3L1,transcribed_unprocessed_pseudogene	2.8904	2.44719	2.67813	2.64374	3.42316	3.02834	2.61068	2.62636	3.82529	3.01542	ENSG00000205583	STAG3L1	transcribed_unprocessed_pseudogene	ENSG00000205583.13,STAG3L1,transcribed_unprocessed_pseudogene	3.08553	2.75221	-0.333324	2.8904	2.64374	-0.246662	-0.333324	2.91887	-2.44266	0.0348137	0.77978	-3.69513
ENSG00000125384.7,PTGER2,protein_coding	5.7927	6.4107	5.94514	6.36259	6.7086	6.33132	6.51344	6.98467	5.54857	6.29311	ENSG00000125384	PTGER2	protein_coding	ENSG00000125384.7,PTGER2,protein_coding	6.10169	6.47648	0.374788	5.94514	6.36259	0.417452	0.374788	6.28908	2.44076	0.0349268	0.77978	-3.69659
ENSG00000278743.1,AC087239.1,lncRNA	1.66801	2.08169	1.70921	2.4318	0.439123	1.00268	1.43467	2.3891	0.337574	0.309498	ENSG00000278743	AC087239.1	lncRNA	ENSG00000278743.1,AC087239.1,lncRNA	1.11772	1.64295	0.525238	1.43467	2.08169	0.647025	0.525238	1.38033	2.43989	0.0349785	0.77978	-3.69726
ENSG00000142731.11,PLK4,protein_coding	1.76422	1.12398	1.32073	1.08589	2.25142	2.18711	1.46431	1.42038	2.36936	1.61129	ENSG00000142731	PLK4	protein_coding	ENSG00000142731.11,PLK4,protein_coding	1.83401	1.48573	-0.348277	1.76422	1.42038	-0.343837	-0.348277	1.65987	-2.43835	0.0350709	0.77978	-3.69845
ENSG00000212464.1,SNORA12,snoRNA	3.70484	3.3284	3.65007	3.49538	2.58968	2.40123	3.35382	3.06747	3.61453	3.22304	ENSG00000212464	SNORA12	snoRNA	ENSG00000212464.1,SNORA12,snoRNA	3.38259	3.10311	-0.279483	3.61453	3.22304	-0.391488	-0.279483	3.24285	-2.43819	0.0350802	0.77978	-3.69857
ENSG00000131408.15,NR1H2,protein_coding	5.70181	5.9279	5.74973	5.64545	5.40297	5.61245	5.62031	5.89424	5.18567	5.5638	ENSG00000131408	NR1H2	protein_coding	ENSG00000131408.15,NR1H2,protein_coding	5.5321	5.72877	0.196671	5.62031	5.64545	0.025134	0.196671	5.63043	2.43707	0.0351475	0.77978	-3.69943
ENSG00000211947.2,IGHV3-21,IG_V_gene	3.77581	3.02273	2.31763	1.85474	1.46769	0.214185	2.28488	1.55659	4.33668	3.78956	ENSG00000211947	IGHV3-21	IG_V_gene	ENSG00000211947.2,IGHV3-21,IG_V_gene	2.83654	2.08756	-0.748978	2.31763	1.85474	-0.462888	-0.748978	2.46205	-2.43694	0.0351553	0.77978	-3.69953
ENSG00000172215.6,CXCR6,protein_coding	3.87252	3.68198	3.98304	4.03148	4.11629	3.75578	4.33856	3.86108	3.90457	3.8789	ENSG00000172215	CXCR6	protein_coding	ENSG00000172215.6,CXCR6,protein_coding	4.043	3.84185	-0.201152	3.98304	3.86108	-0.121961	-0.201152	3.94242	-2.43643	0.0351858	0.77978	-3.69992
ENSG00000170837.3,GPR27,protein_coding	0.0151395	0.65893	2.50911	2.6161	0.439123	0.696201	1.87076	2.70664	0.0192121	2.25491	ENSG00000170837	GPR27	protein_coding	ENSG00000170837.3,GPR27,protein_coding	0.97067	1.78656	0.815886	0.439123	2.25491	1.81579	0.815886	1.37861	2.43604	0.0352095	0.77978	-3.70022
ENSG00000168497.5,CAVIN2,protein_coding	6.11811	5.76835	7.90214	7.26708	6.87275	3.22162	5.97592	5.41472	6.74461	6.33625	ENSG00000168497	CAVIN2	protein_coding	ENSG00000168497.5,CAVIN2,protein_coding	6.72271	5.6016	-1.1211	6.74461	5.76835	-0.976258	-1.1211	6.16216	-2.43503	0.0352704	0.77978	-3.701
ENSG00000270049.3,AC009061.2,lncRNA	2.72491	2.49755	2.77169	2.55918	2.43623	2.39598	2.48133	2.0871	3.72239	3.04575	ENSG00000270049	AC009061.2	lncRNA	ENSG00000270049.3,AC009061.2,lncRNA	2.82731	2.51711	-0.310196	2.72491	2.49755	-0.227355	-0.310196	2.67221	-2.43464	0.0352936	0.77978	-3.7013
ENSG00000076770.14,MBNL3,protein_coding	6.86033	6.6488	6.71761	6.68206	6.59277	6.45283	7.02554	6.85636	6.67389	6.46166	ENSG00000076770	MBNL3	protein_coding	ENSG00000076770.14,MBNL3,protein_coding	6.77403	6.62034	-0.153687	6.71761	6.6488	-0.0688119	-0.153687	6.69718	-2.43435	0.035311	0.77978	-3.70152
ENSG00000221949.6,LINC01465,lncRNA	0.534918	1.34912	0.891172	0.932995	-2.0031	-0.596154	0.743556	1.35214	-0.894373	-0.282624	ENSG00000221949	LINC01465	lncRNA	ENSG00000221949.6,LINC01465,lncRNA	-0.145565	0.551095	0.69666	0.534918	0.932995	0.398077	0.69666	0.202765	2.43254	0.0354202	0.77978	-3.70291
ENSG00000173210.20,ABLIM3,protein_coding	2.09543	1.61854	4.12631	3.25133	2.71889	-0.554931	1.99106	1.81021	2.17522	1.8061	ENSG00000173210	ABLIM3	protein_coding	ENSG00000173210.20,ABLIM3,protein_coding	2.62138	1.58625	-1.03513	2.17522	1.8061	-0.369112	-1.03513	2.10382	-2.43224	0.0354387	0.77978	-3.70315
ENSG00000107738.20,VSIR,protein_coding	8.51032	9.11698	8.66931	8.74765	7.9988	7.84505	8.52429	9.09311	7.24886	8.60644	ENSG00000107738	VSIR	protein_coding	ENSG00000107738.20,VSIR,protein_coding	8.19032	8.68185	0.491529	8.51032	8.74765	0.237331	0.491529	8.43608	2.43194	0.0354565	0.77978	-3.70337
ENSG00000272831.1,AC027644.3,lncRNA	2.2213	2.77577	2.21477	2.55336	0.957154	1.56678	2.28488	2.73372	0.818913	1.08592	ENSG00000272831	AC027644.3	lncRNA	ENSG00000272831.1,AC027644.3,lncRNA	1.6994	2.14311	0.443706	2.21477	2.55336	0.338595	0.443706	1.92126	2.43116	0.0355037	0.77978	-3.70397
ENSG00000091490.11,SEL1L3,protein_coding	7.12152	6.70212	6.86898	6.83165	6.77583	6.84739	6.69554	6.3526	7.5773	6.96091	ENSG00000091490	SEL1L3	protein_coding	ENSG00000091490.11,SEL1L3,protein_coding	7.00784	6.73893	-0.268903	6.86898	6.83165	-0.0373339	-0.268903	6.87338	-2.43078	0.0355273	0.77978	-3.70427
ENSG00000174796.12,THAP6,protein_coding	3.91739	3.67543	3.96136	3.71191	3.86887	4.15718	4.05009	3.50252	4.24827	3.5835	ENSG00000174796	THAP6	protein_coding	ENSG00000174796.12,THAP6,protein_coding	4.0092	3.72611	-0.283088	3.96136	3.67543	-0.285933	-0.283088	3.86765	-2.4292	0.035623	0.77978	-3.70548
ENSG00000272502.1,AC104958.2,lncRNA	0.179259	0.604822	0.467771	0.741629	0.550154	0.190139	0.478909	1.00376	0.0544016	0.790838	ENSG00000272502	AC104958.2	lncRNA	ENSG00000272502.1,AC104958.2,lncRNA	0.346099	0.666238	0.320139	0.467771	0.741629	0.273858	0.320139	0.506168	2.42873	0.0356514	0.77978	-3.70584
ENSG00000173171.14,MTX1,protein_coding	4.22224	4.54082	4.27433	4.49917	4.04982	3.92194	4.11227	4.44458	3.6321	4.03175	ENSG00000173171	MTX1	protein_coding	ENSG00000173171.14,MTX1,protein_coding	4.05815	4.28765	0.2295	4.11227	4.44458	0.332313	0.2295	4.1729	2.42858	0.0356608	0.77978	-3.70596
ENSG00000160796.18,NBEAL2,protein_coding	7.84856	8.1618	8.09209	8.19354	7.90673	7.99321	7.68345	8.38754	8.71901	8.96165	ENSG00000160796	NBEAL2	protein_coding	ENSG00000160796.18,NBEAL2,protein_coding	8.04997	8.33955	0.289582	7.90673	8.19354	0.286813	0.289582	8.19476	2.42798	0.0356971	0.77978	-3.70642
ENSG00000144655.15,CSRNP1,protein_coding	5.25435	6.06321	5.60724	5.84852	4.95665	4.7263	5.15342	5.98758	4.25585	4.81933	ENSG00000144655	CSRNP1	protein_coding	ENSG00000144655.15,CSRNP1,protein_coding	5.0455	5.48899	0.443486	5.15342	5.84852	0.695101	0.443486	5.26725	2.42725	0.0357414	0.77978	-3.70698
ENSG00000152382.6,TADA1,protein_coding	4.28305	3.97997	4.20222	4.13443	4.32899	4.27475	4.30071	3.94787	3.85304	3.72944	ENSG00000152382	TADA1	protein_coding	ENSG00000152382.6,TADA1,protein_coding	4.1936	4.01329	-0.180309	4.28305	3.97997	-0.303082	-0.180309	4.10345	-2.42624	0.035803	0.77978	-3.70775
ENSG00000143156.14,NME7,protein_coding	2.33707	2.32422	2.59354	2.43813	2.55815	2.46274	2.53354	2.15735	2.93439	2.66531	ENSG00000143156	NME7	protein_coding	ENSG00000143156.14,NME7,protein_coding	2.59134	2.40955	-0.181786	2.55815	2.43813	-0.120019	-0.181786	2.50044	-2.42041	0.0361611	0.77978	-3.71224
ENSG00000100664.11,EIF5,protein_coding	7.88424	8.04708	7.71901	7.99486	7.84654	7.92746	7.79787	8.10818	7.50581	7.53498	ENSG00000100664	EIF5	protein_coding	ENSG00000100664.11,EIF5,protein_coding	7.75069	7.92251	0.17182	7.79787	7.99486	0.196996	0.17182	7.8366	2.41934	0.0362276	0.77978	-3.71307
ENSG00000125257.16,ABCC4,protein_coding	4.20139	4.02531	4.6556	4.59714	5.03606	4.1131	4.27306	4.09682	4.84615	4.64776	ENSG00000125257	ABCC4	protein_coding	ENSG00000125257.16,ABCC4,protein_coding	4.60245	4.29603	-0.306427	4.6556	4.1131	-0.542498	-0.306427	4.44924	-2.41691	0.0363776	0.77978	-3.71493
ENSG00000177427.13,MIEF2,protein_coding	3.50892	3.10624	3.48859	3.18516	3.23655	3.26543	3.19491	2.99579	3.05657	3.02415	ENSG00000177427	MIEF2	protein_coding	ENSG00000177427.13,MIEF2,protein_coding	3.29711	3.11535	-0.181753	3.23655	3.10624	-0.13031	-0.181753	3.20623	-2.41683	0.0363827	0.77978	-3.715
ENSG00000231113.2,AL035587.1,lncRNA	0.759041	0.810047	0.891172	0.496895	1.15282	0.679026	0.896365	0.813835	1.67372	1.28791	ENSG00000231113	AL035587.1	lncRNA	ENSG00000231113.2,AL035587.1,lncRNA	1.07462	0.817543	-0.257079	0.896365	0.810047	-0.0863173	-0.257079	0.946083	-2.41638	0.0364111	0.77978	-3.71535
ENSG00000117318.9,ID3,protein_coding	3.56936	3.29177	3.23298	3.2223	4.14311	3.4665	1.95671	1.24867	3.13263	1.70114	ENSG00000117318	ID3	protein_coding	ENSG00000117318.9,ID3,protein_coding	3.20696	2.58607	-0.620882	3.23298	3.2223	-0.0106795	-0.620882	2.89652	-2.41469	0.0365161	0.77978	-3.71665
ENSG00000063587.15,ZNF275,protein_coding	4.33967	4.08581	4.30282	4.18986	4.58121	4.558	4.01045	3.76123	4.73803	4.28882	ENSG00000063587	ZNF275	protein_coding	ENSG00000063587.15,ZNF275,protein_coding	4.39444	4.17674	-0.217691	4.33967	4.18986	-0.149817	-0.217691	4.28559	-2.41396	0.0365614	0.77978	-3.71721
ENSG00000047597.7,XK,protein_coding	1.24743	0.408233	3.11654	2.71321	3.38473	-0.773941	1.58617	1.34212	1.87412	1.42607	ENSG00000047597	XK	protein_coding	ENSG00000047597.7,XK,protein_coding	2.2418	1.02314	-1.21866	1.87412	1.34212	-0.532001	-1.21866	1.63247	-2.41384	0.0365688	0.77978	-3.7173
ENSG00000169129.15,AFAP1L2,protein_coding	2.06216	1.79804	2.28627	2.34691	3.17897	2.33698	1.96364	1.89489	2.87658	2.24748	ENSG00000169129	AFAP1L2	protein_coding	ENSG00000169129.15,AFAP1L2,protein_coding	2.47352	2.12486	-0.348665	2.28627	2.24748	-0.0387901	-0.348665	2.29919	-2.41197	0.0366859	0.77978	-3.71874
ENSG00000172164.15,SNTB1,protein_coding	5.45348	5.99298	5.72772	5.93327	5.33326	5.14042	5.80977	6.12685	5.53773	6.06782	ENSG00000172164	SNTB1	protein_coding	ENSG00000172164.15,SNTB1,protein_coding	5.57239	5.85227	0.279878	5.53773	5.99298	0.455245	0.279878	5.71233	2.41193	0.0366882	0.77978	-3.71877
ENSG00000231507.2,LINC01353,lncRNA	-0.337532	0.946826	0.198011	1.05329	-1.77177	-2.06082	0.248425	1.10202	-1.92832	-0.620793	ENSG00000231507	LINC01353	lncRNA	ENSG00000231507.2,LINC01353,lncRNA	-0.718238	0.0841046	0.802343	-0.337532	0.946826	1.28436	0.802343	-0.317067	2.41146	0.0367178	0.77978	-3.71913
ENSG00000158615.9,PPP1R15B,protein_coding	7.53217	7.7182	7.65936	7.76863	7.36995	7.54228	7.66946	7.85157	7.01935	7.27025	ENSG00000158615	PPP1R15B	protein_coding	ENSG00000158615.9,PPP1R15B,protein_coding	7.45006	7.63019	0.180128	7.53217	7.7182	0.186031	0.180128	7.54012	2.41109	0.0367409	0.77978	-3.71942
ENSG00000271918.1,AC034236.2,lncRNA	0.839772	1.36005	0.751165	1.17951	0.0431939	1.04351	0.590657	1.48555	0.798303	0.2512	ENSG00000271918	AC034236.2	lncRNA	ENSG00000271918.1,AC034236.2,lncRNA	0.604618	1.06396	0.459346	0.751165	1.17951	0.428342	0.459346	0.834291	2.41001	0.0368083	0.77978	-3.72024
ENSG00000196417.13,ZNF765,protein_coding	4.94445	4.81948	5.09995	4.92006	5.37684	5.39959	5.16851	4.78685	5.16167	4.89862	ENSG00000196417	ZNF765	protein_coding	ENSG00000196417.13,ZNF765,protein_coding	5.15028	4.96492	-0.185363	5.16167	4.89862	-0.263045	-0.185363	5.0576	-2.40949	0.0368415	0.77978	-3.72065
ENSG00000129467.13,ADCY4,protein_coding	1.30544	1.74899	1.13602	1.36363	0.940944	1.34517	1.27655	1.93543	2.32682	2.24	ENSG00000129467	ADCY4	protein_coding	ENSG00000129467.13,ADCY4,protein_coding	1.39715	1.72665	0.329491	1.27655	1.74899	0.472445	0.329491	1.5619	2.40586	0.0370701	0.77978	-3.72344
ENSG00000234456.8,MAGI2-AS3,lncRNA	-1.50192	-1.7356	1.17764	0.635501	0.857043	-1.75048	0.517128	0.0960738	0.57418	0.0606777	ENSG00000234456	MAGI2-AS3	lncRNA	ENSG00000234456.8,MAGI2-AS3,lncRNA	0.324815	-0.538766	-0.863581	0.57418	0.0606777	-0.513502	-0.863581	-0.106976	-2.40452	0.0371546	0.77978	-3.72447
ENSG00000100949.14,RABGGTA,protein_coding	4.5701	4.79653	4.51926	4.63067	4.47545	4.57899	4.52711	4.75511	4.74478	4.75654	ENSG00000100949	RABGGTA	protein_coding	ENSG00000100949.14,RABGGTA,protein_coding	4.56734	4.70357	0.136229	4.52711	4.75511	0.228	0.136229	4.63546	2.40426	0.037171	0.77978	-3.72467
ENSG00000178700.9,DHFR2,protein_coding	3.65272	3.39634	3.61263	3.50746	4.13601	4.05936	3.85313	3.55551	3.58775	3.3843	ENSG00000178700	DHFR2	protein_coding	ENSG00000178700.9,DHFR2,protein_coding	3.76845	3.58059	-0.187854	3.65272	3.50746	-0.14526	-0.187854	3.67452	-2.39977	0.0374573	0.77978	-3.72814
ENSG00000182141.10,ZNF708,protein_coding	5.18748	4.71906	5.19843	4.97875	5.25511	5.51902	5.22588	4.80611	5.67901	5.16649	ENSG00000182141	ZNF708	protein_coding	ENSG00000182141.10,ZNF708,protein_coding	5.30918	5.03789	-0.271295	5.22588	4.97875	-0.247139	-0.271295	5.17353	-2.39886	0.0375152	0.77978	-3.72884
ENSG00000092098.17,RNF31,protein_coding	5.89365	5.95699	5.89247	5.93495	5.99224	6.1157	5.85849	6.0229	5.96621	6.32216	ENSG00000092098	RNF31	protein_coding	ENSG00000092098.17,RNF31,protein_coding	5.92061	6.07054	0.149927	5.89365	6.0229	0.129245	0.149927	5.99558	2.39875	0.0375223	0.77978	-3.72892
ENSG00000103549.21,RNF40,protein_coding	6.52217	6.79339	6.44327	6.4048	6.37175	6.4544	6.54846	6.77235	6.44195	6.6866	ENSG00000103549	RNF40	protein_coding	ENSG00000103549.21,RNF40,protein_coding	6.46552	6.62231	0.156786	6.44327	6.6866	0.243327	0.156786	6.54391	2.39755	0.0375987	0.77978	-3.72984
ENSG00000224137.1,LINC01857,lncRNA	2.05373	1.18672	0.822866	0.343545	-3.06723	-5.11972	0.10523	-0.593971	0.57418	-2.10079	ENSG00000224137	LINC01857	lncRNA	ENSG00000224137.1,LINC01857,lncRNA	0.0977548	-1.25684	-1.3546	0.57418	-0.593971	-1.16815	-1.3546	-0.579544	-2.39746	0.0376047	0.77978	-3.72991
ENSG00000225630.1,MTND2P28,unprocessed_pseudogene	2.02812	1.21107	1.78297	1.37686	1.62816	0.842216	1.63912	1.37197	4.06846	3.39444	ENSG00000225630	MTND2P28	unprocessed_pseudogene	ENSG00000225630.1,MTND2P28,unprocessed_pseudogene	2.22936	1.63931	-0.590053	1.78297	1.37197	-0.411006	-0.590053	1.93434	-2.39647	0.0376682	0.77978	-3.73067
ENSG00000030419.16,IKZF2,protein_coding	6.21019	6.41889	5.61736	5.7011	6.33926	6.50523	6.60112	7.04072	6.22022	6.78234	ENSG00000030419	IKZF2	protein_coding	ENSG00000030419.16,IKZF2,protein_coding	6.19763	6.48966	0.292024	6.22022	6.50523	0.285015	0.292024	6.34364	2.39629	0.03768	0.77978	-3.73082
ENSG00000235245.1,AL360181.2,lncRNA	-0.52701	0.155691	0.170789	0.80175	0.439123	0.350604	0.0541559	0.661026	0.973983	0.945908	ENSG00000235245	AL360181.2	lncRNA	ENSG00000235245.1,AL360181.2,lncRNA	0.222208	0.582996	0.360788	0.170789	0.661026	0.490237	0.360788	0.402602	2.39607	0.0376938	0.77978	-3.73098
ENSG00000178209.15,PLEC,protein_coding	9.09057	9.24801	9.11121	9.04641	9.21583	9.68688	8.98955	9.3884	9.22797	9.2863	ENSG00000178209	PLEC	protein_coding	ENSG00000178209.15,PLEC,protein_coding	9.12703	9.3312	0.204174	9.11121	9.2863	0.175088	0.204174	9.22911	2.39538	0.0377382	0.77978	-3.73151
ENSG00000273156.2,AC124016.2,lncRNA	0.695382	0.13038	0.25096	0.370262	0.786221	0.779137	0.821982	-0.252934	1.96938	1.15113	ENSG00000273156	AC124016.2	lncRNA	ENSG00000273156.2,AC124016.2,lncRNA	0.904785	0.435596	-0.46919	0.786221	0.370262	-0.415959	-0.46919	0.670191	-2.39521	0.0377496	0.77978	-3.73165
ENSG00000108582.12,CPD,protein_coding	6.60931	6.83536	6.68731	6.76368	6.37967	6.37963	6.87916	7.18082	6.00382	6.84804	ENSG00000108582	CPD	protein_coding	ENSG00000108582.12,CPD,protein_coding	6.51185	6.80151	0.289652	6.60931	6.83536	0.226048	0.289652	6.65668	2.39497	0.0377649	0.77978	-3.73183
ENSG00000148719.15,DNAJB12,protein_coding	5.32002	5.60051	5.38987	5.49803	5.169	5.10549	5.42559	5.61001	4.99054	5.46627	ENSG00000148719	DNAJB12	protein_coding	ENSG00000148719.15,DNAJB12,protein_coding	5.259	5.45606	0.197059	5.32002	5.49803	0.178012	0.197059	5.35753	2.39381	0.0378396	0.77978	-3.73273
ENSG00000070785.17,EIF2B3,protein_coding	3.71022	3.383	3.64018	3.47398	3.69613	3.6048	3.67019	3.46146	3.46236	3.51082	ENSG00000070785	EIF2B3	protein_coding	ENSG00000070785.17,EIF2B3,protein_coding	3.63582	3.48681	-0.149004	3.67019	3.47398	-0.196208	-0.149004	3.56131	-2.39347	0.0378615	0.77978	-3.73299
ENSG00000227543.5,SPAG5-AS1,lncRNA	1.26215	1.78998	1.48445	1.88285	0.293517	0.826703	0.806634	2.13431	0.473778	0.2512	ENSG00000227543	SPAG5-AS1	lncRNA	ENSG00000227543.5,SPAG5-AS1,lncRNA	0.864106	1.37701	0.512903	0.806634	1.78998	0.983347	0.512903	1.12056	2.38932	0.0381301	0.77978	-3.73618
ENSG00000145911.6,N4BP3,protein_coding	3.26763	3.15412	2.32999	2.61051	2.48736	1.49989	2.63695	2.1968	2.98997	1.82621	ENSG00000145911	N4BP3	protein_coding	ENSG00000145911.6,N4BP3,protein_coding	2.74238	2.25751	-0.484874	2.63695	2.1968	-0.440149	-0.484874	2.49994	-2.38859	0.0381775	0.77978	-3.73675
ENSG00000239697.11,TNFSF12,protein_coding	4.32046	4.56936	4.35666	4.21587	4.03653	4.2918	4.28557	4.44458	3.7441	4.46907	ENSG00000239697	TNFSF12	protein_coding	ENSG00000239697.11,TNFSF12,protein_coding	4.14867	4.39813	0.249469	4.28557	4.44458	0.159011	0.249469	4.2734	2.3877	0.0382357	0.77978	-3.73744
ENSG00000211956.2,IGHV4-34,IG_V_gene	3.20043	2.64336	2.36043	2.04087	1.59746	0.887779	2.07672	1.39153	3.09087	3.01104	ENSG00000211956	IGHV4-34	IG_V_gene	ENSG00000211956.2,IGHV4-34,IG_V_gene	2.46518	1.99491	-0.470269	2.36043	2.04087	-0.319556	-0.470269	2.23005	-2.38687	0.0382897	0.77978	-3.73807
ENSG00000108666.10,C17orf75,protein_coding	3.82125	3.50865	3.70803	3.79314	3.82538	3.54206	3.71198	3.39759	3.62334	3.5894	ENSG00000108666	C17orf75	protein_coding	ENSG00000108666.10,C17orf75,protein_coding	3.738	3.56617	-0.171831	3.71198	3.54206	-0.169919	-0.171831	3.65208	-2.38563	0.0383711	0.77978	-3.73903
ENSG00000231856.2,AL162377.1,lncRNA	2.64853	3.26875	2.84241	3.37522	2.1493	2.53611	2.49096	3.35588	1.66236	1.49049	ENSG00000231856	AL162377.1	lncRNA	ENSG00000231856.2,AL162377.1,lncRNA	2.35871	2.80529	0.446581	2.49096	3.26875	0.777793	0.446581	2.582	2.38469	0.0384321	0.77978	-3.73975
ENSG00000203950.6,RTL8A,protein_coding	2.08718	2.11433	1.79193	2.02414	1.63825	1.83835	1.88545	2.06899	1.58023	1.72275	ENSG00000203950	RTL8A	protein_coding	ENSG00000203950.6,RTL8A,protein_coding	1.79661	1.95371	0.157106	1.79193	2.02414	0.232208	0.157106	1.87516	2.38316	0.0385328	0.77978	-3.74094
ENSG00000256427.2,AC010175.1,lncRNA	1.46665	0.509874	1.1076	1.16432	0.293517	0.063506	1.27655	0.828262	1.86424	1.45219	ENSG00000256427	AC010175.1	lncRNA	ENSG00000256427.2,AC010175.1,lncRNA	1.20171	0.80363	-0.39808	1.27655	0.828262	-0.448286	-0.39808	1.00267	-2.38313	0.0385345	0.77978	-3.74096
ENSG00000147872.10,PLIN2,protein_coding	5.31473	5.67461	5.6748	5.82759	5.81514	5.96221	5.54196	5.64558	4.68989	5.19866	ENSG00000147872	PLIN2	protein_coding	ENSG00000147872.10,PLIN2,protein_coding	5.4073	5.66173	0.254426	5.54196	5.67461	0.13265	0.254426	5.53452	2.38279	0.0385567	0.77978	-3.74122
ENSG00000231105.2,ECE1-AS1,lncRNA	1.13995	0.586326	1.00344	1.06968	1.64826	1.59453	0.535864	0.0720284	1.31599	0.12702	ENSG00000231105	ECE1-AS1	lncRNA	ENSG00000231105.2,ECE1-AS1,lncRNA	1.1287	0.689917	-0.438782	1.13995	0.586326	-0.55362	-0.438782	0.909309	-2.38267	0.0385648	0.77978	-3.74131
ENSG00000207445.1,SNORD15B,snoRNA	3.6583	3.2365	3.96136	3.94526	4.07046	3.56562	3.7546	3.43813	4.19802	4.203	ENSG00000207445	SNORD15B	snoRNA	ENSG00000207445.1,SNORD15B,snoRNA	3.92855	3.6777	-0.250846	3.96136	3.56562	-0.395746	-0.250846	3.80312	-2.38261	0.0385688	0.77978	-3.74136
ENSG00000163737.4,PF4,protein_coding	4.95128	4.27959	6.81616	6.06432	5.78253	1.90635	4.27585	3.6438	5.49354	5.45178	ENSG00000163737	PF4	protein_coding	ENSG00000163737.4,PF4,protein_coding	5.46387	4.26917	-1.19471	5.49354	4.27959	-1.21396	-1.19471	4.86652	-2.38245	0.0385791	0.77978	-3.74148
ENSG00000078018.20,MAP2,protein_coding	0.558963	0.104617	-0.393709	-0.289398	-0.644019	-2.79779	0.202254	-0.0283735	0.818913	-0.282624	ENSG00000078018	MAP2	protein_coding	ENSG00000078018.20,MAP2,protein_coding	0.108481	-0.658713	-0.767194	0.202254	-0.282624	-0.484879	-0.767194	-0.275116	-2.38225	0.0385925	0.77978	-3.74164
ENSG00000173327.8,MAP3K11,protein_coding	6.21918	6.65325	6.31511	6.38937	5.77797	5.72865	6.14486	6.44063	6.03113	6.43449	ENSG00000173327	MAP3K11	protein_coding	ENSG00000173327.8,MAP3K11,protein_coding	6.09765	6.32928	0.231624	6.14486	6.43449	0.289625	0.231624	6.21346	2.38185	0.038619	0.77978	-3.74195
ENSG00000211943.2,IGHV3-15,IG_V_gene	3.28576	2.92307	2.11118	1.74674	1.86136	0.190139	2.13318	1.85317	3.68077	3.0628	ENSG00000211943	IGHV3-15	IG_V_gene	ENSG00000211943.2,IGHV3-15,IG_V_gene	2.61445	1.95518	-0.659268	2.13318	1.85317	-0.280016	-0.659268	2.28482	-2.38015	0.0387311	0.77978	-3.74326
ENSG00000159842.15,ABR,protein_coding	6.89852	7.1601	6.93973	6.92499	6.38866	6.52158	6.80627	7.16616	6.86594	7.10237	ENSG00000159842	ABR	protein_coding	ENSG00000159842.15,ABR,protein_coding	6.77982	6.97504	0.195216	6.86594	7.10237	0.236428	0.195216	6.87743	2.38013	0.038732	0.77978	-3.74327
ENSG00000234284.7,ZNF879,protein_coding	2.97326	2.45231	3.17935	3.16241	3.25961	3.14551	3.22697	3.07354	3.66093	3.31128	ENSG00000234284	ZNF879	protein_coding	ENSG00000234284.7,ZNF879,protein_coding	3.26002	3.02901	-0.231011	3.22697	3.14551	-0.0814578	-0.231011	3.14452	-2.37996	0.0387431	0.77978	-3.7434
ENSG00000140526.18,ABHD2,protein_coding	7.25377	7.58858	7.15319	7.15415	6.8496	6.96675	7.53594	7.83749	6.57815	7.14026	ENSG00000140526	ABHD2	protein_coding	ENSG00000140526.18,ABHD2,protein_coding	7.07413	7.33744	0.263314	7.15319	7.15415	0.000960774	0.263314	7.20579	2.37985	0.0387508	0.77978	-3.74349
ENSG00000188603.21,CLN3,protein_coding	5.29876	5.41971	5.3388	5.42425	5.34023	5.53104	5.2092	5.54763	5.75651	5.84942	ENSG00000188603	CLN3	protein_coding	ENSG00000188603.21,CLN3,protein_coding	5.3887	5.55441	0.165707	5.3388	5.53104	0.192232	0.165707	5.47155	2.37982	0.0387529	0.77978	-3.74351
ENSG00000100351.17,GRAP2,protein_coding	6.66472	6.3462	7.43749	7.16038	7.50133	7.12495	6.63301	6.30569	7.33791	7.25248	ENSG00000100351	GRAP2	protein_coding	ENSG00000100351.17,GRAP2,protein_coding	7.11489	6.83794	-0.276953	7.33791	7.12495	-0.212963	-0.276953	6.97642	-2.37953	0.0387718	0.77978	-3.74373
ENSG00000155974.12,GRIP1,protein_coding	0.839772	0.548606	0.276723	0.370262	1.5448	0.746533	0.248425	-0.892052	0.155096	-0.0449325	ENSG00000155974	GRIP1	protein_coding	ENSG00000155974.12,GRIP1,protein_coding	0.612963	0.145683	-0.46728	0.276723	0.370262	0.0935391	-0.46728	0.379323	-2.37875	0.038823	0.77978	-3.74433
ENSG00000179941.9,BBS10,protein_coding	4.09851	3.71001	4.07951	3.95412	4.18156	4.08404	4.00036	3.50925	3.52642	3.52934	ENSG00000179941	BBS10	protein_coding	ENSG00000179941.9,BBS10,protein_coding	3.97727	3.75735	-0.21992	4.07951	3.71001	-0.369497	-0.21992	3.86731	-2.37811	0.0388654	0.77978	-3.74483
ENSG00000243896.4,OR2A7,protein_coding	0.558963	-0.00329806	0.170789	0.544592	0.653247	0.261106	0.270967	0.0227007	0.917767	0.0942303	ENSG00000243896	OR2A7	protein_coding	ENSG00000243896.4,OR2A7,protein_coding	0.514347	0.183866	-0.330481	0.558963	0.0942303	-0.464733	-0.330481	0.349107	-2.37529	0.0390529	0.77978	-3.747
ENSG00000101335.10,MYL9,protein_coding	2.96428	2.42134	5.17036	4.20663	2.8462	-0.638589	2.80856	2.39396	2.7045	2.40951	ENSG00000101335	MYL9	protein_coding	ENSG00000101335.10,MYL9,protein_coding	3.29878	2.15857	-1.14021	2.8462	2.40951	-0.436693	-1.14021	2.72868	-2.37504	0.0390695	0.77978	-3.7472
ENSG00000268555.2,AC123912.4,lncRNA	0.209956	-0.182004	1.52801	0.950806	1.33752	-1.15009	-0.674171	-0.989899	1.17921	0.96417	ENSG00000268555	AC123912.4	lncRNA	ENSG00000268555.2,AC123912.4,lncRNA	0.716105	-0.0814035	-0.797508	1.17921	-0.182004	-1.36121	-0.797508	0.317351	-2.37352	0.0391708	0.77978	-3.74837
ENSG00000221968.9,FADS3,protein_coding	3.79618	2.94501	3.13426	3.04295	2.00082	1.98532	3.32448	2.98617	4.47621	3.0285	ENSG00000221968	FADS3	protein_coding	ENSG00000221968.9,FADS3,protein_coding	3.34639	2.79759	-0.548801	3.32448	2.98617	-0.338308	-0.548801	3.07199	-2.37292	0.0392106	0.77978	-3.74883
ENSG00000165458.14,INPPL1,protein_coding	6.60209	6.95214	6.61089	6.67873	6.05006	6.06619	6.55737	7.04806	6.65682	6.95578	ENSG00000165458	INPPL1	protein_coding	ENSG00000165458.14,INPPL1,protein_coding	6.49545	6.74018	0.244733	6.60209	6.95214	0.350048	0.244733	6.61781	2.37292	0.0392112	0.77978	-3.74884
ENSG00000256223.6,ZNF10,protein_coding	3.38661	3.00543	3.57678	3.39487	3.26938	3.51812	3.42339	3.11826	3.77344	3.0543	ENSG00000256223	ZNF10	protein_coding	ENSG00000256223.6,ZNF10,protein_coding	3.48592	3.21819	-0.267726	3.42339	3.11826	-0.305131	-0.267726	3.35206	-2.37248	0.03924	0.77978	-3.74917
ENSG00000164296.7,TIGD6,protein_coding	1.74339	1.86095	2.03019	1.8357	2.24483	1.7751	1.89274	1.72796	1.62773	1.15113	ENSG00000164296	TIGD6	protein_coding	ENSG00000164296.7,TIGD6,protein_coding	1.90777	1.67017	-0.237607	1.89274	1.7751	-0.117633	-0.237607	1.78897	-2.37182	0.0392841	0.77978	-3.74968
ENSG00000142687.18,KIAA0319L,protein_coding	6.00396	6.29622	6.0884	6.21379	6.11291	6.1535	6.03061	6.28165	6.39554	6.4349	ENSG00000142687	KIAA0319L	protein_coding	ENSG00000142687.18,KIAA0319L,protein_coding	6.12628	6.27601	0.149728	6.0884	6.28165	0.193243	0.149728	6.20115	2.37032	0.0393848	0.77978	-3.75084
ENSG00000196924.18,FLNA,protein_coding	11.3416	11.6153	11.7035	11.5255	11.2987	11.4594	11.6013	11.9368	11.2195	11.7205	ENSG00000196924	FLNA	protein_coding	ENSG00000196924.18,FLNA,protein_coding	11.4329	11.6515	0.218576	11.3416	11.6153	0.273609	0.218576	11.5422	2.36996	0.0394089	0.77978	-3.75111
ENSG00000121895.8,TMEM156,protein_coding	4.17246	3.73121	3.867	3.94526	5.09402	4.68925	3.60957	3.23926	4.5067	3.85708	ENSG00000121895	TMEM156	protein_coding	ENSG00000121895.8,TMEM156,protein_coding	4.24995	3.89241	-0.357537	4.17246	3.85708	-0.315376	-0.357537	4.07118	-2.36926	0.0394558	0.77978	-3.75165
ENSG00000111670.16,GNPTAB,protein_coding	6.95454	7.22617	6.85087	6.94873	6.85987	6.8893	7.47535	7.87695	6.65682	7.09151	ENSG00000111670	GNPTAB	protein_coding	ENSG00000111670.16,GNPTAB,protein_coding	6.95949	7.20653	0.247039	6.85987	7.09151	0.231633	0.247039	7.08301	2.36784	0.0395516	0.77978	-3.75275
ENSG00000164181.14,ELOVL7,protein_coding	3.29295	2.70895	4.55786	4.09092	4.12349	0.284006	3.04601	2.52815	3.78919	3.59233	ENSG00000164181	ELOVL7	protein_coding	ENSG00000164181.14,ELOVL7,protein_coding	3.7619	2.64087	-1.12103	3.78919	2.70895	-1.08025	-1.12103	3.20139	-2.3638	0.0398249	0.77978	-3.75587
ENSG00000251546.1,IGKV1D-39,IG_V_gene	5.25066	4.51049	3.59225	3.29382	3.85163	2.38013	3.89546	3.19819	5.13418	5.16945	ENSG00000251546	IGKV1D-39	IG_V_gene	ENSG00000251546.1,IGKV1D-39,IG_V_gene	4.34484	3.71042	-0.634421	3.89546	3.29382	-0.601637	-0.634421	4.02763	-2.36351	0.0398445	0.77978	-3.75609
ENSG00000105717.14,PBX4,protein_coding	2.01948	1.6545	2.31763	2.0574	2.61033	2.86707	2.17562	1.63254	2.78527	1.90395	ENSG00000105717	PBX4	protein_coding	ENSG00000105717.14,PBX4,protein_coding	2.38167	2.02309	-0.358572	2.31763	1.90395	-0.413679	-0.358572	2.20238	-2.3628	0.0398929	0.77978	-3.75664
ENSG00000227766.1,AL671277.1,unprocessed_pseudogene	0.147895	0.449753	0.302034	0.260289	0.673011	0.494994	0.378681	1.36209	-0.254549	0.770228	ENSG00000227766	AL671277.1	unprocessed_pseudogene	ENSG00000227766.1,AL671277.1,unprocessed_pseudogene	0.249414	0.66747	0.418056	0.302034	0.494994	0.19296	0.418056	0.458442	2.36266	0.0399022	0.77978	-3.75675
ENSG00000132326.12,PER2,protein_coding	4.29563	4.61569	4.09588	4.31718	4.59552	4.38212	3.76654	4.41621	3.7655	4.12601	ENSG00000132326	PER2	protein_coding	ENSG00000132326.12,PER2,protein_coding	4.10382	4.37144	0.267628	4.09588	4.38212	0.286237	0.267628	4.23763	2.36262	0.0399047	0.77978	-3.75678
ENSG00000156795.8,NTAQ1,protein_coding	2.2731	2.13992	2.47056	2.46316	2.76105	2.48267	2.49096	2.21887	3.09932	2.76242	ENSG00000156795	NTAQ1	protein_coding	ENSG00000156795.8,NTAQ1,protein_coding	2.619	2.41341	-0.205588	2.49096	2.46316	-0.0277966	-0.205588	2.5162	-2.3626	0.0399064	0.77978	-3.7568
ENSG00000184164.15,CRELD2,protein_coding	4.02272	4.06425	3.91905	3.95191	3.89014	4.14316	4.00036	4.19332	4.19013	4.41533	ENSG00000184164	CRELD2	protein_coding	ENSG00000184164.15,CRELD2,protein_coding	4.00448	4.1536	0.149117	4.00036	4.14316	0.142798	0.149117	4.07904	2.3586	0.0401792	0.77978	-3.75989
ENSG00000125912.11,NCLN,protein_coding	5.40124	5.55546	5.16261	5.14849	5.20338	5.41264	5.09065	5.40272	5.36805	5.47027	ENSG00000125912	NCLN	protein_coding	ENSG00000125912.11,NCLN,protein_coding	5.24519	5.39791	0.152729	5.20338	5.41264	0.209256	0.152729	5.32155	2.35849	0.0401863	0.77978	-3.75997
ENSG00000163956.13,LRPAP1,protein_coding	6.21398	6.31986	6.2083	6.11111	5.64858	5.96576	6.07011	6.31083	5.71244	6.18389	ENSG00000163956	LRPAP1	protein_coding	ENSG00000163956.13,LRPAP1,protein_coding	5.97068	6.17829	0.207607	6.07011	6.18389	0.113775	0.207607	6.07449	2.3568	0.0403021	0.77978	-3.76127
ENSG00000167840.13,ZNF232,protein_coding	3.02596	2.81601	3.00151	2.95743	3.49154	3.27403	2.83149	2.71831	2.94849	2.55517	ENSG00000167840	ZNF232	protein_coding	ENSG00000167840.13,ZNF232,protein_coding	3.0598	2.86419	-0.195608	3.00151	2.81601	-0.185495	-0.195608	2.96199	-2.35636	0.0403324	0.77978	-3.76161
ENSG00000160949.17,TONSL,protein_coding	2.72491	2.42655	2.46497	2.27803	2.42462	2.49745	2.46675	2.3891	3.11607	2.36896	ENSG00000160949	TONSL	protein_coding	ENSG00000160949.17,TONSL,protein_coding	2.63947	2.39202	-0.247449	2.46675	2.3891	-0.0776554	-0.247449	2.51574	-2.35453	0.0404585	0.77978	-3.76303
ENSG00000138735.16,PDE5A,protein_coding	4.26124	3.75625	6.06133	5.37068	4.90327	2.04687	4.04356	3.85581	4.40983	4.22588	ENSG00000138735	PDE5A	protein_coding	ENSG00000138735.16,PDE5A,protein_coding	4.73584	3.8511	-0.884748	4.40983	3.85581	-0.554022	-0.884748	4.29347	-2.35367	0.0405174	0.77978	-3.76369
ENSG00000136938.9,ANP32B,protein_coding	4.14889	3.89798	4.08317	3.91155	3.90065	3.78216	3.92596	3.7154	4.42672	4.33691	ENSG00000136938	ANP32B	protein_coding	ENSG00000136938.9,ANP32B,protein_coding	4.09708	3.9288	-0.168276	4.08317	3.89798	-0.185187	-0.168276	4.01294	-2.35217	0.0406208	0.77978	-3.76484
ENSG00000141985.9,SH3GL1,protein_coding	4.8119	5.00325	4.83321	4.86593	4.93021	5.1568	4.68128	4.78223	4.60343	4.76438	ENSG00000141985	SH3GL1	protein_coding	ENSG00000141985.9,SH3GL1,protein_coding	4.77201	4.91452	0.142511	4.8119	4.86593	0.0540313	0.142511	4.84326	2.35166	0.0406563	0.77978	-3.76524
ENSG00000237310.2,GS1-124K5.4,lncRNA	0.716916	0.761413	0.25096	0.288578	-0.0837182	0.589942	-0.0260145	0.754639	-1.46266	-0.676288	ENSG00000237310	GS1-124K5.4	lncRNA	ENSG00000237310.2,GS1-124K5.4,lncRNA	-0.120903	0.343657	0.46456	-0.0260145	0.589942	0.615957	0.46456	0.111377	2.35126	0.040684	0.77978	-3.76555
ENSG00000131849.12,ZNF132,protein_coding	2.5258	2.35733	3.24608	3.01359	3.26287	3.13295	2.26817	1.59084	3.60862	2.91103	ENSG00000131849	ZNF132	protein_coding	ENSG00000131849.12,ZNF132,protein_coding	2.98231	2.60115	-0.381161	3.24608	2.91103	-0.335048	-0.381161	2.79173	-2.35005	0.040768	0.77978	-3.76648
ENSG00000165716.11,DIPK1B,protein_coding	2.57379	2.15882	2.24118	2.08992	0.368156	-1.49522	1.23128	1.07808	2.199	0.57015	ENSG00000165716	DIPK1B	protein_coding	ENSG00000165716.11,DIPK1B,protein_coding	1.72268	0.880349	-0.842333	2.199	1.07808	-1.12092	-0.842333	1.30152	-2.34937	0.040815	0.77978	-3.76701
ENSG00000257221.4,AC007569.1,lncRNA	1.84467	0.989682	1.01879	0.65736	-0.644019	-1.08997	0.643444	0.508127	2.64803	1.00001	ENSG00000257221	AC007569.1	lncRNA	ENSG00000257221.4,AC007569.1,lncRNA	1.10218	0.413043	-0.689139	1.01879	0.65736	-0.361426	-0.689139	0.757613	-2.34893	0.0408454	0.77978	-3.76734
ENSG00000274428.1,RNVU1-25,snRNA	0.673523	0.989682	0.891172	0.9684	-0.972073	-0.923319	-0.550435	0.842547	-1.03524	0.2512	ENSG00000274428	RNVU1-25	snRNA	ENSG00000274428.1,RNVU1-25,snRNA	-0.19861	0.425702	0.624312	-0.550435	0.842547	1.39298	0.624312	0.113546	2.34579	0.0410649	0.77978	-3.76978
ENSG00000260912.1,AL158206.1,lncRNA	0.460279	0.180566	1.40491	1.40298	1.85272	1.50964	1.04764	0.739453	1.45415	0.392754	ENSG00000260912	AL158206.1	lncRNA	ENSG00000260912.1,AL158206.1,lncRNA	1.24394	0.845078	-0.398861	1.40491	0.739453	-0.665458	-0.398861	1.04451	-2.34541	0.0410909	0.77978	-3.77006
ENSG00000186230.7,ZNF749,protein_coding	3.28576	3.13834	3.29732	3.08388	4.13956	3.90358	3.04274	2.65497	3.56658	3.23437	ENSG00000186230	ZNF749	protein_coding	ENSG00000186230.7,ZNF749,protein_coding	3.46639	3.20303	-0.263367	3.29732	3.13834	-0.158984	-0.263367	3.33471	-2.34481	0.0411333	0.77978	-3.77053
ENSG00000271122.1,AC018647.2,lncRNA	2.86651	3.14783	2.90156	3.15858	2.81985	2.94098	2.88727	2.99259	2.58324	2.61418	ENSG00000271122	AC018647.2	lncRNA	ENSG00000271122.1,AC018647.2,lncRNA	2.81169	2.97083	0.159146	2.86651	2.99259	0.126082	0.159146	2.89126	2.34321	0.0412451	0.77978	-3.77176
ENSG00000085840.13,ORC1,protein_coding	0.971017	0.728054	0.326909	-0.0580724	2.00082	0.746533	0.967099	0.990992	1.19506	0.945908	ENSG00000085840	ORC1	protein_coding	ENSG00000085840.13,ORC1,protein_coding	1.09218	0.670683	-0.421498	0.971017	0.746533	-0.224484	-0.421498	0.881432	-2.34311	0.0412525	0.77978	-3.77184
ENSG00000171448.9,ZBTB26,protein_coding	3.31076	2.93408	3.40052	3.31804	3.66933	3.62287	3.11617	2.88284	3.85054	3.49521	ENSG00000171448	ZBTB26	protein_coding	ENSG00000171448.9,ZBTB26,protein_coding	3.46946	3.25061	-0.218853	3.40052	3.31804	-0.0824842	-0.218853	3.36004	-2.3396	0.0414997	0.77978	-3.77456
ENSG00000129245.12,FXR2,protein_coding	4.87791	5.23093	4.90621	5.03723	5.16377	5.23747	5.14277	5.12594	4.5272	4.93148	ENSG00000129245	FXR2	protein_coding	ENSG00000129245.12,FXR2,protein_coding	4.92357	5.11261	0.189037	4.90621	5.12594	0.219734	0.189037	5.01809	2.33931	0.0415201	0.77978	-3.77478
ENSG00000164849.10,GPR146,protein_coding	1.428	0.298886	1.47335	1.06968	3.16857	3.02834	0.677593	-0.222877	0.549727	-0.46607	ENSG00000164849	GPR146	protein_coding	ENSG00000164849.10,GPR146,protein_coding	1.45945	0.741592	-0.717856	1.428	0.298886	-1.12912	-0.717856	1.10052	-2.33723	0.0416673	0.77978	-3.77639
ENSG00000091732.17,ZC3HC1,protein_coding	3.48088	3.35869	3.50503	3.41746	3.64702	3.5468	3.37738	3.20096	3.42923	3.28246	ENSG00000091732	ZC3HC1	protein_coding	ENSG00000091732.17,ZC3HC1,protein_coding	3.48791	3.36128	-0.126631	3.48088	3.35869	-0.12219	-0.126631	3.42459	-2.33666	0.0417072	0.77978	-3.77682
ENSG00000054983.17,GALC,protein_coding	5.20282	5.46723	5.28508	5.32787	4.72423	4.89105	5.59764	5.76475	4.90758	5.4306	ENSG00000054983	GALC	protein_coding	ENSG00000054983.17,GALC,protein_coding	5.14347	5.3763	0.23283	5.20282	5.4306	0.227776	0.23283	5.25988	2.33657	0.0417137	0.77978	-3.77689
ENSG00000170456.16,DENND5B,protein_coding	4.64643	3.90172	3.43525	3.07984	1.42171	0.887779	3.48012	2.97973	4.70796	3.24187	ENSG00000170456	DENND5B	protein_coding	ENSG00000170456.16,DENND5B,protein_coding	3.53829	2.81819	-0.720105	3.48012	3.07984	-0.400282	-0.720105	3.17824	-2.33571	0.0417749	0.77978	-3.77756
ENSG00000160216.21,AGPAT3,protein_coding	6.26786	6.53797	6.42287	6.45011	6.3535	6.33338	6.44632	6.59414	5.99139	6.47047	ENSG00000160216	AGPAT3	protein_coding	ENSG00000160216.21,AGPAT3,protein_coding	6.29639	6.47721	0.180827	6.3535	6.47047	0.116972	0.180827	6.3868	2.33554	0.0417869	0.77978	-3.77769
ENSG00000229590.3,MSX2P1,processed_pseudogene	-0.02005	0.429142	0.636453	1.40298	1.23489	1.18406	0.178603	0.232493	-0.592717	0.365532	ENSG00000229590	MSX2P1	processed_pseudogene	ENSG00000229590.3,MSX2P1,processed_pseudogene	0.287436	0.722842	0.435406	0.178603	0.429142	0.250539	0.435406	0.505139	2.33526	0.0418073	0.77978	-3.77791
ENSG00000053918.18,KCNQ1,protein_coding	4.46903	4.74222	4.43454	4.31546	3.8143	4.08077	4.30618	4.61548	3.41238	4.16797	ENSG00000053918	KCNQ1	protein_coding	ENSG00000053918.18,KCNQ1,protein_coding	4.08729	4.38438	0.297097	4.30618	4.31546	0.00928221	0.297097	4.23583	2.3316	0.0420682	0.77978	-3.78074
ENSG00000023171.18,GRAMD1B,protein_coding	3.90337	4.27815	3.73383	4.04191	4.13423	3.86042	3.89001	4.14372	3.62334	4.09112	ENSG00000023171	GRAMD1B	protein_coding	ENSG00000023171.18,GRAMD1B,protein_coding	3.85696	4.08306	0.226108	3.89001	4.09112	0.201111	0.226108	3.97001	2.33143	0.0420799	0.77978	-3.78086
ENSG00000154511.12,DIPK1A,protein_coding	4.22788	4.06258	3.67208	3.51646	4.56014	4.3253	3.96278	3.8093	3.84049	3.27151	ENSG00000154511	DIPK1A	protein_coding	ENSG00000154511.12,DIPK1A,protein_coding	4.05267	3.79703	-0.255643	3.96278	3.8093	-0.153481	-0.255643	3.92485	-2.3308	0.0421251	0.77978	-3.78135
ENSG00000185621.11,LMLN,protein_coding	2.08718	1.74899	2.43668	2.13735	2.00861	2.37481	2.34985	1.88111	2.6012	1.72275	ENSG00000185621	LMLN	protein_coding	ENSG00000185621.11,LMLN,protein_coding	2.29671	1.973	-0.323704	2.34985	1.88111	-0.468738	-0.323704	2.13486	-2.33017	0.0421704	0.77978	-3.78184
ENSG00000213742.7,ZNF337-AS1,lncRNA	0.738132	0.429142	0.467771	0.422257	1.23489	0.779137	0.821982	0.434598	2.09299	1.58792	ENSG00000213742	ZNF337-AS1	lncRNA	ENSG00000213742.7,ZNF337-AS1,lncRNA	1.07115	0.730612	-0.340541	0.821982	0.434598	-0.387384	-0.340541	0.900882	-2.32846	0.042293	0.77978	-3.78316
ENSG00000241280.1,AC106712.1,lncRNA	0.673523	0.470073	0.636453	0.613305	-0.460573	-4.38275	1.29866	0.316762	0.0544016	-1.13926	ENSG00000241280	AC106712.1	lncRNA	ENSG00000241280.1,AC106712.1,lncRNA	0.440493	-0.824374	-1.26487	0.636453	0.316762	-0.319691	-1.26487	-0.191941	-2.32806	0.0423217	0.77978	-3.78347
ENSG00000162129.14,CLPB,protein_coding	5.2916	5.53209	5.26671	5.37892	5.16639	5.03299	5.11811	5.41173	4.83101	5.33735	ENSG00000162129	CLPB	protein_coding	ENSG00000162129.14,CLPB,protein_coding	5.13477	5.33862	0.203851	5.16639	5.37892	0.212532	0.203851	5.23669	2.32793	0.0423314	0.77978	-3.78357
ENSG00000163328.13,GPR155,protein_coding	4.88268	4.85758	5.3411	5.36653	5.99224	5.58966	5.21793	4.82961	5.78952	5.11532	ENSG00000163328	GPR155	protein_coding	ENSG00000163328.13,GPR155,protein_coding	5.44469	5.15174	-0.292953	5.3411	5.11532	-0.225774	-0.292953	5.29822	-2.3277	0.0423482	0.77978	-3.78375
ENSG00000189420.8,ZFP92,protein_coding	1.29115	2.12077	1.76488	2.41906	1.78168	1.15951	1.99106	2.77526	2.0845	2.83864	ENSG00000189420	ZFP92	protein_coding	ENSG00000189420.8,ZFP92,protein_coding	1.78265	2.26265	0.479994	1.78168	2.41906	0.637384	0.479994	2.02265	2.32719	0.0423848	0.77978	-3.78414
ENSG00000159231.6,CBR3,protein_coding	2.30188	1.31583	1.36943	1.38998	2.574	2.64626	1.46431	0.376883	0.917767	-0.158889	ENSG00000159231	CBR3	protein_coding	ENSG00000159231.6,CBR3,protein_coding	1.72548	1.11401	-0.611466	1.46431	1.31583	-0.148485	-0.611466	1.41975	-2.32626	0.0424519	0.77978	-3.78486
ENSG00000120885.22,CLU,protein_coding	5.39039	5.0504	6.69031	5.98064	5.66779	2.69407	4.86105	4.49745	5.51502	5.41325	ENSG00000120885	CLU	protein_coding	ENSG00000120885.22,CLU,protein_coding	5.62491	4.72716	-0.897748	5.51502	5.0504	-0.464614	-0.897748	5.17604	-2.3259	0.0424776	0.77978	-3.78514
ENSG00000158411.11,MITD1,protein_coding	4.92608	4.6966	4.90208	4.76006	4.8565	4.95754	4.76307	4.57649	5.21415	4.7825	ENSG00000158411	MITD1	protein_coding	ENSG00000158411.11,MITD1,protein_coding	4.93238	4.75464	-0.177737	4.90208	4.76006	-0.14202	-0.177737	4.84351	-2.32527	0.0425235	0.77978	-3.78563
ENSG00000171206.15,TRIM8,protein_coding	5.95553	6.31916	5.98719	5.94054	5.63416	5.6537	6.00898	6.25953	5.6993	6.14789	ENSG00000171206	TRIM8	protein_coding	ENSG00000171206.15,TRIM8,protein_coding	5.85703	6.06416	0.207129	5.95553	6.14789	0.192358	0.207129	5.9606	2.32176	0.0427777	0.77978	-3.78834
ENSG00000102225.16,CDK16,protein_coding	4.85138	5.08293	4.69076	4.93019	5.27707	5.24113	4.738	5.061	4.80542	4.89981	ENSG00000102225	CDK16	protein_coding	ENSG00000102225.16,CDK16,protein_coding	4.87253	5.04301	0.170485	4.80542	5.061	0.255578	0.170485	4.95777	2.32101	0.0428325	0.77978	-3.78892
ENSG00000186106.11,ANKRD46,protein_coding	3.96765	3.50373	3.89013	3.96512	4.12349	4.03088	3.9045	3.62533	3.85803	3.68333	ENSG00000186106	ANKRD46	protein_coding	ENSG00000186106.11,ANKRD46,protein_coding	3.94876	3.76168	-0.187084	3.9045	3.68333	-0.221165	-0.187084	3.85522	-2.32052	0.0428685	0.77978	-3.7893
ENSG00000130517.14,PGPEP1,protein_coding	5.34444	5.4898	5.09905	5.24097	5.19144	5.18445	5.41298	5.63536	5.25632	5.49717	ENSG00000130517	PGPEP1	protein_coding	ENSG00000130517.14,PGPEP1,protein_coding	5.26084	5.40955	0.148704	5.25632	5.4898	0.233481	0.148704	5.3352	2.31942	0.0429483	0.77978	-3.79015
ENSG00000136161.12,RCBTB2,protein_coding	5.53302	5.8784	5.5797	5.79529	5.15502	4.94233	5.63451	6.02407	5.18269	5.99364	ENSG00000136161	RCBTB2	protein_coding	ENSG00000136161.12,RCBTB2,protein_coding	5.41699	5.72675	0.30976	5.53302	5.8784	0.345373	0.30976	5.57187	2.31905	0.0429756	0.77978	-3.79044
ENSG00000257108.2,NHLRC4,protein_coding	1.26215	0.509874	1.39318	0.741629	1.34986	1.71739	0.554361	-0.0546051	0.420829	-0.158889	ENSG00000257108	NHLRC4	protein_coding	ENSG00000257108.2,NHLRC4,protein_coding	0.996076	0.551079	-0.444997	1.26215	0.509874	-0.752278	-0.444997	0.773577	-2.31856	0.0430111	0.77978	-3.79081
ENSG00000102230.14,PCYT1B,protein_coding	0.716916	-0.15064	2.19464	1.74674	1.79075	-1.94979	0.980839	0.91192	0.524852	0.221142	ENSG00000102230	PCYT1B	protein_coding	ENSG00000102230.14,PCYT1B,protein_coding	1.2416	0.155874	-1.08573	0.980839	0.221142	-0.759697	-1.08573	0.698736	-2.31745	0.0430923	0.77978	-3.79167
ENSG00000185304.15,RGPD2,protein_coding	3.51815	3.14467	4.13338	3.98686	4.4964	3.71212	2.69645	2.12265	2.61894	2.03067	ENSG00000185304	RGPD2	protein_coding	ENSG00000185304.15,RGPD2,protein_coding	3.49267	2.99939	-0.493271	3.51815	3.14467	-0.373478	-0.493271	3.24603	-2.31635	0.0431727	0.77978	-3.79252
ENSG00000164815.11,ORC5,protein_coding	3.95412	3.49632	3.99667	3.89094	4.08897	4.168	3.96451	3.57702	3.863	3.73742	ENSG00000164815	ORC5	protein_coding	ENSG00000164815.11,ORC5,protein_coding	3.97345	3.77394	-0.199512	3.96451	3.73742	-0.227085	-0.199512	3.8737	-2.31409	0.043339	0.77978	-3.79427
ENSG00000179348.12,GATA2,protein_coding	0.534918	0.449753	1.92822	1.32318	2.8592	1.75065	1.21974	0.724105	1.06307	0.982204	ENSG00000179348	GATA2	protein_coding	ENSG00000179348.12,GATA2,protein_coding	1.52103	1.04598	-0.475052	1.21974	0.982204	-0.237538	-0.475052	1.2835	-2.31378	0.0433618	0.77978	-3.79451
ENSG00000275835.5,TUBGCP5,protein_coding	4.37735	3.95316	4.34605	4.14801	4.38996	4.60309	4.16588	3.94953	4.7258	4.11174	ENSG00000275835	TUBGCP5	protein_coding	ENSG00000275835.5,TUBGCP5,protein_coding	4.40101	4.1531	-0.247904	4.37735	4.11174	-0.265605	-0.247904	4.27706	-2.31325	0.0434013	0.77978	-3.79492
ENSG00000160685.13,ZBTB7B,protein_coding	6.67953	7.19961	6.88843	7.03814	6.99604	6.78605	6.67138	6.97193	5.72819	6.74156	ENSG00000160685	ZBTB7B	protein_coding	ENSG00000160685.13,ZBTB7B,protein_coding	6.59272	6.94746	0.354742	6.67953	6.97193	0.292398	0.354742	6.77009	2.31222	0.0434768	0.77978	-3.79571
ENSG00000160888.7,IER2,protein_coding	6.75693	7.43246	6.94476	7.30782	6.10474	6.09965	6.92474	7.58707	5.89459	6.13435	ENSG00000160888	IER2	protein_coding	ENSG00000160888.7,IER2,protein_coding	6.52515	6.91227	0.387116	6.75693	7.30782	0.550887	0.387116	6.71871	2.31159	0.0435241	0.77978	-3.79621
ENSG00000275318.1,AL136981.2,unprocessed_pseudogene	1.52884	0.88763	1.48445	1.42863	1.51226	1.70895	1.67337	1.31164	2.464	1.65691	ENSG00000275318	AL136981.2	unprocessed_pseudogene	ENSG00000275318.1,AL136981.2,unprocessed_pseudogene	1.73258	1.39875	-0.333832	1.52884	1.42863	-0.100217	-0.333832	1.56567	-2.31095	0.0435712	0.77978	-3.7967
ENSG00000275994.1,SNORA24,snoRNA	0.460279	0.52937	0.907755	0.678893	0.392202	0.00956717	0.336556	0.232493	1.27182	0.496777	ENSG00000275994	SNORA24	snoRNA	ENSG00000275994.1,SNORA24,snoRNA	0.673722	0.38942	-0.284302	0.460279	0.496777	0.0364978	-0.284302	0.531571	-2.31028	0.0436205	0.77978	-3.79721
ENSG00000121542.12,SEC22A,protein_coding	4.12291	3.99933	4.15612	4.15954	4.38698	4.09379	4.0679	3.95282	4.08131	3.9169	ENSG00000121542	SEC22A	protein_coding	ENSG00000121542.12,SEC22A,protein_coding	4.16304	4.02448	-0.138565	4.12291	3.99933	-0.123582	-0.138565	4.09376	-2.30984	0.0436532	0.77978	-3.79755
ENSG00000152952.12,PLOD2,protein_coding	-0.0561192	-0.423012	2.29259	1.641	0.462023	-1.8467	0.202254	-0.482939	0.155096	0.159081	ENSG00000152952	PLOD2	protein_coding	ENSG00000152952.12,PLOD2,protein_coding	0.61117	-0.190514	-0.801684	0.202254	-0.423012	-0.625267	-0.801684	0.210328	-2.30976	0.0436595	0.77978	-3.79762
ENSG00000279873.2,LINC01126,lncRNA	1.83486	2.23204	2.24771	2.48777	2.01637	2.13767	2.62825	3.07657	2.6012	2.61418	ENSG00000279873	LINC01126	lncRNA	ENSG00000279873.2,LINC01126,lncRNA	2.26568	2.50965	0.243971	2.24771	2.48777	0.240067	0.243971	2.38766	2.30963	0.0436687	0.77978	-3.79772
ENSG00000100211.10,CBY1,protein_coding	1.97549	1.71534	2.03019	2.01571	2.61545	2.6374	2.04437	1.0901	2.36936	1.8061	ENSG00000100211	CBY1	protein_coding	ENSG00000100211.10,CBY1,protein_coding	2.20697	1.85293	-0.354042	2.04437	1.8061	-0.23827	-0.354042	2.02995	-2.30926	0.0436964	0.77978	-3.798
ENSG00000198952.8,SMG5,protein_coding	6.37967	6.59806	6.50452	6.59165	6.72023	6.69713	6.4317	6.66693	6.59617	6.76161	ENSG00000198952	SMG5	protein_coding	ENSG00000198952.8,SMG5,protein_coding	6.52646	6.66308	0.136618	6.50452	6.66693	0.162413	0.136618	6.59477	2.30919	0.0437018	0.77978	-3.79806
ENSG00000167562.13,ZNF701,protein_coding	4.9971	4.69337	4.90827	4.5729	4.56279	4.71686	4.98383	4.72651	5.10615	4.93032	ENSG00000167562	ZNF701	protein_coding	ENSG00000167562.13,ZNF701,protein_coding	4.91163	4.72799	-0.183636	4.98383	4.71686	-0.266967	-0.183636	4.81981	-2.30865	0.0437415	0.77978	-3.79847
ENSG00000005961.19,ITGA2B,protein_coding	5.12844	4.6716	6.96842	6.05972	5.6548	1.78316	4.7955	4.60609	5.29912	4.98612	ENSG00000005961	ITGA2B	protein_coding	ENSG00000005961.19,ITGA2B,protein_coding	5.56926	4.42134	-1.14792	5.29912	4.6716	-0.627527	-1.14792	4.9953	-2.30801	0.0437894	0.77978	-3.79897
ENSG00000186834.4,HEXIM1,protein_coding	5.20663	5.54771	5.1152	5.51833	5.48142	5.13413	5.25091	5.82894	4.70519	5.16156	ENSG00000186834	HEXIM1	protein_coding	ENSG00000186834.4,HEXIM1,protein_coding	5.15187	5.43813	0.286263	5.20663	5.51833	0.311701	0.286263	5.295	2.30597	0.0439414	0.77978	-3.80055
ENSG00000234444.10,ZNF736,protein_coding	5.34011	5.0563	5.26027	5.14656	5.36778	5.44094	5.27132	5.061	6.04978	5.36939	ENSG00000234444	ZNF736	protein_coding	ENSG00000234444.10,ZNF736,protein_coding	5.45785	5.21484	-0.243013	5.34011	5.14656	-0.193547	-0.243013	5.33634	-2.30571	0.0439607	0.77978	-3.80075
ENSG00000106012.18,IQCE,protein_coding	3.88921	4.15177	4.15264	4.03566	3.39369	3.63628	4.00709	4.23858	3.71141	4.17583	ENSG00000106012	IQCE	protein_coding	ENSG00000106012.18,IQCE,protein_coding	3.83081	4.04762	0.216815	3.88921	4.15177	0.262552	0.216815	3.93922	2.30537	0.0439858	0.77978	-3.80101
ENSG00000100647.8,SUSD6,protein_coding	6.63887	6.88633	6.54085	6.60507	6.2508	6.24131	6.62264	6.98386	6.38737	6.66199	ENSG00000100647	SUSD6	protein_coding	ENSG00000100647.8,SUSD6,protein_coding	6.48811	6.67571	0.187607	6.54085	6.66199	0.121136	0.187607	6.58191	2.3052	0.0439987	0.77978	-3.80114
ENSG00000204514.10,ZNF814,protein_coding	4.47378	3.97643	4.3821	4.30857	4.77997	4.78567	4.30208	4.23723	5.14544	4.25584	ENSG00000204514	ZNF814	protein_coding	ENSG00000204514.10,ZNF814,protein_coding	4.61667	4.31275	-0.303926	4.47378	4.25584	-0.217941	-0.303926	4.46471	-2.30428	0.0440679	0.77978	-3.80186
ENSG00000173744.17,AGFG1,protein_coding	6.53586	6.61783	6.47909	6.60858	6.49345	6.5428	6.48751	6.69057	6.55837	6.66722	ENSG00000173744	AGFG1	protein_coding	ENSG00000173744.17,AGFG1,protein_coding	6.51086	6.6254	0.114546	6.49345	6.61783	0.124379	0.114546	6.56813	2.30426	0.0440688	0.77978	-3.80187
ENSG00000162302.13,RPS6KA4,protein_coding	5.45588	5.73725	5.41763	5.34649	5.12394	5.20484	5.69827	5.99119	4.98257	5.70894	ENSG00000162302	RPS6KA4	protein_coding	ENSG00000162302.13,RPS6KA4,protein_coding	5.33566	5.59774	0.262083	5.41763	5.70894	0.291308	0.262083	5.4667	2.304	0.044089	0.77978	-3.80208
ENSG00000138160.6,KIF11,protein_coding	2.65969	2.07507	2.13954	2.0574	4.01153	3.36006	2.13318	2.01956	3.20879	2.54913	ENSG00000138160	KIF11	protein_coding	ENSG00000138160.6,KIF11,protein_coding	2.83055	2.41225	-0.4183	2.65969	2.07507	-0.584618	-0.4183	2.6214	-2.30311	0.0441551	0.77978	-3.80276
ENSG00000138722.10,MMRN1,protein_coding	3.68313	3.49632	5.35022	4.59996	3.92558	1.86138	3.37478	3.24195	4.30233	4.00774	ENSG00000138722	MMRN1	protein_coding	ENSG00000138722.10,MMRN1,protein_coding	4.12721	3.44147	-0.68574	3.92558	3.49632	-0.429264	-0.68574	3.78434	-2.30245	0.0442045	0.77978	-3.80327
ENSG00000198498.10,TMA16,protein_coding	3.57527	3.46122	3.42377	3.46471	3.50263	3.44887	3.53935	3.26069	3.80993	3.38769	ENSG00000198498	TMA16	protein_coding	ENSG00000198498.10,TMA16,protein_coding	3.57019	3.40464	-0.165552	3.53935	3.44887	-0.0904769	-0.165552	3.48741	-2.30182	0.0442521	0.77978	-3.80376
ENSG00000229676.3,ZNF492,protein_coding	0.695382	0.298886	0.822866	0.544592	0.907967	1.1091	0.178603	-0.193433	0.668047	-0.0819267	ENSG00000229676	ZNF492	protein_coding	ENSG00000229676.3,ZNF492,protein_coding	0.654573	0.335444	-0.319129	0.695382	0.298886	-0.396496	-0.319129	0.495009	-2.30102	0.0443121	0.77978	-3.80437
ENSG00000179639.10,FCER1A,protein_coding	4.60516	4.59964	4.4374	3.35529	4.95665	4.4596	4.71455	3.0916	3.47215	3.77928	ENSG00000179639	FCER1A	protein_coding	ENSG00000179639.10,FCER1A,protein_coding	4.43718	3.85708	-0.5801	4.60516	3.77928	-0.825882	-0.5801	4.14713	-2.30002	0.0443879	0.77978	-3.80515
ENSG00000184500.16,PROS1,protein_coding	2.54999	2.03472	3.87966	3.2223	2.57925	-0.976758	2.18158	1.82467	2.92491	2.68746	ENSG00000184500	PROS1	protein_coding	ENSG00000184500.16,PROS1,protein_coding	2.82308	1.75848	-1.0646	2.57925	2.03472	-0.544532	-1.0646	2.29078	-2.29962	0.0444182	0.77978	-3.80546
ENSG00000182183.15,SHISAL2A,protein_coding	3.64713	3.08663	3.59993	3.48013	3.92352	4.0873	3.15304	2.61392	4.47621	3.64423	ENSG00000182183	SHISAL2A	protein_coding	ENSG00000182183.15,SHISAL2A,protein_coding	3.75997	3.38244	-0.377524	3.64713	3.48013	-0.166999	-0.377524	3.5712	-2.29758	0.0445716	0.77978	-3.80703
ENSG00000164889.14,SLC4A2,protein_coding	5.50312	5.91452	5.39649	5.67789	5.55981	5.3006	5.43498	5.80816	5.66057	5.96162	ENSG00000164889	SLC4A2	protein_coding	ENSG00000164889.14,SLC4A2,protein_coding	5.51099	5.73256	0.221563	5.50312	5.80816	0.305035	0.221563	5.62178	2.2975	0.0445779	0.77978	-3.8071
ENSG00000181904.9,C5orf24,protein_coding	4.54473	4.39302	4.52061	4.55991	4.62372	4.46337	4.74003	4.50645	5.03306	4.74734	ENSG00000181904	C5orf24	protein_coding	ENSG00000181904.9,C5orf24,protein_coding	4.69243	4.53402	-0.158415	4.62372	4.50645	-0.117274	-0.158415	4.61322	-2.2961	0.0446843	0.77978	-3.80818
ENSG00000234912.12,SNHG20,lncRNA	3.36632	2.98792	3.47474	3.36529	3.41145	3.43359	3.07192	2.95035	3.92135	3.3978	ENSG00000234912	SNHG20	lncRNA	ENSG00000234912.12,SNHG20,lncRNA	3.44915	3.22699	-0.222163	3.41145	3.36529	-0.0461576	-0.222163	3.33807	-2.29603	0.0446897	0.77978	-3.80824
ENSG00000140525.19,FANCI,protein_coding	3.76034	3.49879	3.43811	3.40136	4.34447	4.10187	4.04028	3.90428	4.31145	3.84481	ENSG00000140525	FANCI	protein_coding	ENSG00000140525.19,FANCI,protein_coding	3.97893	3.75022	-0.228708	4.04028	3.84481	-0.195468	-0.228708	3.86458	-2.29573	0.0447123	0.77978	-3.80847
ENSG00000275198.1,AL512791.2,lncRNA	1.66801	2.3736	1.46217	2.46316	1.23489	0.64405	1.42465	2.68699	0.420829	0.982204	ENSG00000275198	AL512791.2	lncRNA	ENSG00000275198.1,AL512791.2,lncRNA	1.24211	1.83	0.587892	1.42465	2.3736	0.94895	0.587892	1.53605	2.29526	0.044748	0.77978	-3.80883
ENSG00000182093.16,GET1,protein_coding	3.27128	3.25125	3.22307	3.2223	3.01443	2.53134	3.72429	3.50476	3.33579	2.79339	ENSG00000182093	GET1	protein_coding	ENSG00000182093.16,GET1,protein_coding	3.31377	3.06061	-0.253164	3.27128	3.2223	-0.0489796	-0.253164	3.18719	-2.29485	0.0447789	0.77978	-3.80915
ENSG00000130772.14,MED18,protein_coding	3.77837	3.7727	3.87545	3.81761	3.83199	3.27117	3.91884	3.55767	3.59673	3.56567	ENSG00000130772	MED18	protein_coding	ENSG00000130772.14,MED18,protein_coding	3.80028	3.59697	-0.203313	3.83199	3.56567	-0.266318	-0.203313	3.69862	-2.29447	0.044808	0.77978	-3.80944
ENSG00000184481.17,FOXO4,protein_coding	4.67833	5.09688	4.7015	4.63756	4.9168	4.98576	4.9273	5.15771	4.28762	4.67435	ENSG00000184481	FOXO4	protein_coding	ENSG00000184481.17,FOXO4,protein_coding	4.70231	4.91045	0.208142	4.7015	4.98576	0.284254	0.208142	4.80638	2.29047	0.0451132	0.77978	-3.81254
ENSG00000257267.3,ZNF271P,transcribed_unitary_pseudogene	4.91797	4.67488	4.94187	4.80604	5.00521	4.95932	4.88133	4.60505	4.76616	4.76438	ENSG00000257267	ZNF271P	transcribed_unitary_pseudogene	ENSG00000257267.3,ZNF271P,transcribed_unitary_pseudogene	4.90251	4.76193	-0.140574	4.91797	4.76438	-0.153591	-0.140574	4.83222	-2.28861	0.0452562	0.77978	-3.81398
ENSG00000101162.4,TUBB1,protein_coding	7.04564	6.5642	8.74213	8.08646	7.579	3.84318	6.79757	6.36131	7.16204	6.98793	ENSG00000101162	TUBB1	protein_coding	ENSG00000101162.4,TUBB1,protein_coding	7.46528	6.36862	-1.09666	7.16204	6.5642	-0.597847	-1.09666	6.91695	-2.28802	0.0453011	0.77978	-3.81443
ENSG00000010626.15,LRRC23,protein_coding	2.14393	2.16507	1.41655	1.96402	1.51226	1.86138	1.97742	2.14588	1.91298	1.90395	ENSG00000010626	LRRC23	protein_coding	ENSG00000010626.15,LRRC23,protein_coding	1.79263	2.00806	0.215434	1.91298	1.96402	0.0510396	0.215434	1.90034	2.28717	0.0453665	0.77978	-3.81509
ENSG00000280987.4,MATR3,protein_coding	4.06322	3.15412	3.0283	2.70274	2.34678	2.18711	3.5347	3.09756	1.66236	0.280643	ENSG00000280987	MATR3	protein_coding	ENSG00000280987.4,MATR3,protein_coding	2.92707	2.28443	-0.642635	3.0283	2.70274	-0.325557	-0.642635	2.60575	-2.28708	0.0453736	0.77978	-3.81516
ENSG00000188848.16,BEND4,protein_coding	2.82745	2.42134	2.04526	1.86417	0.692507	0.328745	2.12083	1.76593	3.33221	1.58792	ENSG00000188848	BEND4	protein_coding	ENSG00000188848.16,BEND4,protein_coding	2.20365	1.59362	-0.610029	2.12083	1.76593	-0.354902	-0.610029	1.89864	-2.28616	0.0454447	0.77978	-3.81587
ENSG00000104324.16,CPQ,protein_coding	4.87791	5.12758	4.87703	5.11728	4.16595	4.16183	5.13587	5.40933	4.34736	5.09371	ENSG00000104324	CPQ	protein_coding	ENSG00000104324.16,CPQ,protein_coding	4.68083	4.98195	0.301123	4.87703	5.11728	0.240254	0.301123	4.83139	2.28454	0.0455696	0.77978	-3.81712
ENSG00000272449.2,AL139246.5,lncRNA	1.46665	1.79804	1.79193	1.80665	1.1807	2.013	1.69019	2.12265	1.60417	1.42607	ENSG00000272449	AL139246.5	lncRNA	ENSG00000272449.2,AL139246.5,lncRNA	1.54673	1.83328	0.286554	1.60417	1.80665	0.202474	0.286554	1.69001	2.28439	0.0455811	0.77978	-3.81724
ENSG00000168890.14,TMEM150A,protein_coding	2.92781	3.08334	2.82068	2.86182	2.34678	2.61047	2.74959	2.93043	2.57721	2.72543	ENSG00000168890	TMEM150A	protein_coding	ENSG00000168890.14,TMEM150A,protein_coding	2.68441	2.8423	0.157884	2.74959	2.86182	0.112233	0.157884	2.76336	2.28358	0.045644	0.77978	-3.81787
ENSG00000111850.11,SMIM8,protein_coding	2.96877	2.75522	2.80748	2.8333	3.02601	2.94458	2.80084	2.53256	3.46236	3.04575	ENSG00000111850	SMIM8	protein_coding	ENSG00000111850.11,SMIM8,protein_coding	3.01309	2.82228	-0.190812	2.96877	2.8333	-0.135476	-0.190812	2.91769	-2.28269	0.0457131	0.77978	-3.81856
ENSG00000226777.7,FAM30A,lncRNA	5.87162	5.27274	4.72976	4.66345	3.06018	1.80707	4.95714	4.43872	6.50293	4.9749	ENSG00000226777	FAM30A	lncRNA	ENSG00000226777.7,FAM30A,lncRNA	5.02433	4.23138	-0.792949	4.95714	4.66345	-0.293693	-0.792949	4.62785	-2.28242	0.0457337	0.77978	-3.81876
ENSG00000065485.20,PDIA5,protein_coding	2.07055	2.31863	1.81849	2.27803	1.65821	1.31213	1.77938	2.3142	1.72921	2.40951	ENSG00000065485	PDIA5	protein_coding	ENSG00000065485.20,PDIA5,protein_coding	1.81117	2.1265	0.315333	1.77938	2.3142	0.534825	0.315333	1.96883	2.28242	0.0457343	0.77978	-3.81877
ENSG00000164171.11,ITGA2,protein_coding	0.859269	0.810047	1.93632	1.52689	1.58708	-0.437892	-0.0820485	-0.0283735	1.49314	0.662514	ENSG00000164171	ITGA2	protein_coding	ENSG00000164171.11,ITGA2,protein_coding	1.15875	0.506637	-0.652116	1.49314	0.662514	-0.830629	-0.652116	0.832695	-2.28242	0.0457344	0.77978	-3.81877
ENSG00000234290.2,AC116366.1,lncRNA	1.10771	2.16507	1.57029	2.24954	1.05077	0.713174	1.19638	2.47413	1.97857	1.90395	ENSG00000234290	AC116366.1	lncRNA	ENSG00000234290.2,AC116366.1,lncRNA	1.38074	1.90117	0.52043	1.19638	2.16507	0.968692	0.52043	1.64096	2.28208	0.0457602	0.77978	-3.81903
ENSG00000166925.9,TSC22D4,protein_coding	6.55579	6.59921	6.56425	6.49633	6.35043	6.68992	6.51786	6.71673	6.49655	6.73526	ENSG00000166925	TSC22D4	protein_coding	ENSG00000166925.9,TSC22D4,protein_coding	6.49698	6.64749	0.150514	6.51786	6.68992	0.172054	0.150514	6.57223	2.282	0.045767	0.77978	-3.8191
ENSG00000166821.9,PEX11A,protein_coding	1.67902	1.54382	1.86169	1.66277	1.92042	1.40906	1.79502	1.67307	1.55588	1.63428	ENSG00000166821	PEX11A	protein_coding	ENSG00000166821.9,PEX11A,protein_coding	1.7624	1.5846	-0.177803	1.79502	1.63428	-0.160735	-0.177803	1.6735	-2.28105	0.0458407	0.77978	-3.81983
ENSG00000196693.15,ZNF33B,protein_coding	5.39457	5.05293	5.69286	5.41064	5.97841	6.26093	5.60598	5.02309	5.90908	5.2273	ENSG00000196693	ZNF33B	protein_coding	ENSG00000196693.15,ZNF33B,protein_coding	5.71618	5.39498	-0.321201	5.69286	5.2273	-0.465558	-0.321201	5.55558	-2.28104	0.0458409	0.77978	-3.81983
ENSG00000110934.13,BIN2,protein_coding	8.21818	8.48056	8.4024	8.43985	8.34856	8.27568	8.38463	8.64051	8.0843	8.40727	ENSG00000110934	BIN2	protein_coding	ENSG00000110934.13,BIN2,protein_coding	8.28761	8.44878	0.161161	8.34856	8.43985	0.0912937	0.161161	8.36819	2.27924	0.0459815	0.77978	-3.82123
ENSG00000164543.7,STK17A,protein_coding	7.14827	6.79967	7.05308	7.01081	7.16345	7.26408	7.09253	6.79387	7.14046	6.8694	ENSG00000164543	STK17A	protein_coding	ENSG00000164543.7,STK17A,protein_coding	7.11956	6.94757	-0.171991	7.14046	6.8694	-0.271062	-0.171991	7.03356	-2.27903	0.0459981	0.77978	-3.82139
ENSG00000040933.16,INPP4A,protein_coding	7.34411	7.5249	7.49795	7.62366	7.77505	7.85571	7.67185	7.9038	7.90705	8.09352	ENSG00000040933	INPP4A	protein_coding	ENSG00000040933.16,INPP4A,protein_coding	7.6392	7.80032	0.161118	7.67185	7.85571	0.183868	0.161118	7.71976	2.27863	0.0460288	0.77978	-3.8217
ENSG00000261326.4,LINC01355,lncRNA	1.82498	1.21107	1.68055	1.41586	2.67546	2.24077	1.44462	0.990992	4.11919	3.12905	ENSG00000261326	LINC01355	lncRNA	ENSG00000261326.4,LINC01355,lncRNA	2.34896	1.79755	-0.551412	1.82498	1.41586	-0.409117	-0.551412	2.07325	-2.27776	0.0460968	0.77978	-3.82237
ENSG00000259820.1,AC083843.2,lncRNA	0.510465	0.623084	1.19125	0.567862	1.79977	1.27832	1.11149	0.275243	3.19703	2.33428	ENSG00000259820	AC083843.2	lncRNA	ENSG00000259820.1,AC083843.2,lncRNA	1.562	1.01576	-0.546244	1.19125	0.623084	-0.568169	-0.546244	1.28888	-2.27757	0.0461117	0.77978	-3.82252
ENSG00000270550.1,IGHV3-30,IG_V_gene	4.62949	3.88669	4.01017	3.81761	3.41732	1.38808	3.94186	3.49575	4.90517	4.81431	ENSG00000270550	IGHV3-30	IG_V_gene	ENSG00000270550.1,IGHV3-30,IG_V_gene	4.1808	3.48049	-0.700316	4.01017	3.81761	-0.192563	-0.700316	3.83065	-2.27657	0.0461905	0.77978	-3.8233
ENSG00000183323.13,CCDC125,protein_coding	3.61595	3.60597	3.53469	3.72491	3.66193	3.75168	3.56238	3.66203	3.34647	3.65831	ENSG00000183323	CCDC125	protein_coding	ENSG00000183323.13,CCDC125,protein_coding	3.54428	3.68058	0.136295	3.56238	3.66203	0.0996546	0.136295	3.61243	2.27622	0.0462177	0.77978	-3.82357
ENSG00000167550.11,RHEBL1,protein_coding	1.29115	1.70681	1.25744	1.52689	1.26124	1.18406	1.52183	1.56523	0.337574	1.25862	ENSG00000167550	RHEBL1	protein_coding	ENSG00000167550.11,RHEBL1,protein_coding	1.13385	1.44832	0.314472	1.26124	1.52689	0.265649	0.314472	1.29109	2.27601	0.0462344	0.77978	-3.82373
ENSG00000247092.7,SNHG10,lncRNA	2.65412	2.39501	2.65376	2.46316	2.79301	2.8051	2.23988	2.1285	3.34292	2.35519	ENSG00000247092	SNHG10	lncRNA	ENSG00000247092.7,SNHG10,lncRNA	2.73674	2.42939	-0.307347	2.65412	2.39501	-0.259111	-0.307347	2.58306	-2.27584	0.0462474	0.77978	-3.82386
ENSG00000274114.2,ALOX15P1,transcribed_unprocessed_pseudogene	1.67902	1.0313	1.1076	1.49082	2.13512	1.86138	0.743556	-0.00261043	1.86424	-0.240189	ENSG00000274114	ALOX15P1	transcribed_unprocessed_pseudogene	ENSG00000274114.2,ALOX15P1,transcribed_unprocessed_pseudogene	1.5059	0.82814	-0.677765	1.67902	1.0313	-0.647718	-0.677765	1.16702	-2.27583	0.0462479	0.77978	-3.82386
ENSG00000170776.22,AKAP13,protein_coding	9.20172	9.41662	9.23521	9.20394	9.0738	9.20519	9.35351	9.66463	9.43798	9.61163	ENSG00000170776	AKAP13	protein_coding	ENSG00000170776.22,AKAP13,protein_coding	9.26044	9.4204	0.159958	9.23521	9.41662	0.18141	0.159958	9.34042	2.27425	0.046372	0.77978	-3.82509
ENSG00000139131.13,YARS2,protein_coding	3.87252	3.79099	3.91905	3.87937	4.1537	4.00009	3.89364	3.74802	4.10458	3.8885	ENSG00000139131	YARS2	protein_coding	ENSG00000139131.13,YARS2,protein_coding	3.9887	3.86139	-0.127306	3.91905	3.87937	-0.0396812	-0.127306	3.92504	-2.27371	0.0464151	0.77978	-3.82551
ENSG00000148459.16,PDSS1,protein_coding	2.05373	2.18978	1.72801	1.86417	1.57663	1.61273	1.66488	1.92875	0.798303	1.91338	ENSG00000148459	PDSS1	protein_coding	ENSG00000148459.16,PDSS1,protein_coding	1.56431	1.90177	0.337456	1.66488	1.91338	0.2485	0.337456	1.73304	2.27353	0.0464289	0.77978	-3.82565
ENSG00000173926.6,MARCHF3,protein_coding	2.603	1.98616	2.1325	2.62722	1.8954	1.45014	1.72326	1.22706	2.73193	1.00001	ENSG00000173926	MARCHF3	protein_coding	ENSG00000173926.6,MARCHF3,protein_coding	2.21722	1.65812	-0.559101	2.1325	1.45014	-0.682361	-0.559101	1.93767	-2.27299	0.0464719	0.77978	-3.82607
ENSG00000160593.19,JAML,protein_coding	7.74462	8.21564	7.7729	7.84488	7.23291	7.13364	7.56573	7.88192	7.50223	7.99482	ENSG00000160593	JAML	protein_coding	ENSG00000160593.19,JAML,protein_coding	7.56368	7.81418	0.250502	7.56573	7.88192	0.316194	0.250502	7.68893	2.2718	0.0465657	0.77978	-3.82699
ENSG00000182489.9,XKRX,protein_coding	1.71156	1.21107	0.972244	1.41586	2.09905	0.214185	-0.110903	-0.164578	1.69617	-0.00886322	ENSG00000182489	XKRX	protein_coding	ENSG00000182489.9,XKRX,protein_coding	1.27362	0.533534	-0.74009	1.69617	0.214185	-1.48199	-0.74009	0.903579	-2.27131	0.0466044	0.77978	-3.82737
ENSG00000129484.13,PARP2,protein_coding	3.34918	3.06676	2.90569	2.95302	3.43768	2.95888	2.91616	2.89317	3.06091	2.8583	ENSG00000129484	PARP2	protein_coding	ENSG00000129484.13,PARP2,protein_coding	3.13393	2.94603	-0.1879	3.06091	2.95302	-0.107888	-0.1879	3.03998	-2.27024	0.0466888	0.77978	-3.82819
ENSG00000064199.7,SPA17,protein_coding	0.269457	0.548606	0.575485	0.721019	-1.39738	-1.08997	-0.201101	0.508127	-0.963086	-0.119895	ENSG00000064199	SPA17	protein_coding	ENSG00000064199.7,SPA17,protein_coding	-0.343325	0.113578	0.456903	-0.201101	0.508127	0.709229	0.456903	-0.114873	2.26987	0.046718	0.77978	-3.82848
ENSG00000280187.1,AC022107.1,TEC	0.759041	1.41349	0.694949	0.914961	-2.61977	-1.66028	0.293163	1.0414	-2.86121	-0.794124	ENSG00000280187	AC022107.1	TEC	ENSG00000280187.1,AC022107.1,TEC	-0.746765	0.183088	0.929853	0.293163	0.914961	0.621798	0.929853	-0.281839	2.26791	0.0468734	0.77978	-3.82999
ENSG00000259207.9,ITGB3,protein_coding	6.6494	6.26094	8.41858	7.57245	6.982	2.84029	6.2006	5.8757	6.87304	6.51179	ENSG00000259207	ITGB3	protein_coding	ENSG00000259207.9,ITGB3,protein_coding	7.02473	5.81223	-1.21249	6.87304	6.26094	-0.612102	-1.21249	6.41848	-2.26593	0.0470315	0.77978	-3.83153
ENSG00000211802.3,TRAV22,TR_V_gene	0.695382	-0.314759	0.445229	0.613305	2.09905	2.06019	0.293163	-0.845509	0.973983	-0.119895	ENSG00000211802	TRAV22	TR_V_gene	ENSG00000211802.3,TRAV22,TR_V_gene	0.901361	0.278667	-0.622694	0.695382	-0.119895	-0.815277	-0.622694	0.590014	-2.26539	0.0470748	0.77978	-3.83195
ENSG00000099139.14,PCSK5,protein_coding	3.96315	4.03216	4.24363	4.42465	4.31647	4.34993	3.95236	4.46781	3.18517	3.72409	ENSG00000099139	PCSK5	protein_coding	ENSG00000099139.14,PCSK5,protein_coding	3.93216	4.19972	0.267567	3.96315	4.34993	0.386771	0.267567	4.06594	2.26471	0.047129	0.77978	-3.83248
ENSG00000174456.15,C12orf76,protein_coding	3.70484	3.533	4.01401	3.75055	4.07974	4.03595	3.69124	3.41919	3.35708	3.06703	ENSG00000174456	C12orf76	protein_coding	ENSG00000174456.15,C12orf76,protein_coding	3.76938	3.56114	-0.208239	3.70484	3.533	-0.171846	-0.208239	3.66526	-2.26398	0.0471868	0.77978	-3.83304
ENSG00000128011.5,LRFN1,protein_coding	1.38829	1.67215	1.50639	1.56208	1.5661	1.97128	1.62168	1.75841	2.25301	2.49991	ENSG00000128011	LRFN1	protein_coding	ENSG00000128011.5,LRFN1,protein_coding	1.66709	1.89276	0.22567	1.5661	1.75841	0.192316	0.22567	1.77993	2.26398	0.0471875	0.77978	-3.83304
ENSG00000171109.19,MFN1,protein_coding	5.91419	5.56434	5.81547	5.76415	5.76076	5.86352	5.81361	5.61938	6.22987	5.80072	ENSG00000171109	MFN1	protein_coding	ENSG00000171109.19,MFN1,protein_coding	5.90678	5.72242	-0.184358	5.81547	5.76415	-0.0513156	-0.184358	5.8146	-2.26377	0.0472036	0.77978	-3.8332
ENSG00000285702.1,AC211476.6,lncRNA	2.43776	1.82984	1.5493	1.88285	1.94501	1.68334	2.17562	1.7734	2.81635	2.17092	ENSG00000285702	AC211476.6	lncRNA	ENSG00000285702.1,AC211476.6,lncRNA	2.18481	1.86807	-0.31674	2.17562	1.82984	-0.345782	-0.31674	2.02644	-2.26305	0.0472612	0.77978	-3.83376
ENSG00000151881.14,TMEM267,protein_coding	3.37988	2.72171	3.0986	2.99225	3.07882	3.31352	3.16212	2.79743	3.10353	2.78828	ENSG00000151881	TMEM267	protein_coding	ENSG00000151881.14,TMEM267,protein_coding	3.16459	2.92264	-0.24195	3.10353	2.79743	-0.306098	-0.24195	3.04361	-2.26176	0.0473654	0.77978	-3.83476
ENSG00000254004.7,ZNF260,protein_coding	4.82559	4.50926	4.70625	4.64715	4.93737	5.09014	4.98894	4.51539	4.81827	4.47863	ENSG00000254004	ZNF260	protein_coding	ENSG00000254004.7,ZNF260,protein_coding	4.85529	4.64812	-0.20717	4.82559	4.51539	-0.310205	-0.20717	4.7517	-2.26124	0.0474066	0.77978	-3.83516
ENSG00000166704.11,ZNF606,protein_coding	3.81876	3.48637	3.56114	3.51945	3.89225	3.9827	3.79599	3.60452	4.04021	3.47306	ENSG00000166704	ZNF606	protein_coding	ENSG00000166704.11,ZNF606,protein_coding	3.82167	3.61322	-0.208449	3.81876	3.51945	-0.299315	-0.208449	3.71745	-2.26029	0.0474832	0.77978	-3.8359
ENSG00000100612.14,DHRS7,protein_coding	5.96456	6.08478	5.68326	5.79283	5.36474	5.70392	6.22679	6.30375	4.99621	5.7634	ENSG00000100612	DHRS7	protein_coding	ENSG00000100612.14,DHRS7,protein_coding	5.64711	5.92974	0.282625	5.68326	5.79283	0.109571	0.282625	5.78842	2.26012	0.0474968	0.77978	-3.83603
ENSG00000179593.16,ALOX15B,protein_coding	0.240013	1.1111	-1.334	-0.565032	-4.9417	-4.38275	0.710951	2.17439	-2.6202	1.05217	ENSG00000179593	ALOX15B	protein_coding	ENSG00000179593.16,ALOX15B,protein_coding	-1.58899	-0.122025	1.46696	-1.334	1.05217	2.38617	1.46696	-0.855506	2.25878	0.0476053	0.77978	-3.83707
ENSG00000222009.8,BTBD19,protein_coding	-0.293811	1.43432	0.987925	1.35027	0.57137	0.746533	0.572623	1.46723	0.756178	0.337787	ENSG00000222009	BTBD19	protein_coding	ENSG00000222009.8,BTBD19,protein_coding	0.518857	1.06723	0.548371	0.572623	1.35027	0.777648	0.548371	0.793043	2.25754	0.0477054	0.77978	-3.83803
ENSG00000269242.1,AC010422.3,protein_coding	1.94844	1.9932	1.32073	1.30944	0.822066	1.39861	1.12393	1.48555	0.0887531	0.982204	ENSG00000269242	AC010422.3	protein_coding	ENSG00000269242.1,AC010422.3,protein_coding	1.06078	1.4338	0.373016	1.12393	1.39861	0.274683	0.373016	1.24729	2.25691	0.0477563	0.77978	-3.83852
ENSG00000142303.14,ADAMTS10,protein_coding	4.2428	4.55516	3.52129	3.87937	4.30068	4.11948	3.91706	4.65851	4.44506	4.65621	ENSG00000142303	ADAMTS10	protein_coding	ENSG00000142303.14,ADAMTS10,protein_coding	4.08538	4.37374	0.288367	4.2428	4.55516	0.312361	0.288367	4.22956	2.25623	0.0478113	0.77978	-3.83904
ENSG00000260236.1,AC099778.1,lncRNA	-0.0561192	0.429142	-0.203606	0.343545	-0.745302	-0.329639	0.225524	0.856691	0.122306	-0.240189	ENSG00000260236	AC099778.1	lncRNA	ENSG00000260236.1,AC099778.1,lncRNA	-0.131439	0.21191	0.34335	-0.0561192	0.343545	0.399664	0.34335	0.0402353	2.25449	0.047952	0.77978	-3.84038
ENSG00000110944.9,IL23A,protein_coding	2.2731	1.92123	2.65376	2.43813	3.23655	3.32737	1.95671	0.628422	1.81379	0.365532	ENSG00000110944	IL23A	protein_coding	ENSG00000110944.9,IL23A,protein_coding	2.38678	1.73614	-0.650645	2.2731	1.92123	-0.351869	-0.650645	2.06146	-2.25434	0.0479647	0.77978	-3.8405
ENSG00000169964.8,TMEM42,protein_coding	3.48716	3.24831	3.68896	3.51646	3.71055	3.71423	3.46064	3.3052	3.25868	2.91573	ENSG00000169964	TMEM42	protein_coding	ENSG00000169964.8,TMEM42,protein_coding	3.5212	3.33999	-0.18121	3.48716	3.3052	-0.181952	-0.18121	3.43059	-2.25428	0.047969	0.77978	-3.84055
ENSG00000008282.8,SYPL1,protein_coding	5.60119	5.17787	5.35022	5.25537	4.87901	5.07052	5.36401	4.88327	4.94907	4.46105	ENSG00000008282	SYPL1	protein_coding	ENSG00000008282.8,SYPL1,protein_coding	5.2287	4.96962	-0.259084	5.35022	5.07052	-0.279704	-0.259084	5.09916	-2.25419	0.047977	0.77978	-3.84062
ENSG00000082512.15,TRAF5,protein_coding	6.54718	6.12338	6.34357	6.39466	6.63809	6.59839	6.19914	6.04931	7.15674	6.26898	ENSG00000082512	TRAF5	protein_coding	ENSG00000082512.15,TRAF5,protein_coding	6.57694	6.28695	-0.289998	6.54718	6.26898	-0.278195	-0.289998	6.43194	-2.25382	0.0480071	0.77978	-3.84091
ENSG00000096872.16,IFT74,protein_coding	3.03456	2.97376	3.1997	2.99225	3.24318	3.34653	3.13472	2.85493	3.31417	2.79339	ENSG00000096872	IFT74	protein_coding	ENSG00000096872.16,IFT74,protein_coding	3.18527	2.99217	-0.193094	3.1997	2.97376	-0.225936	-0.193094	3.08872	-2.25372	0.0480151	0.77978	-3.84098
ENSG00000207392.1,SNORA20,snoRNA	2.80249	2.06175	2.60375	2.65465	1.86994	1.5385	2.15152	1.85317	3.18914	2.82871	ENSG00000207392	SNORA20	snoRNA	ENSG00000207392.1,SNORA20,snoRNA	2.52337	2.18735	-0.336017	2.60375	2.06175	-0.542003	-0.336017	2.35536	-2.25315	0.048061	0.77978	-3.84142
ENSG00000184702.20,SEPTIN5,protein_coding	1.23256	1.52452	4.13162	3.45539	2.38323	-1.41928	2.22841	0.739453	2.83165	2.44895	ENSG00000184702	SEPTIN5	protein_coding	ENSG00000184702.20,SEPTIN5,protein_coding	2.56149	1.34981	-1.21169	2.38323	1.52452	-0.858711	-1.21169	1.95565	-2.25254	0.0481107	0.77978	-3.84189
ENSG00000100473.18,COCH,protein_coding	2.10362	1.50496	1.1076	1.03671	0.241523	-1.8467	1.32044	0.644816	3.90457	2.76763	ENSG00000100473	COCH	protein_coding	ENSG00000100473.18,COCH,protein_coding	1.73555	0.821483	-0.914067	1.32044	1.03671	-0.28373	-0.914067	1.27852	-2.2491	0.0483924	0.77978	-3.84456
ENSG00000128578.10,STRIP2,protein_coding	0.147895	-0.961878	0.596095	-0.375555	0.214805	-1.27841	-0.511441	-0.0546051	0.668047	0.770228	ENSG00000128578	STRIP2	protein_coding	ENSG00000128578.10,STRIP2,protein_coding	0.22308	-0.380045	-0.603125	0.214805	-0.375555	-0.59036	-0.603125	-0.0784823	-2.24876	0.0484197	0.77978	-3.84482
ENSG00000211673.2,IGLV3-1,IG_V_gene	3.41324	2.69174	1.92007	1.08589	2.34678	0.475231	1.66488	1.42038	3.89974	3.86196	ENSG00000211673	IGLV3-1	IG_V_gene	ENSG00000211673.2,IGLV3-1,IG_V_gene	2.64894	1.90704	-0.7419	2.34678	1.42038	-0.926398	-0.7419	2.27799	-2.24853	0.0484391	0.77978	-3.845
ENSG00000172354.10,GNB2,protein_coding	6.68159	6.91371	6.57175	6.57703	6.25981	6.32478	6.62155	6.80029	5.92462	6.66409	ENSG00000172354	GNB2	protein_coding	ENSG00000172354.10,GNB2,protein_coding	6.41186	6.65598	0.244117	6.57175	6.66409	0.0923357	0.244117	6.53392	2.24838	0.0484509	0.77978	-3.84511
ENSG00000211666.2,IGLV2-14,IG_V_gene	5.23582	4.92353	4.12099	3.63688	3.92145	3.57957	4.1185	3.63357	5.14646	4.93032	ENSG00000211666	IGLV2-14	IG_V_gene	ENSG00000211666.2,IGLV2-14,IG_V_gene	4.50865	4.14077	-0.367874	4.12099	3.63688	-0.484115	-0.367874	4.32471	-2.24784	0.0484958	0.77978	-3.84554
ENSG00000114745.13,GORASP1,protein_coding	4.95468	5.21897	4.9479	5.02572	4.77312	4.73463	4.71455	4.96878	4.90397	5.08956	ENSG00000114745	GORASP1	protein_coding	ENSG00000114745.13,GORASP1,protein_coding	4.85884	5.00753	0.148688	4.90397	5.02572	0.121752	0.148688	4.93319	2.24669	0.04859	0.77978	-3.84642
ENSG00000180479.14,ZNF571,protein_coding	3.37312	2.90453	3.25258	3.07172	3.18587	3.34381	3.31908	3.17298	3.11607	2.79339	ENSG00000180479	ZNF571	protein_coding	ENSG00000180479.14,ZNF571,protein_coding	3.24934	3.05729	-0.192059	3.25258	3.07172	-0.180864	-0.192059	3.15331	-2.24642	0.0486127	0.77978	-3.84664
ENSG00000136527.18,TRA2B,protein_coding	7.81245	8.11448	7.81897	8.27644	8.02041	7.89541	7.7132	8.26935	7.8742	7.80745	ENSG00000136527	TRA2B	protein_coding	ENSG00000136527.18,TRA2B,protein_coding	7.84785	8.07263	0.224779	7.81897	8.11448	0.295516	0.224779	7.96024	2.2463	0.0486225	0.77978	-3.84673
ENSG00000168209.5,DDIT4,protein_coding	6.12417	6.69215	5.1391	6.14825	6.49067	6.03995	7.03463	7.85828	4.72853	5.7311	ENSG00000168209	DDIT4	protein_coding	ENSG00000168209.5,DDIT4,protein_coding	5.90342	6.49395	0.590527	6.12417	6.14825	0.024081	0.590527	6.19868	2.24598	0.0486485	0.77978	-3.84697
ENSG00000178498.16,DTX3,protein_coding	3.96315	4.11997	4.01592	4.47321	4.44128	4.46462	4.10288	4.58607	4.49234	4.42195	ENSG00000178498	DTX3	protein_coding	ENSG00000178498.16,DTX3,protein_coding	4.20312	4.41316	0.210049	4.10288	4.46462	0.361744	0.210049	4.30814	2.24474	0.0487511	0.77978	-3.84794
ENSG00000113140.11,SPARC,protein_coding	5.269	4.76296	7.09826	6.45363	6.07348	2.35331	4.94755	4.55496	5.3759	5.26554	ENSG00000113140	SPARC	protein_coding	ENSG00000113140.11,SPARC,protein_coding	5.75284	4.67808	-1.07476	5.3759	4.76296	-0.612938	-1.07476	5.21546	-2.24383	0.0488262	0.77978	-3.84864
ENSG00000110921.14,MVK,protein_coding	3.10158	3.24242	2.72567	2.91269	3.07139	3.18862	3.03617	3.30004	2.83671	2.86803	ENSG00000110921	MVK	protein_coding	ENSG00000110921.14,MVK,protein_coding	2.9543	3.10236	0.148056	3.03617	3.18862	0.15245	0.148056	3.02833	2.24366	0.0488406	0.77978	-3.84878
ENSG00000128567.17,PODXL,protein_coding	0.354346	0.104617	0.489967	0.447568	-0.0509283	-0.871788	0.837169	0.799262	1.06307	0.392754	ENSG00000128567	PODXL	protein_coding	ENSG00000128567.17,PODXL,protein_coding	0.538724	0.174483	-0.364241	0.489967	0.392754	-0.0972132	-0.364241	0.356603	-2.24356	0.0488481	0.77978	-3.84885
ENSG00000151461.20,UPF2,protein_coding	5.97186	5.85541	5.94162	5.82698	6.04438	6.05583	5.98233	5.77223	6.13546	5.93813	ENSG00000151461	UPF2	protein_coding	ENSG00000151461.20,UPF2,protein_coding	6.01513	5.88972	-0.125411	5.98233	5.85541	-0.126927	-0.125411	5.95242	-2.24227	0.048955	0.77978	-3.84985
ENSG00000111602.12,TIMELESS,protein_coding	4.33446	4.02187	3.73615	3.66951	3.99592	3.57493	3.84564	4.04835	4.52093	3.61563	ENSG00000111602	TIMELESS	protein_coding	ENSG00000111602.12,TIMELESS,protein_coding	4.08662	3.78606	-0.300563	3.99592	3.66951	-0.326408	-0.300563	3.93634	-2.24223	0.0489586	0.77978	-3.84988
ENSG00000165304.8,MELK,protein_coding	0.269457	-0.423012	0.0564568	0.171933	1.82649	0.140812	-0.264527	-0.164578	1.27182	0.617071	ENSG00000165304	MELK	protein_coding	ENSG00000165304.8,MELK,protein_coding	0.631938	0.0684452	-0.563493	0.269457	0.140812	-0.128645	-0.563493	0.350192	-2.24214	0.0489659	0.77978	-3.84995
ENSG00000186300.12,ZNF555,protein_coding	3.51815	3.49632	3.92109	3.70143	4.11268	3.91095	3.88636	3.58978	3.97742	3.90985	ENSG00000186300	ZNF555	protein_coding	ENSG00000186300.12,ZNF555,protein_coding	3.88314	3.72167	-0.161476	3.92109	3.70143	-0.219664	-0.161476	3.8024	-2.24205	0.0489735	0.77978	-3.85002
ENSG00000151304.6,SRFBP1,protein_coding	4.30455	3.94047	4.36719	4.2877	4.19187	4.26615	4.32246	4.00931	4.22143	4.10764	ENSG00000151304	SRFBP1	protein_coding	ENSG00000151304.6,SRFBP1,protein_coding	4.2815	4.12225	-0.159245	4.30455	4.10764	-0.196906	-0.159245	4.20188	-2.24156	0.0490144	0.77978	-3.8504
ENSG00000168228.15,ZCCHC4,protein_coding	3.57527	3.35869	3.6101	3.62583	3.81207	3.84703	3.58279	3.25536	3.91657	3.44408	ENSG00000168228	ZCCHC4	protein_coding	ENSG00000168228.15,ZCCHC4,protein_coding	3.69936	3.5062	-0.193163	3.6101	3.44408	-0.166019	-0.193163	3.60278	-2.24144	0.0490239	0.77978	-3.85049
ENSG00000100599.16,RIN3,protein_coding	6.41756	6.81142	6.28805	6.37336	5.13556	5.41134	6.38402	6.98788	6.48611	6.85234	ENSG00000100599	RIN3	protein_coding	ENSG00000100599.16,RIN3,protein_coding	6.14226	6.48727	0.345006	6.38402	6.81142	0.427394	0.345006	6.31476	2.24018	0.0491289	0.77978	-3.85147
ENSG00000288602.1,C8orf44-SGK3,protein_coding	2.0367	2.29034	1.27033	2.63825	1.92042	2.14394	1.69019	1.24867	0.0192121	1.95049	ENSG00000288602	C8orf44-SGK3	protein_coding	ENSG00000288602.1,C8orf44-SGK3,protein_coding	1.38737	2.05434	0.66697	1.69019	2.14394	0.453752	0.66697	1.72086	2.23995	0.0491477	0.77978	-3.85164
ENSG00000176624.12,MEX3C,protein_coding	6.57508	6.79691	6.43472	6.67304	6.83816	6.90138	7.12151	7.51155	6.32929	6.51024	ENSG00000176624	MEX3C	protein_coding	ENSG00000176624.12,MEX3C,protein_coding	6.65975	6.87862	0.218873	6.57508	6.79691	0.22183	0.218873	6.76919	2.23836	0.0492807	0.77978	-3.85288
ENSG00000149346.15,SLX4IP,protein_coding	3.64713	3.57112	3.73847	3.656	4.00764	3.88122	3.7304	3.60243	3.89003	3.65831	ENSG00000149346	SLX4IP	protein_coding	ENSG00000149346.15,SLX4IP,protein_coding	3.80273	3.67382	-0.128917	3.73847	3.656	-0.0824704	-0.128917	3.73828	-2.23806	0.0493059	0.77978	-3.85311
ENSG00000269404.7,SPIB,protein_coding	5.99407	5.26984	4.56311	4.2877	2.56345	1.83835	4.97184	4.18914	5.1556	4.29964	ENSG00000269404	SPIB	protein_coding	ENSG00000269404.7,SPIB,protein_coding	4.64961	3.97694	-0.672678	4.97184	4.2877	-0.684135	-0.672678	4.31327	-2.23667	0.0494218	0.77978	-3.85419
ENSG00000130813.18,SHFL,protein_coding	5.55037	5.57611	5.43918	5.57685	5.50917	5.63767	5.30379	5.61158	5.87811	6.09811	ENSG00000130813	SHFL	protein_coding	ENSG00000130813.18,SHFL,protein_coding	5.53612	5.70006	0.16394	5.50917	5.61158	0.10241	0.16394	5.61809	2.2365	0.0494364	0.77978	-3.85432
ENSG00000114021.12,NIT2,protein_coding	4.53264	4.22981	4.42737	4.51422	4.54949	4.34176	4.32785	4.20443	5.09458	4.63214	ENSG00000114021	NIT2	protein_coding	ENSG00000114021.12,NIT2,protein_coding	4.58638	4.38447	-0.201912	4.53264	4.34176	-0.190879	-0.201912	4.48543	-2.2363	0.0494526	0.77978	-3.85447
ENSG00000162722.9,TRIM58,protein_coding	2.84222	2.66114	4.61073	4.01676	5.07279	0.306549	2.94449	2.69881	3.4558	2.78828	ENSG00000162722	TRIM58	protein_coding	ENSG00000162722.9,TRIM58,protein_coding	3.7852	2.49431	-1.2909	3.4558	2.69881	-0.756984	-1.2909	3.13976	-2.23629	0.0494532	0.77978	-3.85448
ENSG00000119723.17,COQ6,protein_coding	3.89158	3.6885	3.82832	3.74291	3.90484	3.94906	3.68496	3.47068	4.23491	3.83988	ENSG00000119723	COQ6	protein_coding	ENSG00000119723.17,COQ6,protein_coding	3.90892	3.7382	-0.170716	3.89158	3.74291	-0.148675	-0.170716	3.82356	-2.23578	0.0494965	0.77978	-3.85488
ENSG00000132694.19,ARHGEF11,protein_coding	5.79143	6.14566	6.01998	5.99627	5.82179	5.71817	5.62961	5.98195	4.97341	5.90779	ENSG00000132694	ARHGEF11	protein_coding	ENSG00000132694.19,ARHGEF11,protein_coding	5.64724	5.94997	0.302725	5.79143	5.98195	0.190513	0.302725	5.79861	2.2349	0.0495703	0.77978	-3.85556
ENSG00000143942.5,CHAC2,protein_coding	1.23256	0.676524	0.713932	0.821246	1.24813	1.12187	0.86707	0.595063	0.447546	-0.282624	ENSG00000143942	CHAC2	protein_coding	ENSG00000143942.5,CHAC2,protein_coding	0.901846	0.586416	-0.31543	0.86707	0.676524	-0.190547	-0.31543	0.744131	-2.23459	0.0495965	0.77978	-3.8558
ENSG00000148498.16,PARD3,protein_coding	1.7008	1.48513	3.24608	2.71842	2.29032	-0.437892	1.3312	1.02896	1.78265	1.54003	ENSG00000148498	PARD3	protein_coding	ENSG00000148498.16,PARD3,protein_coding	2.07021	1.26693	-0.80328	1.78265	1.48513	-0.297523	-0.80328	1.66857	-2.23365	0.0496751	0.77978	-3.85652
ENSG00000083814.13,ZNF671,protein_coding	4.72025	4.50064	4.58904	4.44992	4.95766	5.02367	4.70527	4.46896	4.59449	4.15412	ENSG00000083814	ZNF671	protein_coding	ENSG00000083814.13,ZNF671,protein_coding	4.71334	4.51946	-0.193883	4.70527	4.46896	-0.236315	-0.193883	4.6164	-2.23266	0.0497586	0.77978	-3.85729
ENSG00000129911.9,KLF16,protein_coding	3.71558	3.78289	3.60248	3.4893	3.56742	3.82768	3.41835	3.7706	3.149	3.50771	ENSG00000129911	KLF16	protein_coding	ENSG00000129911.9,KLF16,protein_coding	3.49056	3.67564	0.185071	3.56742	3.7706	0.203186	0.185071	3.5831	2.23224	0.0497937	0.77978	-3.85762
ENSG00000174255.8,ZNF80,protein_coding	2.80249	2.39501	1.75575	1.85474	2.38323	2.42718	2.65848	2.1109	2.31961	1.6681	ENSG00000174255	ZNF80	protein_coding	ENSG00000174255.8,ZNF80,protein_coding	2.38391	2.09119	-0.292728	2.38323	2.1109	-0.27233	-0.292728	2.23755	-2.23138	0.0498666	0.77978	-3.85828
ENSG00000153162.9,BMP6,protein_coding	1.55299	1.1111	3.20976	2.70274	3.19615	-0.437892	1.51241	1.29095	1.74006	1.5278	ENSG00000153162	BMP6	protein_coding	ENSG00000153162.9,BMP6,protein_coding	2.24227	1.23894	-1.00333	1.74006	1.29095	-0.449105	-1.00333	1.74061	-2.23102	0.0498968	0.77978	-3.85856
ENSG00000185245.8,GP1BA,protein_coding	2.22881	1.77373	3.68656	2.98362	2.08436	-1.75048	1.44462	1.32187	2.65378	2.07335	ENSG00000185245	GP1BA	protein_coding	ENSG00000185245.8,GP1BA,protein_coding	2.41963	1.28042	-1.13921	2.22881	1.77373	-0.455089	-1.13921	1.85002	-2.2309	0.0499066	0.77978	-3.85865
ENSG00000208892.1,SNORA49,snoRNA	3.79365	3.25418	3.18616	3.09193	2.62562	2.8051	3.68496	3.33076	3.86051	3.13309	ENSG00000208892	SNORA49	snoRNA	ENSG00000208892.1,SNORA49,snoRNA	3.43018	3.12301	-0.307172	3.68496	3.13309	-0.55187	-0.307172	3.2766	-2.23081	0.0499145	0.77978	-3.85872
ENSG00000110013.13,SIAE,protein_coding	2.43126	2.18365	3.07309	2.78447	2.21817	1.83835	2.3604	2.2567	2.31961	2.26231	ENSG00000110013	SIAE	protein_coding	ENSG00000110013.13,SIAE,protein_coding	2.48051	2.2651	-0.215412	2.3604	2.2567	-0.103707	-0.215412	2.3728	-2.23072	0.0499224	0.77978	-3.8588
ENSG00000196981.4,WDR5B,protein_coding	4.04418	3.53058	3.837	3.76824	3.67669	3.86992	3.85686	3.65598	3.96823	3.49521	ENSG00000196981	WDR5B	protein_coding	ENSG00000196981.4,WDR5B,protein_coding	3.87659	3.66398	-0.212607	3.85686	3.65598	-0.200881	-0.212607	3.77029	-2.23061	0.0499316	0.77978	-3.85888
ENSG00000188171.16,ZNF626,protein_coding	3.97884	3.44334	4.11207	3.79806	3.73426	4.12108	3.9834	3.63357	3.85803	3.27151	ENSG00000188171	ZNF626	protein_coding	ENSG00000188171.16,ZNF626,protein_coding	3.93332	3.65351	-0.279808	3.97884	3.63357	-0.345271	-0.279808	3.79342	-2.23017	0.0499685	0.77978	-3.85922

## Sheet: Table S12
Table S12. Differentially expressed genes between post-RMD and pre-RMD in CD4 of REDUC clinical trial
	1101.v1	1101.v9	1102.v1	1102.v9	1105.v1	1105.v9	1106.v1	1106.v9	1107.v1	1107.v9	ENSEMBL_ID	SYMBOL	Biotype	ID	Mean_v1	Mean_v9	DiffMean	Median_v1	Median_v9	DiffMedian	logFC	AveExpr	t	P.Value	adj.P.Val	B
ENSG00000275395.6,FCGBP,protein_coding	4.42483	5.9782	4.70883	5.99237	5.11893	5.59291	4.4791	5.73783	5.08023	5.91571	ENSG00000275395	FCGBP	protein_coding	ENSG00000275395.6,FCGBP,protein_coding	4.76238	5.84341	1.08102	4.70883	5.91571	1.20689	1.08102	5.3029	7.79302	1.61457e-05	0.227815	2.4183
ENSG00000136854.23,STXBP1,protein_coding	-0.465061	1.32646	-0.249959	0.747083	0.262676	0.878233	0.212802	0.848406	0.176898	1.45345	ENSG00000136854	STXBP1	protein_coding	ENSG00000136854.23,STXBP1,protein_coding	-0.0125286	1.05073	1.06326	0.176898	0.878233	0.701335	1.06326	0.519099	6.57573	6.71438e-05	0.275302	1.48151
ENSG00000134245.18,WNT2B,protein_coding	-0.601265	0.73952	-0.286028	0.96174	-0.0750196	0.309499	0.0538128	0.931343	-1.06499	0.345576	ENSG00000134245	WNT2B	protein_coding	ENSG00000134245.18,WNT2B,protein_coding	-0.394698	0.657535	1.05223	-0.286028	0.73952	1.02555	1.05223	0.131419	6.32937	9.15564e-05	0.275302	1.26474
ENSG00000008277.14,ADAM22,protein_coding	1.57025	2.35193	1.70021	2.10407	1.96793	2.27272	1.60093	2.23216	1.42125	1.97755	ENSG00000008277	ADAM22	protein_coding	ENSG00000008277.14,ADAM22,protein_coding	1.65211	2.18769	0.535573	1.60093	2.23216	0.63123	0.535573	1.9199	6.23279	0.000103613	0.275302	1.17705
ENSG00000151612.18,ZNF827,protein_coding	3.35615	4.09722	3.61843	3.96755	3.83609	4.112	3.71936	4.19152	3.53421	4.05426	ENSG00000151612	ZNF827	protein_coding	ENSG00000151612.18,ZNF827,protein_coding	3.61285	4.08451	0.471662	3.61843	4.09722	0.478791	0.471662	3.84868	6.07023	0.000127952	0.275302	1.02591
ENSG00000124466.9,LYPD3,protein_coding	0.461623	1.86728	0.941573	1.75861	0.18537	0.979074	0.444128	1.08415	0.678829	1.25783	ENSG00000124466	LYPD3	protein_coding	ENSG00000124466.9,LYPD3,protein_coding	0.542304	1.38939	0.847084	0.461623	1.25783	0.79621	0.847084	0.965847	5.91261	0.000157528	0.275302	0.87505
ENSG00000182551.14,ADI1,protein_coding	5.49437	4.92094	5.32868	4.79684	4.97513	4.79553	5.13674	4.63426	5.33846	4.62614	ENSG00000182551	ADI1	protein_coding	ENSG00000182551.14,ADI1,protein_coding	5.25468	4.75474	-0.49993	5.32868	4.79553	-0.533151	-0.49993	5.00471	-5.88618	0.00016317	0.275302	0.849334
ENSG00000236753.7,MKLN1-AS,lncRNA	0.0714405	1.32646	-0.0506501	1.11308	0.428413	0.524959	-0.328907	1.05486	-0.0997557	0.722018	ENSG00000236753	MKLN1-AS	lncRNA	ENSG00000236753.7,MKLN1-AS,lncRNA	0.00410815	0.948274	0.944166	-0.0506501	1.05486	1.10551	0.944166	0.476191	5.81928	0.00017845	0.275302	0.783692
ENSG00000225151.10,GOLGA2P7,transcribed_unprocessed_pseudogene	2.73629	4.00144	2.916	3.66677	2.96215	3.23881	3.0764	3.95829	3.35326	3.94761	ENSG00000225151	GOLGA2P7	transcribed_unprocessed_pseudogene	ENSG00000225151.10,GOLGA2P7,transcribed_unprocessed_pseudogene	3.00882	3.76259	0.753764	2.96215	3.94761	0.985462	0.753764	3.3857	5.69288	0.000211689	0.275302	0.657502
ENSG00000164989.17,CCDC171,protein_coding	0.653413	1.89952	0.305009	1.67186	1.31805	1.38954	0.71604	1.95928	0.917732	1.69062	ENSG00000164989	CCDC171	protein_coding	ENSG00000164989.17,CCDC171,protein_coding	0.782049	1.72216	0.940113	0.71604	1.69062	0.974575	0.940113	1.25211	5.63211	0.00022999	0.275302	0.59581
ENSG00000164440.15,TXLNB,protein_coding	1.6801	2.53751	1.67229	2.72179	1.99839	2.00022	1.85515	2.76268	1.68905	2.62014	ENSG00000164440	TXLNB	protein_coding	ENSG00000164440.15,TXLNB,protein_coding	1.779	2.52847	0.749473	1.68905	2.62014	0.931089	0.749473	2.15373	5.56835	0.00025103	0.275302	0.53038
ENSG00000271964.1,AC090948.1,lncRNA	0.64139	2.09316	1.46004	2.14563	0.917032	1.343	1.39522	2.25166	1.38818	2.30698	ENSG00000271964	AC090948.1	lncRNA	ENSG00000271964.1,AC090948.1,lncRNA	1.16037	2.02808	0.867712	1.38818	2.14563	0.75745	0.867712	1.59423	5.51692	0.000269509	0.275302	0.477063
ENSG00000151320.11,AKAP6,protein_coding	1.89787	3.15344	1.65337	3.05038	1.72552	1.79423	1.72046	2.77171	1.59797	2.76117	ENSG00000151320	AKAP6	protein_coding	ENSG00000151320.11,AKAP6,protein_coding	1.71904	2.70619	0.987148	1.72046	2.77171	1.05125	0.987148	2.21261	5.41715	0.000309649	0.275302	0.37227
ENSG00000131100.13,ATP6V1E1,protein_coding	6.45724	6.10458	6.46327	6.12593	6.33586	6.05051	6.20671	5.96397	6.29158	5.98818	ENSG00000131100	ATP6V1E1	protein_coding	ENSG00000131100.13,ATP6V1E1,protein_coding	6.35093	6.04663	-0.304299	6.33586	6.05051	-0.285349	-0.304299	6.19878	-5.39187	0.000320809	0.275302	0.345426
ENSG00000213190.4,MLLT11,protein_coding	1.6078	2.35967	1.50295	2.09197	1.71639	1.79423	1.49143	2.26451	1.68905	2.11006	ENSG00000213190	MLLT11	protein_coding	ENSG00000213190.4,MLLT11,protein_coding	1.60153	2.12409	0.522564	1.6078	2.11006	0.502254	0.522564	1.86281	5.3116	0.000359196	0.275302	0.25941
ENSG00000161677.12,JOSD2,protein_coding	2.71063	2.02172	2.63178	2.26897	2.55418	2.24768	2.41444	1.89461	2.24544	1.90644	ENSG00000161677	JOSD2	protein_coding	ENSG00000161677.12,JOSD2,protein_coding	2.51129	2.06788	-0.443409	2.55418	2.02172	-0.532455	-0.443409	2.28959	-5.28417	0.00037342	0.275302	0.229742
ENSG00000114480.13,GBE1,protein_coding	4.05397	3.48093	3.90704	3.55223	3.88784	3.60307	3.93812	3.6162	3.74318	3.57021	ENSG00000114480	GBE1	protein_coding	ENSG00000114480.13,GBE1,protein_coding	3.90603	3.56453	-0.341504	3.90704	3.57021	-0.336838	-0.341504	3.73528	-5.28222	0.000374455	0.275302	0.227625
ENSG00000171044.11,XKR6,protein_coding	0.76843	1.59278	1.1449	1.45285	1.03924	1.20407	0.898694	1.46434	1.07147	1.59586	ENSG00000171044	XKR6	protein_coding	ENSG00000171044.11,XKR6,protein_coding	0.984547	1.46198	0.477434	1.03924	1.46434	0.425098	0.477434	1.22326	5.26263	0.000385012	0.275302	0.206349
ENSG00000174276.7,ZNHIT2,protein_coding	2.96332	2.20057	2.7787	2.05506	2.10018	2.00621	2.98018	1.95928	2.69075	2.01184	ENSG00000174276	ZNHIT2	protein_coding	ENSG00000174276.7,ZNHIT2,protein_coding	2.70262	2.04659	-0.656034	2.7787	2.01184	-0.766859	-0.656034	2.37461	-5.23835	0.000398542	0.275302	0.179875
ENSG00000204650.14,LINC02210,transcribed_unitary_pseudogene	3.94815	4.61601	4.02214	4.53502	4.201	4.23563	4.10625	4.63797	4.19315	4.69546	ENSG00000204650	LINC02210	transcribed_unitary_pseudogene	ENSG00000204650.14,LINC02210,transcribed_unitary_pseudogene	4.09414	4.54402	0.44988	4.10625	4.61601	0.509763	0.44988	4.31908	5.10972	0.000479231	0.275302	0.0378135
ENSG00000183662.11,TAFA1,protein_coding	1.71494	2.79913	1.63419	2.5108	1.31805	1.50396	1.43877	2.46712	1.82501	2.5902	ENSG00000183662	TAFA1	protein_coding	ENSG00000183662.11,TAFA1,protein_coding	1.58619	2.37424	0.788047	1.63419	2.5108	0.876609	0.788047	1.98022	5.03638	0.000532915	0.275302	-0.0445607
ENSG00000113732.9,ATP6V0E1,protein_coding	7.13599	6.65204	6.97874	6.62422	7.14266	6.78109	6.80311	6.57181	6.84999	6.61562	ENSG00000113732	ATP6V0E1	protein_coding	ENSG00000113732.9,ATP6V0E1,protein_coding	6.9821	6.64896	-0.333142	6.97874	6.62422	-0.354517	-0.333142	6.81553	-5.01911	0.000546474	0.275302	-0.0641116
ENSG00000261000.1,AC244034.2,lncRNA	-1.47812	0.763075	-1.09796	0.762431	-0.801455	-0.309757	0.0538128	0.566468	-0.566537	0.651283	ENSG00000261000	AC244034.2	lncRNA	ENSG00000261000.1,AC244034.2,lncRNA	-0.77805	0.4867	1.26475	-0.801455	0.651283	1.45274	1.26475	-0.145675	4.99616	0.000565056	0.275302	-0.0901653
ENSG00000226200.7,SGMS1-AS1,lncRNA	2.67274	3.32349	2.31407	3.3863	2.8202	2.88637	2.69149	3.20408	2.19374	3.06587	ENSG00000226200	SGMS1-AS1	lncRNA	ENSG00000226200.7,SGMS1-AS1,lncRNA	2.53845	3.17322	0.634774	2.67274	3.20408	0.531345	0.634774	2.85584	4.99587	0.000565293	0.275302	-0.0904924
ENSG00000119328.12,ABITRAM,protein_coding	3.30943	2.60424	3.22557	2.51986	3.18702	3.15507	3.17949	2.74902	3.2512	2.58261	ENSG00000119328	ABITRAM	protein_coding	ENSG00000119328.12,ABITRAM,protein_coding	3.23054	2.72216	-0.508381	3.22557	2.60424	-0.621333	-0.508381	2.97635	-4.98968	0.000570429	0.275302	-0.0975458
ENSG00000186814.14,ZSCAN30,protein_coding	3.42264	4.04292	3.50163	4.14344	3.95149	3.97526	3.56084	4.32634	3.82424	4.43304	ENSG00000186814	ZSCAN30	protein_coding	ENSG00000186814.14,ZSCAN30,protein_coding	3.65217	4.1842	0.532036	3.56084	4.14344	0.582598	0.532036	3.91818	4.98499	0.00057435	0.275302	-0.10289
ENSG00000249825.6,CTD-2201I18.1,lncRNA	0.60471	1.40342	0.941573	1.81121	0.472468	1.09596	1.33886	1.6521	1.19135	1.77288	ENSG00000249825	CTD-2201I18.1	lncRNA	ENSG00000249825.6,CTD-2201I18.1,lncRNA	0.909791	1.54711	0.637323	0.941573	1.6521	0.710526	0.637323	1.22845	4.97898	0.00057941	0.275302	-0.109737
ENSG00000120697.9,ALG5,protein_coding	4.22081	3.73133	4.04591	3.58281	4.20916	4.09103	4.13632	3.64597	4.24486	3.88271	ENSG00000120697	ALG5	protein_coding	ENSG00000120697.9,ALG5,protein_coding	4.17141	3.78677	-0.384641	4.20916	3.73133	-0.477829	-0.384641	3.97909	-4.9432	0.000610568	0.275302	-0.150674
ENSG00000128040.11,SPINK2,protein_coding	-0.99269	0.797701	-0.52372	1.42419	-0.0436554	0.0561148	0.506864	1.59219	-0.0764859	1.61829	ENSG00000128040	SPINK2	protein_coding	ENSG00000128040.11,SPINK2,protein_coding	-0.225937	1.0977	1.32363	-0.0764859	1.42419	1.50068	1.32363	0.435879	4.88651	0.000663654	0.275302	-0.216027
ENSG00000129255.16,MPDU1,protein_coding	4.91825	4.323	4.8009	4.42961	5.06958	4.70642	4.54161	4.18477	4.63413	4.24167	ENSG00000129255	MPDU1	protein_coding	ENSG00000129255.16,MPDU1,protein_coding	4.7929	4.37709	-0.415801	4.8009	4.323	-0.4779	-0.415801	4.58499	-4.88335	0.000666755	0.275302	-0.219689
ENSG00000272502.1,AC104958.2,lncRNA	0.016648	0.615607	0.758919	1.30348	-0.207775	0.366455	-0.0327748	0.947373	0.215118	0.735758	ENSG00000272502	AC104958.2	lncRNA	ENSG00000272502.1,AC104958.2,lncRNA	0.150027	0.793734	0.643707	0.016648	0.735758	0.71911	0.643707	0.47188	4.83745	0.000713574	0.275302	-0.273072
ENSG00000204220.12,PFDN6,protein_coding	4.17567	3.78697	4.15754	3.86108	4.12713	3.88393	3.91902	3.44612	4.01233	3.72633	ENSG00000204220	PFDN6	protein_coding	ENSG00000204220.12,PFDN6,protein_coding	4.07834	3.74088	-0.337456	4.12713	3.78697	-0.340162	-0.337456	3.90961	-4.8311	0.000720319	0.275302	-0.280485
ENSG00000224903.2,RNF32-AS1,lncRNA	-0.465061	0.774709	0.465474	0.762431	0.515218	0.89123	-0.0628321	1.02496	-0.274086	0.449287	ENSG00000224903	RNF32-AS1	lncRNA	ENSG00000224903.2,RNF32-AS1,lncRNA	0.0357426	0.780523	0.74478	-0.0628321	0.774709	0.837541	0.74478	0.408133	4.79593	0.000758949	0.275302	-0.3217
ENSG00000177732.8,SOX12,protein_coding	2.38618	3.74026	2.86757	3.80659	2.19526	2.35007	2.301	3.17033	2.39027	3.58166	ENSG00000177732	SOX12	protein_coding	ENSG00000177732.8,SOX12,protein_coding	2.42806	3.32979	0.901727	2.38618	3.58166	1.19548	0.901727	2.87892	4.76062	0.000799949	0.275302	-0.363299
ENSG00000161835.11,TAMALIN,protein_coding	3.07032	4.04653	3.24466	3.65243	2.97369	3.23626	2.90453	3.31326	3.02247	3.63029	ENSG00000161835	TAMALIN	protein_coding	ENSG00000161835.11,TAMALIN,protein_coding	3.04314	3.57575	0.532619	3.02247	3.63029	0.607816	0.532619	3.30944	4.744	0.000820059	0.275302	-0.382962
ENSG00000284057.1,AP001273.2,protein_coding	2.09587	-0.219508	1.88187	-0.966921	0.450609	0.508183	2.4468	-0.621736	1.52378	0.482264	ENSG00000284057	AP001273.2	protein_coding	ENSG00000284057.1,AP001273.2,protein_coding	1.67979	-0.163544	-1.84333	1.88187	-0.219508	-2.10137	-1.84333	0.758121	-4.73778	0.000827727	0.275302	-0.390338
ENSG00000110092.4,CCND1,protein_coding	0.434011	1.24516	-1.16354	0.96174	0.868397	1.27521	0.0538128	1.06958	0.215118	1.48633	ENSG00000110092	CCND1	protein_coding	ENSG00000110092.4,CCND1,protein_coding	0.0815588	1.2076	1.12604	0.215118	1.24516	1.03004	1.12604	0.644581	4.72648	0.000841849	0.275302	-0.403752
ENSG00000162971.11,TYW5,protein_coding	2.95363	3.59361	3.3571	3.68098	3.60824	3.90811	3.48496	4.00499	3.44255	3.76537	ENSG00000162971	TYW5	protein_coding	ENSG00000162971.11,TYW5,protein_coding	3.3693	3.79061	0.421315	3.44255	3.76537	0.322813	0.421315	3.57995	4.68748	0.000892579	0.275302	-0.450221
ENSG00000154723.12,ATP5PF,protein_coding	4.58169	4.11906	4.53883	4.07132	4.5739	4.4162	4.25072	4.04465	4.58572	4.05563	ENSG00000154723	ATP5PF	protein_coding	ENSG00000154723.12,ATP5PF,protein_coding	4.50617	4.14137	-0.3648	4.5739	4.07132	-0.502577	-0.3648	4.32377	-4.6631	0.000925939	0.275302	-0.479416
ENSG00000088899.15,LZTS3,protein_coding	1.72066	2.69582	1.68165	2.50168	1.19197	1.43463	0.974643	2.01358	1.50076	2.13619	ENSG00000088899	LZTS3	protein_coding	ENSG00000088899.15,LZTS3,protein_coding	1.41394	2.15638	0.742442	1.50076	2.13619	0.635431	0.742442	1.78516	4.66104	0.000928824	0.275302	-0.481893
ENSG00000131779.11,PEX11B,protein_coding	4.7507	4.44997	4.85779	4.38444	4.55738	4.35419	4.65329	4.42122	4.65426	4.45708	ENSG00000131779	PEX11B	protein_coding	ENSG00000131779.11,PEX11B,protein_coding	4.69468	4.41338	-0.281303	4.65426	4.42122	-0.233038	-0.281303	4.55403	-4.62293	0.000983829	0.275302	-0.527761
ENSG00000065361.16,ERBB3,protein_coding	-0.140535	1.34218	-0.249959	0.494809	-0.139871	0.167146	-0.156954	0.161773	-0.442357	0.722018	ENSG00000065361	ERBB3	protein_coding	ENSG00000065361.16,ERBB3,protein_coding	-0.225935	0.577586	0.803521	-0.156954	0.494809	0.651764	0.803521	0.175825	4.62228	0.000984791	0.275302	-0.528541
ENSG00000245552.7,AP000787.1,lncRNA	2.18139	2.73208	2.38461	2.706	2.29063	2.45008	2.45212	2.92123	2.45558	2.70291	ENSG00000245552	AP000787.1	lncRNA	ENSG00000245552.7,AP000787.1,lncRNA	2.35287	2.70246	0.349594	2.38461	2.706	0.321394	0.349594	2.52766	4.6055	0.00101013	0.275302	-0.548827
ENSG00000225032.5,AL162586.1,lncRNA	0.779443	2.46755	1.70021	2.74901	1.82233	1.99421	1.95603	2.4837	1.61237	2.47614	ENSG00000225032	AL162586.1	lncRNA	ENSG00000225032.5,AL162586.1,lncRNA	1.57407	2.43412	0.860048	1.70021	2.47614	0.775928	0.860048	2.0041	4.58984	0.0010344	0.275302	-0.567807
ENSG00000131019.11,ULBP3,protein_coding	0.541423	0.896856	0.941573	1.72767	1.19197	1.59416	0.6247	1.18224	0.75863	1.24828	ENSG00000131019	ULBP3	protein_coding	ENSG00000131019.11,ULBP3,protein_coding	0.81166	1.32984	0.518179	0.75863	1.24828	0.489649	0.518179	1.07075	4.55423	0.00109193	0.275302	-0.611139
ENSG00000136379.12,ABHD17C,protein_coding	0.317952	1.12305	1.13129	1.70401	1.13828	1.50396	0.465344	1.89461	1.37979	2.08344	ENSG00000136379	ABHD17C	protein_coding	ENSG00000136379.12,ABHD17C,protein_coding	0.886533	1.66181	0.77528	1.13129	1.70401	0.572724	0.77528	1.27417	4.53402	0.00112607	0.275302	-0.635822
ENSG00000141543.12,EIF4A3,protein_coding	5.87543	5.59258	5.96742	5.66958	5.87071	5.56277	5.70466	5.41295	5.71032	5.54872	ENSG00000141543	EIF4A3	protein_coding	ENSG00000141543.12,EIF4A3,protein_coding	5.82571	5.55732	-0.268389	5.87071	5.56277	-0.307946	-0.268389	5.69151	-4.52059	0.00114939	0.275302	-0.652276
ENSG00000162337.12,LRP5,protein_coding	1.00262	2.16122	0.972434	2.07363	1.06824	1.08468	0.605717	1.86959	1.45358	1.9601	ENSG00000162337	LRP5	protein_coding	ENSG00000162337.12,LRP5,protein_coding	1.02052	1.82985	0.809328	1.00262	1.9601	0.957484	0.809328	1.42518	4.51495	0.00115934	0.275302	-0.659193
ENSG00000163013.11,FBXO41,protein_coding	3.75385	4.16399	3.69444	4.52381	4.21728	4.36936	3.46403	4.00307	3.59526	4.12514	ENSG00000163013	FBXO41	protein_coding	ENSG00000163013.11,FBXO41,protein_coding	3.74497	4.23707	0.492105	3.69444	4.16399	0.469552	0.492105	3.99102	4.50716	0.00117323	0.275302	-0.668763
ENSG00000141873.11,SLC39A3,protein_coding	4.25868	3.63409	4.15418	3.80844	3.88581	3.83095	3.94757	3.50687	4.10048	3.72976	ENSG00000141873	SLC39A3	protein_coding	ENSG00000141873.11,SLC39A3,protein_coding	4.06934	3.70202	-0.367321	4.10048	3.72976	-0.370712	-0.367321	3.88568	-4.50068	0.00118491	0.275302	-0.676722
ENSG00000228486.10,C2orf92,protein_coding	-0.316962	1.17665	0.0966917	1.05194	1.11067	0.904112	-0.00333107	1.27408	-0.0997557	1.09681	ENSG00000228486	C2orf92	protein_coding	ENSG00000228486.10,C2orf92,protein_coding	0.157463	1.10072	0.943254	-0.00333107	1.09681	1.10014	0.943254	0.62909	4.49958	0.00118691	0.275302	-0.678076
ENSG00000184076.13,UQCR10,protein_coding	5.5605	5.2323	5.47594	5.23602	5.3394	5.08504	5.30579	5.16478	5.44129	5.11762	ENSG00000184076	UQCR10	protein_coding	ENSG00000184076.13,UQCR10,protein_coding	5.42459	5.16715	-0.257436	5.44129	5.16478	-0.276519	-0.257436	5.29587	-4.47575	0.00123104	0.275302	-0.707442
ENSG00000231999.7,LRRC8C-DT,lncRNA	1.92788	2.95298	2.46818	2.64934	2.63393	2.90251	2.5889	3.10395	2.33927	3.00192	ENSG00000231999	LRRC8C-DT	lncRNA	ENSG00000231999.7,LRRC8C-DT,lncRNA	2.39163	2.92214	0.530507	2.46818	2.95298	0.484796	0.530507	2.65689	4.47032	0.00124133	0.275302	-0.714147
ENSG00000188070.9,C11orf95,protein_coding	2.1979	2.98338	1.70021	3.31783	3.09491	2.98059	2.20336	3.18054	1.79378	3.17327	ENSG00000188070	C11orf95	protein_coding	ENSG00000188070.9,C11orf95,protein_coding	2.19803	3.12712	0.929091	2.1979	3.17327	0.975364	0.929091	2.66258	4.44535	0.00128985	0.275302	-0.745043
ENSG00000188706.13,ZDHHC9,protein_coding	1.76566	2.58455	1.4381	2.79824	1.4561	1.45227	1.39522	2.31481	1.78745	2.73405	ENSG00000188706	ZDHHC9	protein_coding	ENSG00000188706.13,ZDHHC9,protein_coding	1.56851	2.37678	0.808276	1.4561	2.58455	1.12844	0.808276	1.97264	4.42608	0.00132868	0.275302	-0.768971
ENSG00000178449.9,COX14,protein_coding	4.71745	4.40014	4.7293	4.22464	4.57137	4.30889	4.33382	4.09409	4.437	4.18145	ENSG00000178449	COX14	protein_coding	ENSG00000178449.9,COX14,protein_coding	4.55779	4.24184	-0.315947	4.57137	4.22464	-0.346735	-0.315947	4.39981	-4.41944	0.00134236	0.275302	-0.777236
ENSG00000245573.9,BDNF-AS,lncRNA	-0.413986	0.666456	-0.214769	0.921288	0.450609	0.366455	-0.124893	0.458754	0.0345454	0.694139	ENSG00000245573	BDNF-AS	lncRNA	ENSG00000245573.9,BDNF-AS,lncRNA	-0.0536989	0.621418	0.675117	-0.124893	0.666456	0.79135	0.675117	0.28386	4.41345	0.0013548	0.275302	-0.784688
ENSG00000117862.13,TXNDC12,protein_coding	5.6898	5.31878	5.49533	5.18923	5.57674	5.40293	5.41818	5.21447	5.50824	5.26466	ENSG00000117862	TXNDC12	protein_coding	ENSG00000117862.13,TXNDC12,protein_coding	5.53766	5.27801	-0.259645	5.50824	5.26466	-0.243575	-0.259645	5.40784	-4.41094	0.00136006	0.275302	-0.787816
ENSG00000165060.15,FXN,protein_coding	3.56469	4.02963	3.67581	4.02435	3.12971	3.54668	3.47453	3.86643	3.6275	3.85465	ENSG00000165060	FXN	protein_coding	ENSG00000165060.15,FXN,protein_coding	3.49445	3.86435	0.369904	3.56469	3.86643	0.301747	0.369904	3.6794	4.40857	0.00136503	0.275302	-0.790765
ENSG00000213923.13,CSNK1E,protein_coding	5.15071	5.63668	5.09975	5.47136	5.0927	5.28293	5.10836	5.22355	5.01403	5.40456	ENSG00000213923	CSNK1E	protein_coding	ENSG00000213923.13,CSNK1E,protein_coding	5.09311	5.40382	0.310706	5.09975	5.40456	0.304807	0.310706	5.24846	4.40024	0.00138269	0.275302	-0.801155
ENSG00000072506.13,HSD17B10,protein_coding	5.18321	4.76344	4.98242	4.71737	4.95973	4.68512	4.68642	4.2701	4.8552	4.46741	ENSG00000072506	HSD17B10	protein_coding	ENSG00000072506.13,HSD17B10,protein_coding	4.9334	4.58069	-0.352707	4.95973	4.68512	-0.274612	-0.352707	4.75704	-4.39874	0.0013859	0.275302	-0.80303
ENSG00000140545.15,MFGE8,protein_coding	3.27871	4.17391	3.78849	4.12723	3.4016	3.69303	3.34029	3.84306	3.78348	4.07468	ENSG00000140545	MFGE8	protein_coding	ENSG00000140545.15,MFGE8,protein_coding	3.51852	3.98238	0.463865	3.4016	4.07468	0.673075	0.463865	3.75045	4.38944	0.00140597	0.275302	-0.814655
ENSG00000125148.7,MT2A,protein_coding	3.84447	4.26849	3.61598	4.55168	3.46295	3.67811	3.66766	3.97207	3.57152	4.26555	ENSG00000125148	MT2A	protein_coding	ENSG00000125148.7,MT2A,protein_coding	3.63252	4.14718	0.514664	3.61598	4.26555	0.649565	0.514664	3.88985	4.38668	0.00141197	0.275302	-0.818097
ENSG00000213949.10,ITGA1,protein_coding	2.46333	3.88147	1.94547	3.80844	3.1804	2.71786	2.09183	3.75245	2.23153	3.82924	ENSG00000213949	ITGA1	protein_coding	ENSG00000213949.10,ITGA1,protein_coding	2.38251	3.59789	1.21538	2.23153	3.80844	1.57692	1.21538	2.9902	4.37802	0.00143102	0.275302	-0.828941
ENSG00000133639.6,BTG1,protein_coding	9.13664	9.7568	9.09464	9.55669	9.13446	9.17769	9.2928	9.68871	8.96727	9.42115	ENSG00000133639	BTG1	protein_coding	ENSG00000133639.6,BTG1,protein_coding	9.12516	9.52021	0.395044	9.13446	9.55669	0.422232	0.395044	9.32268	4.37465	0.00143849	0.275302	-0.833152
ENSG00000221995.5,TIAF1,protein_coding	1.39516	2.06501	1.47089	1.76624	1.64119	2.02402	1.9635	2.30861	1.67541	1.94835	ENSG00000221995	TIAF1	protein_coding	ENSG00000221995.5,TIAF1,protein_coding	1.62923	2.02245	0.393218	1.64119	2.02402	0.382834	0.393218	1.82584	4.3707	0.00144732	0.275302	-0.838107
ENSG00000166762.19,CATSPER2,protein_coding	-0.601265	1.12305	-0.0506501	0.988091	0.765914	0.82504	0.547221	1.22231	0.358609	1.15932	ENSG00000166762	CATSPER2	protein_coding	ENSG00000166762.19,CATSPER2,protein_coding	0.203966	1.06356	0.859596	0.358609	1.12305	0.764437	0.859596	0.633764	4.36792	0.00145357	0.275302	-0.841598
ENSG00000156411.10,ATP5MPL,protein_coding	5.76929	5.47359	5.80492	5.28466	5.92325	5.47484	5.45908	5.22355	5.55508	5.38125	ENSG00000156411	ATP5MPL	protein_coding	ENSG00000156411.10,ATP5MPL,protein_coding	5.70232	5.36758	-0.334744	5.76929	5.38125	-0.388039	-0.334744	5.53495	-4.36655	0.00145665	0.275302	-0.843309
ENSG00000223960.7,CHROMR,lncRNA	2.28935	3.32547	2.42421	2.99947	3.27982	3.35829	2.90064	3.53101	2.67712	3.32641	ENSG00000223960	CHROMR	lncRNA	ENSG00000223960.7,CHROMR,lncRNA	2.71423	3.30813	0.5939	2.67712	3.32641	0.649289	0.5939	3.01118	4.36527	0.00145953	0.275302	-0.84491
ENSG00000178809.11,TRIM73,protein_coding	1.01199	2.51341	1.06124	2.55113	1.92101	2.07617	1.94851	2.19907	1.68224	2.6015	ENSG00000178809	TRIM73	protein_coding	ENSG00000178809.11,TRIM73,protein_coding	1.525	2.38826	0.863257	1.68224	2.51341	0.831168	0.863257	1.95663	4.36485	0.0014605	0.275302	-0.845446
ENSG00000106012.18,IQCE,protein_coding	4.0149	3.50033	3.99045	3.60852	4.04198	3.91767	3.90356	3.282	3.69667	3.33771	ENSG00000106012	IQCE	protein_coding	ENSG00000106012.18,IQCE,protein_coding	3.92951	3.52925	-0.400265	3.99045	3.50033	-0.490117	-0.400265	3.72938	-4.35982	0.00147192	0.275302	-0.851758
ENSG00000214827.11,MTCP1,protein_coding	-0.119925	0.522067	-0.399984	0.513072	0.0170986	0.508183	0.566985	0.978908	0.441546	0.722018	ENSG00000214827	MTCP1	protein_coding	ENSG00000214827.11,MTCP1,protein_coding	0.101144	0.64885	0.547706	0.0170986	0.522067	0.504968	0.547706	0.374997	4.35573	0.00148127	0.275302	-0.856888
ENSG00000166348.18,USP54,protein_coding	2.20609	3.26695	2.16174	3.20441	2.5073	2.39183	2.4253	2.91717	2.05839	2.92605	ENSG00000166348	USP54	protein_coding	ENSG00000166348.18,USP54,protein_coding	2.27176	2.94128	0.669517	2.20609	2.92605	0.719961	0.669517	2.60652	4.34552	0.00150492	0.275302	-0.869726
ENSG00000274114.2,ALOX15P1,transcribed_unprocessed_pseudogene	1.45133	2.23887	1.78088	2.18033	1.342	1.54566	1.48105	1.91105	1.66854	2.04533	ENSG00000274114	ALOX15P1	transcribed_unprocessed_pseudogene	ENSG00000274114.2,ALOX15P1,transcribed_unprocessed_pseudogene	1.54476	1.98425	0.439488	1.48105	2.04533	0.564271	0.439488	1.7645	4.34452	0.00150726	0.275302	-0.870986
ENSG00000181350.12,LRRC75A,protein_coding	2.04659	2.4747	2.32008	2.5774	2.02821	2.28262	2.34745	2.49465	2.12012	2.57116	ENSG00000181350	LRRC75A	protein_coding	ENSG00000181350.12,LRRC75A,protein_coding	2.17249	2.48011	0.307618	2.12012	2.49465	0.37453	0.307618	2.3263	4.33829	0.00152189	0.275302	-0.87882
ENSG00000287387.1,AC010883.3,lncRNA	0.158376	1.78912	0.329054	1.18318	0.636354	0.755666	0.929555	1.31171	-0.0764859	1.19953	ENSG00000287387	AC010883.3	lncRNA	ENSG00000287387.1,AC010883.3,lncRNA	0.395371	1.24784	0.852473	0.329054	1.19953	0.87048	0.852473	0.821607	4.33563	0.00152819	0.275302	-0.882171
ENSG00000164976.9,MYORG,protein_coding	0.0892517	1.68815	0.508223	1.27165	0.0465424	0.384951	1.01836	1.70962	0.796934	1.82523	ENSG00000164976	MYORG	protein_coding	ENSG00000164976.9,MYORG,protein_coding	0.491863	1.37592	0.884058	0.508223	1.68815	1.17993	0.884058	0.933892	4.32731	0.00154808	0.275302	-0.89266
ENSG00000268573.1,AC011815.1,lncRNA	2.00965	2.28841	2.1347	2.2903	1.7346	2.1429	1.83084	2.13052	2.05313	2.3962	ENSG00000268573	AC011815.1	lncRNA	ENSG00000268573.1,AC011815.1,lncRNA	1.95258	2.24967	0.297084	2.00965	2.28841	0.278763	0.297084	2.10113	4.32265	0.00155934	0.275302	-0.89854
ENSG00000198169.9,ZNF251,protein_coding	3.89597	4.1099	3.79928	4.20792	3.92597	4.19427	4.10118	4.46085	4.1395	4.36946	ENSG00000198169	ZNF251	protein_coding	ENSG00000198169.9,ZNF251,protein_coding	3.97238	4.26848	0.296099	3.92597	4.20792	0.281946	0.296099	4.12043	4.31937	0.0015673	0.275302	-0.902675
ENSG00000177628.16,GBA,protein_coding	5.07508	4.84985	5.04817	4.79871	5.14638	4.87946	5.05862	4.42409	4.87697	4.502	ENSG00000177628	GBA	protein_coding	ENSG00000177628.16,GBA,protein_coding	5.04104	4.69082	-0.350223	5.05862	4.79871	-0.259913	-0.350223	4.86593	-4.3142	0.00157996	0.275302	-0.909207
ENSG00000186577.14,SMIM29,protein_coding	3.78969	3.25454	3.73999	3.33846	3.82339	3.73328	3.59493	3.11109	3.56968	3.22289	ENSG00000186577	SMIM29	protein_coding	ENSG00000186577.14,SMIM29,protein_coding	3.70353	3.33205	-0.371483	3.73999	3.25454	-0.485449	-0.371483	3.51779	-4.30046	0.00161413	0.275302	-0.926588
ENSG00000137700.18,SLC37A4,protein_coding	3.21118	3.92519	3.57132	3.90668	3.46021	3.57515	3.54099	3.76381	3.48227	3.98979	ENSG00000137700	SLC37A4	protein_coding	ENSG00000137700.18,SLC37A4,protein_coding	3.4532	3.83213	0.37893	3.48227	3.90668	0.424413	0.37893	3.64266	4.29838	0.00161937	0.275302	-0.929225
ENSG00000254275.6,LINC00824,lncRNA	-0.0403079	1.05788	0.487007	0.974976	0.80089	1.01514	0.851128	1.06958	0.306458	1.1284	ENSG00000254275	LINC00824	lncRNA	ENSG00000254275.6,LINC00824,lncRNA	0.481035	1.0492	0.568161	0.487007	1.05788	0.570875	0.568161	0.765115	4.27862	0.00167005	0.275302	-0.954282
ENSG00000156711.17,MAPK13,protein_coding	5.33088	5.87928	5.62603	5.98011	5.27711	5.55564	5.52434	5.65485	5.44029	5.77891	ENSG00000156711	MAPK13	protein_coding	ENSG00000156711.17,MAPK13,protein_coding	5.43973	5.76976	0.33003	5.44029	5.77891	0.338623	0.33003	5.60474	4.27228	0.00168666	0.275302	-0.962334
ENSG00000141161.12,UNC45B,protein_coding	1.43052	2.95298	0.010104	2.203	1.56184	1.36179	0.944741	2.94538	1.59073	2.76453	ENSG00000141161	UNC45B	protein_coding	ENSG00000141161.12,UNC45B,protein_coding	1.10759	2.44554	1.33795	1.43052	2.76453	1.33401	1.33795	1.77656	4.26413	0.00170829	0.275302	-0.972707
ENSG00000286786.1,AC116158.3,lncRNA	0.287418	2.06974	0.741108	1.9247	1.37719	1.43463	1.48105	2.08777	1.28416	2.00618	ENSG00000286786	AC116158.3	lncRNA	ENSG00000286786.1,AC116158.3,lncRNA	1.03419	1.9046	0.870418	1.28416	2.00618	0.722021	0.870418	1.46939	4.22638	0.00181227	0.275302	-1.02086
ENSG00000176658.17,MYO1D,protein_coding	3.65566	4.04773	3.36584	4.13314	3.28909	3.46428	3.64924	3.99731	3.66595	4.30525	ENSG00000176658	MYO1D	protein_coding	ENSG00000176658.17,MYO1D,protein_coding	3.52516	3.98954	0.464387	3.64924	4.04773	0.398486	0.464387	3.75735	4.21436	0.00184678	0.275302	-1.03625
ENSG00000283199.3,C13orf46,protein_coding	0.0534065	1.04833	-0.286028	0.792646	0.3597	0.712382	0.71604	0.931343	0.535159	0.891176	ENSG00000283199	C13orf46	protein_coding	ENSG00000283199.3,C13orf46,protein_coding	0.275656	0.875175	0.599519	0.3597	0.891176	0.531476	0.599519	0.575415	4.21377	0.00184848	0.275302	-1.037
ENSG00000254986.7,DPP3,protein_coding	5.03428	4.46441	4.89552	4.53167	4.60144	4.58868	4.80662	4.05023	4.80674	4.40966	ENSG00000254986	DPP3	protein_coding	ENSG00000254986.7,DPP3,protein_coding	4.82892	4.40893	-0.419993	4.80674	4.46441	-0.342331	-0.419993	4.61893	-4.1982	0.00189425	0.275302	-1.05698
ENSG00000119699.8,TGFB3,protein_coding	0.811986	1.68815	1.10368	1.70401	1.84764	1.82842	1.04679	2.03624	1.34575	1.84438	ENSG00000119699	TGFB3	protein_coding	ENSG00000119699.8,TGFB3,protein_coding	1.23117	1.82024	0.589074	1.10368	1.82842	0.724745	0.589074	1.52571	4.19116	0.00191533	0.275302	-1.06602
ENSG00000163599.17,CTLA4,protein_coding	4.02419	4.89186	4.65396	5.09007	3.88784	4.50976	4.45411	5.3059	5.0255	5.39051	ENSG00000163599	CTLA4	protein_coding	ENSG00000163599.17,CTLA4,protein_coding	4.40912	5.03762	0.628499	4.45411	5.09007	0.635961	0.628499	4.72337	4.18393	0.00193724	0.275302	-1.07532
ENSG00000107014.9,RLN2,protein_coding	0.0714405	0.628489	0.329054	0.762431	0.131431	0.403213	-0.0327748	0.436212	-0.599327	0.0699413	ENSG00000107014	RLN2	protein_coding	ENSG00000107014.9,RLN2,protein_coding	-0.0200351	0.460057	0.480092	0.0714405	0.436212	0.364771	0.480092	0.220011	4.17983	0.0019498	0.275302	-1.0806
ENSG00000269044.2,AC024075.2,lncRNA	2.33485	2.92454	2.40171	2.76434	2.32107	2.58018	2.72266	2.93737	2.58526	2.80419	ENSG00000269044	AC024075.2	lncRNA	ENSG00000269044.2,AC024075.2,lncRNA	2.47311	2.80212	0.329013	2.40171	2.80419	0.402479	0.329013	2.63762	4.17202	0.00197392	0.275302	-1.09065
ENSG00000139055.7,ERP27,protein_coding	1.70919	2.46396	1.93767	2.45049	2.33903	2.26775	1.89479	2.61995	2.05839	2.42617	ENSG00000139055	ERP27	protein_coding	ENSG00000139055.7,ERP27,protein_coding	1.98781	2.44567	0.457852	1.93767	2.45049	0.512819	0.457852	2.21674	4.17067	0.00197814	0.275302	-1.0924
ENSG00000168781.22,PPIP5K1,protein_coding	4.18916	4.59402	4.09406	4.46404	4.16286	4.25587	4.1851	4.37605	3.92568	4.639	ENSG00000168781	PPIP5K1	protein_coding	ENSG00000168781.22,PPIP5K1,protein_coding	4.11137	4.46579	0.354424	4.16286	4.46404	0.301185	0.354424	4.28858	4.16452	0.00199741	0.275302	-1.10033
ENSG00000121310.17,ECHDC2,protein_coding	3.43836	4.41787	4.11669	4.58011	4.38369	4.61536	4.22762	4.6429	4.24717	4.63717	ENSG00000121310	ECHDC2	protein_coding	ENSG00000121310.17,ECHDC2,protein_coding	4.08271	4.57868	0.495975	4.22762	4.61536	0.387738	0.495975	4.33069	4.15828	0.00201716	0.275302	-1.10838
ENSG00000105245.9,NUMBL,protein_coding	0.833281	1.69429	1.23674	1.58821	1.53093	1.78033	1.56207	1.7283	0.996649	1.86328	ENSG00000105245	NUMBL	protein_coding	ENSG00000105245.9,NUMBL,protein_coding	1.23193	1.73088	0.498948	1.23674	1.7283	0.491558	0.498948	1.48141	4.15448	0.00202926	0.275302	-1.11328
ENSG00000169962.5,TAS1R3,protein_coding	-0.340613	0.797701	-0.36099	0.634817	0.994615	1.05033	0.0538128	1.02496	0.623066	1.30468	ENSG00000169962	TAS1R3	protein_coding	ENSG00000169962.5,TAS1R3,protein_coding	0.193978	0.962497	0.768519	0.0538128	1.02496	0.971143	0.768519	0.578237	4.14877	0.00204766	0.275302	-1.12067
ENSG00000262155.2,LINC02175,lncRNA	0.434011	1.47649	1.01752	1.125	0.158653	0.838523	0.444128	0.796255	0.678829	1.48633	ENSG00000262155	LINC02175	lncRNA	ENSG00000262155.2,LINC02175,lncRNA	0.546628	1.14452	0.597892	0.444128	1.125	0.680873	0.597892	0.845574	4.14832	0.0020491	0.275302	-1.12125
ENSG00000105655.19,ISYNA1,protein_coding	3.27871	4.5268	3.3889	4.50568	3.41578	3.20537	3.38273	4.25408	3.49398	4.49595	ENSG00000105655	ISYNA1	protein_coding	ENSG00000105655.19,ISYNA1,protein_coding	3.39202	4.19758	0.805559	3.3889	4.49595	1.10705	0.805559	3.7948	4.1384	0.00208146	0.275302	-1.13408
ENSG00000186056.10,MATN1-AS1,lncRNA	2.44961	3.25661	2.99327	3.21281	2.89089	3.11962	2.70047	2.95334	2.33059	3.09281	ENSG00000186056	MATN1-AS1	lncRNA	ENSG00000186056.10,MATN1-AS1,lncRNA	2.67297	3.12704	0.454072	2.70047	3.11962	0.41915	0.454072	2.9	4.13376	0.00209678	0.275302	-1.14009
ENSG00000168000.14,BSCL2,protein_coding	2.99909	2.60098	3.05945	2.97991	2.84555	2.55997	3.21437	2.60992	2.87211	2.47614	ENSG00000168000	BSCL2	protein_coding	ENSG00000168000.14,BSCL2,protein_coding	2.99811	2.64538	-0.352731	2.99909	2.60098	-0.398113	-0.352731	2.82175	-4.12305	0.0021326	0.275302	-1.15398
ENSG00000099977.14,DDT,protein_coding	4.88039	4.47426	4.84221	4.58874	4.52113	4.3981	4.55281	4.27328	4.79339	4.36505	ENSG00000099977	DDT	protein_coding	ENSG00000099977.14,DDT,protein_coding	4.71799	4.41989	-0.2981	4.79339	4.3981	-0.395285	-0.2981	4.56894	-4.1201	0.00214255	0.275302	-1.15779
ENSG00000070759.17,TESK2,protein_coding	3.12962	3.44315	2.94741	3.2514	3.09138	3.27644	2.98018	3.10395	2.89584	3.27087	ENSG00000070759	TESK2	protein_coding	ENSG00000070759.17,TESK2,protein_coding	3.00888	3.26916	0.260278	2.98018	3.27087	0.290687	0.260278	3.13902	4.10072	0.00220934	0.275302	-1.18298
ENSG00000271895.2,AL109811.2,lncRNA	0.554305	1.85637	1.23674	1.71194	1.8052	1.82165	1.38412	2.02873	0.917732	1.86953	ENSG00000271895	AL109811.2	lncRNA	ENSG00000271895.2,AL109811.2,lncRNA	1.17962	1.85764	0.678022	1.23674	1.85637	0.619627	0.678022	1.51863	4.09214	0.00223961	0.275302	-1.19415
ENSG00000253320.7,AZIN1-AS1,lncRNA	-0.0795673	0.422038	-0.756919	0.566511	0.131431	-0.0393048	-0.566598	0.566468	-0.599327	0.290783	ENSG00000253320	AZIN1-AS1	lncRNA	ENSG00000253320.7,AZIN1-AS1,lncRNA	-0.374196	0.361299	0.735495	-0.566598	0.422038	0.988636	0.735495	-0.0064485	4.09029	0.00224618	0.275302	-1.19655
ENSG00000204427.12,ABHD16A,protein_coding	5.24112	4.90449	5.21795	4.88713	5.45233	5.24989	5.18069	4.67334	5.10143	4.88078	ENSG00000204427	ABHD16A	protein_coding	ENSG00000204427.12,ABHD16A,protein_coding	5.2387	4.91912	-0.31958	5.21795	4.88713	-0.330822	-0.31958	5.07891	-4.08979	0.00224798	0.275302	-1.19721
ENSG00000184432.10,COPB2,protein_coding	7.02773	6.69935	6.98064	6.77016	6.77762	6.59998	6.91601	6.73221	7.00885	6.75602	ENSG00000184432	COPB2	protein_coding	ENSG00000184432.10,COPB2,protein_coding	6.94217	6.71155	-0.230627	6.98064	6.73221	-0.248433	-0.230627	6.82686	-4.08945	0.00224917	0.275302	-1.19765
ENSG00000142507.10,PSMB6,protein_coding	5.61608	5.11019	5.46649	5.21943	5.55257	5.25178	5.12678	4.87746	5.38897	5.13198	ENSG00000142507	PSMB6	protein_coding	ENSG00000142507.10,PSMB6,protein_coding	5.43018	5.11817	-0.312013	5.46649	5.13198	-0.334513	-0.312013	5.27417	-4.08414	0.00226822	0.275302	-1.20458
ENSG00000110025.13,SNX15,protein_coding	4.71458	4.42435	4.82962	4.49309	4.53807	4.50766	4.60392	4.08143	4.75336	4.23564	ENSG00000110025	SNX15	protein_coding	ENSG00000110025.13,SNX15,protein_coding	4.68791	4.34843	-0.339481	4.71458	4.42435	-0.290232	-0.339481	4.51817	-4.08333	0.00227113	0.275302	-1.20563
ENSG00000159479.17,MED8,protein_coding	5.13686	4.95458	5.20013	4.85795	5.08297	4.68045	4.82623	4.6429	5.03488	4.76411	ENSG00000159479	MED8	protein_coding	ENSG00000159479.17,MED8,protein_coding	5.05621	4.78	-0.276216	5.08297	4.76411	-0.318856	-0.276216	4.91811	-4.06943	0.00232182	0.275302	-1.22377
ENSG00000155749.12,FLACC1,protein_coding	1.81467	2.47113	2.00638	2.31132	1.68865	1.80114	1.62941	2.69308	2.09472	2.77122	ENSG00000155749	FLACC1	protein_coding	ENSG00000155749.12,FLACC1,protein_coding	1.84676	2.40958	0.562813	1.81467	2.47113	0.656467	0.562813	2.12817	4.04184	0.00242603	0.275302	-1.25988
ENSG00000161381.14,PLXDC1,protein_coding	3.25721	3.9291	3.84586	4.17532	3.88377	4.17846	3.9663	4.18984	3.75133	4.09747	ENSG00000161381	PLXDC1	protein_coding	ENSG00000161381.14,PLXDC1,protein_coding	3.74089	4.11404	0.373143	3.84586	4.17532	0.329459	0.373143	3.92747	4.03844	0.00243917	0.275302	-1.26433
ENSG00000249476.2,AC008467.1,lncRNA	0.554305	1.86183	0.723074	1.50853	1.87251	2.07617	1.46007	2.04372	0.56506	1.4198	ENSG00000249476	AC008467.1	lncRNA	ENSG00000249476.2,AC008467.1,lncRNA	1.035	1.78201	0.747005	0.723074	1.86183	1.13876	0.747005	1.40851	4.03828	0.00243982	0.275302	-1.26455
ENSG00000221946.8,FXYD7,protein_coding	0.80122	3.34316	1.4381	3.3863	2.12799	1.62561	1.60093	2.69783	0.882542	2.82684	ENSG00000221946	FXYD7	protein_coding	ENSG00000221946.8,FXYD7,protein_coding	1.37016	2.77595	1.40579	1.4381	2.82684	1.38874	1.40579	2.07305	4.03473	0.00245363	0.275302	-1.26919
ENSG00000152784.16,PRDM8,protein_coding	3.35063	3.81541	3.60125	3.97909	3.19032	3.77945	3.65156	3.83015	3.87137	4.10278	ENSG00000152784	PRDM8	protein_coding	ENSG00000152784.16,PRDM8,protein_coding	3.53303	3.90138	0.368353	3.60125	3.83015	0.228901	0.368353	3.7172	4.0315	0.00246633	0.275302	-1.27344
ENSG00000126351.13,THRA,protein_coding	5.14433	5.93219	5.48801	5.90388	5.20631	5.49414	5.29916	5.72685	5.76649	5.90435	ENSG00000126351	THRA	protein_coding	ENSG00000126351.13,THRA,protein_coding	5.38086	5.79228	0.41142	5.29916	5.90388	0.604718	0.41142	5.58657	4.02839	0.00247858	0.275302	-1.27752
ENSG00000143375.15,CGN,protein_coding	-1.2822	1.57958	-0.0820142	1.73546	0.158653	-0.569819	-1.20642	0.947373	-1.61601	1.08612	ENSG00000143375	CGN	protein_coding	ENSG00000143375.15,CGN,protein_coding	-0.805597	0.955744	1.76134	-1.20642	1.08612	2.29254	1.76134	0.0750731	3.995	0.00261431	0.275302	-1.32146
ENSG00000154134.15,ROBO3,protein_coding	2.30467	3.29348	2.76554	3.46111	3.17707	3.0719	1.93337	3.01168	2.54081	3.17579	ENSG00000154134	ROBO3	protein_coding	ENSG00000154134.15,ROBO3,protein_coding	2.54429	3.20279	0.658496	2.54081	3.17579	0.634978	0.658496	2.87354	3.99198	0.00262697	0.275302	-1.32545
ENSG00000088986.11,DYNLL1,protein_coding	5.72619	5.21265	5.54814	5.18852	5.87328	5.52157	5.41068	5.38527	5.70277	5.338	ENSG00000088986	DYNLL1	protein_coding	ENSG00000088986.11,DYNLL1,protein_coding	5.65221	5.3292	-0.323014	5.70277	5.338	-0.364779	-0.323014	5.49071	-3.99169	0.00262819	0.275302	-1.32583
ENSG00000281398.4,SNHG4,lncRNA	2.10027	2.53067	2.08615	2.61593	2.65798	2.58818	2.00031	2.55344	1.94357	2.79766	ENSG00000281398	SNHG4	lncRNA	ENSG00000281398.4,SNHG4,lncRNA	2.15766	2.61717	0.459519	2.08615	2.58818	0.502034	0.459519	2.38742	3.99162	0.00262845	0.275302	-1.32592
ENSG00000287595.1,AC097369.2,lncRNA	-1.2822	1.0768	0.329054	1.39495	-0.242964	-0.195424	-0.223297	1.03998	-0.0535855	0.77621	ENSG00000287595	AC097369.2	lncRNA	ENSG00000287595.1,AC097369.2,lncRNA	-0.294598	0.818504	1.1131	-0.223297	1.03998	1.26328	1.1131	0.261953	3.98028	0.00267658	0.275302	-1.34089
ENSG00000111481.10,COPZ1,protein_coding	6.67135	6.32188	6.66389	6.352	6.38531	6.33959	6.49515	6.2217	6.64325	6.36877	ENSG00000111481	COPZ1	protein_coding	ENSG00000111481.10,COPZ1,protein_coding	6.57179	6.32079	-0.251002	6.64325	6.33959	-0.303653	-0.251002	6.44629	-3.97629	0.00269376	0.275302	-1.34617
ENSG00000143479.17,DYRK3,protein_coding	-0.140535	1.00946	0.465474	1.10106	-0.0129587	-0.0148517	0.0538128	1.33627	0.608781	1.63304	ENSG00000143479	DYRK3	protein_coding	ENSG00000143479.17,DYRK3,protein_coding	0.194915	1.013	0.818082	0.0538128	1.10106	1.04724	0.818082	0.603956	3.97492	0.00269965	0.275302	-1.34797
ENSG00000173276.14,ZBTB21,protein_coding	4.75977	5.06115	4.61293	5.00472	4.51324	4.59565	4.59433	4.92983	4.62351	4.92343	ENSG00000173276	ZBTB21	protein_coding	ENSG00000173276.14,ZBTB21,protein_coding	4.62075	4.90296	0.282201	4.61293	4.92983	0.316904	0.282201	4.76185	3.96914	0.00272477	0.275302	-1.35562
ENSG00000100554.12,ATP6V1D,protein_coding	4.94601	4.61763	4.98998	4.71638	4.98941	4.58968	4.80142	4.59027	4.68522	4.61968	ENSG00000100554	ATP6V1D	protein_coding	ENSG00000100554.12,ATP6V1D,protein_coding	4.88241	4.62673	-0.255682	4.94601	4.61763	-0.328384	-0.255682	4.75457	-3.96023	0.00276399	0.275302	-1.36742
ENSG00000185100.11,ADSS1,protein_coding	-0.0210717	1.08617	0.508223	1.10106	0.211602	0.209272	0.37854	0.778444	0.215118	0.951297	ENSG00000185100	ADSS1	protein_coding	ENSG00000185100.11,ADSS1,protein_coding	0.258482	0.825248	0.566766	0.215118	0.951297	0.736179	0.566766	0.541865	3.95632	0.00278133	0.275302	-1.37259
ENSG00000189136.9,UBE2Q2P1,transcribed_unprocessed_pseudogene	-0.293692	0.959366	-0.323022	0.974976	1.20509	0.783817	-0.00333107	1.67153	0.196135	1.59586	ENSG00000189136	UBE2Q2P1	transcribed_unprocessed_pseudogene	ENSG00000189136.9,UBE2Q2P1,transcribed_unprocessed_pseudogene	0.156235	1.19711	1.04087	-0.00333107	0.974976	0.978307	1.04087	0.676672	3.95583	0.00278355	0.275302	-1.37325
ENSG00000177337.8,DLGAP1-AS1,lncRNA	2.69035	3.35871	2.8217	3.29162	2.24691	3.01068	3.09693	2.98475	2.50655	3.23745	ENSG00000177337	DLGAP1-AS1	lncRNA	ENSG00000177337.8,DLGAP1-AS1,lncRNA	2.67249	3.17664	0.504153	2.69035	3.23745	0.547103	0.504153	2.92457	3.95464	0.00278884	0.275302	-1.37482
ENSG00000103591.13,AAGAB,protein_coding	5.62946	5.19652	5.48534	5.1956	5.37175	5.38811	5.49369	5.15962	5.59277	5.26821	ENSG00000103591	AAGAB	protein_coding	ENSG00000103591.13,AAGAB,protein_coding	5.5146	5.24161	-0.272987	5.49369	5.19652	-0.297173	-0.272987	5.37811	-3.95462	0.00278896	0.275302	-1.37485
ENSG00000271741.1,AC114490.2,protein_coding	4.27434	4.22781	4.33129	3.99054	4.48798	4.07831	4.25834	4.05023	4.2598	3.96813	ENSG00000271741	AC114490.2	protein_coding	ENSG00000271741.1,AC114490.2,protein_coding	4.32235	4.063	-0.259347	4.27434	4.05023	-0.224114	-0.259347	4.19267	-3.94998	0.0028098	0.275302	-1.38101
ENSG00000104218.15,CSPP1,protein_coding	4.40542	4.74803	4.44568	4.68047	4.39661	4.52131	4.48431	4.67574	4.53374	4.74895	ENSG00000104218	CSPP1	protein_coding	ENSG00000104218.15,CSPP1,protein_coding	4.45315	4.6749	0.221749	4.44568	4.68047	0.234796	0.221749	4.56402	3.94337	0.00283974	0.275302	-1.38977
ENSG00000273066.5,AL355987.4,lncRNA	-0.340613	1.04833	-0.114075	0.715888	0.868397	0.557936	-0.00333107	1.38416	0.233854	1.14909	ENSG00000273066	AL355987.4	lncRNA	ENSG00000273066.5,AL355987.4,lncRNA	0.128846	0.97108	0.842234	-0.00333107	1.04833	1.05166	0.842234	0.549963	3.94187	0.00284661	0.275302	-1.39176
ENSG00000170417.16,TMEM182,protein_coding	1.87751	2.12986	1.24939	1.95841	1.49933	1.68652	1.75533	2.08777	1.54644	1.9365	ENSG00000170417	TMEM182	protein_coding	ENSG00000170417.16,TMEM182,protein_coding	1.5856	1.95981	0.374208	1.54644	1.95841	0.411967	0.374208	1.77271	3.93539	0.00287639	0.275302	-1.40037
ENSG00000055208.19,TAB2,protein_coding	6.8563	7.26353	6.81998	7.10303	6.61333	6.81516	6.8122	7.33884	7.10756	7.38187	ENSG00000055208	TAB2	protein_coding	ENSG00000055208.19,TAB2,protein_coding	6.84187	7.18049	0.338616	6.81998	7.26353	0.443554	0.338616	7.01118	3.93053	0.00289892	0.275302	-1.40682
ENSG00000288602.1,C8orf44-SGK3,protein_coding	2.33485	0.23256	2.32607	1.78139	1.88886	0.652573	2.2284	1.14101	2.14508	2.06723	ENSG00000288602	C8orf44-SGK3	protein_coding	ENSG00000288602.1,C8orf44-SGK3,protein_coding	2.18465	1.17495	-1.0097	2.2284	1.14101	-1.08739	-1.0097	1.6798	-3.92669	0.00291688	0.275302	-1.41193
ENSG00000124172.10,ATP5F1E,protein_coding	7.77416	7.53703	7.81713	7.52472	7.7382	7.39461	7.56476	7.4179	7.65269	7.52289	ENSG00000124172	ATP5F1E	protein_coding	ENSG00000124172.10,ATP5F1E,protein_coding	7.70939	7.47943	-0.229955	7.7382	7.52289	-0.215311	-0.229955	7.59441	-3.92641	0.00291817	0.275302	-1.4123
ENSG00000126215.14,XRCC3,protein_coding	2.92168	2.44588	2.80036	2.71392	2.84973	2.62755	2.77882	2.31481	2.82346	2.63121	ENSG00000126215	XRCC3	protein_coding	ENSG00000126215.14,XRCC3,protein_coding	2.83481	2.54667	-0.288137	2.82346	2.62755	-0.195914	-0.288137	2.69074	-3.92639	0.00291827	0.275302	-1.41233
ENSG00000221988.13,PPT2,protein_coding	2.39337	2.95042	2.58761	2.83137	2.38585	2.51869	2.27721	2.59473	2.25923	2.55962	ENSG00000221988	PPT2	protein_coding	ENSG00000221988.13,PPT2,protein_coding	2.38065	2.69097	0.310313	2.38585	2.59473	0.208879	0.310313	2.53581	3.92228	0.00293766	0.275302	-1.41781
ENSG00000123349.14,PFDN5,protein_coding	8.75186	8.51912	8.71579	8.28338	8.71091	8.52147	8.40198	8.0662	8.53725	8.23492	ENSG00000123349	PFDN5	protein_coding	ENSG00000123349.14,PFDN5,protein_coding	8.62356	8.32502	-0.29854	8.71091	8.28338	-0.427532	-0.29854	8.47429	-3.92142	0.0029417	0.275302	-1.41894
ENSG00000142920.17,AZIN2,protein_coding	1.87238	3.00823	1.93767	2.45049	1.82233	1.9009	2.12554	2.41042	1.79378	2.76788	ENSG00000142920	AZIN2	protein_coding	ENSG00000142920.17,AZIN2,protein_coding	1.91034	2.50758	0.597246	1.87238	2.45049	0.578106	0.597246	2.20896	3.91776	0.00295909	0.275302	-1.42382
ENSG00000143222.12,UFC1,protein_coding	6.30693	5.97221	6.2672	5.89215	5.89013	5.86738	5.98822	5.59314	6.26051	5.74194	ENSG00000143222	UFC1	protein_coding	ENSG00000143222.12,UFC1,protein_coding	6.1426	5.81336	-0.329234	6.26051	5.86738	-0.393131	-0.329234	5.97798	-3.91699	0.00296275	0.275302	-1.42484
ENSG00000128596.17,CCDC136,protein_coding	1.18761	2.22198	1.32308	1.99785	2.07896	2.10435	1.71161	1.95135	1.57612	2.22167	ENSG00000128596	CCDC136	protein_coding	ENSG00000128596.17,CCDC136,protein_coding	1.57547	2.09944	0.523966	1.57612	2.10435	0.528236	0.523966	1.83746	3.91198	0.0029867	0.275302	-1.43151
ENSG00000117266.15,CDK18,protein_coding	-0.816533	1.05788	0.443614	1.54448	1.28137	0.991197	-0.403869	0.994421	-0.123407	1.17957	ENSG00000117266	CDK18	protein_coding	ENSG00000117266.15,CDK18,protein_coding	0.0762354	1.15351	1.07727	-0.123407	1.05788	1.18129	1.07727	0.614873	3.91127	0.00299014	0.275302	-1.43246
ENSG00000171703.17,TCEA2,protein_coding	2.9117	3.3893	2.82593	3.40109	2.96601	3.04598	3.06948	3.13228	2.91047	3.39295	ENSG00000171703	TCEA2	protein_coding	ENSG00000171703.17,TCEA2,protein_coding	2.93672	3.27232	0.3356	2.9117	3.3893	0.477601	0.3356	3.10452	3.89697	0.00305978	0.275302	-1.45153
ENSG00000158286.13,RNF207,protein_coding	0.447883	1.9771	1.01752	2.23086	1.55161	1.46102	1.92573	3.17375	1.7683	3.06587	ENSG00000158286	RNF207	protein_coding	ENSG00000158286.13,RNF207,protein_coding	1.34221	2.38172	1.03951	1.55161	2.23086	0.679244	1.03951	1.86196	3.89398	0.00307455	0.275302	-1.45552
ENSG00000125170.11,DOK4,protein_coding	1.53169	2.51341	0.704812	2.14563	1.67928	1.44348	1.04679	1.87798	1.24775	2.06178	ENSG00000125170	DOK4	protein_coding	ENSG00000125170.11,DOK4,protein_coding	1.24206	2.00846	0.766393	1.24775	2.06178	0.814034	0.766393	1.62526	3.89288	0.00308004	0.275302	-1.45699
ENSG00000102780.17,DGKH,protein_coding	3.89724	4.66997	4.20217	4.69954	4.6538	4.77902	4.63351	5.41727	4.68352	5.09847	ENSG00000102780	DGKH	protein_coding	ENSG00000102780.17,DGKH,protein_coding	4.41405	4.93285	0.518805	4.63351	4.77902	0.145505	0.518805	4.67345	3.87945	0.00314747	0.275302	-1.47494
ENSG00000163902.12,RPN1,protein_coding	7.89688	7.5126	7.67207	7.37269	7.53312	7.39988	7.68267	7.25679	7.59622	7.48754	ENSG00000163902	RPN1	protein_coding	ENSG00000163902.12,RPN1,protein_coding	7.67619	7.4059	-0.270293	7.67207	7.39988	-0.272188	-0.270293	7.54105	-3.87909	0.00314931	0.275302	-1.47543
ENSG00000197283.17,SYNGAP1,protein_coding	4.143	4.75024	4.4263	4.73498	4.00496	4.15305	4.01926	4.76211	4.4857	4.79561	ENSG00000197283	SYNGAP1	protein_coding	ENSG00000197283.17,SYNGAP1,protein_coding	4.21585	4.6392	0.423353	4.143	4.75024	0.607238	0.423353	4.42752	3.87465	0.00317194	0.275302	-1.48136
ENSG00000069849.11,ATP1B3,protein_coding	5.61953	5.01346	5.22197	4.95633	5.47416	5.26057	5.27458	4.88059	5.04883	4.83044	ENSG00000069849	ATP1B3	protein_coding	ENSG00000069849.11,ATP1B3,protein_coding	5.32781	4.98828	-0.339537	5.27458	4.95633	-0.318251	-0.339537	5.15805	-3.86792	0.00320658	0.275302	-1.49037
ENSG00000088930.8,XRN2,protein_coding	7.29505	7.0291	7.29579	7.00361	7.22565	7.05657	7.1824	7.06074	7.42119	7.18482	ENSG00000088930	XRN2	protein_coding	ENSG00000088930.8,XRN2,protein_coding	7.28402	7.06697	-0.217047	7.29505	7.05657	-0.238487	-0.217047	7.17549	-3.86741	0.00320922	0.275302	-1.49105
ENSG00000174744.14,BRMS1,protein_coding	5.5513	5.27029	5.58043	5.22844	5.45439	5.29521	5.17104	4.87117	5.43827	5.11104	ENSG00000174744	BRMS1	protein_coding	ENSG00000174744.14,BRMS1,protein_coding	5.43908	5.15523	-0.283854	5.45439	5.22844	-0.225949	-0.283854	5.29716	-3.86358	0.00322917	0.275302	-1.49619
ENSG00000242265.5,PEG10,protein_coding	2.11773	2.70193	-0.567441	2.19737	2.01338	2.41	0.161728	1.91105	-0.976181	2.03425	ENSG00000242265	PEG10	protein_coding	ENSG00000242265.5,PEG10,protein_coding	0.549843	2.25092	1.70108	0.161728	2.19737	2.03564	1.70108	1.40038	3.85928	0.00325165	0.275302	-1.50195
ENSG00000143674.11,MAP3K21,protein_coding	1.20405	2.1162	0.5901	1.84765	1.87251	1.70136	1.57188	2.17204	1.31967	2.19208	ENSG00000143674	MAP3K21	protein_coding	ENSG00000143674.11,MAP3K21,protein_coding	1.31164	2.00587	0.694221	1.31967	2.1162	0.79653	0.694221	1.65875	3.85662	0.00326569	0.275302	-1.50552
ENSG00000164758.7,MED30,protein_coding	3.85622	3.4081	3.56374	3.41329	3.77364	3.56708	3.57066	3.35892	3.56228	3.09814	ENSG00000164758	MED30	protein_coding	ENSG00000164758.7,MED30,protein_coding	3.66531	3.36911	-0.296203	3.57066	3.4081	-0.162562	-0.296203	3.51721	-3.85367	0.00328131	0.275302	-1.50948
ENSG00000184588.18,PDE4B,protein_coding	6.83699	7.04014	6.9373	7.14279	6.51077	6.8998	6.77763	7.52843	7.03078	7.54488	ENSG00000184588	PDE4B	protein_coding	ENSG00000184588.18,PDE4B,protein_coding	6.8187	7.23121	0.412513	6.83699	7.14279	0.305803	0.412513	7.02495	3.84635	0.00332035	0.275302	-1.5193
ENSG00000214736.7,TOMM6,protein_coding	5.95439	5.62949	5.9028	5.66346	5.75564	5.64132	5.68161	5.29419	5.69983	5.411	ENSG00000214736	TOMM6	protein_coding	ENSG00000214736.7,TOMM6,protein_coding	5.79885	5.52789	-0.270963	5.75564	5.62949	-0.126153	-0.270963	5.66337	-3.84349	0.00333579	0.275302	-1.52315
ENSG00000182185.18,RAD51B,protein_coding	2.81064	3.22939	2.93179	3.25953	3.12971	3.16045	2.98386	3.13578	2.87211	3.24708	ENSG00000182185	RAD51B	protein_coding	ENSG00000182185.18,RAD51B,protein_coding	2.94562	3.20645	0.260822	2.93179	3.22939	0.297601	0.260822	3.07604	3.84215	0.00334298	0.275302	-1.52494
ENSG00000248508.8,SRP14-AS1,lncRNA	2.05114	2.30054	2.00638	2.39248	2.17541	2.26276	1.97834	2.33931	2.25923	2.40052	ENSG00000248508	SRP14-AS1	lncRNA	ENSG00000248508.8,SRP14-AS1,lncRNA	2.0941	2.33912	0.245024	2.05114	2.33931	0.288174	0.245024	2.21661	3.84091	0.00334974	0.275302	-1.52661
ENSG00000155980.13,KIF5A,protein_coding	-0.491292	1.31853	-0.286028	2.01076	1.08252	0.403213	0.0255238	1.82691	0.270613	1.61085	ENSG00000155980	KIF5A	protein_coding	ENSG00000155980.13,KIF5A,protein_coding	0.120268	1.43405	1.31378	0.0255238	1.61085	1.58532	1.31378	0.77716	3.83879	0.00336123	0.275302	-1.52946
ENSG00000100216.6,TOMM22,protein_coding	6.16246	5.8749	6.08328	5.79987	5.96817	5.81463	5.81155	5.51932	6.00093	5.76892	ENSG00000100216	TOMM22	protein_coding	ENSG00000100216.6,TOMM22,protein_coding	6.00528	5.75553	-0.249749	6.00093	5.79987	-0.201059	-0.249749	5.8804	-3.82756	0.00342292	0.275302	-1.54456
ENSG00000037241.7,RPL26L1,protein_coding	3.31133	2.84123	3.11236	2.9467	3.11936	2.70688	2.92382	2.69783	3.03321	2.92005	ENSG00000037241	RPL26L1	protein_coding	ENSG00000037241.7,RPL26L1,protein_coding	3.10002	2.82254	-0.277479	3.11236	2.84123	-0.271133	-0.277479	2.96128	-3.81673	0.00348351	0.275302	-1.55914
ENSG00000099341.11,PSMD8,protein_coding	6.42385	6.0831	6.27921	6.08493	6.25146	6.00266	5.99279	5.76183	6.22934	5.96758	ENSG00000099341	PSMD8	protein_coding	ENSG00000099341.11,PSMD8,protein_coding	6.23533	5.98002	-0.255308	6.25146	6.00266	-0.248801	-0.255308	6.10767	-3.80758	0.00353558	0.275302	-1.57147
ENSG00000261770.1,AC006504.1,lncRNA	0.700526	1.54603	0.758919	1.53558	0.536127	0.60603	0.733635	1.12701	1.06102	1.54214	ENSG00000261770	AC006504.1	lncRNA	ENSG00000261770.1,AC006504.1,lncRNA	0.758045	1.27136	0.513311	0.733635	1.53558	0.801944	0.513311	1.0147	3.80265	0.00356399	0.275302	-1.57813
ENSG00000142409.6,ZNF787,protein_coding	4.1462	3.75355	3.75338	3.64624	4.00871	3.82589	3.82367	3.39151	3.90537	3.5392	ENSG00000142409	ZNF787	protein_coding	ENSG00000142409.6,ZNF787,protein_coding	3.92746	3.63128	-0.296186	3.90537	3.64624	-0.259129	-0.296186	3.77937	-3.79726	0.00359531	0.275302	-1.5854
ENSG00000119185.13,ITGB1BP1,protein_coding	4.98993	4.65036	4.96238	4.65397	5.17666	5.05936	4.99712	4.73466	5.02079	4.78574	ENSG00000119185	ITGB1BP1	protein_coding	ENSG00000119185.13,ITGB1BP1,protein_coding	5.02938	4.77682	-0.252558	4.99712	4.73466	-0.262462	-0.252558	4.9031	-3.79702	0.00359673	0.275302	-1.58573
ENSG00000279805.1,Z95114.3,TEC	1.62011	2.50994	1.92983	2.26358	1.76148	2.02402	1.94096	2.32097	2.29089	2.47204	ENSG00000279805	Z95114.3	TEC	ENSG00000279805.1,Z95114.3,TEC	1.90865	2.31811	0.409458	1.92983	2.32097	0.391144	0.409458	2.11338	3.78949	0.00364095	0.275302	-1.5959
ENSG00000205784.4,ARRDC5,protein_coding	0.843811	1.5862	1.74558	2.13977	1.71639	2.24262	1.66652	2.04372	1.87361	2.23625	ENSG00000205784	ARRDC5	protein_coding	ENSG00000205784.4,ARRDC5,protein_coding	1.56918	2.04971	0.480525	1.71639	2.13977	0.423374	0.480525	1.80945	3.78633	0.00365972	0.275302	-1.60018
ENSG00000134490.14,TMEM241,protein_coding	2.07368	2.33238	1.76334	2.16308	2.0059	2.04162	1.54224	2.07324	1.45358	2.30237	ENSG00000134490	TMEM241	protein_coding	ENSG00000134490.14,TMEM241,protein_coding	1.76775	2.18254	0.414789	1.76334	2.16308	0.399747	0.414789	1.97514	3.77587	0.00372245	0.275302	-1.61432
ENSG00000261609.8,GAN,protein_coding	4.66125	5.21479	4.88846	5.15765	4.67634	4.87946	5.01881	5.36602	5.02146	5.19301	ENSG00000261609	GAN	protein_coding	ENSG00000261609.8,GAN,protein_coding	4.85326	5.16219	0.308922	4.88846	5.19301	0.304557	0.308922	5.00772	3.77484	0.00372869	0.275302	-1.61572
ENSG00000183283.16,DAZAP2,protein_coding	8.47213	8.16236	8.38671	8.11733	8.43386	8.33272	8.28464	8.05584	8.30711	8.10713	ENSG00000183283	DAZAP2	protein_coding	ENSG00000183283.16,DAZAP2,protein_coding	8.37689	8.15508	-0.221816	8.38671	8.11733	-0.269383	-0.221816	8.26598	-3.77001	0.0037581	0.275302	-1.62226
ENSG00000161203.13,AP2M1,protein_coding	7.49744	7.21592	7.33695	7.11635	7.31191	7.15751	7.16305	6.76931	7.31329	7.043	ENSG00000161203	AP2M1	protein_coding	ENSG00000161203.13,AP2M1,protein_coding	7.32453	7.06042	-0.264109	7.31329	7.11635	-0.196939	-0.264109	7.19247	-3.7672	0.00377533	0.275302	-1.62606
ENSG00000160447.7,PKN3,protein_coding	0.377148	1.78337	1.13129	1.84043	1.13828	1.08468	1.31568	2.13052	1.52378	2.35228	ENSG00000160447	PKN3	protein_coding	ENSG00000160447.7,PKN3,protein_coding	1.09724	1.83826	0.741021	1.13828	1.84043	0.702149	0.741021	1.46775	3.76695	0.00377689	0.275302	-1.62641
ENSG00000043462.13,LCP2,protein_coding	6.86198	7.46839	7.15702	7.3981	7.12702	7.2506	7.17698	7.41916	7.26158	7.47133	ENSG00000043462	LCP2	protein_coding	ENSG00000043462.13,LCP2,protein_coding	7.11692	7.40152	0.284599	7.15702	7.41916	0.26214	0.284599	7.25922	3.76407	0.0037946	0.275302	-1.6303
ENSG00000259332.3,ST20-MTHFS,protein_coding	2.77532	2.51688	2.36729	2.38754	2.57958	2.13199	2.63175	1.95928	2.63192	2.131	ENSG00000259332	ST20-MTHFS	protein_coding	ENSG00000259332.3,ST20-MTHFS,protein_coding	2.59717	2.22534	-0.371835	2.63175	2.13199	-0.499765	-0.371835	2.41126	-3.76402	0.00379492	0.275302	-1.63037
ENSG00000169084.15,DHRSX,protein_coding	2.64591	2.14786	2.37886	2.04254	2.36263	2.30222	2.29509	1.70019	2.19852	1.9365	ENSG00000169084	DHRSX	protein_coding	ENSG00000169084.15,DHRSX,protein_coding	2.3762	2.02586	-0.350339	2.36263	2.04254	-0.320091	-0.350339	2.20103	-3.763	0.00380126	0.275302	-1.63176
ENSG00000169084.15_PAR_Y,DHRSX,protein_coding	2.64591	2.14786	2.37886	2.04254	2.36263	2.30222	2.29509	1.70019	2.19852	1.9365	ENSG00000169084	DHRSX	protein_coding	ENSG00000169084.15_PAR_Y,DHRSX,protein_coding	2.3762	2.02586	-0.350339	2.36263	2.04254	-0.320091	-0.350339	2.20103	-3.763	0.00380126	0.275302	-1.63176
ENSG00000286122.1,AC016074.2,lncRNA	-0.816533	0.842613	-0.567441	0.36006	0.158653	0.309499	-0.0935289	1.03998	0.535159	0.694139	ENSG00000286122	AC016074.2	lncRNA	ENSG00000286122.1,AC016074.2,lncRNA	-0.156738	0.649259	0.805997	-0.0935289	0.694139	0.787668	0.805997	0.24626	3.75906	0.00382571	0.275302	-1.63711
ENSG00000269069.1,AC007842.1,processed_pseudogene	0.0714405	1.63169	1.10368	1.48096	0.556737	0.652573	0.801941	1.6907	0.56506	1.20942	ENSG00000269069	AC007842.1	processed_pseudogene	ENSG00000269069.1,AC007842.1,processed_pseudogene	0.619771	1.33307	0.713297	0.56506	1.48096	0.915899	0.713297	0.97642	3.75613	0.00384402	0.275302	-1.64108
ENSG00000120509.10,PDZD11,protein_coding	3.54707	2.83291	3.39461	3.03466	3.16706	3.17115	3.38551	2.76268	3.37453	3.18834	ENSG00000120509	PDZD11	protein_coding	ENSG00000120509.10,PDZD11,protein_coding	3.37376	2.99795	-0.37581	3.38551	3.03466	-0.350853	-0.37581	3.18585	-3.75546	0.00384817	0.275302	-1.64198
ENSG00000205189.12,ZBTB10,protein_coding	4.59812	5.02386	4.63117	4.90019	5.02959	5.39839	4.59433	5.44647	4.79733	4.91816	ENSG00000205189	ZBTB10	protein_coding	ENSG00000205189.12,ZBTB10,protein_coding	4.73011	5.13741	0.407307	4.63117	5.02386	0.392682	0.407307	4.93376	3.75487	0.00385189	0.275302	-1.64279
ENSG00000167283.8,ATP5MG,protein_coding	7.14	6.96628	7.23406	6.88986	6.99261	6.80318	6.8851	6.68399	7.09368	6.81687	ENSG00000167283	ATP5MG	protein_coding	ENSG00000167283.8,ATP5MG,protein_coding	7.06909	6.83204	-0.237054	7.09368	6.81687	-0.276807	-0.237054	6.95056	-3.75449	0.00385426	0.275302	-1.6433
ENSG00000099999.15,RNF215,protein_coding	1.43749	1.99213	1.99139	2.62435	2.15528	2.121	1.63878	2.17204	1.59073	2.11006	ENSG00000099999	RNF215	protein_coding	ENSG00000099999.15,RNF215,protein_coding	1.76273	2.20392	0.441183	1.63878	2.121	0.482222	0.441183	1.98332	3.74856	0.00389167	0.275302	-1.65135
ENSG00000185624.15,P4HB,protein_coding	7.65738	7.38498	7.74607	7.51795	7.77906	7.69459	7.67487	7.33941	7.68592	7.45183	ENSG00000185624	P4HB	protein_coding	ENSG00000185624.15,P4HB,protein_coding	7.70866	7.47775	-0.230908	7.68592	7.45183	-0.23409	-0.230908	7.59321	-3.7453	0.00391243	0.275302	-1.65578
ENSG00000143322.21,ABL2,protein_coding	4.77567	5.23177	5.04364	5.11121	4.93239	5.18144	4.85062	5.11064	4.87473	5.04429	ENSG00000143322	ABL2	protein_coding	ENSG00000143322.21,ABL2,protein_coding	4.89541	5.13587	0.240458	4.87473	5.11121	0.236477	0.240458	5.01564	3.7442	0.00391947	0.275302	-1.65728
ENSG00000133983.16,COX16,protein_coding	4.58012	4.1772	4.39959	4.28167	4.492	4.21768	4.4192	4.35066	4.43296	4.11598	ENSG00000133983	COX16	protein_coding	ENSG00000133983.16,COX16,protein_coding	4.46477	4.22864	-0.236135	4.43296	4.21768	-0.215277	-0.236135	4.3467	-3.74016	0.00394532	0.275302	-1.66276
ENSG00000141452.10,RMC1,protein_coding	5.5396	4.98495	5.40278	5.02236	5.24889	5.26744	5.39072	5.10975	5.29841	5.06008	ENSG00000141452	RMC1	protein_coding	ENSG00000141452.10,RMC1,protein_coding	5.37608	5.08891	-0.287166	5.39072	5.06008	-0.330643	-0.287166	5.2325	-3.73506	0.00397829	0.275302	-1.66969
ENSG00000163492.15,CCDC141,protein_coding	4.38933	5.64304	4.90754	5.56514	4.65499	4.52652	4.76231	5.58227	4.95385	5.60828	ENSG00000163492	CCDC141	protein_coding	ENSG00000163492.15,CCDC141,protein_coding	4.73361	5.38505	0.651447	4.76231	5.58227	0.819963	0.651447	5.05933	3.72812	0.00402361	0.275302	-1.67914
ENSG00000288156.1,AC104530.1,lncRNA	3.08593	2.55786	3.26973	2.77194	3.62786	3.56708	3.35742	2.53764	3.26948	2.70291	ENSG00000288156	AC104530.1	lncRNA	ENSG00000288156.1,AC104530.1,lncRNA	3.32208	2.82749	-0.494596	3.26973	2.70291	-0.566817	-0.494596	3.07478	-3.72764	0.00402674	0.275302	-1.67979
ENSG00000149196.16,HIKESHI,protein_coding	4.36486	4.23414	4.47021	4.27767	4.45405	4.23944	4.28841	4.09048	4.40016	4.11466	ENSG00000149196	HIKESHI	protein_coding	ENSG00000149196.16,HIKESHI,protein_coding	4.39554	4.19128	-0.204257	4.40016	4.23414	-0.166014	-0.204257	4.29341	-3.72663	0.00403341	0.275302	-1.68117
ENSG00000104881.16,PPP1R13L,protein_coding	0.016648	1.66958	0.255681	1.29295	0.577057	0.541542	0.286176	0.566468	0.288647	1.09681	ENSG00000104881	PPP1R13L	protein_coding	ENSG00000104881.16,PPP1R13L,protein_coding	0.284842	1.03347	0.748626	0.286176	1.09681	0.810632	0.748626	0.659155	3.72583	0.00403867	0.275302	-1.68226
ENSG00000253106.1,AC090198.1,lncRNA	1.22836	1.75429	1.31106	1.66371	1.572	1.83516	1.71161	2.32711	1.71595	1.85071	ENSG00000253106	AC090198.1	lncRNA	ENSG00000253106.1,AC090198.1,lncRNA	1.5078	1.8862	0.378399	1.572	1.83516	0.26316	0.378399	1.697	3.72348	0.00405415	0.275302	-1.68545
ENSG00000181722.17,ZBTB20,protein_coding	5.66218	6.13113	5.71768	5.93469	6.02798	6.15187	5.82546	6.26711	5.88606	6.02781	ENSG00000181722	ZBTB20	protein_coding	ENSG00000181722.17,ZBTB20,protein_coding	5.82387	6.10252	0.278648	5.82546	6.13113	0.305668	0.278648	5.9632	3.72203	0.0040638	0.275302	-1.68743
ENSG00000154114.12,TBCEL,protein_coding	4.97144	4.57667	5.01706	4.41633	4.53937	4.61438	4.7941	4.51966	4.87994	4.29369	ENSG00000154114	TBCEL	protein_coding	ENSG00000154114.12,TBCEL,protein_coding	4.84038	4.48415	-0.356236	4.87994	4.51966	-0.360283	-0.356236	4.66226	-3.72178	0.00406541	0.275302	-1.68776
ENSG00000260948.1,AL390195.2,lncRNA	0.60471	1.93105	0.811071	1.78139	1.13828	0.916879	1.15521	2.24519	1.34575	1.8881	ENSG00000260948	AL390195.2	lncRNA	ENSG00000260948.1,AL390195.2,lncRNA	1.01101	1.75252	0.741517	1.13828	1.8881	0.749818	0.741517	1.38176	3.70623	0.00417	0.275302	-1.70895
ENSG00000259726.1,CSPG4P11,transcribed_unprocessed_pseudogene	-1.70489	1.45495	-1.23226	1.17173	0.636354	0.032845	0.309827	1.26131	-0.976181	1.23866	ENSG00000259726	CSPG4P11	transcribed_unprocessed_pseudogene	ENSG00000259726.1,CSPG4P11,transcribed_unprocessed_pseudogene	-0.593429	1.0319	1.62533	-0.976181	1.23866	2.21484	1.62533	0.219235	3.70195	0.00419932	0.275302	-1.7148
ENSG00000266964.6,FXYD1,protein_coding	-0.720318	1.81752	0.255681	1.81857	0.158653	-0.370511	-0.403869	0.704915	-0.667231	1.54214	ENSG00000266964	FXYD1	protein_coding	ENSG00000266964.6,FXYD1,protein_coding	-0.275417	1.10253	1.37794	-0.403869	1.54214	1.946	1.37794	0.413555	3.70108	0.00420528	0.275302	-1.71598
ENSG00000184924.5,PTRHD1,protein_coding	3.89976	3.66724	3.74446	3.46111	3.85702	3.71695	3.68133	3.00786	3.77551	3.32414	ENSG00000184924	PTRHD1	protein_coding	ENSG00000184924.5,PTRHD1,protein_coding	3.79162	3.43546	-0.356159	3.77551	3.46111	-0.314405	-0.356159	3.61354	-3.70089	0.00420662	0.275302	-1.71625
ENSG00000186260.17,MRTFB,protein_coding	3.27288	3.72834	3.5459	3.80289	3.35235	3.54257	3.46139	3.8452	3.5361	3.58736	ENSG00000186260	MRTFB	protein_coding	ENSG00000186260.17,MRTFB,protein_coding	3.43372	3.70127	0.267548	3.46139	3.72834	0.266955	0.267548	3.5675	3.69823	0.00422493	0.275302	-1.71988
ENSG00000248671.8,ALG1L9P,lncRNA	0.461623	1.1501	0.957086	1.32431	-0.242964	0.188363	0.527184	1.09858	0.341434	1.13878	ENSG00000248671	ALG1L9P	lncRNA	ENSG00000248671.8,ALG1L9P,lncRNA	0.408872	0.980026	0.571153	0.461623	1.13878	0.677157	0.571153	0.694449	3.69489	0.00424808	0.275302	-1.72444
ENSG00000167863.12,ATP5PD,protein_coding	6.44085	6.22556	6.38765	6.12296	6.03167	5.83285	6.2467	5.94961	6.41344	6.07822	ENSG00000167863	ATP5PD	protein_coding	ENSG00000167863.12,ATP5PD,protein_coding	6.30406	6.04184	-0.262223	6.38765	6.07822	-0.309428	-0.262223	6.17295	-3.68853	0.00429248	0.275302	-1.73312
ENSG00000166126.11,AMN,protein_coding	0.124228	1.09548	-0.180418	1.17173	0.932886	0.82504	0.680195	0.978908	0.519972	1.323	ENSG00000166126	AMN	protein_coding	ENSG00000166126.11,AMN,protein_coding	0.415373	1.07883	0.663459	0.519972	1.09548	0.575506	0.663459	0.747102	3.68481	0.00431874	0.275302	-1.73822
ENSG00000232053.7,AC078845.1,lncRNA	-0.720318	0.88617	0.0395477	1.52662	0.556737	0.439059	0.785165	1.7283	0.425335	1.04256	ENSG00000232053	AC078845.1	lncRNA	ENSG00000232053.7,AC078845.1,lncRNA	0.217293	1.12454	0.907248	0.425335	1.04256	0.617229	0.907248	0.670918	3.67931	0.0043578	0.275302	-1.74574
ENSG00000251595.7,ABCA11P,transcribed_processed_pseudogene	1.41648	1.76599	1.01752	2.47864	0.851814	1.19362	1.15521	2.07324	1.53893	1.78615	ENSG00000251595	ABCA11P	transcribed_processed_pseudogene	ENSG00000251595.7,ABCA11P,transcribed_processed_pseudogene	1.19599	1.85953	0.663534	1.15521	1.78615	0.630933	0.663534	1.52776	3.67668	0.00437661	0.275302	-1.74933
ENSG00000125247.15,TMTC4,protein_coding	3.23937	3.62929	3.38604	3.4374	3.44094	3.50502	3.23922	3.67755	3.26948	3.654	ENSG00000125247	TMTC4	protein_coding	ENSG00000125247.15,TMTC4,protein_coding	3.31501	3.58065	0.265641	3.26948	3.62929	0.359812	0.265641	3.44783	3.67313	0.0044021	0.275302	-1.75419
ENSG00000213398.8,LCAT,protein_coding	0.945095	1.97205	1.15838	1.93828	1.69796	1.53741	1.46007	1.7283	0.963354	1.79274	ENSG00000213398	LCAT	protein_coding	ENSG00000213398.8,LCAT,protein_coding	1.24497	1.79376	0.548785	1.15838	1.79274	0.634352	0.548785	1.51936	3.67035	0.00442222	0.275302	-1.758
ENSG00000259820.1,AC083843.2,lncRNA	-0.161444	1.0768	0.723074	1.11308	-0.107081	0.49121	1.01836	1.59219	0.732517	1.17957	ENSG00000259820	AC083843.2	lncRNA	ENSG00000259820.1,AC083843.2,lncRNA	0.441086	1.09057	0.649482	0.723074	1.11308	0.390004	0.649482	0.765827	3.66509	0.00446049	0.275302	-1.7652
ENSG00000143870.13,PDIA6,protein_coding	6.93151	6.3379	6.94777	6.68665	6.86233	6.79218	6.90635	6.70329	6.92324	6.64799	ENSG00000143870	PDIA6	protein_coding	ENSG00000143870.13,PDIA6,protein_coding	6.91424	6.6336	-0.280638	6.92324	6.68665	-0.236597	-0.280638	6.77392	-3.66367	0.00447086	0.275302	-1.76714
ENSG00000267074.1,AC015911.3,lncRNA	1.00262	1.71255	1.48165	1.911	1.88886	2.30708	2.14539	2.77171	1.70927	2.18709	ENSG00000267074	AC015911.3	lncRNA	ENSG00000267074.1,AC015911.3,lncRNA	1.64556	2.17788	0.532324	1.70927	2.18709	0.477812	0.532324	1.91172	3.65947	0.00450175	0.275302	-1.7729
ENSG00000137103.20,TMEM8B,protein_coding	2.07368	2.54433	2.24624	2.64106	2.03557	2.24768	2.31276	2.28988	2.01572	2.52443	ENSG00000137103	TMEM8B	protein_coding	ENSG00000137103.20,TMEM8B,protein_coding	2.13679	2.44947	0.312681	2.07368	2.52443	0.450755	0.312681	2.29313	3.65778	0.00451429	0.275302	-1.77522
ENSG00000233382.7,NKAPP1,transcribed_processed_pseudogene	1.13713	1.66958	1.48165	1.69604	1.47788	1.68652	1.48105	1.57165	1.50076	2.05632	ENSG00000233382	NKAPP1	transcribed_processed_pseudogene	ENSG00000233382.7,NKAPP1,transcribed_processed_pseudogene	1.4157	1.73602	0.320325	1.48105	1.68652	0.205466	0.320325	1.57586	3.6569	0.00452077	0.275302	-1.77642
ENSG00000255769.7,GOLGA2P10,transcribed_unprocessed_pseudogene	1.74334	2.88214	1.99139	2.41208	1.61194	2.13199	0.898694	2.90901	2.72426	3.09814	ENSG00000255769	GOLGA2P10	transcribed_unprocessed_pseudogene	ENSG00000255769.7,GOLGA2P10,transcribed_unprocessed_pseudogene	1.79393	2.68667	0.892746	1.74334	2.88214	1.1388	0.892746	2.2403	3.65601	0.00452741	0.275302	-1.77765
ENSG00000184983.11,NDUFA6,protein_coding	5.26824	4.84503	5.15376	4.95966	5.15486	4.97336	4.89918	4.64044	5.02011	4.82242	ENSG00000184983	NDUFA6	protein_coding	ENSG00000184983.11,NDUFA6,protein_coding	5.09923	4.84818	-0.251052	5.15376	4.84503	-0.308734	-0.251052	4.97371	-3.65267	0.00455224	0.275302	-1.78222
ENSG00000166793.12,YPEL4,protein_coding	-1.15095	1.4477	-0.659072	1.38506	0.636354	-0.168203	-0.257648	1.22231	-0.0997557	1.52641	ENSG00000166793	YPEL4	protein_coding	ENSG00000166793.12,YPEL4,protein_coding	-0.306215	1.08266	1.38887	-0.257648	1.38506	1.64271	1.38887	0.388222	3.65223	0.00455556	0.275302	-1.78283
ENSG00000288075.1,AC108519.1,lncRNA	-0.720318	0.451332	-0.52372	0.548917	-0.700171	-0.223169	-0.189744	0.502809	0.719281	0.891176	ENSG00000288075	AC108519.1	lncRNA	ENSG00000288075.1,AC108519.1,lncRNA	-0.282934	0.434213	0.717147	-0.52372	0.502809	1.02653	0.717147	0.0756393	3.65213	0.00455632	0.275302	-1.78297
ENSG00000141030.13,COPS3,protein_coding	5.7827	5.49133	5.71483	5.53976	5.5345	5.39725	5.62382	5.4619	5.75478	5.50175	ENSG00000141030	COPS3	protein_coding	ENSG00000141030.13,COPS3,protein_coding	5.68213	5.47839	-0.203731	5.71483	5.49133	-0.223502	-0.203731	5.58026	-3.64684	0.00459601	0.275302	-1.79022
ENSG00000163975.12,MELTF,protein_coding	-0.689621	1.06737	-0.180418	1.08893	0.674574	0.101558	0.0815578	1.06958	-0.123407	1.40268	ENSG00000163975	MELTF	protein_coding	ENSG00000163975.12,MELTF,protein_coding	-0.0474629	0.946023	0.993486	-0.123407	1.06958	1.19299	0.993486	0.44928	3.64445	0.0046141	0.275302	-1.79351
ENSG00000257489.6,AC010203.1,transcribed_unprocessed_pseudogene	0.016648	0.88617	0.398876	0.792646	0.428413	0.783817	0.643437	1.33627	0.504624	0.498475	ENSG00000257489	AC010203.1	transcribed_unprocessed_pseudogene	ENSG00000257489.6,AC010203.1,transcribed_unprocessed_pseudogene	0.3984	0.859476	0.461076	0.428413	0.792646	0.364233	0.461076	0.628938	3.6426	0.00462812	0.275302	-1.79604
ENSG00000228649.9,SNHG26,lncRNA	1.76566	2.87135	1.77213	2.58605	2.60454	2.32634	1.69374	2.68354	1.90317	2.37879	ENSG00000228649	SNHG26	lncRNA	ENSG00000228649.9,SNHG26,lncRNA	1.94785	2.56922	0.621365	1.77213	2.58605	0.813916	0.621365	2.25853	3.63902	0.00465544	0.275302	-1.80097
ENSG00000285669.1,AC026979.4,lncRNA	-0.316962	0.959366	0.549742	0.747083	0.211602	0.574146	0.768192	0.994421	0.0557619	0.853863	ENSG00000285669	AC026979.4	lncRNA	ENSG00000285669.1,AC026979.4,lncRNA	0.253667	0.825776	0.572109	0.211602	0.853863	0.642261	0.572109	0.539721	3.6389	0.00465634	0.275302	-1.80113
ENSG00000090581.10,GNPTG,protein_coding	4.97923	4.56248	4.84534	4.45226	5.20876	5.02881	4.7188	4.2938	4.73375	4.42352	ENSG00000090581	GNPTG	protein_coding	ENSG00000090581.10,GNPTG,protein_coding	4.89718	4.55217	-0.345001	4.84534	4.45226	-0.393078	-0.345001	4.72467	-3.63679	0.00467245	0.275302	-1.80402
ENSG00000258441.1,LINC00641,lncRNA	3.19688	4.44725	3.88896	4.41754	4.09049	4.19558	4.2446	4.58644	4.05905	4.54555	ENSG00000258441	LINC00641	lncRNA	ENSG00000258441.1,LINC00641,lncRNA	3.896	4.43847	0.542477	4.05905	4.44725	0.388199	0.542477	4.16723	3.63669	0.00467326	0.275302	-1.80416
ENSG00000253716.6,MINCR,lncRNA	0.945095	1.89419	1.29893	1.84765	1.2937	1.38035	1.29212	1.84413	1.26607	1.34109	ENSG00000253716	MINCR	lncRNA	ENSG00000253716.6,MINCR,lncRNA	1.21919	1.66148	0.442297	1.29212	1.84413	0.552007	0.442297	1.44033	3.63204	0.00470908	0.275302	-1.81055
ENSG00000168273.8,SMIM4,protein_coding	1.30658	1.31853	1.86552	1.14856	1.86427	1.63336	1.53222	1.03998	1.86161	1.14909	ENSG00000168273	SMIM4	protein_coding	ENSG00000168273.8,SMIM4,protein_coding	1.68604	1.2579	-0.428135	1.86161	1.14909	-0.712527	-0.428135	1.47197	-3.63195	0.00470979	0.275302	-1.81068
ENSG00000139880.19,CDH24,protein_coding	-0.689621	0.864556	-0.861888	0.988091	-0.0750196	-0.0641794	0.422595	0.742148	0.176898	0.963026	ENSG00000139880	CDH24	protein_coding	ENSG00000139880.19,CDH24,protein_coding	-0.205407	0.698728	0.904135	-0.0750196	0.864556	0.939576	0.904135	0.246661	3.63189	0.00471025	0.275302	-1.81076
ENSG00000075340.23,ADD2,protein_coding	3.71566	4.32102	3.51217	4.18389	3.43817	3.62074	2.19704	3.41763	2.85406	3.67733	ENSG00000075340	ADD2	protein_coding	ENSG00000075340.23,ADD2,protein_coding	3.14342	3.84412	0.700704	3.43817	3.67733	0.239162	0.700704	3.49377	3.6286	0.00473577	0.275302	-1.81528
ENSG00000104290.11,FZD3,protein_coding	2.26995	2.73208	2.35563	2.52437	2.7141	2.85686	2.70939	3.11109	2.30867	2.81718	ENSG00000104290	FZD3	protein_coding	ENSG00000104290.11,FZD3,protein_coding	2.47155	2.80831	0.336764	2.35563	2.81718	0.46154	0.336764	2.63993	3.62701	0.00474818	0.275302	-1.81747
ENSG00000004779.10,NDUFAB1,protein_coding	4.595	4.09025	4.50361	4.23842	4.53937	4.40831	4.34531	4.26371	4.58298	4.29485	ENSG00000004779	NDUFAB1	protein_coding	ENSG00000004779.10,NDUFAB1,protein_coding	4.51325	4.25911	-0.254145	4.53937	4.26371	-0.275656	-0.254145	4.38618	-3.62669	0.00475067	0.275302	-1.81791
ENSG00000084444.14,FAM234B,protein_coding	3.13177	3.65941	2.86346	3.6275	3.03741	2.98363	2.70493	3.2338	2.82346	3.15804	ENSG00000084444	FAM234B	protein_coding	ENSG00000084444.14,FAM234B,protein_coding	2.91221	3.33248	0.420271	2.86346	3.2338	0.370335	0.420271	3.12234	3.62465	0.00476657	0.275302	-1.82071
ENSG00000116209.12,TMEM59,protein_coding	7.03364	6.61631	6.85637	6.49323	7.02509	7.00069	6.89369	6.66685	6.92577	6.56769	ENSG00000116209	TMEM59	protein_coding	ENSG00000116209.12,TMEM59,protein_coding	6.94691	6.66895	-0.277957	6.92577	6.61631	-0.309452	-0.277957	6.80793	-3.62333	0.004777	0.275302	-1.82254
ENSG00000139211.6,AMIGO2,protein_coding	4.47057	4.73096	4.60063	4.8757	4.22051	4.48318	4.47257	5.10708	4.76951	5.06144	ENSG00000139211	AMIGO2	protein_coding	ENSG00000139211.6,AMIGO2,protein_coding	4.50676	4.85167	0.344917	4.47257	4.8757	0.403139	0.344917	4.67922	3.62161	0.00479048	0.275302	-1.8249
ENSG00000188687.17,SLC4A5,protein_coding	1.7377	3.10357	2.02122	3.18176	1.86427	1.65638	2.22218	3.05671	2.33927	3.14265	ENSG00000188687	SLC4A5	protein_coding	ENSG00000188687.17,SLC4A5,protein_coding	2.03693	2.82821	0.791286	2.02122	3.10357	1.08236	0.791286	2.43257	3.61984	0.00480446	0.275302	-1.82734
ENSG00000172456.18,FGGY,protein_coding	2.44616	2.86319	2.48433	3.07209	2.56947	2.44127	1.91806	2.84627	2.52948	3.24468	ENSG00000172456	FGGY	protein_coding	ENSG00000172456.18,FGGY,protein_coding	2.3895	2.8935	0.504001	2.48433	2.86319	0.378862	0.504001	2.6415	3.61966	0.0048059	0.275302	-1.82759
ENSG00000130772.14,MED18,protein_coding	3.814	3.75355	3.9619	3.70699	3.86737	3.21574	3.86815	3.51496	3.99184	3.72633	ENSG00000130772	MED18	protein_coding	ENSG00000130772.14,MED18,protein_coding	3.90065	3.58352	-0.317136	3.86815	3.70699	-0.161162	-0.317136	3.74208	-3.61918	0.0048097	0.275302	-1.82825
ENSG00000047249.18,ATP6V1H,protein_coding	5.14007	4.94044	5.13086	4.86863	4.92844	4.86635	5.06645	4.80233	5.15893	4.92568	ENSG00000047249	ATP6V1H	protein_coding	ENSG00000047249.18,ATP6V1H,protein_coding	5.08495	4.88069	-0.204266	5.13086	4.86863	-0.262232	-0.204266	4.98282	-3.60918	0.00488939	0.275302	-1.84201
ENSG00000110848.8,CD69,protein_coding	5.46568	6.50525	5.24189	6.45507	7.59172	8.06156	6.20553	7.21643	5.62595	6.84349	ENSG00000110848	CD69	protein_coding	ENSG00000110848.8,CD69,protein_coding	6.02615	7.01636	0.990206	5.62595	6.84349	1.21754	0.990206	6.52126	3.60886	0.00489204	0.275302	-1.84246
ENSG00000248092.8,NNT-AS1,lncRNA	2.63686	2.89019	2.67932	3.01877	2.7278	3.04598	2.77882	2.92933	2.7922	2.83004	ENSG00000248092	NNT-AS1	lncRNA	ENSG00000248092.8,NNT-AS1,lncRNA	2.723	2.94286	0.219862	2.7278	2.92933	0.201528	0.219862	2.83293	3.60814	0.00489779	0.275302	-1.84345
ENSG00000106080.11,FKBP14,protein_coding	1.4023	2.07445	1.29893	1.84043	2.07896	1.93895	1.86317	2.50552	1.60519	2.40912	ENSG00000106080	FKBP14	protein_coding	ENSG00000106080.11,FKBP14,protein_coding	1.64971	2.1537	0.503984	1.60519	2.07445	0.469262	0.503984	1.9017	3.6036	0.0049345	0.275302	-1.8497
ENSG00000160446.19,ZDHHC12,protein_coding	4.34554	4.06915	4.4263	4.06669	4.00496	3.91926	4.15603	3.44894	4.19434	3.84834	ENSG00000160446	ZDHHC12	protein_coding	ENSG00000160446.19,ZDHHC12,protein_coding	4.22544	3.87048	-0.354961	4.19434	3.91926	-0.275082	-0.354961	4.04796	-3.59952	0.00496777	0.275302	-1.85533
ENSG00000169857.9,AVEN,protein_coding	2.89913	2.50296	3.03773	2.25818	2.54389	2.40094	2.5043	2.19907	2.70424	2.54799	ENSG00000169857	AVEN	protein_coding	ENSG00000169857.9,AVEN,protein_coding	2.73786	2.38183	-0.356031	2.70424	2.40094	-0.303301	-0.356031	2.55984	-3.59901	0.00497195	0.275302	-1.85603
ENSG00000137100.16,DCTN3,protein_coding	4.84807	4.59975	4.82223	4.45226	4.85754	4.7912	4.64285	4.21984	4.68352	4.37605	ENSG00000137100	DCTN3	protein_coding	ENSG00000137100.16,DCTN3,protein_coding	4.77084	4.48782	-0.28302	4.82223	4.45226	-0.369969	-0.28302	4.62933	-3.59319	0.00501986	0.275302	-1.86407
ENSG00000257495.5,KRT73-AS1,lncRNA	0.700526	2.43859	1.1449	1.88318	-0.433067	0.229882	0.187491	1.78292	1.09216	1.44511	ENSG00000257495	KRT73-AS1	lncRNA	ENSG00000257495.5,KRT73-AS1,lncRNA	0.538401	1.55594	1.01754	0.700526	1.78292	1.08239	1.01754	1.04717	3.59213	0.0050286	0.275302	-1.86552
ENSG00000186301.8,MST1P2,unprocessed_pseudogene	-0.955696	0.330407	-0.36099	1.59679	0.65559	0.290003	0.212802	1.20908	-0.123407	0.997652	ENSG00000186301	MST1P2	unprocessed_pseudogene	ENSG00000186301.8,MST1P2,unprocessed_pseudogene	-0.11434	0.884787	0.999127	-0.123407	0.997652	1.12106	0.999127	0.385223	3.59033	0.00504356	0.275302	-1.86801
ENSG00000234883.6,MIR155HG,lncRNA	-0.204194	0.522067	-0.399984	0.457576	0.597095	0.508183	0.506864	0.898738	-0.300803	0.708146	ENSG00000234883	MIR155HG	lncRNA	ENSG00000234883.6,MIR155HG,lncRNA	0.0397954	0.618942	0.579147	-0.204194	0.522067	0.726261	0.579147	0.329369	3.58957	0.0050499	0.275302	-1.86907
ENSG00000110844.13,PRPF40B,protein_coding	2.32736	3.63089	2.62694	4.0019	3.06284	2.56809	2.88498	3.72946	2.55205	3.78697	ENSG00000110844	PRPF40B	protein_coding	ENSG00000110844.13,PRPF40B,protein_coding	2.69084	3.54346	0.852625	2.62694	3.72946	1.10252	0.852625	3.11715	3.58743	0.00506774	0.275302	-1.87202
ENSG00000287837.1,AL590064.1,lncRNA	1.03973	1.86183	0.894007	1.57088	1.48865	1.3335	0.883012	1.24843	1.06102	1.66212	ENSG00000287837	AL590064.1	lncRNA	ENSG00000287837.1,AL590064.1,lncRNA	1.07328	1.53535	0.462068	1.03973	1.57088	0.531144	0.462068	1.30432	3.58658	0.0050748	0.275302	-1.87319
ENSG00000126368.6,NR1D1,protein_coding	2.95606	3.99275	3.62086	4.05272	3.19362	3.43574	3.13052	3.83662	3.95984	4.17894	ENSG00000126368	NR1D1	protein_coding	ENSG00000126368.6,NR1D1,protein_coding	3.37218	3.89935	0.527171	3.19362	3.99275	0.799131	0.527171	3.63577	3.58569	0.00508222	0.275302	-1.87441
ENSG00000101413.12,RPRD1B,protein_coding	4.73452	4.565	4.77815	4.53725	4.496	4.32335	4.82315	4.60551	4.87024	4.31558	ENSG00000101413	RPRD1B	protein_coding	ENSG00000101413.12,RPRD1B,protein_coding	4.74042	4.46934	-0.271078	4.77815	4.53725	-0.240899	-0.271078	4.60488	-3.58205	0.00511284	0.275302	-1.87945
ENSG00000155115.7,GTF3C6,protein_coding	4.51819	3.95106	4.458	4.01477	4.19608	4.2721	4.3652	4.11553	4.68096	4.22716	ENSG00000155115	GTF3C6	protein_coding	ENSG00000155115.7,GTF3C6,protein_coding	4.44369	4.11612	-0.327564	4.458	4.11553	-0.342471	-0.327564	4.2799	-3.58157	0.00511685	0.275302	-1.8801
ENSG00000127125.9,PPCS,protein_coding	5.1011	4.79235	5.14955	4.92683	5.36226	5.24673	5.1847	4.78012	5.05346	4.74979	ENSG00000127125	PPCS	protein_coding	ENSG00000127125.9,PPCS,protein_coding	5.17021	4.89916	-0.271048	5.14955	4.79235	-0.357205	-0.271048	5.03469	-3.57843	0.0051434	0.275302	-1.88444
ENSG00000204248.11,COL11A2,protein_coding	-1.83321	0.999583	-2.06625	1.27165	0.494001	-0.339814	-0.70195	0.48095	-0.852446	1.15932	ENSG00000204248	COL11A2	protein_coding	ENSG00000204248.11,COL11A2,protein_coding	-0.991971	0.714337	1.70631	-0.852446	0.999583	1.85203	1.70631	-0.138817	3.57747	0.00515162	0.275302	-1.88578
ENSG00000235706.8,DICER1-AS1,lncRNA	-0.465061	0.265919	0.151658	0.747083	0.932886	0.916879	-0.189744	1.03998	0.0345454	0.679995	ENSG00000235706	DICER1-AS1	lncRNA	ENSG00000235706.8,DICER1-AS1,lncRNA	0.0928569	0.729972	0.637115	0.0345454	0.747083	0.712538	0.637115	0.411414	3.57644	0.0051603	0.275302	-1.88719
ENSG00000215154.6,AC141586.1,transcribed_unprocessed_pseudogene	1.29894	1.66333	1.04682	1.35501	1.54131	1.58619	0.989364	1.45315	0.771511	1.75949	ENSG00000215154	AC141586.1	transcribed_unprocessed_pseudogene	ENSG00000215154.6,AC141586.1,transcribed_unprocessed_pseudogene	1.12959	1.56343	0.433845	1.04682	1.58619	0.53937	0.433845	1.34651	3.57518	0.00517109	0.275302	-1.88894
ENSG00000126267.11,COX6B1,protein_coding	6.65724	6.40471	6.6011	6.39848	6.50846	6.25728	6.31184	5.99322	6.4587	6.26155	ENSG00000126267	COX6B1	protein_coding	ENSG00000126267.11,COX6B1,protein_coding	6.50747	6.26305	-0.24442	6.50846	6.26155	-0.246908	-0.24442	6.38526	-3.57319	0.00518804	0.275302	-1.89169
ENSG00000166349.10,RAG1,protein_coding	0.554305	1.97205	0.811071	2.34739	1.17874	0.557936	0.400735	1.93537	0.719281	1.82523	ENSG00000166349	RAG1	protein_coding	ENSG00000166349.10,RAG1,protein_coding	0.732826	1.7276	0.994771	0.719281	1.93537	1.21609	0.994771	1.23021	3.57181	0.0051999	0.275302	-1.8936
ENSG00000213619.10,NDUFS3,protein_coding	4.94479	4.67463	5.00685	4.69654	4.9005	4.60554	4.69655	4.50077	4.73375	4.67064	ENSG00000213619	NDUFS3	protein_coding	ENSG00000213619.10,NDUFS3,protein_coding	4.85649	4.62962	-0.226862	4.9005	4.67064	-0.229861	-0.226862	4.74306	-3.57076	0.0052089	0.275302	-1.89505
ENSG00000089063.15,TMEM230,protein_coding	6.32701	5.87625	6.29111	5.90517	6.09557	6.20521	6.25129	5.88294	6.22846	5.88868	ENSG00000089063	TMEM230	protein_coding	ENSG00000089063.15,TMEM230,protein_coding	6.23869	5.95165	-0.28704	6.25129	5.88868	-0.362612	-0.28704	6.09517	-3.56941	0.00522049	0.275302	-1.89692
ENSG00000175768.13,TOMM5,protein_coding	4.71959	4.40014	4.76499	4.5034	4.77639	4.62803	4.70214	4.60298	4.70886	4.54067	ENSG00000175768	TOMM5	protein_coding	ENSG00000175768.13,TOMM5,protein_coding	4.73439	4.53504	-0.19935	4.71959	4.54067	-0.178923	-0.19935	4.63472	-3.56673	0.00524368	0.275302	-1.90063
ENSG00000142675.18,CNKSR1,protein_coding	0.790372	1.7776	0.487007	1.49021	0.428413	0.557936	0.680195	0.796255	0.441546	1.1284	ENSG00000142675	CNKSR1	protein_coding	ENSG00000142675.18,CNKSR1,protein_coding	0.565507	1.15008	0.584574	0.487007	1.1284	0.641394	0.584574	0.857794	3.56407	0.00526671	0.275302	-1.90431
ENSG00000168280.17,KIF5C,protein_coding	4.14513	4.93138	3.6898	4.73108	3.92993	4.00397	4.38203	5.29576	4.66724	4.99015	ENSG00000168280	KIF5C	protein_coding	ENSG00000168280.17,KIF5C,protein_coding	4.16283	4.79047	0.62764	4.14513	4.93138	0.786243	0.62764	4.47665	3.56339	0.00527264	0.275302	-1.90525
ENSG00000138606.19,SHF,protein_coding	1.03973	2.12986	0.329054	2.285	1.11067	0.929534	0.661933	1.37234	1.02919	1.69765	ENSG00000138606	SHF	protein_coding	ENSG00000138606.19,SHF,protein_coding	0.834117	1.68288	0.848759	1.02919	1.69765	0.668461	0.848759	1.2585	3.55972	0.00530471	0.275302	-1.91034
ENSG00000147400.10,CETN2,protein_coding	3.76497	2.87945	3.68049	3.07209	3.23577	3.34181	3.52844	3.22067	3.31858	2.86485	ENSG00000147400	CETN2	protein_coding	ENSG00000147400.10,CETN2,protein_coding	3.50565	3.07577	-0.429875	3.52844	3.07209	-0.45635	-0.429875	3.29071	-3.55587	0.0053385	0.275302	-1.91566
ENSG00000174370.11,C11orf45,protein_coding	0.141403	0.864556	-0.612529	0.667794	-0.139871	-0.370511	0.0815578	0.813849	-0.599327	1.18958	ENSG00000174370	C11orf45	protein_coding	ENSG00000174370.11,C11orf45,protein_coding	-0.225753	0.633055	0.858808	-0.139871	0.813849	0.95372	0.858808	0.203651	3.55504	0.00534581	0.275302	-1.91681
ENSG00000162714.12,ZNF496,protein_coding	4.072	4.44816	3.8396	4.36195	4.40374	4.53793	3.69486	4.01263	3.93429	4.27617	ENSG00000162714	ZNF496	protein_coding	ENSG00000162714.12,ZNF496,protein_coding	3.9889	4.32737	0.338467	3.93429	4.36195	0.427656	0.338467	4.15813	3.555	0.0053462	0.275302	-1.91687
ENSG00000259781.1,HMGB1P6,processed_pseudogene	4.85524	4.4308	4.76499	4.26156	4.66689	4.61144	4.47388	4.4068	4.95314	4.44354	ENSG00000259781	HMGB1P6	processed_pseudogene	ENSG00000259781.1,HMGB1P6,processed_pseudogene	4.74283	4.43083	-0.312	4.76499	4.4308	-0.334195	-0.312	4.58683	-3.55381	0.00535669	0.275302	-1.91852
ENSG00000165678.21,GHITM,protein_coding	7.25912	6.76244	7.05168	6.82373	7.01582	6.99242	6.97984	6.77914	7.0281	6.70782	ENSG00000165678	GHITM	protein_coding	ENSG00000165678.21,GHITM,protein_coding	7.06691	6.81311	-0.253801	7.0281	6.77914	-0.248959	-0.253801	6.94001	-3.55366	0.00535804	0.275302	-1.91873
ENSG00000117395.13,EBNA1BP2,protein_coding	4.71959	4.31306	4.51675	4.21769	4.296	4.2151	4.29879	4.07961	4.43498	4.19519	ENSG00000117395	EBNA1BP2	protein_coding	ENSG00000117395.13,EBNA1BP2,protein_coding	4.45322	4.20413	-0.249093	4.43498	4.2151	-0.219884	-0.249093	4.32868	-3.54758	0.00541211	0.275302	-1.92715
ENSG00000037280.16,FLT4,protein_coding	1.62622	3.16896	2.12787	2.64934	2.47518	2.89929	3.04855	3.50145	2.91047	3.46278	ENSG00000037280	FLT4	protein_coding	ENSG00000037280.16,FLT4,protein_coding	2.43766	3.13636	0.698706	2.47518	3.16896	0.693779	0.698706	2.78701	3.54497	0.00543545	0.275302	-1.93076
ENSG00000271816.1,BMS1P4,lncRNA	0.779443	1.51167	0.704812	1.52662	1.02452	0.697661	0.898694	1.6324	0.809479	1.64037	ENSG00000271816	BMS1P4	lncRNA	ENSG00000271816.1,BMS1P4,lncRNA	0.843389	1.40174	0.558356	0.809479	1.52662	0.717139	0.558356	1.12257	3.54434	0.00544116	0.275302	-1.93164
ENSG00000066322.15,ELOVL1,protein_coding	5.58699	5.27491	5.36766	5.06011	5.59989	5.30799	5.41341	4.99779	5.18203	5.15709	ENSG00000066322	ELOVL1	protein_coding	ENSG00000066322.15,ELOVL1,protein_coding	5.43	5.15958	-0.270421	5.41341	5.15709	-0.256328	-0.270421	5.29479	-3.54412	0.00544314	0.275302	-1.93195
ENSG00000198719.9,DLL1,protein_coding	1.47862	3.28129	2.02122	3.66064	1.82233	1.09596	1.37294	3.16349	1.52378	3.52542	ENSG00000198719	DLL1	protein_coding	ENSG00000198719.9,DLL1,protein_coding	1.64378	2.94536	1.30159	1.52378	3.28129	1.75751	1.30159	2.29457	3.54358	0.00544798	0.275302	-1.9327
ENSG00000182796.14,TMEM198B,transcribed_unitary_pseudogene	2.14779	3.31555	2.80036	3.61064	3.37574	2.98059	2.40349	3.26291	2.47146	3.49545	ENSG00000182796	TMEM198B	transcribed_unitary_pseudogene	ENSG00000182796.14,TMEM198B,transcribed_unitary_pseudogene	2.63977	3.33303	0.693262	2.47146	3.31555	0.844092	0.693262	2.9864	3.54222	0.00546022	0.275302	-1.93458
ENSG00000131373.15,HACL1,protein_coding	4.63875	4.30906	4.80947	4.40537	4.36043	4.37977	4.64053	4.39516	4.78547	4.42987	ENSG00000131373	HACL1	protein_coding	ENSG00000131373.15,HACL1,protein_coding	4.64693	4.38385	-0.26308	4.64053	4.39516	-0.245361	-0.26308	4.51539	-3.54212	0.00546109	0.275302	-1.93471
ENSG00000234771.3,SLC25A25-AS1,lncRNA	2.01432	2.57126	2.28364	2.87438	2.75926	2.80629	2.34745	2.82474	2.69751	2.89271	ENSG00000234771	SLC25A25-AS1	lncRNA	ENSG00000234771.3,SLC25A25-AS1,lncRNA	2.42044	2.79388	0.373441	2.34745	2.82474	0.477286	0.373441	2.60716	3.54101	0.00547115	0.275302	-1.93626
ENSG00000277791.5,PSMB3,protein_coding	6.29211	5.85893	5.96022	5.65011	6.44734	5.91111	5.73609	5.17587	5.82095	5.65694	ENSG00000277791	PSMB3	protein_coding	ENSG00000277791.5,PSMB3,protein_coding	6.05134	5.65059	-0.400749	5.96022	5.65694	-0.30328	-0.400749	5.85097	-3.53887	0.00549052	0.275302	-1.93922
ENSG00000149925.22,ALDOA,protein_coding	8.90419	8.57743	8.72311	8.60516	8.8094	8.45833	8.47727	8.04552	8.58267	8.31476	ENSG00000149925	ALDOA	protein_coding	ENSG00000149925.22,ALDOA,protein_coding	8.69933	8.40024	-0.299088	8.72311	8.45833	-0.264784	-0.299088	8.54978	-3.53633	0.00551368	0.275302	-1.94276
ENSG00000196659.10,TTC30B,protein_coding	2.77807	2.31256	2.79173	2.09197	3.10193	2.93739	2.85716	1.87798	2.3819	2.17201	ENSG00000196659	TTC30B	protein_coding	ENSG00000196659.10,TTC30B,protein_coding	2.78216	2.27838	-0.503778	2.79173	2.17201	-0.619728	-0.503778	2.53027	-3.53288	0.00554522	0.275302	-1.94754
ENSG00000184517.12,ZFP1,protein_coding	3.80054	4.22569	3.77761	3.86996	3.90402	3.99947	3.81749	4.24924	3.96406	4.24288	ENSG00000184517	ZFP1	protein_coding	ENSG00000184517.12,ZFP1,protein_coding	3.85274	4.11745	0.264703	3.81749	4.22569	0.408196	0.264703	3.9851	3.53274	0.00554644	0.275302	-1.94773
ENSG00000171960.11,PPIH,protein_coding	4.36212	4.12475	4.4539	4.01797	4.04015	3.98742	4.05644	3.64351	4.22276	3.88733	ENSG00000171960	PPIH	protein_coding	ENSG00000171960.11,PPIH,protein_coding	4.22707	3.9322	-0.294875	4.22276	3.98742	-0.235339	-0.294875	4.07964	-3.53268	0.00554697	0.275302	-1.94781
ENSG00000261087.1,ZNNT1,lncRNA	0.158376	1.03871	0.723074	0.893676	0.38297	0.439059	0.286176	1.70962	0.215118	0.878845	ENSG00000261087	ZNNT1	lncRNA	ENSG00000261087.1,ZNNT1,lncRNA	0.353143	0.991982	0.638839	0.286176	0.893676	0.6075	0.638839	0.672562	3.53236	0.00554997	0.275302	-1.94826
ENSG00000128694.12,OSGEPL1,protein_coding	3.47269	3.71934	3.51479	3.71884	3.24214	3.52183	3.52844	3.82582	3.67283	3.8196	ENSG00000128694	OSGEPL1	protein_coding	ENSG00000128694.12,OSGEPL1,protein_coding	3.48618	3.72109	0.234905	3.51479	3.71934	0.204552	0.234905	3.60363	3.53146	0.00555824	0.275302	-1.94951
ENSG00000198429.10,ZNF69,protein_coding	1.75454	2.46755	1.75449	2.36258	1.76148	1.84855	1.67565	2.10931	1.97732	2.01184	ENSG00000198429	ZNF69	protein_coding	ENSG00000198429.10,ZNF69,protein_coding	1.7847	2.15997	0.375269	1.75454	2.10931	0.354761	0.375269	1.97233	3.52931	0.00557803	0.275302	-1.9525
ENSG00000105429.13,MEGF8,protein_coding	4.10848	4.74212	3.86655	4.57686	4.14085	4.08539	3.91902	4.16948	3.80244	4.25366	ENSG00000105429	MEGF8	protein_coding	ENSG00000105429.13,MEGF8,protein_coding	3.96747	4.3655	0.398034	3.91902	4.25366	0.33464	0.398034	4.16648	3.52925	0.00557858	0.275302	-1.95258
ENSG00000154640.15,BTG3,protein_coding	2.31984	2.47113	2.23356	2.58605	2.38008	2.53948	2.5043	2.87589	2.58161	2.89271	ENSG00000154640	BTG3	protein_coding	ENSG00000154640.15,BTG3,protein_coding	2.40388	2.67305	0.269173	2.38008	2.58605	0.205969	0.269173	2.53847	3.52767	0.00559315	0.275302	-1.95477
ENSG00000214309.5,MBLAC1,protein_coding	0.287418	-0.365114	0.704812	0.119052	0.131431	-0.309757	-0.223297	-0.621736	0.324052	0.17453	ENSG00000214309	MBLAC1	protein_coding	ENSG00000214309.5,MBLAC1,protein_coding	0.244883	-0.200605	-0.445488	0.287418	-0.309757	-0.597175	-0.445488	0.0221393	-3.52582	0.00561031	0.275302	-1.95734
ENSG00000058799.15,YIPF1,protein_coding	4.4883	4.32991	4.29207	4.20792	4.64179	4.32814	4.44613	4.09228	4.40533	4.16377	ENSG00000058799	YIPF1	protein_coding	ENSG00000058799.15,YIPF1,protein_coding	4.45472	4.2244	-0.230319	4.44613	4.20792	-0.238214	-0.230319	4.33956	-3.5244	0.00562353	0.275302	-1.95932
ENSG00000114735.10,HEMK1,protein_coding	4.76254	6.23795	5.76967	6.27583	5.56979	5.59341	5.88572	6.36732	5.67133	6.42842	ENSG00000114735	HEMK1	protein_coding	ENSG00000114735.10,HEMK1,protein_coding	5.53181	6.18059	0.648778	5.67133	6.27583	0.604504	0.648778	5.8562	3.52233	0.0056428	0.275302	-1.96219
ENSG00000118292.9,C1orf54,protein_coding	1.18761	1.12305	1.10368	0.0203676	1.05381	0.508183	0.698229	0.413311	0.75863	-0.0905234	ENSG00000118292	C1orf54	protein_coding	ENSG00000118292.9,C1orf54,protein_coding	0.960391	0.394877	-0.565514	1.05381	0.413311	-0.640499	-0.565514	0.677634	-3.51917	0.00567239	0.275302	-1.96658
ENSG00000230551.4,AC021078.1,lncRNA	3.37079	4.68083	3.81	4.57577	4.76647	4.75077	4.58709	5.18942	4.11444	4.69897	ENSG00000230551	AC021078.1	lncRNA	ENSG00000230551.4,AC021078.1,lncRNA	4.12976	4.77915	0.649393	4.11444	4.69897	0.584524	0.649393	4.45445	3.51544	0.0057075	0.275302	-1.97176
ENSG00000163611.11,SPICE1,protein_coding	3.28259	4.14058	3.6354	4.04332	3.9378	3.77771	3.49788	4.25408	3.58435	3.93128	ENSG00000163611	SPICE1	protein_coding	ENSG00000163611.11,SPICE1,protein_coding	3.58761	4.02939	0.441788	3.58435	4.04332	0.458973	0.441788	3.8085	3.51516	0.00571018	0.275302	-1.97216
ENSG00000170485.17,NPAS2,protein_coding	0.141403	1.40342	1.04682	1.41451	0.69331	0.851882	0.0815578	1.66185	1.46948	2.0398	ENSG00000170485	NPAS2	protein_coding	ENSG00000170485.17,NPAS2,protein_coding	0.686514	1.47429	0.787777	0.69331	1.41451	0.721198	0.787777	1.0804	3.5143	0.0057183	0.275302	-1.97335
ENSG00000000419.13,DPM1,protein_coding	4.77291	4.34267	4.67052	4.37948	4.42211	4.44623	4.67963	4.49397	4.72053	4.3349	ENSG00000000419	DPM1	protein_coding	ENSG00000000419.13,DPM1,protein_coding	4.65314	4.39945	-0.253691	4.67963	4.37948	-0.300152	-0.253691	4.52629	-3.51243	0.00573607	0.275302	-1.97596
ENSG00000116459.11,ATP5PB,protein_coding	7.35057	7.06892	7.19411	7.00382	7.2476	6.98505	7.06069	6.95594	7.14686	6.99239	ENSG00000116459	ATP5PB	protein_coding	ENSG00000116459.11,ATP5PB,protein_coding	7.19997	7.00122	-0.198742	7.19411	6.99239	-0.201724	-0.198742	7.10059	-3.5124	0.00573627	0.275302	-1.97599
ENSG00000188211.9,NCR3LG1,protein_coding	0.461623	2.55449	-0.36099	2.74901	2.73234	2.30222	1.36167	2.02873	0.489111	2.57116	ENSG00000188211	NCR3LG1	protein_coding	ENSG00000188211.9,NCR3LG1,protein_coding	0.936749	2.44112	1.50437	0.489111	2.55449	2.06538	1.50437	1.68894	3.50899	0.00576878	0.275924	-1.98074
ENSG00000126705.15,AHDC1,protein_coding	3.47946	3.97142	3.32756	3.82681	3.51916	3.82927	3.33165	3.30706	3.35112	3.68443	ENSG00000126705	AHDC1	protein_coding	ENSG00000126705.15,AHDC1,protein_coding	3.40179	3.7238	0.322007	3.35112	3.82681	0.47569	0.322007	3.56279	3.50536	0.00580355	0.276649	-1.98578
ENSG00000186834.4,HEXIM1,protein_coding	5.08565	5.41625	4.9508	5.44306	5.528	5.48292	4.93574	5.41078	5.12984	5.42272	ENSG00000186834	HEXIM1	protein_coding	ENSG00000186834.4,HEXIM1,protein_coding	5.12601	5.43515	0.309139	5.08565	5.42272	0.337072	0.309139	5.28058	3.50143	0.00584145	0.277518	-1.99125
ENSG00000145850.9,TIMD4,protein_coding	0.106846	1.05788	0.010104	1.06437	0.515218	0.309499	-0.70195	0.545559	0.535159	0.997652	ENSG00000145850	TIMD4	protein_coding	ENSG00000145850.9,TIMD4,protein_coding	0.0930752	0.794993	0.701918	0.106846	0.997652	0.890807	0.701918	0.444034	3.49763	0.00587835	0.278334	-1.99654
ENSG00000236194.3,AC099811.1,lncRNA	-0.316962	1.04833	-0.180418	1.125	1.33008	1.53741	1.15521	1.50822	0.457576	1.11795	ENSG00000236194	AC099811.1	lncRNA	ENSG00000236194.3,AC099811.1,lncRNA	0.489097	1.26738	0.778285	0.457576	1.125	0.667425	0.778285	0.87824	3.49161	0.00593728	0.278936	-2.00493
ENSG00000188157.15,AGRN,protein_coding	1.4582	2.83846	2.10716	3.39125	2.52832	1.95142	1.72046	2.69783	1.64072	3.55479	ENSG00000188157	AGRN	protein_coding	ENSG00000188157.15,AGRN,protein_coding	1.89097	2.88675	0.995775	1.72046	2.83846	1.118	0.995775	2.38886	3.48756	0.00597735	0.278936	-2.01058
ENSG00000205978.6,NYNRIN,protein_coding	-1.37683	1.23677	-0.440062	1.03939	-1.15655	-1.23724	0.0815578	1.14101	0.0766709	1.61085	ENSG00000205978	NYNRIN	protein_coding	ENSG00000205978.6,NYNRIN,protein_coding	-0.563043	0.758157	1.3212	-0.440062	1.14101	1.58108	1.3212	0.0975567	3.47715	0.00608148	0.278936	-2.0251
ENSG00000198258.11,UBL5,protein_coding	5.94096	5.79431	6.02559	5.76981	6.18268	5.80651	5.77378	5.53333	5.85539	5.69568	ENSG00000198258	UBL5	protein_coding	ENSG00000198258.11,UBL5,protein_coding	5.95568	5.71993	-0.235754	5.94096	5.76981	-0.171156	-0.235754	5.8378	-3.47504	0.00610276	0.278936	-2.02804
ENSG00000117118.10,SDHB,protein_coding	5.66589	5.27542	5.64471	5.284	5.66719	5.48077	5.26705	5.04045	5.45033	5.30208	ENSG00000117118	SDHB	protein_coding	ENSG00000117118.10,SDHB,protein_coding	5.53903	5.27654	-0.26249	5.64471	5.284	-0.360709	-0.26249	5.40779	-3.47493	0.00610386	0.278936	-2.02819
ENSG00000137507.11,LRRC32,protein_coding	-0.884437	1.27003	0.124437	1.34485	-0.700171	-0.84358	0.0255238	0.994421	0.233854	1.68354	ENSG00000137507	LRRC32	protein_coding	ENSG00000137507.11,LRRC32,protein_coding	-0.240159	0.889853	1.13001	0.0255238	1.27003	1.24451	1.13001	0.324847	3.47396	0.00611368	0.278936	-2.02954
ENSG00000163541.12,SUCLG1,protein_coding	5.45713	5.27644	5.45902	5.28666	5.30935	5.14731	5.28058	5.06821	5.37848	5.15069	ENSG00000163541	SUCLG1	protein_coding	ENSG00000163541.12,SUCLG1,protein_coding	5.37691	5.18586	-0.19105	5.37848	5.15069	-0.227791	-0.19105	5.28139	-3.46463	0.00620909	0.278936	-2.04257
ENSG00000099985.4,OSM,protein_coding	3.09698	3.17116	2.89602	3.28101	3.34644	4.63771	2.59372	3.28515	2.92784	3.85779	ENSG00000099985	OSM	protein_coding	ENSG00000099985.4,OSM,protein_coding	2.9722	3.64656	0.674364	2.92784	3.28515	0.357319	0.674364	3.30938	3.46438	0.00621175	0.278936	-2.04293
ENSG00000288044.1,AL096870.10,lncRNA	0.528426	-0.58538	0.529132	0.0203676	0.818065	0.229882	-0.124893	-0.323654	0.0972812	-0.0905234	ENSG00000288044	AL096870.10	lncRNA	ENSG00000288044.1,AL096870.10,lncRNA	0.369602	-0.149862	-0.519464	0.528426	-0.0905234	-0.61895	-0.519464	0.10987	-3.46283	0.00622772	0.278936	-2.04509
ENSG00000187609.16,EXD3,protein_coding	2.52352	2.69276	2.32008	2.6452	2.68631	2.7032	2.37574	2.85054	2.33059	2.62753	ENSG00000187609	EXD3	protein_coding	ENSG00000187609.16,EXD3,protein_coding	2.44725	2.70385	0.256595	2.37574	2.69276	0.317017	0.256595	2.57555	3.45779	0.0062801	0.278936	-2.05213
ENSG00000155657.27,TTN,protein_coding	6.85549	8.15355	7.39932	7.95105	7.54896	7.23156	7.25634	8.09133	7.35092	8.12208	ENSG00000155657	TTN	protein_coding	ENSG00000155657.27,TTN,protein_coding	7.28221	7.90991	0.627708	7.35092	8.09133	0.740408	0.627708	7.59606	3.45649	0.00629361	0.278936	-2.05394
ENSG00000092010.15,PSME1,protein_coding	8.09412	7.693	8.04426	7.74098	7.8447	7.76347	7.83192	7.54794	7.98283	7.87356	ENSG00000092010	PSME1	protein_coding	ENSG00000092010.15,PSME1,protein_coding	7.95957	7.72379	-0.235773	7.98283	7.74098	-0.241843	-0.235773	7.84168	-3.45339	0.00632615	0.278936	-2.05828
ENSG00000257242.8,LINC01619,lncRNA	2.21017	3.58702	2.02858	2.89889	3.32257	2.95297	2.29509	3.21074	2.39027	3.15293	ENSG00000257242	LINC01619	lncRNA	ENSG00000257242.8,LINC01619,lncRNA	2.44934	3.16051	0.711175	2.29509	3.15293	0.85784	0.711175	2.80492	3.45159	0.00634513	0.278936	-2.0608
ENSG00000133069.17,TMCC2,protein_coding	2.28935	2.91931	2.04319	3.30216	2.43678	2.13199	1.41716	2.82039	1.27514	2.28845	ENSG00000133069	TMCC2	protein_coding	ENSG00000133069.17,TMCC2,protein_coding	1.89232	2.69246	0.800139	2.04319	2.82039	0.777206	0.800139	2.29239	3.45065	0.00635507	0.278936	-2.06212
ENSG00000112144.16,CILK1,protein_coding	4.79139	5.12219	4.82435	5.06011	4.63696	5.0376	4.8835	5.12833	4.97628	4.95019	ENSG00000112144	CILK1	protein_coding	ENSG00000112144.16,CILK1,protein_coding	4.8225	5.05968	0.237189	4.82435	5.06011	0.235764	0.237189	4.94109	3.44662	0.00639772	0.278936	-2.06775
ENSG00000140525.19,FANCI,protein_coding	4.08426	3.58867	4.3622	3.69104	3.46567	3.51764	4.41239	3.92832	4.50318	3.81151	ENSG00000140525	FANCI	protein_coding	ENSG00000140525.19,FANCI,protein_coding	4.16554	3.70744	-0.458105	4.3622	3.69104	-0.671165	-0.458105	3.93649	-3.44121	0.00645553	0.278936	-2.07532
ENSG00000169914.6,OTUD3,protein_coding	3.90103	4.15177	4.09231	4.19242	3.92399	4.17181	3.88203	4.28594	3.88328	3.98405	ENSG00000169914	OTUD3	protein_coding	ENSG00000169914.6,OTUD3,protein_coding	3.93653	4.1572	0.220672	3.90103	4.17181	0.270789	0.220672	4.04686	3.44037	0.00646457	0.278936	-2.07649
ENSG00000182983.15,ZNF662,protein_coding	0.554305	2.30456	1.78088	2.37262	0.65559	0.79769	1.32731	2.35141	1.37979	2.05083	ENSG00000182983	ZNF662	protein_coding	ENSG00000182983.15,ZNF662,protein_coding	1.13958	1.97542	0.835844	1.32731	2.30456	0.977241	0.835844	1.5575	3.43985	0.00647017	0.278936	-2.07722
ENSG00000019144.19,PHLDB1,protein_coding	-0.601265	2.54433	-0.0506501	2.4971	1.06824	-0.0148517	0.751017	2.14449	-0.274086	2.17201	ENSG00000019144	PHLDB1	protein_coding	ENSG00000019144.19,PHLDB1,protein_coding	0.178651	1.86862	1.68997	-0.0506501	2.17201	2.22266	1.68997	1.02363	3.43706	0.00650022	0.278936	-2.08112
ENSG00000162543.6,UBXN10,protein_coding	1.64441	2.45314	1.35856	2.04881	1.78787	2.1265	2.06428	1.85267	1.25694	2.48023	ENSG00000162543	UBXN10	protein_coding	ENSG00000162543.6,UBXN10,protein_coding	1.62241	2.19227	0.56986	1.64441	2.1265	0.482099	0.56986	1.90734	3.43355	0.00653827	0.278936	-2.08604
ENSG00000169683.8,LRRC45,protein_coding	3.69545	3.55364	4.00731	3.60852	3.75146	3.70963	3.88597	3.55474	3.92568	3.69326	ENSG00000169683	LRRC45	protein_coding	ENSG00000169683.8,LRRC45,protein_coding	3.85317	3.62396	-0.229212	3.88597	3.60852	-0.277447	-0.229212	3.73857	-3.43118	0.00656418	0.278936	-2.08937
ENSG00000270108.1,AL049840.7,lncRNA	-1.42659	0.691224	-0.659072	-0.170455	0.262676	0.347718	0.187491	1.20908	-0.35577	0.530359	ENSG00000270108	AL049840.7	lncRNA	ENSG00000270108.1,AL049840.7,lncRNA	-0.398252	0.521585	0.919837	-0.35577	0.530359	0.886128	0.919837	0.0616664	3.43068	0.00656958	0.278936	-2.09006
ENSG00000286753.1,AC091978.1,lncRNA	0.434011	1.23677	0.793895	1.31393	0.472468	0.384951	0.333097	0.86538	0.535159	0.974661	ENSG00000286753	AC091978.1	lncRNA	ENSG00000286753.1,AC091978.1,lncRNA	0.513726	0.955139	0.441413	0.472468	0.974661	0.502193	0.441413	0.734432	3.42985	0.00657872	0.278936	-2.09123
ENSG00000230124.8,ACBD6,protein_coding	4.65528	5.04743	4.76389	4.95716	4.80789	4.82885	4.61939	4.82094	4.65339	4.93389	ENSG00000230124	ACBD6	protein_coding	ENSG00000230124.8,ACBD6,protein_coding	4.69997	4.91765	0.217684	4.65528	4.93389	0.278612	0.217684	4.80881	3.42887	0.00658943	0.278936	-2.0926
ENSG00000159784.18,FAM131B,protein_coding	0.124228	2.14338	-0.146865	2.85303	1.86427	0.878233	0.768192	1.975	-0.599327	2.19705	ENSG00000159784	FAM131B	protein_coding	ENSG00000159784.18,FAM131B,protein_coding	0.402099	2.00934	1.60724	0.124228	2.14338	2.01915	1.60724	1.20572	3.42825	0.00659624	0.278936	-2.09347
ENSG00000175756.13,AURKAIP1,protein_coding	4.98459	4.52336	4.83278	4.71933	4.71238	4.60948	4.72101	4.07779	4.73293	4.43409	ENSG00000175756	AURKAIP1	protein_coding	ENSG00000175756.13,AURKAIP1,protein_coding	4.79674	4.47281	-0.323927	4.73293	4.52336	-0.209568	-0.323927	4.63477	-3.4269	0.00661107	0.278936	-2.09536
ENSG00000147471.12,PLPBP,protein_coding	5.57598	5.33164	5.41054	5.21177	5.30479	5.27861	5.6929	5.33665	5.62728	5.28641	ENSG00000147471	PLPBP	protein_coding	ENSG00000147471.12,PLPBP,protein_coding	5.5223	5.28902	-0.233282	5.57598	5.28641	-0.289568	-0.233282	5.40566	-3.42631	0.00661752	0.278936	-2.09618
ENSG00000156535.15,CD109,protein_coding	0.964525	1.27823	0.741108	1.05194	0.979428	1.20407	0.768192	1.86115	1.2009	1.45345	ENSG00000156535	CD109	protein_coding	ENSG00000156535.15,CD109,protein_coding	0.930831	1.36977	0.438938	0.964525	1.27823	0.313707	0.438938	1.1503	3.42528	0.00662895	0.278936	-2.09763
ENSG00000185345.23,PRKN,protein_coding	0.567072	1.81189	0.352706	1.55334	0.494001	0.590176	0.586481	1.24843	0.56506	0.621989	ENSG00000185345	PRKN	protein_coding	ENSG00000185345.23,PRKN,protein_coding	0.513064	1.16516	0.652099	0.56506	1.24843	0.683367	0.652099	0.839113	3.42122	0.00667387	0.278936	-2.10332
ENSG00000272084.1,AL137127.1,lncRNA	-0.270792	1.04833	0.255681	0.948381	0.730069	0.621712	0.586481	0.963227	0.457576	0.951297	ENSG00000272084	AL137127.1	lncRNA	ENSG00000272084.1,AL137127.1,lncRNA	0.351803	0.906589	0.554786	0.457576	0.951297	0.493721	0.554786	0.629196	3.41878	0.00670105	0.278936	-2.10674
ENSG00000233184.7,AC093157.1,lncRNA	2.86594	3.07092	3.08438	3.35121	3.13315	3.24135	2.84911	3.49329	3.04121	3.22533	ENSG00000233184	AC093157.1	lncRNA	ENSG00000233184.7,AC093157.1,lncRNA	2.99476	3.27642	0.281659	3.04121	3.24135	0.200138	0.281659	3.13559	3.4185	0.00670417	0.278936	-2.10714
ENSG00000143434.16,SEMA6C,protein_coding	1.47862	2.08383	1.39318	1.94502	1.03924	1.15103	1.44946	1.82691	1.2104	1.52641	ENSG00000143434	SEMA6C	protein_coding	ENSG00000143434.16,SEMA6C,protein_coding	1.31418	1.70664	0.392461	1.39318	1.82691	0.433721	0.392461	1.51041	3.41336	0.00676174	0.278936	-2.11434
ENSG00000169047.5,IRS1,protein_coding	2.93158	3.48448	2.7874	3.85214	3.50597	3.41564	1.42801	3.07506	2.38609	3.38861	ENSG00000169047	IRS1	protein_coding	ENSG00000169047.5,IRS1,protein_coding	2.60781	3.44318	0.835373	2.7874	3.41564	0.628234	0.835373	3.0255	3.41242	0.00677239	0.278936	-2.11566
ENSG00000142227.11,EMP3,protein_coding	7.22125	6.77081	6.79052	6.53153	7.19783	7.00593	6.82943	6.12326	6.74798	6.40577	ENSG00000142227	EMP3	protein_coding	ENSG00000142227.11,EMP3,protein_coding	6.9574	6.56746	-0.389941	6.82943	6.53153	-0.297906	-0.389941	6.76243	-3.41036	0.00679564	0.278936	-2.11855
ENSG00000162236.12,STX5,protein_coding	5.43379	5.17033	5.17465	4.91658	5.47552	5.27675	5.12512	4.80673	5.21836	4.99801	ENSG00000162236	STX5	protein_coding	ENSG00000162236.12,STX5,protein_coding	5.28549	5.03368	-0.251805	5.21836	4.99801	-0.220347	-0.251805	5.15958	-3.41034	0.00679591	0.278936	-2.11858
ENSG00000120756.13,PLS1,protein_coding	1.85687	2.94528	1.35856	2.66983	1.67928	1.31433	1.86317	2.73985	1.86762	2.83643	ENSG00000120756	PLS1	protein_coding	ENSG00000120756.13,PLS1,protein_coding	1.7251	2.50114	0.776045	1.85687	2.73985	0.882981	0.776045	2.11312	3.40887	0.00681255	0.278936	-2.12064
ENSG00000226742.4,HSBP1L1,protein_coding	2.55591	3.05431	1.77213	2.41208	2.46975	2.4805	1.89479	2.80728	2.40274	2.67822	ENSG00000226742	HSBP1L1	protein_coding	ENSG00000226742.4,HSBP1L1,protein_coding	2.21907	2.68648	0.467409	2.40274	2.67822	0.275472	0.467409	2.45277	3.4088	0.00681338	0.278936	-2.12075
ENSG00000167914.12,GSDMA,protein_coding	0.954843	2.46037	-0.249959	2.20862	1.58209	1.343	1.7027	2.04372	0.963354	2.46793	ENSG00000167914	GSDMA	protein_coding	ENSG00000167914.12,GSDMA,protein_coding	0.990607	2.10473	1.11412	0.963354	2.20862	1.24526	1.11412	1.54767	3.40721	0.0068314	0.278936	-2.12297
ENSG00000279092.1,AC025678.3,TEC	0.240369	1.21985	-0.756919	-0.00539552	0.0753972	0.123754	-0.524163	0.831231	0.324052	0.679995	ENSG00000279092	AC025678.3	TEC	ENSG00000279092.1,AC025678.3,TEC	-0.128253	0.569887	0.698139	0.0753972	0.679995	0.604598	0.698139	0.220817	3.40713	0.00683232	0.278936	-2.12308
ENSG00000205250.9,E2F4,protein_coding	6.45959	6.25752	6.47106	6.32802	6.42579	6.25162	6.37206	5.98887	6.43435	6.29151	ENSG00000205250	E2F4	protein_coding	ENSG00000205250.9,E2F4,protein_coding	6.43257	6.22351	-0.209061	6.43435	6.25752	-0.176828	-0.209061	6.32804	-3.40505	0.00685601	0.278936	-2.126
ENSG00000175416.15,CLTB,protein_coding	5.29103	4.78157	5.06438	4.85974	4.80466	4.6134	4.91276	4.1932	4.84381	4.68133	ENSG00000175416	CLTB	protein_coding	ENSG00000175416.15,CLTB,protein_coding	4.98333	4.62585	-0.35748	4.91276	4.68133	-0.231433	-0.35748	4.80459	-3.40156	0.00689602	0.278936	-2.1309
ENSG00000107611.16,CUBN,protein_coding	2.28162	3.31754	2.84273	3.55884	3.5139	3.18441	2.9504	4.0069	3.14632	3.98979	ENSG00000107611	CUBN	protein_coding	ENSG00000107611.16,CUBN,protein_coding	2.94699	3.6115	0.664503	2.9504	3.55884	0.608445	0.664503	3.27924	3.4002	0.00691171	0.278936	-2.13282
ENSG00000142303.14,ADAMTS10,protein_coding	3.32455	4.36112	3.42002	3.99379	4.24453	4.03064	3.42936	3.87902	3.54551	4.32697	ENSG00000142303	ADAMTS10	protein_coding	ENSG00000142303.14,ADAMTS10,protein_coding	3.59279	4.11831	0.525519	3.42936	4.03064	0.601286	0.525519	3.85555	3.39917	0.00692359	0.278936	-2.13427
ENSG00000115286.20,NDUFS7,protein_coding	4.78935	4.43263	4.60187	4.33526	4.59024	4.53379	4.46469	3.96421	4.52711	4.30295	ENSG00000115286	NDUFS7	protein_coding	ENSG00000115286.20,NDUFS7,protein_coding	4.59465	4.31377	-0.280882	4.59024	4.33526	-0.254982	-0.280882	4.45421	-3.39822	0.00693457	0.278936	-2.1356
ENSG00000272921.1,AC005832.4,protein_coding	1.98131	0.549417	2.5523	1.48096	1.69796	1.11824	2.36449	2.31481	2.05839	1.57308	ENSG00000272921	AC005832.4	protein_coding	ENSG00000272921.1,AC005832.4,protein_coding	2.13089	1.4073	-0.723591	2.05839	1.48096	-0.577433	-0.723591	1.7691	-3.39638	0.0069558	0.278936	-2.13818
ENSG00000274925.1,ZKSCAN2-DT,lncRNA	0.271905	2.24725	1.40454	2.15729	1.44509	1.23499	1.56207	2.23216	1.05049	2.0005	ENSG00000274925	ZKSCAN2-DT	lncRNA	ENSG00000274925.1,ZKSCAN2-DT,lncRNA	1.14682	1.97444	0.827619	1.40454	2.15729	0.752746	0.827619	1.56063	3.39442	0.0069786	0.278936	-2.14093
ENSG00000101052.13,IFT52,protein_coding	4.19225	3.97647	4.25018	4.04959	4.01803	3.8225	4.08756	3.70374	3.9457	3.80826	ENSG00000101052	IFT52	protein_coding	ENSG00000101052.13,IFT52,protein_coding	4.09874	3.87211	-0.226632	4.08756	3.8225	-0.265059	-0.226632	3.98543	-3.39314	0.00699348	0.278936	-2.14273
ENSG00000156042.18,CFAP70,protein_coding	-0.491292	1.40342	0.178375	1.49021	1.342	1.10714	1.25606	1.75587	0.324052	1.41126	ENSG00000156042	CFAP70	protein_coding	ENSG00000156042.18,CFAP70,protein_coding	0.521838	1.43358	0.911742	0.324052	1.41126	1.08721	0.911742	0.977709	3.39084	0.00702037	0.278936	-2.14596
ENSG00000168477.19,TNXB,protein_coding	1.61397	2.70801	2.04319	2.95006	1.71639	1.3711	1.60093	2.5001	1.7811	2.77787	ENSG00000168477	TNXB	protein_coding	ENSG00000168477.19,TNXB,protein_coding	1.75112	2.46143	0.710312	1.71639	2.70801	0.991615	0.710312	2.10627	3.39056	0.00702362	0.278936	-2.14635
ENSG00000008300.17,CELSR3,protein_coding	2.19379	3.47381	3.26038	4.16958	2.7278	2.48907	2.91998	3.95631	3.06756	4.02379	ENSG00000008300	CELSR3	protein_coding	ENSG00000008300.17,CELSR3,protein_coding	2.8339	3.62251	0.78861	2.91998	3.95631	1.03633	0.78861	3.22821	3.38772	0.00705702	0.278936	-2.15035
ENSG00000227403.2,LINC01806,lncRNA	1.67421	1.99213	1.78088	2.21421	1.16538	1.57817	1.86317	2.67875	2.02112	2.34781	ENSG00000227403	LINC01806	lncRNA	ENSG00000227403.2,LINC01806,lncRNA	1.70095	2.16221	0.461261	1.78088	2.21421	0.433331	0.461261	1.93158	3.38695	0.0070661	0.278936	-2.15144
ENSG00000205220.12,PSMB10,protein_coding	7.04822	6.56259	6.9766	6.73559	6.82193	6.63686	6.58026	6.03272	6.81678	6.62557	ENSG00000205220	PSMB10	protein_coding	ENSG00000205220.12,PSMB10,protein_coding	6.84876	6.51867	-0.330094	6.82193	6.62557	-0.19636	-0.330094	6.68371	-3.38677	0.00706815	0.278936	-2.15168
ENSG00000129250.12,KIF1C,protein_coding	5.26286	4.99741	5.33612	5.07786	5.27089	5.26682	5.33778	4.85214	5.34602	5.14233	ENSG00000129250	KIF1C	protein_coding	ENSG00000129250.12,KIF1C,protein_coding	5.31073	5.06731	-0.243421	5.33612	5.07786	-0.25826	-0.243421	5.18902	-3.38556	0.00708244	0.278936	-2.15338
ENSG00000070785.17,EIF2B3,protein_coding	3.74545	3.45405	4.04953	3.69904	3.71525	3.53431	3.76926	3.42909	3.6694	3.63396	ENSG00000070785	EIF2B3	protein_coding	ENSG00000070785.17,EIF2B3,protein_coding	3.78978	3.55009	-0.239686	3.74545	3.53431	-0.211136	-0.239686	3.66993	-3.38533	0.00708515	0.278936	-2.15371
ENSG00000175193.14,PARL,protein_coding	4.81967	4.3669	4.66935	4.33654	5.06869	4.6972	4.59793	4.39224	4.66811	4.62799	ENSG00000175193	PARL	protein_coding	ENSG00000175193.14,PARL,protein_coding	4.76475	4.48417	-0.280577	4.66935	4.39224	-0.277107	-0.280577	4.62446	-3.38513	0.00708752	0.278936	-2.15399
ENSG00000105669.14,COPE,protein_coding	6.59607	6.16827	6.40118	6.23241	6.5569	6.30419	6.11655	5.59378	6.24674	5.95772	ENSG00000105669	COPE	protein_coding	ENSG00000105669.14,COPE,protein_coding	6.38349	6.05127	-0.332215	6.40118	6.16827	-0.232914	-0.332215	6.21738	-3.38427	0.00709771	0.278936	-2.1552
ENSG00000236088.10,COX10-AS1,lncRNA	3.71422	3.93559	3.6593	3.84134	3.70605	4.07118	3.84406	4.28594	4.06298	4.18646	ENSG00000236088	COX10-AS1	lncRNA	ENSG00000236088.10,COX10-AS1,lncRNA	3.79732	4.0641	0.26678	3.71422	4.07118	0.356963	0.26678	3.93071	3.38408	0.00710001	0.278936	-2.15547
ENSG00000134247.10,PTGFRN,protein_coding	1.94754	3.14001	2.10019	3.07209	1.56184	1.40774	0.785165	1.99827	1.02919	2.13619	ENSG00000134247	PTGFRN	protein_coding	ENSG00000134247.10,PTGFRN,protein_coding	1.48479	2.35086	0.866078	1.56184	2.13619	0.574348	0.866078	1.91782	3.38391	0.007102	0.278936	-2.15571
ENSG00000102098.19,SCML2,protein_coding	0.567072	1.86183	0.741108	1.89019	0.674574	0.229882	0.801941	1.75587	0.457576	1.5025	ENSG00000102098	SCML2	protein_coding	ENSG00000102098.19,SCML2,protein_coding	0.648454	1.44805	0.799599	0.674574	1.75587	1.08129	0.799599	1.04825	3.38249	0.00711886	0.278936	-2.15771
ENSG00000217930.8,PAM16,protein_coding	1.94754	1.38835	2.19483	1.78139	2.23417	1.96377	1.69374	1.18224	1.7683	1.66212	ENSG00000217930	PAM16	protein_coding	ENSG00000217930.8,PAM16,protein_coding	1.96772	1.59557	-0.372141	1.94754	1.66212	-0.285421	-0.372141	1.78164	-3.38107	0.00713569	0.278936	-2.1597
ENSG00000009830.12,POMT2,protein_coding	1.85166	2.40529	1.7276	2.15729	2.36847	2.30708	2.12554	2.35141	1.94925	2.46793	ENSG00000009830	POMT2	protein_coding	ENSG00000009830.12,POMT2,protein_coding	2.0045	2.3378	0.333296	1.94925	2.35141	0.402157	0.333296	2.17115	3.38097	0.00713691	0.278936	-2.15984
ENSG00000225756.1,DBH-AS1,lncRNA	0.191735	1.35774	0.758919	1.25004	-0.107081	0.366455	0.929555	1.18224	0.963354	1.56541	ENSG00000225756	DBH-AS1	lncRNA	ENSG00000225756.1,DBH-AS1,lncRNA	0.547296	1.14437	0.597078	0.758919	1.25004	0.491118	0.597078	0.845836	3.38005	0.00714784	0.278936	-2.16113
ENSG00000264112.1,AC015813.1,lncRNA	2.39695	3.97016	3.25411	3.95758	3.51653	3.34654	3.68359	4.39224	3.40378	4.11991	ENSG00000264112	AC015813.1	lncRNA	ENSG00000264112.1,AC015813.1,lncRNA	3.25099	3.95729	0.706292	3.40378	3.97016	0.566379	0.706292	3.60414	3.37578	0.00719903	0.278936	-2.16715
ENSG00000183978.8,COA3,protein_coding	4.23588	4.10415	4.10281	3.98401	4.18123	3.8208	4.01387	3.67995	4.06036	3.85307	ENSG00000183978	COA3	protein_coding	ENSG00000183978.8,COA3,protein_coding	4.11883	3.8884	-0.230433	4.10281	3.85307	-0.249732	-0.230433	4.00361	-3.37566	0.00720046	0.278936	-2.16732
ENSG00000100612.14,DHRS7,protein_coding	6.07577	5.71501	5.87601	5.60719	6.12778	6.02088	6.05009	5.52401	5.79161	5.66593	ENSG00000100612	DHRS7	protein_coding	ENSG00000100612.14,DHRS7,protein_coding	5.98425	5.70661	-0.277647	6.05009	5.66593	-0.384153	-0.277647	5.84543	-3.37336	0.00722807	0.278936	-2.17054
ENSG00000183527.12,PSMG1,protein_coding	3.57736	3.23782	3.7355	3.25683	3.18371	3.11685	3.47191	3.31635	3.43448	3.16314	ENSG00000183527	PSMG1	protein_coding	ENSG00000183527.12,PSMG1,protein_coding	3.48059	3.2182	-0.262395	3.47191	3.23782	-0.234088	-0.262395	3.34939	-3.37286	0.00723415	0.278936	-2.17125
ENSG00000179240.12,GVQW3,protein_coding	2.0826	2.93495	2.40737	2.74515	2.29063	2.73599	3.06254	3.12172	2.66336	3.0794	ENSG00000179240	GVQW3	protein_coding	ENSG00000179240.12,GVQW3,protein_coding	2.5013	2.92344	0.422141	2.40737	2.93495	0.527575	0.422141	2.71237	3.37231	0.00724076	0.278936	-2.17202
ENSG00000180596.7,H2BC4,protein_coding	6.95218	6.74794	6.84937	6.64248	6.71911	6.36544	6.62897	6.31808	6.64368	6.49457	ENSG00000180596	H2BC4	protein_coding	ENSG00000180596.7,H2BC4,protein_coding	6.75866	6.5137	-0.244962	6.71911	6.49457	-0.224545	-0.244962	6.63618	-3.37222	0.00724191	0.278936	-2.17216
ENSG00000183684.8,ALYREF,protein_coding	4.98697	4.57251	4.85469	4.72815	4.77088	4.69812	4.61346	4.24438	4.96019	4.55817	ENSG00000183684	ALYREF	protein_coding	ENSG00000183684.8,ALYREF,protein_coding	4.83724	4.56027	-0.27697	4.85469	4.57251	-0.282174	-0.27697	4.69875	-3.36899	0.00728105	0.278936	-2.1767
ENSG00000261324.2,AC010168.2,lncRNA	1.17098	2.77036	2.14828	2.59465	2.74137	2.66208	2.40349	3.06775	1.93214	2.77787	ENSG00000261324	AC010168.2	lncRNA	ENSG00000261324.2,AC010168.2,lncRNA	2.07925	2.77454	0.695291	2.14828	2.77036	0.622074	0.695291	2.4269	3.36844	0.00728774	0.278936	-2.17748
ENSG00000128708.13,HAT1,protein_coding	5.254	4.66372	5.02168	4.76291	5.11459	5.04925	5.05338	4.86063	5.15525	4.95974	ENSG00000128708	HAT1	protein_coding	ENSG00000128708.13,HAT1,protein_coding	5.11978	4.85925	-0.260532	5.11459	4.86063	-0.253962	-0.260532	4.98951	-3.36505	0.00732912	0.278936	-2.18225
ENSG00000185513.17,L3MBTL1,protein_coding	1.89281	3.5212	2.57761	3.47282	3.43817	3.36063	3.11046	3.70374	2.97871	3.42723	ENSG00000185513	L3MBTL1	protein_coding	ENSG00000185513.17,L3MBTL1,protein_coding	2.79955	3.49712	0.697571	2.97871	3.47282	0.494109	0.697571	3.14834	3.36311	0.00735293	0.278936	-2.18499
ENSG00000131061.14,ZNF341,protein_coding	2.6429	2.29651	2.34388	2.09803	2.54389	2.45008	2.28915	1.6324	2.51806	2.13619	ENSG00000131061	ZNF341	protein_coding	ENSG00000131061.14,ZNF341,protein_coding	2.46758	2.12264	-0.344934	2.51806	2.13619	-0.38187	-0.344934	2.29511	-3.36139	0.00737403	0.278936	-2.1874
ENSG00000174109.5,C16orf91,protein_coding	3.40852	3.02781	3.30349	2.78703	2.96215	2.85022	2.82879	2.66911	3.01707	2.7064	ENSG00000174109	C16orf91	protein_coding	ENSG00000174109.5,C16orf91,protein_coding	3.10401	2.80812	-0.295891	3.01707	2.78703	-0.230046	-0.295891	2.95606	-3.36035	0.00738687	0.278936	-2.18887
ENSG00000152464.15,RPP38,protein_coding	3.94571	3.82384	4.21513	3.96091	3.79765	3.43795	3.89185	3.63364	4.0218	3.72805	ENSG00000152464	RPP38	protein_coding	ENSG00000152464.15,RPP38,protein_coding	3.97443	3.71688	-0.25755	3.94571	3.72805	-0.217661	-0.25755	3.84565	-3.35793	0.00741677	0.278936	-2.19228
ENSG00000276449.1,AC004076.2,lncRNA	-0.140535	0.535807	-0.481284	0.119052	-0.316028	-0.0641794	-0.655408	0.76041	0.0766709	0.0258861	ENSG00000276449	AC004076.2	lncRNA	ENSG00000276449.1,AC004076.2,lncRNA	-0.303317	0.275395	0.578712	-0.316028	0.119052	0.43508	0.578712	-0.0139609	3.35708	0.00742731	0.278936	-2.19347
ENSG00000253352.9,TUG1,protein_coding	6.70043	7.19645	6.87103	7.14041	7.13796	7.2298	7.22597	7.5659	7.08645	7.31365	ENSG00000253352	TUG1	protein_coding	ENSG00000253352.9,TUG1,protein_coding	7.00437	7.28924	0.284873	7.08645	7.2298	0.143353	0.284873	7.14681	3.35517	0.00745106	0.278936	-2.19617
ENSG00000229809.8,ZNF688,protein_coding	3.66608	3.42481	3.78849	3.44455	3.35235	3.37226	3.58769	3.10752	3.56043	3.26614	ENSG00000229809	ZNF688	protein_coding	ENSG00000229809.8,ZNF688,protein_coding	3.59101	3.32306	-0.267949	3.58769	3.37226	-0.21543	-0.267949	3.45703	-3.35417	0.00746353	0.278936	-2.19758
ENSG00000006432.15,MAP3K9,protein_coding	3.82865	4.35435	3.70136	4.1405	3.34348	3.48372	3.29657	4.16263	4.00007	4.24047	ENSG00000006432	MAP3K9	protein_coding	ENSG00000006432.15,MAP3K9,protein_coding	3.63403	4.07633	0.442307	3.70136	4.16263	0.461269	0.442307	3.85518	3.35398	0.00746586	0.278936	-2.19784
ENSG00000169129.15,AFAP1L2,protein_coding	1.85687	2.62688	2.5369	2.95341	2.51258	2.47619	2.38133	3.08234	2.59978	2.86797	ENSG00000169129	AFAP1L2	protein_coding	ENSG00000169129.15,AFAP1L2,protein_coding	2.37749	2.80136	0.423866	2.51258	2.86797	0.355386	0.423866	2.58942	3.3532	0.00747559	0.278936	-2.19894
ENSG00000279407.1,AC007191.1,TEC	1.03973	2.38646	2.00638	2.45993	1.43399	1.62561	1.68472	2.36341	1.57612	1.7662	ENSG00000279407	AC007191.1	TEC	ENSG00000279407.1,AC007191.1,TEC	1.54819	2.12032	0.572132	1.57612	2.36341	0.787291	0.572132	1.83426	3.34743	0.00754804	0.278936	-2.20708
ENSG00000068976.14,PYGM,protein_coding	1.6801	2.36353	1.335	2.46463	2.24055	1.93268	1.64808	2.05115	1.54644	2.4472	ENSG00000068976	PYGM	protein_coding	ENSG00000068976.14,PYGM,protein_coding	1.69004	2.25184	0.561802	1.64808	2.36353	0.715446	0.561802	1.97094	3.34689	0.00755488	0.278936	-2.20784
ENSG00000198715.13,GLMP,protein_coding	4.10848	4.01989	4.23435	3.90668	4.95003	4.25209	4.1247	3.58067	4.09023	3.63396	ENSG00000198715	GLMP	protein_coding	ENSG00000198715.13,GLMP,protein_coding	4.30156	3.87866	-0.4229	4.1247	3.90668	-0.218018	-0.4229	4.09011	-3.3452	0.00757634	0.278936	-2.21023
ENSG00000124562.10,SNRPC,protein_coding	5.24658	4.93656	5.25293	5.06863	4.99414	4.84146	4.98707	4.54226	5.07894	4.89233	ENSG00000124562	SNRPC	protein_coding	ENSG00000124562.10,SNRPC,protein_coding	5.11193	4.85625	-0.255687	5.07894	4.89233	-0.186613	-0.255687	4.98409	-3.3449	0.00758006	0.278936	-2.21065
ENSG00000166532.16,RIMKLB,protein_coding	3.15521	3.9343	3.85417	4.19242	3.93387	4.00397	4.18829	4.6392	3.68139	4.26318	ENSG00000166532	RIMKLB	protein_coding	ENSG00000166532.16,RIMKLB,protein_coding	3.76259	4.20661	0.444027	3.85417	4.19242	0.338248	0.444027	3.9846	3.34368	0.00759556	0.278936	-2.21237
ENSG00000157916.20,RER1,protein_coding	6.37295	6.0904	6.34333	6.01897	6.30916	6.25036	6.32568	6.0889	6.31404	6.22579	ENSG00000157916	RER1	protein_coding	ENSG00000157916.20,RER1,protein_coding	6.33303	6.13488	-0.198151	6.32568	6.0904	-0.235288	-0.198151	6.23396	-3.33999	0.00764252	0.278936	-2.21757
ENSG00000257815.7,PRANCR,lncRNA	1.88263	2.55786	2.31407	2.54226	2.8287	2.71055	2.05031	2.99249	2.04784	2.73062	ENSG00000257815	PRANCR	lncRNA	ENSG00000257815.7,PRANCR,lncRNA	2.22471	2.70676	0.482047	2.05031	2.71055	0.660243	0.482047	2.46573	3.33731	0.0076769	0.278936	-2.22136
ENSG00000143845.15,ETNK2,protein_coding	0.974143	2.1162	0.811071	2.07363	1.49933	1.3335	1.08841	1.45315	1.37979	1.77953	ENSG00000143845	ETNK2	protein_coding	ENSG00000143845.15,ETNK2,protein_coding	1.15055	1.7512	0.600654	1.08841	1.77953	0.691119	0.600654	1.45088	3.33521	0.00770394	0.278936	-2.22433
ENSG00000273247.5,AC097376.3,lncRNA	1.89787	2.69276	2.09319	2.53334	2.84973	2.88961	2.22218	2.64965	2.02112	2.37441	ENSG00000273247	AC097376.3	lncRNA	ENSG00000273247.5,AC097376.3,lncRNA	2.21682	2.62795	0.411137	2.09319	2.64965	0.556465	0.411137	2.42239	3.33404	0.00771906	0.278936	-2.22598
ENSG00000131480.9,AOC2,protein_coding	-0.659564	0.60261	-0.481284	0.188873	-0.353996	-0.339814	-0.0327748	0.0173826	-1.20938	0.15421	ENSG00000131480	AOC2	protein_coding	ENSG00000131480.9,AOC2,protein_coding	-0.5474	0.124652	0.672052	-0.481284	0.15421	0.635495	0.672052	-0.211374	3.33271	0.00773616	0.278936	-2.22785
ENSG00000119681.12,LTBP2,protein_coding	0.106846	1.57293	-0.214769	1.13683	1.02452	0.590176	0.566985	0.994421	-0.274086	1.03147	ENSG00000119681	LTBP2	protein_coding	ENSG00000119681.12,LTBP2,protein_coding	0.241898	1.06516	0.823266	0.106846	1.03147	0.924621	0.823266	0.653531	3.33208	0.00774429	0.278936	-2.22874
ENSG00000140464.20,PML,protein_coding	5.03428	5.55005	5.17631	5.50425	5.06059	5.1854	5.25644	5.29419	5.24861	5.5414	ENSG00000140464	PML	protein_coding	ENSG00000140464.20,PML,protein_coding	5.15525	5.41506	0.259814	5.17631	5.50425	0.327949	0.259814	5.28515	3.33079	0.00776107	0.278936	-2.23056
ENSG00000117450.14,PRDX1,protein_coding	6.58336	6.25129	6.52247	6.30331	6.38963	6.04798	6.27739	6.18836	6.58081	6.417	ENSG00000117450	PRDX1	protein_coding	ENSG00000117450.14,PRDX1,protein_coding	6.47073	6.24159	-0.229144	6.52247	6.25129	-0.271179	-0.229144	6.35616	-3.3303	0.00776738	0.278936	-2.23125
ENSG00000224078.15,SNHG14,lncRNA	6.65762	7.46391	7.36684	7.53816	7.01396	7.38603	7.25349	7.62222	7.22795	7.29536	ENSG00000224078	SNHG14	lncRNA	ENSG00000224078.15,SNHG14,lncRNA	7.10397	7.46113	0.357164	7.22795	7.46391	0.235955	0.357164	7.28255	3.32919	0.00778188	0.278936	-2.23282
ENSG00000173013.6,CCDC96,protein_coding	0.106846	-0.417108	0.957086	-0.650064	0.28755	0.123754	-0.189744	-0.486384	0.0766709	-0.415486	ENSG00000173013	CCDC96	protein_coding	ENSG00000173013.6,CCDC96,protein_coding	0.247682	-0.369058	-0.616739	0.106846	-0.417108	-0.523954	-0.616739	-0.060688	-3.32857	0.0077899	0.278936	-2.23369
ENSG00000164104.12,HMGB2,protein_coding	6.44389	6.2093	6.5467	6.25327	6.60284	6.486	6.44863	6.38508	6.60889	6.27983	ENSG00000164104	HMGB2	protein_coding	ENSG00000164104.12,HMGB2,protein_coding	6.53019	6.3227	-0.207492	6.5467	6.27983	-0.266867	-0.207492	6.42644	-3.32379	0.00785248	0.278936	-2.24045
ENSG00000272668.2,AL590560.3,lncRNA	-0.0210717	1.92062	0.648596	1.42419	1.50994	1.93895	1.15521	2.73524	2.48325	2.8428	ENSG00000272668	AL590560.3	lncRNA	ENSG00000272668.2,AL590560.3,lncRNA	1.15519	2.17236	1.01717	1.15521	1.93895	0.783739	1.01717	1.66377	3.32312	0.0078613	0.278936	-2.2414
ENSG00000107957.16,SH3PXD2A,protein_coding	4.05397	4.32893	4.04591	4.29229	3.88988	4.33053	4.26591	4.36862	4.3048	4.40429	ENSG00000107957	SH3PXD2A	protein_coding	ENSG00000107957.16,SH3PXD2A,protein_coding	4.11209	4.34493	0.232837	4.05397	4.33053	0.276552	0.232837	4.22851	3.32045	0.00789657	0.278936	-2.24517
ENSG00000235750.10,KIAA0040,protein_coding	7.31695	7.53276	6.99151	7.43388	6.9945	6.99882	6.98099	7.3577	7.1332	7.55254	ENSG00000235750	KIAA0040	protein_coding	ENSG00000235750.10,KIAA0040,protein_coding	7.08343	7.37514	0.291712	6.9945	7.43388	0.439387	0.291712	7.22928	3.31871	0.00791952	0.278936	-2.24762
ENSG00000278963.1,AC005921.3,TEC	-0.518009	1.26179	0.529132	1.3651	1.92101	2.03577	0.959769	1.80067	0.519972	1.26732	ENSG00000278963	AC005921.3	TEC	ENSG00000278963.1,AC005921.3,TEC	0.682375	1.54613	0.863757	0.529132	1.3651	0.835963	0.863757	1.11425	3.31583	0.00795791	0.278936	-2.25171
ENSG00000234663.7,LINC01934,lncRNA	3.01315	4.06678	3.25725	4.13314	3.53223	3.07759	3.37714	4.36714	3.26037	4.04877	ENSG00000234663	LINC01934	lncRNA	ENSG00000234663.7,LINC01934,lncRNA	3.28803	3.93868	0.650656	3.26037	4.06678	0.806413	0.650656	3.61336	3.31409	0.00798107	0.278936	-2.25416
ENSG00000126070.20,AGO3,protein_coding	5.42637	5.7936	5.38568	5.74491	5.79846	5.84543	5.73936	6.01191	5.63479	5.81495	ENSG00000126070	44411	protein_coding	ENSG00000126070.20,AGO3,protein_coding	5.59693	5.84216	0.245229	5.63479	5.81495	0.180163	0.245229	5.71955	3.31364	0.00798713	0.278936	-2.2548
ENSG00000072195.15,SPEG,protein_coding	0.87495	3.13776	1.7094	3.12945	1.40018	1.0387	1.97834	2.7762	1.57612	2.71683	ENSG00000072195	SPEG	protein_coding	ENSG00000072195.15,SPEG,protein_coding	1.5078	2.55979	1.05199	1.57612	2.7762	1.20009	1.05199	2.03379	3.31277	0.0079988	0.278936	-2.25603
ENSG00000011028.14,MRC2,protein_coding	0.885182	2.86319	1.69096	2.77194	1.38873	1.16179	1.65733	3.38564	2.58161	3.42723	ENSG00000011028	MRC2	protein_coding	ENSG00000011028.14,MRC2,protein_coding	1.64076	2.72196	1.0812	1.65733	2.86319	1.20586	1.0812	2.18136	3.31129	0.00801863	0.278936	-2.25812
ENSG00000172531.15,PPP1CA,protein_coding	7.73298	7.37892	7.58098	7.43688	7.50125	7.38301	7.47559	6.95866	7.50251	7.32492	ENSG00000172531	PPP1CA	protein_coding	ENSG00000172531.15,PPP1CA,protein_coding	7.55866	7.29648	-0.262184	7.50251	7.37892	-0.123597	-0.262184	7.42757	-3.3096	0.00804129	0.278936	-2.26051
ENSG00000159403.18,C1R,protein_coding	0.833281	1.4109	0.793895	1.3651	0.28755	0.366455	0.661933	1.32404	0.917732	1.26732	ENSG00000159403	C1R	protein_coding	ENSG00000159403.18,C1R,protein_coding	0.698878	1.14676	0.447885	0.793895	1.32404	0.530149	0.447885	0.922821	3.30877	0.00805244	0.278936	-2.26168
ENSG00000255423.1,EBLN2,protein_coding	1.12854	2.07445	1.49234	2.35754	2.27205	2.24768	2.11215	2.59473	2.07926	2.42193	ENSG00000255423	EBLN2	protein_coding	ENSG00000255423.1,EBLN2,protein_coding	1.81687	2.33926	0.522396	2.07926	2.35754	0.278272	0.522396	2.07807	3.30828	0.00805909	0.278936	-2.26237
ENSG00000172270.20,BSG,protein_coding	6.92904	6.51958	6.53544	6.47762	6.8174	6.60837	6.59958	5.99273	6.51076	6.14281	ENSG00000172270	BSG	protein_coding	ENSG00000172270.20,BSG,protein_coding	6.67844	6.34822	-0.33022	6.59958	6.47762	-0.121962	-0.33022	6.51333	-3.30706	0.00807555	0.278936	-2.2641
ENSG00000277462.2,ZNF670,protein_coding	1.7767	2.03145	1.07553	1.65552	1.46703	1.42572	1.50174	2.02873	1.31967	1.90036	ENSG00000277462	ZNF670	protein_coding	ENSG00000277462.2,ZNF670,protein_coding	1.42813	1.80835	0.38022	1.46703	1.90036	0.433321	0.38022	1.61824	3.30642	0.0080842	0.278936	-2.265
ENSG00000189007.16,ADAT2,protein_coding	2.10466	3.27721	2.68864	3.28632	3.37284	3.13062	2.81646	3.91207	2.90756	3.39512	ENSG00000189007	ADAT2	protein_coding	ENSG00000189007.16,ADAT2,protein_coding	2.77803	3.40027	0.622239	2.81646	3.28632	0.469864	0.622239	3.08915	3.30369	0.00812134	0.278936	-2.26887
ENSG00000131467.11,PSME3,protein_coding	5.6476	5.49309	5.63931	5.52409	5.6457	5.4968	5.61613	5.31133	5.57497	5.40187	ENSG00000131467	PSME3	protein_coding	ENSG00000131467.11,PSME3,protein_coding	5.62474	5.44543	-0.179308	5.63931	5.49309	-0.146223	-0.179308	5.53509	-3.30273	0.00813446	0.278936	-2.27024
[truncated: 1,419 more rows]
