# Supplementary material for: Epigenetic landscape in the kick-and-kill therapeutic vaccine BCN02 clinical trial is associated with antiretroviral treatment interruption (ATI) outcome
Source: eBioMedicine. 2022 Mar 21;78:103956. doi: 10.1016/j.ebiom.2022.103956 (PMC8938861; doi:10.1016/j.ebiom.2022.103956)
Supplement: Supplementary file 4 [file mmc4.xlsx]

## Sheet: Table S13
Table S13. GSEA output from DMPs and DEGs in PBMCs of participants in BCN02, and DEGs in PBMC and CD4 of participants in REDUC clinical trial
Formatted Name	NES (DNAm BCN02)	NES (Gene expression BCN02)	NES (CD4 - REDUC)	NES (PBMC - REDUC)	pval (DNAm BCN02)	pval (Gene expression BCN02)	pval (CD4 - REDUC)	pval (PBMC - REDUC)	qval (DNAm BCN02)	qval (Gene expression BCN02)	qval (CD4 - REDUC)	qval (PBMC - REDUC)
Cell cycle mitotic	-1.0444	-2.4128	-2.802	-1.4477	0.4135	0	0	0.0972	0.7525	0.0007	0	0.2878
Infectious disease	-1.0006	-1.7442	-3.0268	-0.7806	0.491	0	0	0.7458	0.7957	0.042	0	0.7963
Eukaryotic translation elongation	1.8123	-2.2996			0.0202	0			0.121	0.0016
Enriched in myeloid cells ande monocytes (M81)	-1.8398				0.0129				0.1001
L1CAM interactions	-1.157	1.9224			0.2934	0.0112			0.676	0.0588
Rho GTPase effectors	-1.0375	-0.7918	-1.618	-1.0261	0.4125	0.7677	0.0305	0.4094	0.7567	0.8662	0.0435	0.6546
Activation of the mRNA upon binding of the cap-binding complex and eIFs, and subsequent binding to 43S	0.984	-2.4519			0.4748	0			0.6908	0.0006
Cell cycle checkpoints	1.1805	-1.8472	-3.4179	-1.7644	0.1884	0.0062	0	0.0214	0.5116	0.0253	0	0.1138
Intra Golgi and retrograde Golgi to ER traffic	-1.0986	0.5469	-2.6239		0.3677	0.953	0		0.7125	1	0.0001
Post-translational protein modification		-0.9521	-2.8101	1.5077		0.5674	0	0.0751		0.6755	0	0.4278
Degradation of beta-catenin by the destruction complex	-0.9781	-0.6949	-2.8146		0.4977	0.841	0		0.8133	0.9323	0
PTEN regulation	-0.9384	-0.503	-2.7071		0.5733	0.9826	0		0.8365	0.9823	0.0001
Mitochondrial protein import	-0.653		-2.1537		0.8737		0		0.9749		0.0022
Asymmetric localization of PCP proteins	-0.6059		-2.7938		0.9159		0		0.9731		0.0001
SCF(Skp2)-mediated degradation of p27/p21	-0.923		-2.6414		0.558		0		0.8421		0.0001
G2/M checkpoints	1.8735	-1.04	-3.2166		0.0087	0.3984	0		0.115	0.5598	0
Nervous system development	-1.0265	1.344	-1.8071	1.067	0.4467	0.1043	0.0056	0.3711	0.7602	0.3192	0.0164	0.7899
Signaling by hedgehog	-1.0936	0.6695	-2.7815		0.3553	0.8325	0		0.7158	1	0.0001
Cilium assembly	1.0061	-1.6784	-1.5308		0.494	0.0153	0.0707		0.6741	0.058	0.0636
FCERI mediated NF-kB activation	-1.145	-0.5724	-2.8429		0.3062	0.9573	0		0.6747	0.9784	0
TNFR2 non-canonical NF-kB pathway	0.5332	-0.6007	-3.1649		0.9826	0.9237	0		0.9981	0.9859	0
Golgi-to-ER retrograde transport	1.1541		-2.1295		0.2835		0.0025		0.5189		0.0026
Enriched in monocytes (M11.0)	-2.7763	2.1383			0	0			0	0.0207
Transport to the Golgi and subsequent modification	-0.902	1.3351	-2.2513		0.6286	0.1696	0.0025		0.8672	0.32	0.0012
Sumoylation of intracellular receptors	-1.754				0.0161				0.1591
Detoxification of reactive oxygen species	-1.6979				0.0211				0.1992
Rho GTPase cycle	-2.2154	2.0174			0	0.0032			0.0052	0.0405
Stabilization of p53	-0.6457		-2.9895		0.8745		0		0.9731		0
Viral messenger RNA synthesis	1.6972				0.0154				0.184
Diseases of signal transduction by growth factor receptors and second messengers	-1.0579	-0.7073	-1.779		0.3874	0.8556	0.0108		0.7434	0.9446	0.0191
Programmed cell death	-0.7785	-1.2216	-2.8421		0.7812	0.2139	0		0.9428	0.3449	0
Immunoregulatory interactions between a lymphoid and a non-lymphoid cell	-1.0862	-1.4695		-1.0199	0.3712	0.0682		0.4291	0.722	0.1392		0.6273
Intracellular signaling by second messengers	-1.1801	-1.1686	-1.8475		0.2354	0.2682	0.0134		0.6602	0.411	0.0133
Regulation of PTEN stability and activity	-0.8504		-2.8546		0.6738		0		0.8879		0
HIV life cycle	1.1904	-1.8328	-1.9938		0.2018	0.0029	0.0077		0.5081	0.0271	0.0061
Signaling by FGFR2 in disease	1.7223				0.0217				0.1856
Olfactory signaling pathway	2.2805				0				0.0419
PCP/CE pathway	-0.7185		-3.0766		0.8289		0		0.9567		0
Cell cycle and transcription (M4.0)	-1.9083	0.5419	-2.7275	-1.4489	0	0.9447	0	0.0953	0.0784	1	0.0001	0.3276
Muscle contraction	-1.1221	1.8964	1.2529		0.3194	0.0094	0.2025		0.6995	0.0611	0.4014
Mitotic metaphase and anaphase	-0.9333	-2.0868	-3.6657		0.5876	0	0		0.8368	0.0061	0
GPCR ligand binding	-1.2311	1.78	2.0262	-1.4159	0.1711	0.0176	0.0064	0.0922	0.6312	0.0928	0.0466	0.2948
Mitotic prometaphase	-0.8625	-2.1878	-2.1305		0.6634	0	0		0.879	0.0032	0.0026
ABC transporter disorders	-0.5925		-3.0052		0.9156		0		0.9704		0
Organelle biogenesis and maintenance	-0.6368	-1.2641	-1.8718		0.9277	0.1941	0.008		0.9747	0.314	0.0118
Metabolism of polyamines	0.894		-2.6886		0.5433		0		0.783		0.0001
MAPK6/MAPK4 signaling	-0.5964		-2.554		0.9194		0		0.9698		0.0001
Metabolism of RNA	1.2096	-3.4729	-4.1486	-0.9667	0.1429	0	0	0.4808	0.4866	0	0	0.6466
Mitotic G2-G2/M phases	-0.7683	-1.0366	-2.4897		0.7849	0.3883	0		0.9504	0.5596	0.0003
HCMV infection	1.3495	-1.3983			0.0744	0.1065			0.4034	0.1867
G-alpha 12/13 signalling events	-2.2158				0				0.0057
Homology directed repair	1.5117	-1.0782	-1.5351		0.0417	0.3606	0.0682		0.2599	0.5175	0.063
Chromosome maintenance	-0.6689	-2.0625	-1.7064		0.8639	0.0029	0.0342		0.9744	0.007	0.0277
Telomere maintenance	0.9494	-1.7368			0.4885	0.0227			0.7398	0.0431
CD28 costimulation	-1.7961				0.0087				0.1199
Monocyte surface signature (S4)	-2.6123				0				0
Interleukin-10 signaling	-1.8756				0.0075				0.0908
Ub-specific processing proteases	-0.8107	0.9608	-2.6702		0.7514	0.5147	0		0.9199	0.8227	0.0001
RNA polymerase II transcription		-1.5493	-2.5151	-1.2547		0.0056	0	0.1912		0.1036	0.0002	0.5011
Regulation of antigen presentation and immune response (M5.0)	-1.7445	-2.0413			0.0122	0.0072			0.1613	0.0075
Blood coagulation (M11.1)	-2.2452				0				0.0044
Resolution of sister chromatid cohesion	-0.8806	-1.8619			0.6301	0.0118			0.8775	0.0236
Cyclin A:Cdk2-associated events at S phase entry	-0.656	-1.012	-2.7286		0.8816	0.4286	0		0.9762	0.5892	0.0001
Cell surface interactions at the vascular wall	-1.3013	1.7888		-1.1435	0.1413	0.0161		0.2993	0.5801	0.1096		0.4882
G2/M DNA damage checkpoint	2.2298				0				0.0392
Influenza infection	1.5633	-2.9394			0.0333	0			0.25	0
Phospholipid metabolism	-1.4157	1.6488	-0.8895		0.0645	0.0393	0.6077		0.427	0.1592	0.6068
Metabolism of amino acids and derivatives	1.2146	-1.6796	-3.265		0.129	0.0202	0		0.4942	0.0586	0
Eukaryiotic translation initiation	2.0757	-2.9196			0	0			0.0537	0
Complex I biogenesis			-2.9627				0				0
Enriched in B cells (M47.0)	-1.7984			-2.3739	0.005			0	0.1218			0.0019
Regulation of RUNX3 expression and activity	-0.8235		-3.0127		0.7063		0		0.9159		0
TP53 Regulates metabolic genes	-1.3114		-2.4725		0.1585		0		0.5662		0.0003
Parasite infection	-1.8493				0.0037				0.0998
Cellular responses to external stimuli	-0.7326	-1.4178	-3.1929		0.8993	0.0489	0		0.9504	0.1734	0
Antigen activated BCR leading to generation of second messengers	-1.9963				0.0013				0.0375
Vesicle mediated transport	-1.2968	1.5752	-3.2013	-0.8209	0.0661	0.0296	0	0.6833	0.5834	0.1946	0	0.7737
Interleukin-1 signaling	-1.2969		-2.7716		0.1641		0		0.5872		0.0001
FLT3 signaling	-0.8904	-1.5057	-1.633		0.6735	0.0482	0.0431		0.8744	0.1228	0.0409
The citric acid (TCA) cycle and respiratory electron transport	1.0877	-1.7214	-4.008		0.3145	0.0185	0		0.5921	0.0465	0
Separation of sister chromatids	-0.7818	-1.7502	-3.6543		0.7527	0.023	0		0.9405	0.0418	0
Signaling by interleukins	-1.3604	0.86	-1.7515		0.0505	0.6529	0.0133		0.4964	0.9152	0.0217
p75 NTR receptor-mediated signalling	-2.1526				0.0011				0.0077
Processing of capped intron containing pre-mRNA	1.1192	-2.5677	-3.2957		0.2679	0	0		0.5661	0.0001	0
Metabolism of lipids	-1.6383	-0.838	-1.3123	0.7762	0.001	0.709	0.1534	0.7532	0.2549	0.8092	0.1593	1
Autophagy	1.5218	0.8106	-2.7322		0.0204	0.6727	0		0.2581	0.8877	0.0001
NRAGE signals death through JNK	-2.2458				0				0.0051
Ion transport by P-type ATPases	-1.8688				0.0037				0.0914
Mitochondrial translation	1.8559	-2.5793	-2.904		0.0055	0	0		0.1124	0.0001	0
B cell surface signature (S2)	-0.7292			-2.5039	0.8495			0	0.9503			0.0013
G1/S DNA Damage Checkpoints	-0.5836		-2.8127		0.9177		0		0.9704		0
mRNA splicing minor pathway	1.0074	-2.1015			0.4444	0.0026			0.6789	0.0057
Degradation of AXIN	-0.6808		-3.0109		0.8331		0		0.9748		0
Beta-catenin independent WNT signaling	-1.2014	-0.7259	-2.8555		0.2326	0.8092	0		0.625	0.9398	0
Degradation of GLI1 by the proteosome	-0.7106		-2.8406		0.8282		0		0.9638		0
ABC family proteins mediated transport	-0.8104		-2.9747		0.7274		0		0.9181		0
Extracellular matrix organization	-1.2276	1.6104	1.8219	1.0735	0.1834	0.0428	0.01	0.3575	0.6334	0.183	0.0876	0.9273
Switching of origins to a post-replicative state	-0.6726	-1.1169	-2.86		0.8691	0.3095	0		0.9727	0.4676	0
AUF1 (hnRNP D0) binds and destabilizes mRNA	-0.6389		-3.0354		0.8961		0		0.977		0
Ephrin signaling	-1.747				0.0135				0.1633
RUNX1 regulates transcription of genes involved in differentiation of HSCs	-0.9648		-2.5291		0.5231		0		0.8207		0.0003
DNA replication	-0.6961	-1.1165	-3.1364		0.853	0.3412	0		0.9651	0.4624	0
The role of GTSE1 in G2/M progression after G2 checkpoint	0.7671		-2.9007		0.8		0		0.8981		0
Regulation of lipid metabolism by PPAR-alpha	-1.7272				0.0067				0.179
Interleukin-1 family signaling	-1.2314	0.6205	-2.5515		0.2048	0.8898	0		0.6342	1	0.0002
FCERI mediated Ca+2 mobilization	-1.7861				0.0091				0.1267
tRNA processing	1.0791	-1.9664	-1.5545		0.3374	0	0.0539		0.6037	0.0131	0.058
Host interactions of HIV factors	-0.5414	-1.4622	-3.1085		0.9526	0.082	0		0.9808	0.1427	0
Nucleotide excision repair	-0.6033	-1.825	-2.2668		0.9053	0.015	0		0.969	0.0274	0.0011
Signaling by WNT	-1.0422	0.8142	-1.928		0.4222	0.7061	0.0111		0.7547	0.9182	0.0084
DNA double strand break repair	1.1435	-1.5535	-1.4888		0.3111	0.0458	0.0779		0.532	0.1034	0.0762
Negative regulation of Notch4 signaling	-0.548		-3.0679		0.948		0		0.9852		0
rRNA modification in the nucleus and cytosol		-2.5368				0				0.0001
Myeloid cell enriched receptors and transporters (M4.3)	-2.1237				0.0013				0.0096
Signaling by Notch	-0.9786	1.4782	-1.817		0.5016	0.0789	0.0157		0.8147	0.2431	0.0157
DNA repair	-0.5823	-2.2446	-2.7757		0.9629	0	0		0.9693	0.0026	0.0001
Transcriptional regulation by TP53	-1.1022	-1.9201	-2.3921		0.3168	0.0075	0		0.7069	0.0169	0.0005
T cell activation (M7.1)	1.6672	-2.3482			0.0329	0			0.2029	0.0012
Deubiquitination	-1.0481	0.8118	-2.0753		0.4194	0.7037	0		0.7466	0.9038	0.0038
Pre-Notch Expression and Processing	-1.8849				0.0073				0.0874
Trafficking of AMPA receptors	-1.8262				0.0105				0.108
Regulation of mRNA stability by proteins that bind AU-rich elements	0.9417	-1.0088	-3.0709		0.5309	0.4078	0		0.7398	0.5875	0
Enriched in neutrophils (M37.1)	-1.825				0.0049				0.1049
rRNA processing	1.4889	-3.1715	-2.0073		0.0388	0	0.0048		0.2806	0	0.0056
Cross-presentation of soluble exogenous antigens (endosomes)	-0.8365		-2.7994		0.6624		0		0.904		0
Respiratory electron transport, ATP synthesis by chemiosmotic coupling, and heat production by uncoupling proteins	0.9589	-2.2115	-4.051		0.5083	0	0		0.7284	0.0028	0
FCGR3A mediated IL10 signaling	-1.7269				0.0126				0.1743
Disorders of transmembrane transporters	-0.4522	1.3784	-2.6461		0.985	0.1408	0		0.9949	0.3209	0.0001
Antigen processing cross presentation	-0.6635		-3.1067		0.8847		0		0.9734		0
Dectin-1 mediated noncanonical NF-kB signaling	-0.6374		-3.1842		0.8889		0		0.9762		0
Clathrin-mediated endocytosis	-0.7387	-0.8544	-1.5796		0.8114	0.6479	0.0514		0.9516	0.7897	0.0522
Enriched in T cells (M7.0)	1.1556	-2.902			0.2407	0			0.5232	0
FCERI signaling	-1.3274	-0.9497	-2.7882		0.1189	0.5134	0		0.5538	0.6723	0.0001
Rho GTPases activate formins	-1.1483	-1.5477			0.3065	0.0749			0.6723	0.1025
Ion channel transport	-1.6597	1.6061	-2.0664		0.018	0.0448	0.0024		0.2281	0.1756	0.004
Signaling by Notch4	-0.8515		-3.004		0.6636		0		0.8885		0
DNA replication pre-initiation	-0.6176	0.4227	-3.0479		0.9173	0.9967	0		0.9723	0.9931	0
Asparagine N-linked glycosylation	-0.9628	1.06	-3.2363		0.5462	0.3859	0		0.8197	0.7407	0
Hedgehog on state	-0.9702		-2.8214		0.5254		0		0.8248		0
Neuronal system	-1.1703	1.7763	1.6875	0.6721	0.208	0.0074	0.0273	0.8615	0.662	0.0863	0.0974	1
Adaptive immune system	-1.3228	0.9341	-2.0727	-1.5458	0.032	0.5596	0.0028	0.0625	0.5613	0.8351	0.0038	0.29
TCR signaling	-1.3378	-1.1676	-2.6416		0.1264	0.273	0		0.5361	0.4071	0.0001
Nuclear receptor transcription pathway	-1.8997				0.0059				0.0806
Regulation of RUNX2 expression and activity	-1.0979		-2.7499		0.3489		0		0.7112		0.0001
Nonsense mediated decay NMD	1.364	-2.381			0.1074	0			0.4094	0.0008
Mitotic spindle checkpoint	-1.3194	-2.1668			0.1548	0			0.5576	0.0035
Signaling by GPCR	-1.3556	1.3754	1.811	0.6829	0.027	0.1047	0.0133	0.8765	0.5002	0.3126	0.0627	1
APC/C-mediated degradation of cell cycle proteins	-0.7767	-1.0149	-2.7736		0.7382	0.4238	0		0.943	0.5904	0.0001
Transcriptional regulation by RUNX3	-1.2362	0.9403	-2.652		0.224	0.5286	0		0.6325	0.8432	0.0001
Transcriptional regulation by RUNX2	-1.2898	0.9079	-2.5719		0.1521	0.5377	0		0.585	0.845	0.0001
Transcriptional regulation by RUNX1	-1.2688	-0.5287	-1.8644		0.1531	0.9689	0.0108		0.6089	0.9906	0.0121
Translation	1.7072	-3.2143	-3.4995		0.0139	0	0		0.1879	0	0
Regulation of expression of SLITs and ROBOs	1.2995	-2.2198	-2.8264		0.144	0	0		0.4691	0.0029	0
Chromatin modifying enzymes	-1.0546	-2.0058	-1.0113		0.3968	0.003	0.4244		0.743	0.0103	0.4449
Signaling by ROBO receptors	-1.1521	-1.6606	-2.2499		0.2593	0.0244	0		0.6788	0.0626	0.0012
Class I MHC mediated antigen processing & presentation	-0.7899	1.4586	-2.4482		0.8037	0.0801	0.0025		0.9308	0.2549	0.0004
Degradation of DVL	-0.7045		-2.9512		0.831		0		0.9644		0
G-alpha I signalling events	-1.4392	-1.4969	1.15	-1.2008	0.0265	0.0608	0.3185	0.2355	0.4148	0.1255	0.4488	0.5056
Hedgehog ligand biogenesis	-0.6365		-3.1174		0.8745		0		0.9709		0
Enriched in monocytes (M118.0)	-2.3699				0				0.0022
Protein localization	-0.5901	-2.0625	-2.5836		0.9218	0	0		0.9701	0.0072	0.0001
APC/C:Cdh1 mediated degradation of Cdc20 and other APC/C:Cdh1 targeted proteins in late mitosis/early G1	-0.836		-3.1039		0.6683		0		0.9002		0
Orc1 removal from chromatin	-0.6137		-2.9927		0.9183		0		0.9711		0
SRP-dependent cotranslational protein targeting to membrane	2.2173	-2.7495			0	0			0.0314	0.0002
HIV infection	-0.4308	-1.9176	-3.6132		1	0.0061	0		0.9972	0.0166	0
TLR and inflammatory signaling (M16)	-2.2513				0				0.0065
Neddylation	-0.7054	-1.1461	-2.9444		0.8578	0.2849	0		0.9656	0.4333	0
Cell cycle	-0.7901	-2.6367	-3.2091	-1.8466	0.8514	0	0	0.0148	0.9328	0.0002	0	0.1001
Integration of energy metabolism	-1.8045				0.0045				0.1204
Aggrephagy	1.9511				0.004				0.0852
Cytokine signaling in immune system	-1.1792	-1.2292	-1.3135	1.3363	0.152	0.1646	0.1441	0.1275	0.6594	0.3441	0.1595	0.4492
Neutrophil degranulation	-2.1677	-0.6833	-4.1789	1.9662	0	0.8768	0	0.0072	0.0074	0.9367	0	0.078
Regulation of RAS by GAPs	-1.2724		-2.7779		0.2015		0		0.6034		0.0001
UCH proteinsaes	-1.1117	0.8336	-2.6125		0.3422	0.654	0		0.7104	0.9232	0.0001
Innate immune system		-0.8821	-4.6094	0.6896		0.6974	0	0.8418		0.7672	0	1
Transcription regulation in cell development (M49)	-1.9788	2.7871			0.0012	0			0.0396	0
SLC mediated transmembrane transport	-1.0685	1.7839			0.3885	0.0136			0.7355	0.1007
CLEC7A (Dectin-1) signaling	-1.4746	0.7028	-3.0898		0.0556	0.8179	0		0.3997	0.9947	0
S phase	-0.6536	-1.8147	-3.0005		0.8878	0.0083	0		0.9765	0.0288	0
Response of EIF2AK4 (GCN2) to amino acid deficiency	1.963	-2.7871			0.0169	0			0.0917	0.0002
MAPK family signaling cascades	-0.8362	-1.2267	-1.5943		0.7644	0.227	0.04		0.9022	0.3424	0.0487
Cellular response to hypoxia	-0.951		-2.8011		0.5344		0		0.834		0
HATs acetylate histones	-0.9435	-2.2073			0.5511	0			0.8366	0.0028
C-type lecitin receptors	-1.597	-0.7066	-3.1595		0.0141	0.8379	0		0.2926	0.9277	0
