# Supplementary material for: Epigenetic landscape in the kick-and-kill therapeutic vaccine BCN02 clinical trial is associated with antiretroviral treatment interruption (ATI) outcome
Source: eBioMedicine. 2022 Mar 21;78:103956. doi: 10.1016/j.ebiom.2022.103956 (PMC8938861; doi:10.1016/j.ebiom.2022.103956)
Supplement: Supplementary file 5 [file mmc5.xlsx]

## Sheet: TableS14
Table S14. Comparison of viral, clinical, and immunological variables between individuals with an Early or Late viral rebound
		Median Early	Median Late	Median Early - Median Late	Mean Early	Mean Late	Mean Early – Mean Late	p-value (Mann-Whitney)
		Early	Early
Week 6 (Vacc+RMD)	H3Ac (Mean Fluoresence Intensity)	8494	6516	1978	8925.25	6837.25	2088	0.671
	Proviral (HIV-1 DNA copies/106 CD4 T cells)	118	85.5	32.5	260.625	132.25	128.375	0.269
	Ultrasensitive viral load (HIV RNA copies/ml)	5.075	1.095	3.98	5.919	3.865	2.054	0.395
	CA_RNA (HIV RNA copies/TBP RNA copies *100)	2.45	0.175	2.275	4.159	0.445	3.714	0.05
Week 9	Magnitude_HIVconsv (IFNg SFC/106 PBMC)	1202.5	782.5	420	1954.85	751.25	1203.6	0.445
	Breadth_HIVconsv (Number of IFNg+ HIVconsv responses)	3.5	3	0.5	3.5	3.25	0.25	0.86
	Magnitude_HIVtotal (IFNg SFC/106 PBMC)	2201.22	995	1206.22	2513	1010	1503	0.35
	Breadth_HIVtotal(Number of IFNg+ HIVtotal responses)	5.5	3.5	2	6.25	4.75	1.5	0.23
MAP	VL_MAP (HIV RNA copies/ml)	16750	559.5	16190.5	20487.5	12609.5	7878	0.148
	Time_MAP (weeks)	3.786	32	-28.214	3.768	26.107	-22.339	0.008
	UD_MAP (weeks)	3.434	3.693	-0.259	3.468	3.763	-0.295	0.106
Pre-BCN02	VL_cART_initiation (HIV RNA copies/ml)	117450	23622	93828	131632	176630	44997.1	0.27
	HIV_to_cART (days)	77.5	109	-31.5	80.25	102.5	-22.25	0.445
	Time_on_cART_BCN02 (months)	3.241	3.5	-0.259	3.254	3.462	-0.208	0.148
