# Supplementary material for: Epigenetic landscape in the kick-and-kill therapeutic vaccine BCN02 clinical trial is associated with antiretroviral treatment interruption (ATI) outcome
Source: eBioMedicine. 2022 Mar 21;78:103956. doi: 10.1016/j.ebiom.2022.103956 (PMC8938861; doi:10.1016/j.ebiom.2022.103956)
Supplement: Supplementary file 6 [file mmc6.xlsx]

## Sheet: TableS15
Table S15. Differentially methylated positions between indiviudals with an Early and Late rebound at Vacc+RMD
	A02.w6	A05.w6	A12.w6	B06.w6	A04.w6	A09.w6	A13.w6	A15.w6	B05.w6	B10.w6	B13.w6	B14.w6	ID	Mean_Early	Mean_Late	DiffMean	Median_Early	Median_Late	DiffMedian	logFC	AveExpr	t	P.Value	adj.P.Val	B	chr	Relation_to_Island	UCSC_RefGene_Group	UCSC_RefGene_Accession	Probe_rs	Gene	Heatmap	Common	CommonMAP	Increase_RMD
cg02585483	0.175162	0.183213	0.148924	0.12951	0.117093	0.175317	0.135758	0.127291	0.107132	0.148755	0.18554	0.113538	cg02585483	0.1285	0.179808	-0.051308	0.1284	0.179265	-0.050865	-0.580842	-2.54887	-5.16559	5.545e-06	0.0523823	3.21786	chr5	Island	5'UTR_1stExon	NM_004520;NM_001098511;NM_001098511;NM_004520	NA	KIF2A	Yes	Yes	No	Yes
cg01758122	0.37825	0.417625	0.382399	0.791084	0.768185	0.401316	0.798923	0.791002	0.813989	0.794429	0.354267	0.793421	cg01758122	0.741679	0.387864	0.353815	0.792252	0.389783	0.40247	2.27117	0.814177	4.87713	1.4397e-05	0.0919724	2.47321	chr13	Island	Body	NM_007368	NA	RASA3	Yes	Yes	Yes	No
cg10919109	0.372955	0.402417	0.380229	0.73493	0.706618	0.3342	0.775922	0.768501	0.723058	0.763915	0.390289	0.736159	cg10919109	0.698666	0.374966	0.323701	0.735545	0.381622	0.353922	2.00405	0.601113	4.79884	1.86137e-05	0.0999547	2.27212	chr13	Island	Body	NM_007368	NA	RASA3	Yes	Yes	No	No
cg00502469	0.460325	0.420947	0.425629	0.842454	0.831447	0.438876	0.8591	0.855497	0.875147	0.850025	0.429727	0.855244	cg00502469	0.799318	0.437469	0.361849	0.852634	0.434302	0.418333	2.53024	1.36516	4.64305	3.09362e-05	0.117343	1.87376	chr13	Island	Body	NM_007368	NA	RASA3	Yes	Yes	Yes	Yes
cg05984533	0.319255	0.314481	0.183185	0.190654	0.208054	0.2639	0.188186	0.220896	0.243096	0.154213	0.261519	0.202456	cg05984533	0.198843	0.289789	-0.0909463	0.196555	0.289191	-0.0926357	-0.722742	-1.86077	-4.41403	6.47353e-05	0.166001	1.29343	chr17	Island	5'UTR	NM_001614	rs28698582	ACTG1	Yes	No	No	No
cg12532878	0.557362	0.559657	0.509254	0.733356	0.750459	0.542157	0.757747	0.776555	0.757575	0.772042	0.532161	0.757327	cg12532878	0.726789	0.547834	0.178955	0.757451	0.54976	0.207691	1.17166	1.07841	4.41344	6.4857e-05	0.166001	1.29195	chr13	N_Shore	Body	NM_007368	NA	RASA3	Yes	Yes	Yes	No
cg03157226	0.278872	0.274713	0.191247	0.240804	0.198946	0.243799	0.168059	0.187442	0.164473	0.149991	0.215328	0.172689	cg03157226	0.184206	0.253178	-0.0689714	0.180065	0.259256	-0.0791902	-0.592225	-2.03899	-4.38436	7.11746e-05	0.166001	1.2188	chr19	N_Shore	TSS1500	NM_032885	NA	ATG4D	Yes	No	No	No
cg13281814	0.136442	0.123517	0.0854011	0.0899428	0.0965839	0.134007	0.100694	0.0966942	0.0760346	0.0929812	0.107845	0.0901033	cg13281814	0.0910544	0.125453	-0.0343982	0.0915422	0.128762	-0.0372197	-0.516779	-3.09736	-4.25599	0.000107036	0.181972	0.897503	chr8	Island	TSS200	NM_001040875;NM_018972	NA	GDAP1	Yes	No	No	No
cg13921204	0.20645	0.237335	0.158888	0.153594	0.171827	0.208887	0.152229	0.170555	0.158092	0.186403	0.237122	0.166317	cg13921204	0.164738	0.222449	-0.0577104	0.162603	0.223005	-0.0604021	-0.536489	-2.17835	-4.21895	0.000120317	0.181972	0.805345	chr10	Island	TSS200	NM_001142627;NM_001142628;NR_024576;NR_024577;NM_018144	NA	SEC61A2	Yes	No	No	No
cg00393985	0.237083	0.205329	0.411314	0.358215	0.3496	0.24984	0.321375	0.345019	0.265132	0.295206	0.2348	0.351263	cg00393985	0.337141	0.231763	0.105377	0.34731	0.235942	0.111368	0.748711	-1.14594	4.20885	0.000124209	0.181972	0.780258	chr7	S_Shelf	3'UTR	NM_016003;NM_001033520;NM_001033519;NM_015610;NM_001033518	NA	WIPI2	Yes	Yes	No	Yes
cg25835669	0.212943	0.207772	0.158707	0.140645	0.154594	0.155819	0.144459	0.102573	0.11026	0.126173	0.18695	0.123391	cg25835669	0.1326	0.190871	-0.0582707	0.133409	0.197361	-0.0639524	-0.630807	-2.61065	-4.11503	0.000166747	0.197008	0.548132	chr22	Island	TSS200	NM_018943	rs2234322	TUBA8	Yes	No	No	No
cg19693031	0.512091	0.448439	0.526924	0.551585	0.5918	0.484733	0.630515	0.665321	0.598826	0.663694	0.461213	0.574464	cg19693031	0.600391	0.476619	0.123772	0.595313	0.472973	0.12234	0.728303	0.44788	4.06661	0.000193937	0.210505	0.429037	chr1	OpenSea	3'UTR	NM_006472	NA	TXNIP	Yes	Yes	No	Yes
cg14701554	0.0731977	0.0889186	0.116512	0.148392	0.122421	0.0833216	0.109921	0.203465	0.174724	0.122932	0.0760221	0.129001	cg14701554	0.140921	0.080365	0.0605559	0.125966	0.0796719	0.0462946	0.882917	-2.97136	4.02203	0.00022275	0.223563	0.319819	chr11	OpenSea	5'UTR	NM_006185	NA	NUMA1	Yes	Yes	Yes	No
cg12286158	0.152741	0.135998	0.166436	0.220919	0.147033	0.13619	0.19976	0.209995	0.206597	0.204178	0.141239	0.218249	cg12286158	0.196646	0.141542	0.0551037	0.205388	0.138714	0.0666732	0.559944	-2.18159	4.00468	0.000235054	0.224971	0.277424	chr22	Island	TSS1500	NM_007068	NA	DMC1	Yes	No	No	No
cg03290131	0.222767	0.248898	0.185271	0.188822	0.155766	0.254855	0.209145	0.201523	0.200958	0.160488	0.279737	0.186349	cg03290131	0.18604	0.251564	-0.0655238	0.187585	0.251876	-0.064291	-0.55886	-1.86849	-3.81952	0.000414863	0.265625	-0.170573	chr10	OpenSea	Body	NM_004419	NA	DUSP5	Yes	Yes	No	Yes
cg00520378	0.532324	0.489708	0.40783	0.253021	0.304933	0.512326	0.312361	0.191928	0.301127	0.423977	0.395025	0.293571	cg00520378	0.311093	0.482346	-0.171252	0.30303	0.501017	-0.197986	-1.07396	-0.868838	-3.79479	0.000447212	0.265625	-0.229772	chr16	S_Shore	Body_TSS1500	NM_001012759;NM_001012762;NM_178841	rs11641194	CTU2_RNF166	Yes	Yes	Yes	Yes
cg22715764	0.592266	0.537086	0.642448	0.625434	0.705504	0.592319	0.66498	0.653458	0.613426	0.642859	0.476135	0.617516	cg22715764	0.645703	0.549452	0.0962516	0.642653	0.564676	0.0779775	0.58082	0.653963	3.79134	0.00045192	0.265625	-0.238027	chr1	OpenSea	Body	NM_004565	NA	PEX14	Yes	No	No	No
cg26571870	0.702811	0.737046	0.638318	0.69264	0.709725	0.740004	0.603218	0.598288	0.542484	0.619512	0.700742	0.614077	cg26571870	0.627283	0.720151	-0.0928678	0.616795	0.719928	-0.103134	-0.606342	0.972955	-3.64211	0.000707734	0.300361	-0.591532	chr16	S_Shore	TSS1500	NM_016095	rs3794665	GINS2	Yes	Yes	Yes	Yes
cg26063719	0.466343	0.422492	0.405975	0.391667	0.340704	0.433063	0.378744	0.331779	0.400302	0.377189	0.545196	0.378252	cg26063719	0.375576	0.466773	-0.091197	0.378498	0.449703	-0.0712054	-0.54243	-0.542113	-3.63076	0.000732074	0.308122	-0.618167	chr10	S_Shore	Body	NM_003380	NA	VIM	Yes	No	No	No
cg05437132	0.564404	0.566002	0.63824	0.673264	0.565924	0.579422	0.685819	0.673636	0.686063	0.704113	0.56842	0.699165	cg05437132	0.665778	0.569562	0.096216	0.679728	0.567211	0.112517	0.597366	0.867545	3.59587	0.000812009	0.311277	-0.69978	chr21	Island	1stExon_5'UTR	NM_199261;NM_199259;NM_199260;NM_199260;NM_199261;NM_199259	NA	TPTE	Yes	No	No	No
cg00240178	0.620853	0.538586	0.420657	0.506936	0.466274	0.545117	0.489176	0.438701	0.524757	0.44508	0.558287	0.519437	cg00240178	0.476377	0.565711	-0.0893335	0.477725	0.551702	-0.073977	-0.520604	-0.0039595	-3.58671	0.000834348	0.311277	-0.72115	chr6	N_Shore	TSS1500	NM_001402	NA	EEF1A1	Yes	No	No	No
cg00589617	0.623474	0.601161	0.72321	0.680861	0.760575	0.592896	0.74357	0.718423	0.6797	0.671939	0.665591	0.773328	cg00589617	0.718951	0.62078	0.0981702	0.720816	0.612317	0.108499	0.651747	1.12891	3.57823	0.000855545	0.311277	-0.740903	chr1	Island	3'UTR	NM_004481	rs2273967	GALNT2	Yes	Yes	Yes	Yes
cg26660312	0.321179	0.295331	0.556015	0.451335	0.524022	0.354024	0.391359	0.403638	0.358555	0.451131	0.335974	0.485312	cg26660312	0.452671	0.326627	0.126044	0.451233	0.328577	0.122656	0.768017	-0.5229	3.56983	0.000877067	0.311277	-0.760462	chr7	S_Shelf	3'UTR	NM_016003;NM_001033520;NM_001033519;NM_015610;NM_001033518	NA	WIPI2	Yes	Yes	Yes	Yes
cg23215256	0.522446	0.540021	0.587836	0.69776	0.634531	0.643672	0.661487	0.695478	0.700113	0.694156	0.591608	0.691103	cg23215256	0.670308	0.574437	0.0958713	0.69263	0.565815	0.126815	0.59285	0.907676	3.5594	0.000904496	0.31278	-0.784704	chr7	Island	Body	NM_001164759;NM_001164762;NM_001164758;NM_001164760;NM_001164761;NM_002735	NA	PRKAR1B	Yes	No	No	No
cg07173283	0.56733	0.551525	0.588865	0.735231	0.659189	0.644373	0.711145	0.677601	0.688214	0.713511	0.668454	0.736642	cg07173283	0.6888	0.60792	0.0808791	0.699679	0.605852	0.0938279	0.517581	1.00751	3.49294	0.0010996	0.327929	-0.938404	chr6	N_Shore	Body	NM_002119	rs9276980	HLA-DOA	Yes	No	No	No
cg14396505	0.123568	0.122201	0.0868276	0.0966591	0.0757669	0.0783412	0.0706168	0.0676797	0.0758459	0.0607333	0.0915562	0.0576832	cg14396505	0.0739766	0.103917	-0.0299401	0.0731919	0.106879	-0.0336867	-0.530212	-3.55661	-3.47739	0.00115072	0.33147	-0.974148	chr17	Island	5'UTR_1stExon	NM_001031806;NM_000382;NM_001031806;NM_000382	NA	ALDH3A2	Yes	No	No	No
cg22424444	0.676907	0.6781	0.649382	0.630575	0.657366	0.735121	0.590059	0.567107	0.649455	0.645297	0.741032	0.643348	cg22424444	0.629074	0.70779	-0.0787165	0.644322	0.706611	-0.0622882	-0.517865	0.9043	-3.41419	0.00138294	0.351905	-1.11866	chr11	S_Shore	Body_TSS1500	NR_029409;NM_019009	NA	LOC255512_TOLLIP	Yes	Yes	Yes	Yes
cg22061523	0.227533	0.237735	0.128434	0.174328	0.153431	0.22655	0.2101	0.151716	0.173073	0.191167	0.225822	0.188851	cg22061523	0.171387	0.22941	-0.0580226	0.173701	0.227041	-0.0533407	-0.539709	-2.12133	-3.34092	0.00170807	0.368246	-1.2845	chr17	S_Shore	Body_TSS1500	NM_001010982;NM_003258;NM_001145526;NR_027083	rs2467573	AFMID_TK1	Yes	Yes	Yes	Yes
cg09513758	0.70598	0.705564	0.730675	0.731955	0.740129	0.704824	0.706852	0.698517	0.724629	0.734821	0.386	0.761589	cg09513758	0.728646	0.625592	0.103054	0.731315	0.705194	0.0261208	0.650227	1.34124	3.27914	0.00203746	0.372262	-1.42284	chr1	N_Shore	TSS1500	NM_006621	NA	AHCYL1	Yes	No	No	No
cg05157625	0.804661	0.716264	0.635425	0.611028	0.574163	0.691405	0.575665	0.459648	0.664582	0.638333	0.749034	0.708112	cg05157625	0.60837	0.740341	-0.131972	0.623227	0.732649	-0.109422	-0.882977	0.930253	-3.26494	0.00212129	0.372734	-1.45445	chr14	Island	Body	NM_024832	NA	RIN3	Yes	Yes	Yes	Yes
cg00610021	0.327365	0.437298	0.465758	0.534704	0.513554	0.435571	0.607379	0.479197	0.501563	0.508723	0.470751	0.454787	cg00610021	0.508208	0.417746	0.0904618	0.505143	0.436435	0.068708	0.534884	-0.0362651	3.18929	0.00262571	0.386992	-1.62154	chr22	Island	Body_TSS1500	NM_148674;NM_015653	NA	SMC1B_RIBC2	Yes	Yes	No	Yes
cg16853860	0.352018	0.440844	0.271351	0.385532	0.346239	0.462465	0.34698	0.273813	0.346974	0.253214	0.435362	0.328215	cg16853860	0.31904	0.422672	-0.103633	0.337227	0.438103	-0.100877	-0.651146	-1.01633	-3.1601	0.0028491	0.393455	-1.68542	chr6	S_Shore	Body_TSS1500	NM_002800;NM_148954;NM_000593	NA	PSMB9_TAP1	Yes	Yes	No	Yes
cg25849281	0.436499	0.47277	0.350865	0.444034	0.328065	0.500399	0.409227	0.372928	0.420051	0.296329	0.417841	0.335738	cg25849281	0.369654	0.456877	-0.0872227	0.361896	0.454634	-0.0927382	-0.527426	-0.601443	-3.09675	0.00339721	0.412944	-1.82294	chr1	N_Shore	5'UTR	NM_001428	NA	ENO1	Yes	No	No	No
cg07582133	0.0553271	0.100484	0.0454092	0.0432877	0.0646736	0.079519	0.06063	0.0626772	0.0466222	0.0530105	0.0742295	0.0419602	cg07582133	0.0522838	0.0773898	-0.025106	0.0498164	0.0768742	-0.0270578	-0.592134	-3.96934	-3.08533	0.00350606	0.415991	-1.84756	chr7	Island	5'UTR_TSS200_1stExon_Body	NM_021151;NR_015381;NM_001143935;NR_026585;NM_001143935;NM_021151	NA	CROT_TP53TG1	Yes	No	No	No
cg22731440	0.363064	0.384464	0.276422	0.215822	0.319993	0.335995	0.341701	0.16899	0.198353	0.283093	0.375692	0.348036	cg22731440	0.269051	0.364804	-0.0957524	0.279758	0.369378	-0.08962	-0.678907	-1.32623	-3.03379	0.00403918	0.430815	-1.95799	chr6	N_Shore	Body	NM_005514	NA	HLA-B	Yes	Yes	No	No
cg24006662	0.197984	0.16289	0.112507	0.145465	0.099919	0.115114	0.104411	0.103801	0.0890768	0.0873856	0.105211	0.0943813	cg24006662	0.104618	0.1453	-0.0406816	0.10186	0.139002	-0.0371421	-0.51202	-2.92296	-3.01206	0.00428593	0.432185	-2.0042	chr6	Island	1stExon_5'UTR	NM_001069;NM_001069	NA	TUBB2A	Yes	No	No	No
cg14048834	0.0624715	0.078874	0.0742373	0.096014	0.0782102	0.0528643	0.0897098	0.0651886	0.103098	0.0869301	0.0529841	0.112735	cg14048834	0.0882653	0.0617985	0.0264669	0.08832	0.0577278	0.0305921	0.555389	-3.50043	2.977	0.0047143	0.432391	-2.07838	chr19	Island	TSS200	NR_026712;NM_012423	rs2271951	RPL13AP5_RPL13A	Yes	No	No	No
cg14227996	0.198168	0.352801	0.190795	0.202231	0.164918	0.333948	0.16214	0.210126	0.164509	0.170497	0.168221	0.175938	cg14227996	0.180144	0.263284	-0.0831402	0.173218	0.266058	-0.09284	-0.643941	-2.15147	-2.97622	0.00472416	0.432391	-2.08001	chr4	Island	TSS200	NM_025205	NA	MED28	Yes	No	No	No
cg24989962	0.255272	0.256018	0.323319	0.331026	0.313694	0.272955	0.318837	0.32535	0.280998	0.376007	0.23077	0.386985	cg24989962	0.332027	0.253754	0.0782732	0.324335	0.255645	0.0686899	0.545111	-1.15982	2.96744	0.00483775	0.432707	-2.09849	chr14	Island	TSS200	NM_000953	NA	PTGDR	Yes	No	No	No
cg24337683	0.159795	0.13169	0.115342	0.125624	0.115443	0.128656	0.0866059	0.089239	0.0779712	0.0937795	0.119362	0.0694824	cg24337683	0.0966859	0.134876	-0.0381899	0.0915093	0.130173	-0.0386637	-0.561094	-3.0922	-2.91565	0.00556139	0.438969	-2.20686	chr3	Island	TSS200	NM_014043	NA	CHMP2B	Yes	No	No	No
cg00945666	0.212533	0.219968	0.296334	0.244789	0.262559	0.234247	0.276862	0.268284	0.244166	0.381989	0.210244	0.376798	cg00945666	0.293973	0.219248	0.0747245	0.272573	0.216251	0.0563226	0.552773	-1.39294	2.88758	0.00599471	0.44653	-2.26511	chr1	N_Shore	Body	NM_016946	NA	F11R	Yes	No	No	No
cg20770311	0.0529749	0.0509715	0.0401447	0.036938	0.05948	0.0495867	0.0501585	0.053432	0.0570477	0.0584619	0.354632	0.0541253	cg20770311	0.0512235	0.127041	-0.0758178	0.0537786	0.0519732	0.00180539	-0.854326	-4.14673	-2.88669	0.00600886	0.44653	-2.26694	chr11	Island	TSS1500	NR_027400;NM_000543;NM_001007593	NA	SMPD1	Yes	No	No	No
cg02464073	0.765621	0.77464	0.402949	0.0410568	0.408503	0.773284	0.414762	0.412488	0.391325	0.776521	0.731115	0.0522782	cg02464073	0.362485	0.761165	-0.398679	0.405726	0.769452	-0.363726	-2.8849	-0.269234	-2.88519	0.0060329	0.44653	-2.27003	chr21	N_Shore	TSS1500	NM_001127491	NA	ITGB2	Yes	Yes	Yes	Yes
cg07156249	0.189419	0.228738	0.132257	0.252018	0.153574	0.271938	0.170004	0.128084	0.175891	0.0710697	0.242335	0.148012	cg07156249	0.153864	0.233108	-0.0792439	0.150793	0.235537	-0.0847439	-0.803693	-2.32589	-2.87059	0.0062719	0.451793	-2.30017	chr6	S_Shore	Body_TSS1500	NM_002800;NM_148954;NM_000593	NA	PSMB9_TAP1	Yes	Yes	Yes	Yes
cg00744866	0.332902	0.319413	0.451901	0.37867	0.42578	0.367209	0.389516	0.489618	0.365583	0.477334	0.332921	0.388488	cg00744866	0.420861	0.338111	0.0827501	0.407648	0.332912	0.0747366	0.506345	-0.51056	2.87025	0.00627753	0.45193	-2.30087	chr3	OpenSea	Body	NM_015097	NA	CLASP2	Yes	No	No	No
cg05265849	0.319452	0.228334	0.342334	0.275775	0.387093	0.254718	0.33356	0.386608	0.349915	0.380884	0.268286	0.294516	cg05265849	0.343836	0.267697	0.0761383	0.346125	0.261502	0.0846226	0.521444	-1.0416	2.86737	0.00632574	0.452598	-2.3068	chr7	OpenSea	Body	NM_000600	NA	IL6	Yes	Yes	No	Yes
cg27500148	0.692969	0.768684	0.857973	0.809677	0.786902	0.817138	0.8637	0.793163	0.79911	0.814253	0.642815	0.848338	cg27500148	0.821639	0.730402	0.0912379	0.811965	0.730827	0.0811382	0.743765	1.94784	2.86731	0.00632682	0.452598	-2.30693	chr17	S_Shore	TSS1500	NM_000978	NA	RPL23	Yes	Yes	Yes	Yes
cg09060608	0.358989	0.424124	0.0813604	0.116632	0.163469	0.296364	0.256494	0.0970963	0.129503	0.292098	0.166742	0.123197	cg09060608	0.157481	0.311555	-0.154073	0.12635	0.327676	-0.201326	-1.33634	-2.11507	-2.85393	0.00655548	0.453801	-2.33445	chr5	Island	TSS200_Body	NM_001040452;NM_025158;NM_001040451	NA	RUFY1	Yes	Yes	Yes	Yes
cg15755475	0.423881	0.341942	0.423783	0.457656	0.493218	0.496133	0.480572	0.532287	0.512055	0.490844	0.351209	0.534591	cg15755475	0.490626	0.403291	0.0873346	0.492031	0.387545	0.104486	0.519192	-0.286422	2.82329	0.00710813	0.458519	-2.39714	chr6	OpenSea	Body	NM_005155;NM_138717	NA	PPT2	Yes	No	No	No
cg18391757	0.236946	0.137313	0.106561	0.167662	0.160467	0.158329	0.105952	0.0932862	0.101981	0.121165	0.185861	0.0909323	cg18391757	0.118501	0.179612	-0.0611111	0.106256	0.172095	-0.0658384	-0.710384	-2.7526	-2.81585	0.00724856	0.458519	-2.41229	chr11	Island	TSS200	NM_000051;NM_002519	NA	ATM_NPAT	Yes	No	No	No
cg19518265	0.380887	0.40126	0.783031	0.748575	0.774083	0.743757	0.75402	0.728591	0.767937	0.740336	0.767336	0.760504	cg19518265	0.757135	0.57331	0.183825	0.757262	0.572509	0.184754	1.14832	1.22977	2.80277	0.00750194	0.458519	-2.43887	chr3	S_Shore	Body	NM_001570	rs35276047	IRAK2	Yes	Yes	Yes	No
cg00598125	0.389468	0.289085	0.159812	0.158652	0.222298	0.330267	0.240006	0.161385	0.166468	0.213407	0.185903	0.244009	cg00598125	0.195755	0.298681	-0.102926	0.189938	0.309676	-0.119739	-0.78638	-1.81395	-2.7958	0.0076404	0.458519	-2.45301	chr6	S_Shelf	Body	NM_002124	rs34596127	HLA-DRB1	Yes	Yes	Yes	No
cg09900440	0.464486	0.437096	0.472404	0.765499	0.780384	0.473884	0.469912	0.795817	0.481846	0.788713	0.409173	0.79546	cg09900440	0.668754	0.44616	0.222595	0.772941	0.450791	0.32215	1.4278	0.651195	2.78644	0.00782994	0.458519	-2.47196	chr6	OpenSea	3'UTR	NM_033554	NA	HLA-DPA1	Yes	Yes	No	Yes
cg25271770	0.855943	0.847076	0.858662	0.854842	0.833456	0.871505	0.850531	0.858913	0.865096	0.839264	0.394244	0.905566	cg25271770	0.858291	0.742192	0.116099	0.856752	0.851509	0.00524264	0.820005	2.41205	2.77768	0.00801116	0.458519	-2.48964	chr18	OpenSea	3'UTR	NM_004869	NA	VPS4B	Yes	No	No	No
cg23285761	0.189442	0.248048	0.183217	0.170457	0.132159	0.146971	0.0971829	0.103911	0.0802829	0.10297	0.131525	0.117945	cg23285761	0.123516	0.178997	-0.055481	0.110928	0.168207	-0.0572784	-0.63842	-2.7326	-2.7672	0.00823329	0.458519	-2.51077	chr8	Island	5'UTR_TSS200	NM_015214;NM_001164234;NM_001164232	NA	DDHD2	Yes	No	No	No
cg24004745	0.142368	0.172965	0.125172	0.133713	0.0888312	0.0998167	0.109959	0.0760495	0.0641848	0.0818117	0.115712	0.0925058	cg24004745	0.0965283	0.132715	-0.0361871	0.0906685	0.12904	-0.0383716	-0.527201	-3.20181	-2.72267	0.00924166	0.466799	-2.59991	chr3	Island	TSS200	NM_134470;NM_002182;NM_001167929;NM_001167931;NM_001167928;NM_001167930	rs189202071	IL1RAP	Yes	No	No	No
cg14820908	0.458132	0.549371	0.0819573	0.149826	0.181802	0.291602	0.281258	0.097821	0.151995	0.306321	0.163527	0.163621	cg14820908	0.176825	0.365658	-0.188833	0.157808	0.374867	-0.217059	-1.44358	-1.87207	-2.68343	0.0102234	0.473294	-2.67767	chr5	N_Shore	TSS1500_Body	NM_001040452;NM_025158;NM_001040451	rs7702303	RUFY1	Yes	Yes	Yes	Yes
cg19626725	0.627595	0.646218	0.350039	0.428116	0.423377	0.523027	0.502775	0.388092	0.354839	0.497344	0.419959	0.414974	cg19626725	0.419945	0.5542	-0.134255	0.419176	0.575311	-0.156136	-0.793605	-0.215969	-2.68205	0.0102595	0.473472	-2.68038	chr5	N_Shore	TSS1500_Body	NM_001040452;NM_025158;NM_001040451	NA	RUFY1	Yes	Yes	Yes	No
cg06791592	0.447147	0.526301	0.323022	0.494953	0.450947	0.490822	0.453138	0.342782	0.41243	0.322217	0.508187	0.44181	cg06791592	0.405162	0.493114	-0.0879521	0.42712	0.499505	-0.0723847	-0.523968	-0.465403	-2.67606	0.010418	0.475898	-2.69217	chr6	S_Shore	Body	NM_002800;NM_148954	rs3763346	PSMB9	Yes	No	No	No
cg11621667	0.258631	0.229426	0.217465	0.143651	0.127008	0.187745	0.162927	0.121211	0.121564	0.10318	0.140324	0.122935	cg11621667	0.139993	0.204031	-0.0640388	0.124971	0.208585	-0.0836139	-0.655007	-2.50239	-2.67453	0.010459	0.476359	-2.6952	chr7	Island	TSS200	NM_005402	NA	RALA	Yes	No	No	No
cg16737773	0.0476343	0.0518291	0.0386778	0.0572618	0.0486076	0.044244	0.0492062	0.0351556	0.0451471	0.0560124	0.264226	0.0523567	cg16737773	0.0478031	0.101983	-0.0541802	0.0489069	0.0497317	-0.00082481	-0.727861	-4.22452	-2.63768	0.0114887	0.485719	-2.76735	chr19	Island	TSS200	NM_003089	NA	SNRNP70	Yes	No	No	No
cg05670953	0.192631	0.202547	0.199074	0.159348	0.10844	0.180457	0.131386	0.120596	0.144636	0.157093	0.201926	0.147086	cg05670953	0.145957	0.19439	-0.0484329	0.145861	0.197279	-0.0514176	-0.51765	-2.39704	-2.63695	0.0115101	0.485719	-2.76878	chr3	N_Shore	TSS1500_1stExon	NM_001167618;NM_001167617;NM_001167619;NM_014805;NM_000249	NA	MLH1_EPM2AIP1	Yes	No	No	No
cg19242688	0.423535	0.383738	0.508439	0.4937	0.446387	0.464427	0.545919	0.620898	0.529063	0.485698	0.483662	0.570079	cg19242688	0.525023	0.438841	0.0861822	0.518751	0.443981	0.0747697	0.503493	0.0522889	2.63366	0.0116065	0.485719	-2.77518	chr19	Island	TSS1500	NM_033258	NA	GNG8	Yes	No	No	No
cg08928675	0.546359	0.478589	0.706584	0.600483	0.557801	0.451327	0.599278	0.584772	0.595313	0.505126	0.493935	0.567656	cg08928675	0.589627	0.492552	0.0970741	0.590042	0.486262	0.10378	0.573614	0.455416	2.62904	0.0117432	0.486164	-2.78417	chr7	Island	Body	NM_024963	NA	FBXL18	Yes	No	No	No
cg18854398	0.0749029	0.0516651	0.0494533	0.049366	0.0670249	0.0689645	0.0435673	0.0430964	0.0586211	0.04751	0.195922	0.0471601	cg18854398	0.0507249	0.0978636	-0.0471386	0.048438	0.0719337	-0.0234957	-0.836764	-3.90563	-2.62703	0.0118034	0.486164	-2.78809	chr1	Island	1stExon_5'UTR_TSS1500	NM_001142560;NM_001142560;NM_030980;NM_015997;NM_015997	NA	C1orf66_ISG20L2	Yes	Yes	Yes	Yes
cg21226059	0.367165	0.454993	0.0560003	0.096182	0.181388	0.27533	0.253705	0.0773587	0.136545	0.291619	0.158253	0.114509	cg21226059	0.150913	0.313935	-0.163022	0.125527	0.321248	-0.195721	-1.47503	-2.18946	-2.62585	0.0118386	0.486164	-2.79038	chr5	N_Shore	TSS1500_Body	NM_001040452;NM_025158;NM_001040451	rs7702303	RUFY1	Yes	Yes	Yes	No
cg21893846	0.240267	0.0856164	0.0895696	0.0697078	0.0764508	0.0790985	0.0720576	0.0793502	0.0907222	0.0689024	0.0704955	0.068233	cg21893846	0.0768742	0.118869	-0.0419951	0.0742542	0.0823575	-0.00810324	-0.509334	-3.60611	-2.61921	0.0120391	0.487813	-2.80327	chr5	Island	TSS200	NM_001007527;NM_005983;NM_032637	NA	LMBRD2_SKP2	Yes	No	No	No
cg17984783	0.303546	0.2483	0.189466	0.164091	0.169027	0.187878	0.194996	0.142003	0.154108	0.155759	0.194422	0.202184	cg17984783	0.171454	0.233536	-0.0620821	0.166559	0.221361	-0.0548023	-0.542668	-2.1521	-2.61324	0.0122223	0.487919	-2.81485	chr8	Island	TSS200	NM_001007068;NM_001007067;NM_001007069;NM_001007070;NM_005625	NA	SDCBP	Yes	No	No	No
cg01517384	0.306361	0.334283	0.164452	0.21908	0.278763	0.250294	0.250266	0.246713	0.23264	0.184844	0.326179	0.277935	cg01517384	0.231837	0.304279	-0.0724428	0.239677	0.31627	-0.0765933	-0.547383	-1.58102	-2.60427	0.0125019	0.487919	-2.83219	chr6	N_Shore	Body	NM_005514	rs2596494	HLA-B	Yes	Yes	No	Yes
cg06972019	0.122995	0.13531	0.0792494	0.137864	0.0794062	0.202846	0.0959753	0.110919	0.148487	0.085487	0.163704	0.0835808	cg06972019	0.102621	0.156214	-0.0535928	0.0907312	0.149507	-0.0587759	-0.709473	-2.94557	-2.60239	0.0125615	0.487999	-2.83583	chr1	N_Shore	5'UTR	NM_001428	NA	ENO1	Yes	Yes	Yes	Yes
cg14106680	0.712411	0.467072	0.76729	0.810126	0.709357	0.731101	0.722287	0.798729	0.794716	0.776045	0.745768	0.785351	cg14106680	0.770488	0.664088	0.1064	0.780698	0.721756	0.0589422	0.732286	1.53156	2.60151	0.0125893	0.487999	-2.83753	chr19	Island	Body	NM_001145809;NM_001077186;NM_024729	rs117528736	MYH14	Yes	Yes	Yes	Yes
cg16431720	0.732064	0.835627	0.456865	0.440864	0.318251	0.70608	0.8083	0.432112	0.445521	0.293904	0.679604	0.740615	cg16431720	0.492054	0.738344	-0.24629	0.443192	0.719072	-0.27588	-1.54583	0.524325	-2.59092	0.0129292	0.490402	-2.85793	chr6	OpenSea	Body	NM_002122	NA	HLA-DQA1	Yes	Yes	Yes	No
cg10409680	0.258565	0.166909	0.0987159	0.0656369	0.151817	0.0756759	0.0810566	0.092907	0.077329	0.0622606	0.158668	0.081718	cg10409680	0.0889301	0.164954	-0.0760242	0.0813873	0.162788	-0.0814007	-0.94518	-3.05277	-2.59019	0.0129531	0.490704	-2.85935	chr6	Island	Body	NM_002117	rs7383157	HLA-C	Yes	No	No	No
cg04737361	0.264505	0.250462	0.192756	0.199391	0.150643	0.149411	0.156623	0.125761	0.137575	0.108787	0.143683	0.114805	cg04737361	0.148293	0.202015	-0.0537229	0.144109	0.199937	-0.0558275	-0.517492	-2.44286	-2.58798	0.0130252	0.491145	-2.8636	chr2	Island	TSS200	NM_000465	NA	BARD1	Yes	No	No	No
cg22870256	0.159922	0.0852465	0.0877641	0.0675033	0.0805629	0.0997484	0.0868872	0.0547372	0.06237	0.0641654	0.117259	0.0946123	cg22870256	0.0748253	0.115544	-0.0407187	0.0740331	0.108504	-0.0344705	-0.676349	-3.42422	-2.57519	0.0134497	0.494295	-2.88815	chr8	Island	1stExon_5'UTR	NM_004462;NM_004462	NA	FDFT1	Yes	No	No	No
cg11229715	0.0716942	0.0562868	0.0662577	0.441321	0.40403	0.0616953	0.43362	0.463418	0.430059	0.0742925	0.0703414	0.06549	cg11229715	0.297311	0.0650044	0.232307	0.417044	0.0660184	0.351026	2.20392	-2.29133	2.56063	0.0139488	0.497201	-2.91603	chr2	OpenSea	Body	NM_003590	NA	CUL3	Yes	Yes	Yes	Yes
cg23331433	0.23501	0.202333	0.217847	0.291846	0.209595	0.184675	0.224068	0.298034	0.22084	0.337177	0.0596485	0.278124	cg23331433	0.259691	0.170416	0.0892749	0.251096	0.193504	0.0575919	0.921207	-1.73909	2.54253	0.0145925	0.499974	-2.9505	chr6	OpenSea	Body	NM_033554	NA	HLA-DPA1	Yes	Yes	Yes	Yes
cg24089118	0.23073	0.284781	0.285419	0.294883	0.265354	0.229309	0.290512	0.375921	0.274914	0.375915	0.209407	0.337293	cg24089118	0.312526	0.238557	0.0739696	0.292697	0.230019	0.0626779	0.535922	-1.29327	2.54057	0.0146638	0.499974	-2.95422	chr14	Island	TSS200	NM_000953	NA	PTGDR	Yes	No	No	No
cg00080972	0.350489	0.433295	0.117612	0.118075	0.167941	0.254951	0.2746	0.118473	0.147429	0.275466	0.151412	0.137856	cg00080972	0.169681	0.297537	-0.127855	0.142643	0.30272	-0.160078	-1.04548	-1.96775	-2.53195	0.0149811	0.500946	-2.97057	chr5	N_Shore	TSS1500_Body	NM_001040452;NM_025158;NM_001040451	NA	RUFY1	Yes	Yes	Yes	No
cg16126286	0.231861	0.191499	0.272366	0.18456	0.243957	0.218743	0.235711	0.339001	0.2455	0.254562	0.113769	0.223137	cg16126286	0.249849	0.188968	0.0608816	0.244729	0.205121	0.0396078	0.548161	-1.7996	2.5312	0.0150088	0.501167	-2.97198	chr1	N_Shore	Body	NM_006642	NA	SDCCAG8	Yes	No	No	No
cg07571734	0.121952	0.0986743	0.0578251	0.0858628	0.0722368	0.087048	0.0917271	0.0579204	0.0926497	0.0690988	0.112067	0.0782284	cg07571734	0.0756936	0.104935	-0.0292417	0.0752326	0.105371	-0.030138	-0.527896	-3.44129	-2.51967	0.0154441	0.504335	-2.9938	chr7	N_Shore	Body	NM_016203;NM_001040633	NA	PRKAG2	Yes	No	No	No
cg01055691	0.433201	0.4385	0.704367	0.444408	0.424998	0.0722331	0.378335	0.405913	0.389051	0.388916	0.066263	0.404173	cg01055691	0.44252	0.252549	0.189971	0.405043	0.252717	0.152326	1.73174	-0.911395	2.51017	0.015811	0.507165	-3.01171	chr3	N_Shore	Body_5'UTR	NM_002045;NM_001130064	NA	GAP43	Yes	Yes	Yes	No
cg26312542	0.86793	0.808701	0.863552	0.890653	0.856637	0.727073	0.829158	0.836606	0.839375	0.856805	0.81242	0.890166	cg26312542	0.857869	0.804031	0.053838	0.856721	0.81056	0.0461609	0.529838	2.46194	2.49832	0.01628	0.510538	-3.03399	chr11	OpenSea	5'UTR_1stExon	NM_031275;NM_031275	NA	TEX12	Yes	Yes	Yes	No
cg03216697	0.819139	0.860897	0.118767	0.0684565	0.797846	0.0729818	0.0602272	0.11643	0.0644031	0.100676	0.778847	0.2145	cg03216697	0.192663	0.632966	-0.440303	0.108553	0.798993	-0.69044	-3.29671	-1.50601	-2.4822	0.0169381	0.511052	-3.06416	chr6	Island	Body	NM_002117	NA	HLA-C	Yes	Yes	No	Yes
cg16200617	0.365992	0.737878	0.673097	0.723055	0.768543	0.72754	0.746057	0.739413	0.750638	0.728538	0.735512	0.725164	cg16200617	0.731813	0.64173	0.0900829	0.733975	0.731526	0.00244984	0.555644	1.42919	2.47231	0.0173535	0.513541	-3.0826	chrX	N_Shore	Body_TSS1500_5'UTR	NR_001568;NM_000166;NM_001097642	NA	BCYRN1_GJB1	Yes	No	No	No
cg08201700	0.109028	0.119003	0.112138	0.186644	0.14019	0.110315	0.108663	0.262462	0.176075	0.215441	0.11078	0.263951	cg08201700	0.183195	0.112282	0.0709136	0.18136	0.110548	0.0708119	0.75602	-2.36533	2.46615	0.0176173	0.514796	-3.09407	chr7	Island	Body	NM_018051	NA	WDR60	Yes	No	No	No
cg24895834	0.238682	0.305123	0.199886	0.238332	0.171181	0.191287	0.152382	0.205278	0.208959	0.15383	0.231379	0.140414	cg24895834	0.183783	0.241618	-0.0578352	0.185533	0.23503	-0.049497	-0.503762	-2.04504	-2.46611	0.0176189	0.514796	-3.09414	chr10	Island	TSS200	NM_006257	NA	PRKCQ	Yes	No	No	No
cg27541892	0.589581	0.409513	0.316133	0.350166	0.408345	0.806779	0.380022	0.335863	0.410325	0.463961	0.402464	0.419028	cg27541892	0.38548	0.552084	-0.166604	0.394183	0.499547	-0.105364	-1.05069	-0.338632	-2.46235	0.0177817	0.516805	-3.10114	chr1	S_Shore	Body	NM_033487;NM_033493;NM_033489;NM_033486;NM_033488;NM_033492	NA	CDK11B	Yes	Yes	Yes	No
cg22037249	0.371651	0.342594	0.353127	0.636652	0.350726	0.372965	0.336423	0.718767	0.419259	0.642422	0.0583009	0.6773	cg22037249	0.516834	0.286378	0.230457	0.527955	0.357123	0.170833	1.72351	-0.448914	2.45427	0.0181357	0.517549	-3.11612	chr6	OpenSea	Body	NM_033554	NA	HLA-DPA1	Yes	Yes	Yes	Yes
cg24207068	0.52159	0.413321	0.284525	0.364646	0.306467	0.407197	0.307783	0.280102	0.363593	0.427427	0.343555	0.355011	cg24207068	0.336194	0.421415	-0.0852212	0.331397	0.410259	-0.0788617	-0.5273	-0.87812	-2.44968	0.0183398	0.517589	-3.12462	chr17	S_Shore	Body	NM_001163034;NM_020761	rs2289765	RPTOR	Yes	No	No	No
cg01464730	0.659806	0.800234	0.80805	0.799312	0.630229	0.623335	0.815263	0.793736	0.818362	0.755841	0.699351	0.807275	cg01464730	0.778508	0.695682	0.0828266	0.803294	0.679579	0.123715	0.623279	1.68796	2.43318	0.0190907	0.52139	-3.15509	chr17	OpenSea	Body	NM_001163034;NM_020761	rs2138116	RPTOR	Yes	Yes	Yes	Yes
cg05457628	0.405943	0.444885	0.0967461	0.191957	0.249498	0.3655	0.358878	0.107598	0.176492	0.360289	0.245635	0.178457	cg05457628	0.21499	0.365491	-0.150501	0.185207	0.385722	-0.200515	-1.18267	-1.59391	-2.43257	0.0191189	0.521602	-3.1562	chr5	Island	TSS200_Body	NM_001040452;NM_025158;NM_001040451	NA	RUFY1	Yes	No	No	No
cg27307781	0.0483577	0.101453	0.0484673	0.0433638	0.0478234	0.119246	0.0486054	0.0426015	0.0406953	0.0762219	0.0477427	0.0352114	cg27307781	0.0478737	0.0791999	-0.0313262	0.0455936	0.0749055	-0.029312	-0.686636	-4.11881	-2.42591	0.0194298	0.523559	-3.16844	chr21	Island	1stExon_5'UTR	NM_001757;NM_001757	NA	CBR1	Yes	Yes	Yes	No
cg22764044	0.3449	0.391528	0.0908396	0.139086	0.179159	0.27044	0.257246	0.136896	0.160083	0.287174	0.155857	0.13161	cg22764044	0.172762	0.290681	-0.11792	0.149585	0.30767	-0.158085	-0.987378	-2.03718	-2.42041	0.0196905	0.523559	-3.17855	chr5	Island	1stExon_5'UTR_Body	NM_001040452;NM_001040452;NM_025158;NM_001040451;NM_001040451	NA	RUFY1	Yes	Yes	Yes	Yes
cg02788013	0.0970721	0.103871	0.0945225	0.0725423	0.0814745	0.224663	0.0608711	0.0785027	0.0806203	0.0643727	0.0885678	0.096767	cg02788013	0.0787091	0.128543	-0.0498342	0.0795615	0.100471	-0.0209098	-0.696722	-3.29673	-2.40593	0.0203913	0.523559	-3.20505	chr2	N_Shore	TSS200	NM_001017915;NM_005541	NA	INPP5D	Yes	No	No	No
cg11992783	0.473169	0.425433	0.53717	0.723658	0.507308	0.516689	0.489121	0.608038	0.607177	0.57311	0.493731	0.584697	cg11992783	0.578785	0.477255	0.101529	0.578903	0.48345	0.0954533	0.602503	0.312771	2.40314	0.0205287	0.523559	-3.21014	chr19	Island	Body	NM_001145809;NM_001077186;NM_024729	NA	MYH14	Yes	No	No	No
cg02136620	0.418868	0.485401	0.151161	0.189407	0.232316	0.37536	0.343245	0.171263	0.200219	0.342279	0.180283	0.209218	cg02136620	0.229888	0.364978	-0.135089	0.204718	0.397114	-0.192396	-0.928528	-1.48417	-2.40068	0.020651	0.523716	-3.21463	chr5	Island	TSS200_Body	NM_001040452;NM_025158;NM_001040451	rs7703730	RUFY1	Yes	Yes	Yes	Yes
cg23522194	0.703848	0.658148	0.730988	0.670354	0.739952	0.579698	0.713397	0.679447	0.791202	0.706253	0.584713	0.644116	cg23522194	0.709464	0.631602	0.0778621	0.709825	0.62143	0.0883947	0.514355	1.18624	2.39271	0.0210505	0.525518	-3.22914	chr19	Island	Body	NM_003706;NM_001159322;NM_001159323	rs2307276	PLA2G4C	Yes	No	No	No
cg19311470	0.436159	0.918113	0.451094	0.447025	0.918175	0.915402	0.0537506	0.0614546	0.0490864	0.055384	0.453508	0.0569857	cg19311470	0.261619	0.680795	-0.419176	0.0592201	0.684455	-0.625235	-3.76944	-0.950742	-2.38205	0.0215962	0.527107	-3.2485	chr4	Island	TSS1500_5'UTR_TSS200	NM_001024921;NM_000661;NM_006859;NM_194451	NA	RPL9_LIAS	Yes	Yes	Yes	Yes
cg25283336	0.557712	0.561941	0.521664	0.8503	0.555484	0.548771	0.518147	0.836307	0.545215	0.826332	0.112542	0.860238	cg25283336	0.689211	0.445241	0.243969	0.690908	0.553242	0.137666	1.81877	0.717719	2.37589	0.0219175	0.528234	-3.25967	chr6	OpenSea	3'UTR	NM_033554	NA	HLA-DPA1	Yes	Yes	Yes	No
cg14601097	0.186887	0.173426	0.191466	0.0519077	0.156548	0.173855	0.165301	0.0900397	0.0857102	0.159845	0.147439	0.0825813	cg14601097	0.122925	0.170402	-0.0474768	0.123294	0.17364	-0.0503464	-0.668303	-2.74892	-2.36977	0.0222407	0.528234	-3.27073	chr12	Island	TSS1500	NM_015114	rs11147063	ANKLE2	Yes	No	No	No
cg13661648	0.471483	0.465703	0.498313	0.672197	0.441837	0.497232	0.487569	0.702499	0.510959	0.672231	0.189888	0.684646	cg13661648	0.583781	0.406076	0.177705	0.591578	0.468593	0.122985	1.12735	0.0930532	2.36088	0.0227176	0.532422	-3.28675	chr6	OpenSea	3'UTR	NM_033554	rs73400034	HLA-DPA1	Yes	Yes	Yes	Yes
cg27107292	0.14169	0.369675	0.459655	0.472066	0.651258	0.100407	0.360264	0.461919	0.43801	0.773132	0.556882	0.442349	cg27107292	0.507332	0.292164	0.215168	0.460787	0.255683	0.205105	1.61719	-0.394933	2.35209	0.0231988	0.535051	-3.30257	chr6	OpenSea	Body	NM_002124	NA	HLA-DRB1	Yes	Yes	No	No
cg01786704	0.557801	0.544749	0.616968	0.664606	0.493788	0.466356	0.579379	0.607833	0.658016	0.61261	0.455505	0.496268	cg01786704	0.591183	0.506103	0.0850805	0.610221	0.505553	0.104669	0.504046	0.380746	2.32983	0.0244575	0.541815	-3.34241	chr15	Island	5'UTR	NM_022805;NM_022808;NM_022807;NM_022806	rs12906774	SNRPN	Yes	No	No	No
cg07325233	0.252302	0.173171	0.207853	0.162417	0.100979	0.142008	0.125673	0.109485	0.110478	0.0977808	0.143367	0.108941	cg07325233	0.127951	0.177712	-0.049761	0.109981	0.158269	-0.0482876	-0.565902	-2.73235	-2.32773	0.0245793	0.542374	-3.34615	chr21	Island	TSS200	NM_000628	rs45607743	IL10RB	Yes	No	No	No
cg21226754	0.813785	0.080709	0.827789	0.816868	0.823819	0.854456	0.835699	0.807312	0.819993	0.81486	0.433456	0.842533	cg21226754	0.823609	0.545601	0.278008	0.821906	0.62362	0.198286	2.02948	1.48457	2.31692	0.0252149	0.545078	-3.36538	chr5	N_Shelf	Body	NM_018047	NA	RBM22	Yes	Yes	Yes	Yes
cg10890644	0.10193	0.0930636	0.473343	0.745691	0.503681	0.0837585	0.491936	0.0976158	0.0701111	0.760188	0.0768659	0.0941851	cg10890644	0.404594	0.0889044	0.31569	0.48264	0.088411	0.394229	2.46958	-1.70215	2.3166	0.0252343	0.545078	-3.36595	chr10	OpenSea	TSS200	NM_024803	NA	TUBAL3	Yes	Yes	Yes	Yes
cg27305029	0.363509	0.524789	0.320858	0.470487	0.53876	0.296143	0.511246	0.48417	0.484562	0.512587	0.300166	0.479192	cg27305029	0.475233	0.371152	0.104081	0.484366	0.331837	0.152529	0.6349	-0.337039	2.30887	0.0256986	0.545078	-3.37967	chr13	S_Shelf	Body	NM_007368	NA	RASA3	Yes	Yes	Yes	Yes
cg12858166	0.346976	0.343877	0.337991	0.537481	0.354927	0.329009	0.353314	0.522776	0.316637	0.511044	0.0480056	0.520415	cg12858166	0.431823	0.266967	0.164856	0.432985	0.336443	0.0965424	1.38507	-0.834081	2.30467	0.0259539	0.545078	-3.38711	chr6	OpenSea	3'UTR	NM_033554	rs36030612	HLA-DPA1	Yes	Yes	Yes	No
cg24113818	0.604571	0.654157	0.590774	0.629886	0.739027	0.490667	0.631402	0.564086	0.618153	0.708751	0.494069	0.711703	cg24113818	0.649223	0.560866	0.0883568	0.630644	0.54932	0.0813242	0.542602	0.733308	2.29684	0.0264357	0.545792	-3.40093	chr13	Island	Body	NM_007368	rs9525180	RASA3	Yes	No	No	No
cg15472574	0.19929	0.159911	0.128896	0.0982284	0.193342	0.236021	0.179164	0.153949	0.164927	0.0935877	0.195491	0.157097	cg15472574	0.146149	0.197678	-0.0515294	0.155523	0.19739	-0.0418676	-0.554881	-2.46768	-2.29496	0.0265524	0.546032	-3.40424	chr1	Island	Body	NM_004559	NA	YBX1	Yes	No	No	No
cg14302130	0.569522	0.541533	0.530979	0.815172	0.548988	0.60613	0.561652	0.783821	0.583779	0.802793	0.0614721	0.80193	cg14302130	0.678639	0.444664	0.233975	0.6838	0.555528	0.128272	1.8354	0.599063	2.29475	0.0265655	0.546032	-3.40461	chr6	OpenSea	3'UTR	NM_033554	NA	HLA-DPA1	Yes	No	No	No
cg20169779	0.707469	0.54953	0.668718	0.736595	0.661829	0.514645	0.696741	0.702129	0.726866	0.73353	0.717177	0.699841	cg20169779	0.703281	0.622205	0.0810756	0.700985	0.628499	0.0724853	0.502672	1.14149	2.27543	0.0277951	0.550452	-3.43859	chr10	Island	5'UTR	NM_130784	rs2987800	SYCE1	Yes	No	No	No
cg00267207	0.0697635	0.336523	0.615406	0.671947	0.640143	0.631085	0.655175	0.333088	0.642213	0.359587	0.342866	0.65248	cg00267207	0.571255	0.345059	0.226195	0.641178	0.339694	0.301484	1.64362	-0.145558	2.26601	0.0284123	0.55364	-3.45505	chr12	OpenSea	TSS200	NM_004963	NA	GUCY2C	Yes	Yes	Yes	Yes
cg13019553	0.268627	0.302069	0.204411	0.189182	0.153086	0.207778	0.172784	0.162524	0.203832	0.18795	0.218241	0.241824	cg13019553	0.189449	0.249179	-0.0597295	0.188566	0.243434	-0.0548679	-0.503556	-1.88441	-2.2545	0.0291837	0.557189	-3.47513	chr6	Island	1stExon	NM_005514	rs1050462	HLA-B	Yes	No	No	No
cg03025830	0.554261	0.53683	0.739813	0.630291	0.575421	0.499493	0.548494	0.661305	0.593432	0.628332	0.513777	0.536843	cg03025830	0.614241	0.52609	0.0881512	0.610882	0.525303	0.0855786	0.533776	0.671009	2.23944	0.0302203	0.559991	-3.50125	chr8	Island	Body	NM_003867	NA	FGF17	Yes	No	No	No
cg03502601	0.597497	0.456373	0.285952	0.372953	0.292862	0.420496	0.311308	0.286756	0.423232	0.500617	0.377378	0.398103	cg03502601	0.358973	0.462936	-0.103963	0.34213	0.438435	-0.0963042	-0.638246	-0.65201	-2.23059	0.0308451	0.561884	-3.51655	chr17	S_Shore	Body	NM_001163034;NM_020761	NA	RPTOR	Yes	No	No	No
cg22466012	0.307108	0.354006	0.684428	0.398085	0.589485	0.375965	0.595566	0.428532	0.587707	0.57631	0.562852	0.608133	cg22466012	0.558531	0.399983	0.158548	0.588596	0.364986	0.22361	0.948861	0.225609	2.21162	0.0322224	0.563852	-3.54918	chr3	OpenSea	5'UTR	NM_001130081;NM_002662	NA	PLD1	Yes	No	No	No
cg23815646	0.128594	0.15904	0.276519	0.167222	0.24676	0.123195	0.282787	0.220049	0.167111	0.276659	0.254366	0.18855	cg23815646	0.228207	0.166299	0.0619086	0.233404	0.143817	0.0895874	0.600084	-1.96697	2.18348	0.0343661	0.569615	-3.59719	chr8	OpenSea	Body	NM_001115	NA	ADCY8	Yes	No	No	No
cg01188578	0.0685455	0.0638527	0.406481	0.0763825	0.442229	0.0616569	0.0717931	0.0626763	0.407553	0.422925	0.0570474	0.0720234	cg01188578	0.245258	0.0627756	0.182482	0.241432	0.0627548	0.178677	1.80979	-2.65713	2.1807	0.0345852	0.569999	-3.60192	chr2	N_Shelf	Body	NM_000182	NA	HADHA	Yes	No	No	No
cg01815645	0.539406	0.312229	0.652762	0.668179	0.741859	0.652245	0.478317	0.571251	0.667109	0.769514	0.560646	0.73043	cg01815645	0.659928	0.516132	0.143796	0.667644	0.550026	0.117618	0.902156	0.692409	2.17668	0.0349033	0.571154	-3.60873	chr6	N_Shelf	Body	NM_002124	NA	HLA-DRB1	Yes	Yes	Yes	No
cg09885502	0.850873	0.847628	0.41456	0.102674	0.832325	0.388491	0.38588	0.0946586	0.112336	0.0946307	0.406752	0.3746	cg09885502	0.301458	0.623436	-0.321978	0.243468	0.62719	-0.383722	-2.47504	-0.752741	-2.16395	0.0359273	0.573681	-3.63023	chr20	Island	3'UTR_TSS200_Body	NM_001077490;NR_003259;NM_016592;NM_080425	NA	GNAS	Yes	Yes	Yes	Yes
cg20502501	0.317605	0.749269	0.694605	0.758835	0.26946	0.27417	0.675823	0.705988	0.716944	0.670524	0.298815	0.684896	cg20502501	0.647135	0.409965	0.23717	0.68975	0.30821	0.38154	1.44103	0.422584	2.14255	0.0377098	0.579887	-3.66618	chr17	OpenSea	Body	NM_001163034;NM_020761	NA	RPTOR	Yes	Yes	Yes	No
cg08812897	0.170819	0.294803	0.414384	0.382046	0.400123	0.466305	0.391152	0.510586	0.350742	0.463465	0.354051	0.367035	cg08812897	0.409942	0.321494	0.0884471	0.395638	0.324427	0.0712106	0.619922	-0.654945	2.14177	0.0377755	0.580101	-3.66747	chrX	Island	TSS1500	NM_004586	NA	RPS6KA3	Yes	No	No	No
cg00981070	0.51366	0.595537	0.697365	0.651951	0.578557	0.50844	0.537549	0.57456	0.653325	0.533134	0.475819	0.665314	cg00981070	0.611469	0.523364	0.0881055	0.615254	0.51105	0.104204	0.527786	0.488261	2.13415	0.0384296	0.582251	-3.6802	chr1	Island	5'UTR_Body	NM_001033582;NM_002744;NM_001033581	rs140760989	PRKCZ	Yes	No	No	No
cg04467639	0.0937906	0.397797	0.377602	0.374791	0.127234	0.108517	0.628628	0.452998	0.410461	0.140755	0.105705	0.395245	cg04467639	0.363464	0.176452	0.187012	0.386424	0.107111	0.279313	1.5604	-1.42208	2.13306	0.0385243	0.582336	-3.68202	chr11	OpenSea	Body	NM_016451;NM_001144061;NM_001144062	NA	COPB1	Yes	No	No	No
cg10982913	0.325758	0.498932	0.316464	0.412536	0.332445	0.0256505	0.394127	0.396059	0.377171	0.356311	0.4021	0.322473	cg10982913	0.363448	0.31311	0.0503383	0.366741	0.363929	0.00281231	0.905876	-0.827265	2.12038	0.0396366	0.584128	-3.7031	chr6	Island	Body	NM_002123	rs1049068	HLA-DQB1	Yes	No	No	No
cg15075357	0.392695	0.417949	0.394986	0.40269	0.408503	0.071323	0.404814	0.736774	0.709584	0.727493	0.417174	0.416939	cg15075357	0.525223	0.324785	0.200438	0.412721	0.404934	0.00778654	1.50206	-0.28596	2.11431	0.0401795	0.585668	-3.71317	chr1	OpenSea	Body	NM_015102	NA	NPHP4	Yes	Yes	No	No
cg15416179	0.201825	0.270332	0.192531	0.165552	0.160889	0.209467	0.180384	0.160118	0.227985	0.147552	0.274201	0.214279	cg15416179	0.181161	0.238956	-0.057795	0.172968	0.2399	-0.0669317	-0.506386	-1.97408	-2.11235	0.0403559	0.586231	-3.71641	chr17	S_Shore	Body	NM_145109	NA	MAP2K3	Yes	No	No	No
cg17806798	0.596698	0.514803	0.638835	0.540651	0.637881	0.59092	0.672283	0.673126	0.524639	0.645454	0.360162	0.583225	cg17806798	0.614512	0.515646	0.098866	0.638358	0.552861	0.0854965	0.592585	0.479991	2.10886	0.0406723	0.58685	-3.72218	chr1	S_Shore	Body	NM_199044	rs72885163	NSUN4	Yes	No	No	No
cg24470466	0.842799	0.844387	0.470154	0.519071	0.353102	0.385033	0.825284	0.498073	0.51083	0.648453	0.860512	0.48608	cg24470466	0.538881	0.733183	-0.194302	0.504452	0.843593	-0.339142	-1.43321	0.767982	-2.10599	0.0409342	0.587712	-3.72693	chr6	OpenSea	Body	NM_002122	NA	HLA-DQA1	Yes	Yes	Yes	No
cg03958058	0.521139	0.868859	0.853239	0.496294	0.473962	0.0688665	0.86599	0.878179	0.857948	0.833568	0.493074	0.851007	cg03958058	0.763773	0.487985	0.275789	0.852123	0.507107	0.345016	2.15453	1.14695	2.09959	0.0415229	0.588919	-3.73748	chr10	OpenSea	Body	NR_033191;NM_001003656;NM_018461	NA	PPP2R2D	Yes	Yes	Yes	No
cg21234082	0.574958	0.325615	0.624694	0.582372	0.529837	0.361691	0.521643	0.551393	0.34564	0.567236	0.388142	0.540597	cg21234082	0.532927	0.412601	0.120325	0.545995	0.374917	0.171078	0.711935	0.00617265	2.08791	0.0426161	0.590216	-3.75666	chr9	S_Shore	Body	NM_032552	NA	DAB2IP	Yes	Yes	Yes	No
cg02377073	0.243214	0.229896	0.195224	0.217305	0.320416	0.258295	0.179441	0.170068	0.151426	0.156849	0.263873	0.152329	cg02377073	0.192882	0.248819	-0.0559372	0.174754	0.250755	-0.0760003	-0.509836	-2.10827	-2.08678	0.0427231	0.590652	-3.75851	chr8	Island	TSS200	NM_003350	NA	UBE2V2	Yes	No	No	No
cg19112186	0.522318	0.54731	0.656578	0.697386	0.62865	0.552564	0.649708	0.680327	0.597549	0.557697	0.507999	0.485063	cg19112186	0.61912	0.532548	0.086572	0.639179	0.534814	0.104365	0.52395	0.656434	2.08321	0.0430629	0.591252	-3.76435	chr22	Island	5'UTR_TSS200_Body	NM_152246;NM_001145135;NM_001145137;NR_027928;NM_152245;NM_001145136;NM_004377;NM_001145134	rs73445517	CPT1B_CHKB-CPT1B	Yes	No	No	No
cg19443786	0.594796	0.595338	0.550281	0.34662	0.373508	0.539408	0.35473	0.0670833	0.0635136	0.320077	0.593401	0.577559	cg19443786	0.331672	0.580736	-0.249064	0.350675	0.594098	-0.243423	-1.78955	-0.78742	-2.07874	0.0434922	0.59201	-3.77166	chr17	S_Shelf	Body	NM_000625	NA	NOS2	Yes	Yes	Yes	No
cg04814784	0.483958	0.829951	0.0759698	0.0796185	0.463372	0.0716394	0.0850822	0.0955973	0.086334	0.475788	0.438588	0.0835354	cg04814784	0.180662	0.456034	-0.275372	0.0857081	0.461273	-0.375565	-2.16248	-1.87041	-2.07857	0.0435091	0.59201	-3.77195	chr3	N_Shore	TSS1500	NM_198156;NM_000551	NA	VHL	Yes	Yes	Yes	Yes
cg12075498	0.120425	0.203788	0.209926	0.135399	0.232303	0.207593	0.271271	0.327945	0.250706	0.344165	0.204351	0.298866	cg12075498	0.258823	0.184039	0.0747835	0.260988	0.20407	0.0569186	0.618059	-1.7377	2.07582	0.0437746	0.59223	-3.77643	chr1	N_Shelf	5'UTR	NM_002227	NA	JAK1	Yes	Yes	Yes	No
cg11585022	0.417694	0.474257	0.467536	0.443739	0.0793162	0.810623	0.458604	0.457847	0.444717	0.447547	0.81985	0.456111	cg11585022	0.406927	0.630606	-0.223679	0.451829	0.64244	-0.190611	-1.59048	-0.166067	-2.0733	0.0440199	0.592904	-3.78055	chr5	N_Shore	TSS1500	NM_139281	NA	WDR36	Yes	No	No	No
cg15571882	0.803591	0.781636	0.794204	0.648605	0.700436	0.751897	0.775605	0.705912	0.607317	0.782569	0.804079	0.693636	cg15571882	0.713536	0.785301	-0.0717653	0.703174	0.792614	-0.0894394	-0.53149	1.51094	-2.05764	0.0455686	0.595447	-3.806	chr1	N_Shore	TSS1500	NM_001114106;NM_152369	NA	SLC44A3	Yes	No	No	No
cg13679714	0.23802	0.262104	0.388044	0.343914	0.264893	0.348863	0.356734	0.365641	0.264889	0.420389	0.263357	0.448744	cg13679714	0.356656	0.278086	0.07857	0.361187	0.26273	0.0984572	0.521575	-0.962289	2.05384	0.0459515	0.595803	-3.81215	chr17	N_Shore	Body	NM_178543	NA	ENPP7	Yes	No	No	No
cg13573375	0.255001	0.20194	0.212356	0.222073	0.803936	0.186561	0.271437	0.809183	0.233705	0.817345	0.201328	0.818568	cg13573375	0.523575	0.211207	0.312368	0.537686	0.201634	0.336053	2.11272	-0.532925	2.04934	0.0464078	0.596037	-3.81941	chr19	S_Shore	Body	NM_015897	NA	PIAS4	Yes	No	No	No
cg24147543	0.338911	0.352982	0.218934	0.187892	0.218099	0.240579	0.245623	0.190406	0.193172	0.220194	0.261239	0.0555187	cg24147543	0.19123	0.298428	-0.107198	0.205635	0.300075	-0.0944394	-0.934789	-1.87779	-2.04096	0.0472702	0.596822	-3.83294	chr6	S_Shelf	Body	NM_002124	rs72500541	HLA-DRB1	Yes	No	No	No
cg26516362	0.410774	0.472559	0.126878	0.255344	0.341487	0.385875	0.368836	0.213075	0.319376	0.377974	0.321525	0.309023	cg26516362	0.288999	0.397683	-0.108684	0.3142	0.398324	-0.0841247	-0.756482	-1.05082	-2.03878	0.0474965	0.59766	-3.83644	chr5	Island	5'UTR_Body_1stExon	NM_001040452;NM_025158;NM_001040451;NM_001040451	NA	RUFY1	Yes	No	No	No
cg22686716	0.8545	0.814264	0.850819	0.843683	0.861683	0.836841	0.848827	0.887822	0.85357	0.849429	0.450888	0.855131	cg22686716	0.856371	0.739123	0.117247	0.852195	0.825553	0.0266416	0.892047	2.2277	2.03062	0.0483518	0.599697	-3.84954	chr1	OpenSea	Body	NM_033020;NM_015906	rs2878746	TRIM33	Yes	No	No	No
cg24912473	0.809227	0.515246	0.78335	0.84851	0.841888	0.860412	0.846513	0.874134	0.857329	0.837795	0.820903	0.870186	cg24912473	0.844963	0.751447	0.0935159	0.847511	0.815065	0.0324464	0.715853	2.21873	2.02788	0.0486426	0.600442	-3.85393	chr19	Island	3'UTR	NM_003021	rs9304898	SGTA	Yes	No	No	No
cg00670721	0.514342	0.574042	0.432139	0.281798	0.507995	0.51007	0.527187	0.270441	0.534991	0.469894	0.552161	0.447499	cg00670721	0.433993	0.537654	-0.103661	0.458696	0.533251	-0.0745552	-0.624375	-0.287621	-2.02463	0.0489889	0.602223	-3.85913	chr3	S_Shelf	TSS1500_Body	NR_002586;NR_031650;NM_001967;NR_002989;NR_002588	NA	SNORA63_MIR1248	Yes	No	No	No
cg11201654	0.112342	0.326438	0.0911324	0.11998	0.217026	0.231952	0.169071	0.179011	0.1192	0.0829002	0.270397	0.225312	cg11201654	0.150454	0.235282	-0.0848282	0.144525	0.251174	-0.106649	-0.787502	-2.31839	-2.02397	0.0490596	0.602246	-3.86019	chr6	N_Shore	TSS1500	NM_001098478;NM_001098479;NM_018950	rs17875377	HLA-F	Yes	No	No	No
cg15226348	0.277292	0.47374	0.586732	0.51935	0.545554	0.561338	0.515416	0.48305	0.569209	0.564669	0.482669	0.49051	cg15226348	0.534311	0.44876	0.0855515	0.532452	0.478205	0.0542473	0.518819	0.0475556	2.02116	0.0493616	0.603173	-3.86469	chr5	OpenSea	Body	NM_020546	NA	ADCY2	Yes	No	No	No
cg14655569	0.851463	0.47915	0.467209	0.834185	0.0781197	0.839121	0.466889	0.0798917	0.0759411	0.448999	0.827358	0.836392	cg14655569	0.410953	0.749273	-0.33832	0.457944	0.83324	-0.375295	-2.59597	0.012921	-2.01611	0.0499067	0.604636	-3.87273	chr9	N_Shelf	3'UTR	NM_015250;NM_001003800	NA	BICD2	Yes	No	No	No
cg03630821	0.501203	0.567382	0.690898	0.671592	0.705313	0.549815	0.709944	0.70485	0.659639	0.734551	0.50288	0.678379	cg03630821	0.694396	0.53032	0.164076	0.697874	0.526348	0.171526	1.01152	1.02836	7.99362	4.064e-10	4.9328e-05	10.3488	chr19	Island	Body	NM_130786	rs2241788	A1BG	No	No	No	No
cg27314116	0.217869	0.24642	0.305078	0.286661	0.281421	0.176716	0.28672	0.294398	0.301525	0.318924	0.187542	0.278914	cg27314116	0.294205	0.207137	0.0870686	0.290559	0.202705	0.0878539	0.684392	-1.47339	7.10347	7.98129e-09	0.000484377	8.18847	chr5	S_Shore	Body	NR_024423;NR_024424	NA	LOC255167	No	No	No	No
cg19245335	0.490464	0.512459	0.508275	0.682483	0.685269	0.505521	0.681562	0.683832	0.705525	0.686351	0.459754	0.689015	cg19245335	0.665289	0.49205	0.173239	0.684551	0.497993	0.186558	1.04889	0.670315	5.8262	6.03514e-07	0.0146507	4.93209	chr21	S_Shore	Body	NM_022115;NM_001040424	NA	PRDM15	No	No	No	No
cg10700718	0.090426	0.0968751	0.122611	0.122245	0.157318	0.114139	0.135001	0.145369	0.13755	0.160919	0.0917211	0.133401	cg10700718	0.139302	0.0982904	0.0410114	0.136276	0.0942981	0.0419775	0.570008	-2.84239	5.67446	1.00736e-06	0.0203786	4.53844	chr8	OpenSea	TSS1500	NM_003970	NA	MYOM2	No	No	No	No
cg11128983	0.20518	0.674129	0.755443	0.738584	0.746951	0.209775	0.759612	0.755387	0.717663	0.769252	0.202025	0.763186	cg11128983	0.75076	0.322777	0.427983	0.755415	0.207477	0.547938	2.7932	0.648366	5.53635	1.60383e-06	0.0278099	4.17984	chr5	N_Shore	TSS1500_5'UTR	NM_001008220;NM_006650	NA	CPLX2	No	No	No	No
cg07495405	0.752593	0.731399	0.436825	0.469273	0.498314	0.738145	0.44359	0.168269	0.466086	0.453023	0.726149	0.488742	cg07495405	0.428015	0.737071	-0.309056	0.459554	0.734772	-0.275218	-1.95292	0.171127	-5.27991	3.78809e-06	0.0490986	3.51414	chr18	Island	Body	NM_025135	NA	FHOD3	No	No	No	No
cg00973732	0.16021	0.150534	0.108986	0.0798703	0.0750285	0.148828	0.0767668	0.089758	0.0675291	0.124382	0.116521	0.0783714	cg00973732	0.0875865	0.144023	-0.0564368	0.0791208	0.149681	-0.0705602	-0.827563	-3.13974	-5.16987	5.46645e-06	0.0523823	3.22897	chr16	Island	Body	NM_001142864	NA	FAM38A	No	No	No	No
cg04270414	0.476992	0.475438	0.844729	0.837967	0.851054	0.455603	0.836406	0.833635	0.855847	0.849229	0.82561	0.841854	cg04270414	0.84384	0.558411	0.285429	0.843292	0.476215	0.367076	2.00759	1.76197	5.16206	5.61033e-06	0.0523823	3.20874	chr11	N_Shore	Body_TSS1500	NM_147777;NM_013306;NM_013299	NA	SNX15_SAC3D1	No	No	No	No
cg04517524	0.474004	0.474268	0.662985	0.626889	0.678906	0.524511	0.661238	0.615564	0.63738	0.635355	0.541454	0.611482	cg04517524	0.641225	0.503559	0.137666	0.636367	0.499389	0.136978	0.819129	0.655662	5.07964	7.37688e-06	0.0639565	2.99547	chr14	Island	Body	NM_016150	NA	ASB2	No	No	No	No
cg12743416	0.090018	0.10296	0.451927	0.440556	0.432945	0.0665015	0.0935873	0.522398	0.484897	0.477546	0.0946479	0.432171	cg12743416	0.417003	0.0885318	0.328472	0.446241	0.0923329	0.353908	2.78624	-1.54909	5.03509	8.55003e-06	0.0691857	2.88036	chr7	OpenSea	Body	NM_003852;NM_015905	NA	TRIM24	No	No	No	No
cg23517115	0.24034	0.75709	0.773146	0.783253	0.755312	0.213167	0.755396	0.819957	0.807572	0.768532	0.261477	0.813239	cg23517115	0.784551	0.368018	0.416532	0.7782	0.250908	0.527291	2.72377	1.03821	5.01436	9.15697e-06	0.0694659	2.82684	chr5	N_Shore	TSS1500	NR_024423	NA	LOC255167	No	No	No	No
cg13428749	0.108	0.113576	0.0809616	0.0787149	0.0801261	0.0905799	0.0731195	0.0650409	0.0673984	0.065894	0.0967808	0.0698994	cg13428749	0.0726444	0.102234	-0.0295898	0.0715095	0.10239	-0.0308809	-0.539203	-3.57874	-4.99572	9.73915e-06	0.0695364	2.77872	chr9	Island	TSS200	NM_152896	rs113392041	UHRF2	No	No	No	No
cg19726599	0.250806	0.650251	0.65857	0.737886	0.742889	0.231025	0.677202	0.791699	0.666159	0.742057	0.294441	0.643103	cg19726599	0.707446	0.356631	0.350815	0.707544	0.272624	0.434921	2.21215	0.501352	4.83408	1.6583e-05	0.0999547	2.36258	chr4	N_Shelf	Body	NM_198595;NM_001134647	NA	AFAP1	No	No	No	No
cg18771300	0.710102	0.491187	0.488088	0.430874	0.470483	0.646968	0.460906	0.448826	0.487086	0.497332	0.704245	0.465978	cg18771300	0.468697	0.638126	-0.169429	0.46823	0.675607	-0.207377	-1.02302	0.155699	-4.8081	1.80572e-05	0.0999547	2.2959	chr14	OpenSea	1stExon	NM_020663	NA	RHOJ	No	No	No	No
cg16369400	0.514529	0.51621	0.444937	0.444728	0.46411	0.500324	0.413447	0.437305	0.37248	0.417772	0.482834	0.416887	cg16369400	0.426458	0.503474	-0.0770157	0.427538	0.507426	-0.0798878	-0.448871	-0.261775	-4.78798	1.9287e-05	0.0999547	2.24429	chr17	N_Shore	Body	NM_016125	rs975547	RNFT1	No	No	No	No
cg02886208	0.594234	0.609547	0.732928	0.745361	0.739889	0.744249	0.793151	0.765029	0.743363	0.756683	0.642526	0.716059	cg02886208	0.749058	0.647639	0.101419	0.744362	0.626036	0.118326	0.687745	1.47448	4.76886	2.05316e-05	0.0999547	2.19529	chr11	Island	Body	NM_006108	NA	SPON1	No	No	No	No
cg18126320	0.487592	0.512777	0.418643	0.382078	0.455688	0.5309	0.372461	0.455128	0.381216	0.377309	0.475134	0.433131	cg18126320	0.409457	0.501601	-0.0921441	0.400361	0.500185	-0.099824	-0.539981	-0.380914	-4.76803	2.05875e-05	0.0999547	2.19316	chr1	OpenSea	Body	NM_016452;NM_006615	NA	CAPN9	No	No	No	No
cg22549408	0.614815	0.490323	0.480495	0.502475	0.413098	0.568521	0.450974	0.458232	0.431785	0.485323	0.650786	0.450297	cg22549408	0.459085	0.581111	-0.122026	0.454603	0.591668	-0.137065	-0.716064	0.0698574	-4.72441	2.37392e-05	0.109575	2.0815	chr18	N_Shore	TSS1500	NM_021127	NA	PMAIP1	No	No	No	No
cg25165144	0.281817	0.266156	0.779818	0.745282	0.766244	0.244436	0.255852	0.740208	0.756013	0.73148	0.285319	0.742341	cg25165144	0.689655	0.269432	0.420223	0.743812	0.273987	0.469825	2.64896	0.326236	4.68852	2.66849e-05	0.109575	1.98976	chr12	OpenSea	3'UTR	NM_173593	NA	B4GALNT3	No	No	No	No
cg07450021	0.451339	0.424226	0.575611	0.505252	0.553082	0.471865	0.520004	0.572928	0.573753	0.547399	0.505294	0.552209	cg07450021	0.55003	0.463181	0.0868491	0.552645	0.461602	0.0910434	0.503885	0.298659	4.68532	2.69641e-05	0.109575	1.9816	chr16	OpenSea	5'UTR	NM_014732	NA	KIAA0513	No	No	No	No
cg03620853	0.161509	0.208903	0.225576	0.271242	0.236273	0.196573	0.193826	0.266444	0.267677	0.30785	0.158827	0.282637	cg03620853	0.256441	0.181453	0.0749873	0.267061	0.179041	0.0880193	0.635813	-1.63029	4.67389	2.79855e-05	0.109575	1.95243	chr19	Island	TSS200	NM_030622	NA	CYP2S1	No	No	No	No
cg24816460	0.127821	0.118946	0.136633	0.181398	0.137766	0.111644	0.142651	0.174978	0.167051	0.162293	0.11264	0.183332	cg24816460	0.160763	0.117763	0.0429999	0.164672	0.115793	0.0488792	0.514205	-2.39875	4.61729	3.36321e-05	0.118556	1.80817	chr6	Island	TSS1500_Body	NM_004824;NR_026590	NA	CDYL	No	No	No	No
cg19787013	0.132463	0.130607	0.542623	0.58506	0.79025	0.547618	0.796835	0.55289	0.589696	0.562245	0.145071	0.592398	cg19787013	0.6265	0.23894	0.38756	0.587378	0.138767	0.448611	2.72709	-0.134972	4.61225	3.41862e-05	0.118556	1.79534	chr8	N_Shore	Body	NM_004260	NA	RECQL4	No	No	No	No
cg16969368	0.363164	0.319556	0.433815	0.436932	0.40111	0.307562	0.386409	0.456828	0.394148	0.382268	0.30658	0.434724	cg16969368	0.415779	0.324216	0.0915636	0.417462	0.313559	0.103903	0.570148	-0.611661	4.57886	3.80893e-05	0.128422	1.71043	chr17	Island	TSS200	NM_001166301;NM_024612	NA	DHX40	No	No	No	No
cg16956426	0.134634	0.185519	0.232212	0.204448	0.247189	0.161437	0.227716	0.265554	0.262523	0.207634	0.158756	0.181646	cg16956426	0.228615	0.160086	0.0685289	0.229964	0.160096	0.0698678	0.635865	-1.90656	4.54955	4.18743e-05	0.137368	1.63599	chr7	Island	Body_TSS1500	NM_001099400;NM_001099401;NM_001040152;NM_003919;NM_015068	NA	SGCE_PEG10	No	No	No	No
cg22998028	0.387209	0.368224	0.502033	0.461831	0.478678	0.407378	0.455375	0.492221	0.507625	0.474878	0.444503	0.4709	cg22998028	0.480443	0.401828	0.0786143	0.476778	0.397293	0.0794846	0.462812	-0.257479	4.52495	4.53328e-05	0.144704	1.57362	chr17	OpenSea	TSS200	NM_080863	NA	ASB16	No	No	No	No
cg16403360	0.273627	0.813646	0.794652	0.813962	0.779389	0.312212	0.747876	0.777313	0.791306	0.807588	0.270031	0.778366	cg16403360	0.786307	0.417379	0.368927	0.785347	0.29292	0.492428	2.34897	1.05458	4.50926	4.76833e-05	0.144704	1.53389	chr2	OpenSea	TSS200	NR_029629	NA	MIR216A	No	No	No	No
cg06988897	0.251937	0.26393	0.169234	0.117791	0.125406	0.243978	0.135435	0.111454	0.154955	0.221637	0.217295	0.119475	cg06988897	0.144423	0.244285	-0.0998612	0.130421	0.247957	-0.117537	-0.969024	-2.29723	-4.46498	5.49803e-05	0.15889	1.42192	chr16	Island	Body	NM_001142864	NA	FAM38A	No	No	No	No
cg07195224	0.319798	0.285523	0.228322	0.221882	0.196784	0.243552	0.222204	0.191518	0.233885	0.219766	0.326959	0.234245	cg07195224	0.218576	0.293958	-0.0753821	0.222043	0.30266	-0.0806175	-0.569093	-1.60009	-4.41334	6.48774e-05	0.166001	1.29171	chr1	OpenSea	TSS1500	NM_004833	NA	AIM2	No	No	No	No
cg23100979	0.124464	0.104705	0.077674	0.0731718	0.0819329	0.0973613	0.0852668	0.0769542	0.0606723	0.0852593	0.0797069	0.0566498	cg23100979	0.0746976	0.101559	-0.0268615	0.0773141	0.101033	-0.0237189	-0.481872	-3.50367	-4.39338	6.9153e-05	0.166001	1.24148	chr19	Island	TSS200	NM_152791	NA	ZNF555	No	No	No	No
cg05274323	0.225478	0.287159	0.377618	0.345473	0.292638	0.186999	0.280633	0.334494	0.381684	0.257952	0.216997	0.337668	cg05274323	0.32602	0.229158	0.0968619	0.336081	0.221238	0.114844	0.708541	-1.27013	4.39135	6.96047e-05	0.166001	1.23636	chr4	N_Shore	TSS1500	NM_001040101;NM_014392	NA	D4S234E	No	No	No	No
cg16011800	0.162726	0.126796	0.0957243	0.107044	0.0892193	0.116054	0.0919735	0.0916415	0.0817055	0.0712034	0.109192	0.0909483	cg16011800	0.0899325	0.128692	-0.0387596	0.0912949	0.121425	-0.0301301	-0.571575	-3.25731	-4.38813	7.03238e-05	0.166001	1.22827	chr17	Island	TSS1500_1stExon_5'UTR	NM_001098202;NM_006497;NM_006497	NA	HIC1	No	No	No	No
cg07537370	0.506395	0.532006	0.695009	0.595544	0.615668	0.525567	0.628001	0.58417	0.610547	0.639628	0.573151	0.611228	cg07537370	0.622474	0.53428	0.0881945	0.613448	0.528787	0.0846614	0.526487	0.569815	4.3845	7.11428e-05	0.166001	1.21916	chr2	Island	5'UTR_1stExon	NM_003353;NM_003353	NA	UCN	No	No	No	No
cg19612890	0.184174	0.188675	0.159336	0.136312	0.142682	0.168841	0.140098	0.118884	0.14065	0.115455	0.16792	0.132408	cg19612890	0.135728	0.177402	-0.0416743	0.138205	0.176507	-0.0383021	-0.4623	-2.52951	-4.37391	7.35905e-05	0.166001	1.19253	chr12	Island	TSS200	NM_006325	rs147215193	RAN	No	No	No	No
cg26093954	0.177428	0.134291	0.112947	0.112882	0.0981944	0.136619	0.116076	0.100697	0.0885237	0.078938	0.158554	0.0777047	cg26093954	0.0982453	0.151723	-0.0534779	0.0994455	0.147587	-0.0481411	-0.721732	-3.05206	-4.36954	7.46233e-05	0.166001	1.18156	chr3	Island	TSS1500_Body_5'UTR	NM_170713;NM_170714;NM_007182;NM_170712	NA	RASSF1	No	No	No	No
cg13626866	0.802639	0.792473	0.8382	0.850462	0.810694	0.767942	0.797419	0.835029	0.835666	0.840809	0.732784	0.817266	cg13626866	0.828193	0.773959	0.0542337	0.835347	0.780208	0.0551397	0.490793	2.16044	4.36523	7.56566e-05	0.166001	1.17074	chr11	N_Shore	TSS1500	NM_013265	NA	C11orf2	No	No	No	No
cg15501359	0.0913155	0.08439	0.119942	0.121629	0.105928	0.100349	0.12446	0.125278	0.137542	0.120743	0.0893814	0.122288	cg15501359	0.122226	0.0913591	0.0308671	0.121958	0.0903485	0.0316096	0.469456	-2.94496	4.36194	7.64544e-05	0.166001	1.16248	chr1	Island	TSS1500	NM_014774	rs1545206	KIAA0494	No	No	No	No
cg16878652	0.116	0.0991414	0.0809889	0.0762861	0.073981	0.111896	0.0925037	0.0942544	0.0881518	0.0955981	0.121828	0.0733079	cg16878652	0.084384	0.112216	-0.0278322	0.0845704	0.113948	-0.0293775	-0.459466	-3.38371	-4.36133	7.66022e-05	0.166001	1.16096	chr17	Island	1stExon_Body_5'UTR_TSS1500	NM_212492;NM_004127;NM_212492;NM_002917	NA	GPS1_RFNG	No	No	No	No
cg23606718	0.224877	0.220878	0.248304	0.319712	0.298325	0.245182	0.308865	0.34429	0.318489	0.313433	0.229202	0.260951	cg23606718	0.301546	0.230035	0.0715118	0.311149	0.227039	0.0841098	0.526054	-1.3469	4.35584	7.79551e-05	0.166001	1.14718	chr2	Island	5'UTR_1stExon	NM_152698;NM_001105194;NM_001105195;NM_001105194;NM_001105193;NM_001105195	NA	FAM123C	No	No	No	No
cg21154964	0.793114	0.851899	0.907286	0.883034	0.90325	0.851985	0.881392	0.875631	0.867927	0.897224	0.786181	0.902292	cg21154964	0.889755	0.820795	0.0689598	0.890129	0.822507	0.0676227	0.806963	2.81701	4.34261	8.13092e-05	0.170158	1.11401	chr7	Island	Body	NM_015052	NA	HECW1	No	No	No	No
cg05505459	0.317851	0.352756	0.117766	0.123536	0.197947	0.299647	0.251506	0.121447	0.201511	0.127134	0.240375	0.185918	cg05505459	0.165846	0.302657	-0.136812	0.156526	0.308749	-0.152223	-1.16884	-1.99944	-4.33719	8.27254e-05	0.170187	1.10042	chr1	N_Shore	Body	NR_027693	NA	C1orf170	No	No	No	No
cg04904099	0.123165	0.152826	0.194744	0.189572	0.170426	0.13582	0.174158	0.182484	0.155989	0.201146	0.132544	0.161658	cg04904099	0.178772	0.136089	0.0426833	0.178321	0.134182	0.0441387	0.466098	-2.31773	4.32116	8.70515e-05	0.176102	1.06028	chr16	N_Shore	TSS200	NM_001793	NA	CDH3	No	No	No	No
cg14459130	0.14435	0.142484	0.174187	0.187528	0.193528	0.159975	0.210467	0.199701	0.204299	0.243852	0.148934	0.191219	cg14459130	0.200598	0.148936	0.0516621	0.196615	0.146642	0.0499728	0.515464	-2.16192	4.2963	9.42024e-05	0.181972	0.998107	chr2	Island	TSS200	NM_001145250	rs72915559	SP9	No	No	No	No
cg23304886	0.162627	0.177653	0.156508	0.127401	0.131224	0.157015	0.147787	0.133583	0.118667	0.109716	0.15381	0.131179	cg23304886	0.132008	0.162776	-0.030768	0.131202	0.159821	-0.0286192	-0.359997	-2.72237	-4.29393	9.49154e-05	0.181972	0.992168	chr14	Island	TSS1500_Body	NM_005348;NM_001017963	NA	HSP90AA1	No	No	No	No
cg25412831	0.144341	0.110985	0.151522	0.20199	0.173763	0.123085	0.192437	0.215497	0.206956	0.205655	0.185794	0.191708	cg25412831	0.192441	0.141051	0.0513897	0.197213	0.133713	0.0635002	0.556743	-2.14753	4.27091	0.000102098	0.181972	0.934713	chr11	Island	Body_5'UTR_TSS1500_1stExon	NM_170731;NM_170732;NM_001143807;NM_001143806;NM_001143806;NM_170732;NM_001143805	NA	BDNF	No	No	No	No
cg26382848	0.113316	0.154538	0.0606023	0.05219	0.0929144	0.117198	0.092032	0.065692	0.083264	0.0831304	0.103269	0.0504584	cg26382848	0.0725355	0.12208	-0.0495449	0.0744112	0.115257	-0.0408459	-0.851553	-3.58667	-4.26981	0.000102453	0.181972	0.931973	chr14	Island	TSS200	NM_032876	NA	JUB	No	No	No	No
cg10140240	0.895144	0.906769	0.866214	0.831228	0.869684	0.889482	0.874749	0.850615	0.866688	0.855184	0.882607	0.855814	cg10140240	0.858772	0.8935	-0.0347284	0.861014	0.892313	-0.031299	-0.463786	2.7538	-4.26793	0.000103067	0.181972	0.92727	chr17	OpenSea	3'UTR_Body	NM_001012271;NM_001168;NM_001012270;NR_002219	NA	BIRC5_EPR1	No	No	No	No
cg27306777	0.36377	0.314102	0.188213	0.115519	0.0900386	0.318861	0.161535	0.0844864	0.353744	0.115215	0.26205	0.138633	cg27306777	0.155923	0.314696	-0.158773	0.127076	0.316482	-0.189406	-1.44976	-2.07978	-4.26254	0.000104839	0.181972	0.91384	chr5	Island	1stExon_5'UTR	NM_001031711;NM_001031711	NA	ERGIC1	No	No	No	No
cg09088965	0.516681	0.476256	0.627272	0.60421	0.670306	0.602517	0.616947	0.65029	0.611036	0.675609	0.562939	0.620331	cg09088965	0.6345	0.539598	0.0949018	0.623802	0.53981	0.0839916	0.567127	0.675383	4.26123	0.000105274	0.181972	0.91058	chr5	Island	1stExon	NM_018930	NA	PCDHB10	No	No	No	No
cg14006181	0.27472	0.335961	0.472019	0.379941	0.398725	0.367458	0.416228	0.459495	0.413083	0.415939	0.388427	0.417177	cg14006181	0.421576	0.341642	0.0799343	0.416084	0.35171	0.064374	0.497745	-0.528014	4.25307	0.000108026	0.181972	0.89025	chr14	Island	Body	NR_026731	rs17631065	C14orf23	No	No	No	No
cg10676527	0.0677225	0.072852	0.0632834	0.0550569	0.0581947	0.0802131	0.053905	0.0541164	0.0554816	0.0567843	0.0794179	0.0539316	cg10676527	0.0563442	0.0750514	-0.0187072	0.0552692	0.076135	-0.0208657	-0.441035	-4.00977	-4.2422	0.000111805	0.181972	0.863162	chr19	N_Shore	TSS200	NM_207291;NM_003367	NA	USF2	No	No	No	No
cg25719439	0.0830608	0.0778003	0.0503012	0.0447972	0.0599413	0.0797883	0.0449941	0.0447074	0.0501087	0.0712929	0.0614743	0.0587296	cg25719439	0.0531091	0.0755309	-0.0224219	0.050205	0.0787943	-0.0285893	-0.552005	-4.02329	-4.22306	0.000118769	0.181972	0.815553	chr16	Island	TSS1500_5'UTR_1stExon	NM_004913;NM_152287;NM_001113525;NM_001113525	NA	C16orf7_ZNF276	No	No	No	No
cg06080224	0.103328	0.107263	0.0896713	0.070357	0.0916479	0.108476	0.0843764	0.0689851	0.0835155	0.0706917	0.0972365	0.0803721	cg06080224	0.0799521	0.104076	-0.0241239	0.0819438	0.105296	-0.0233518	-0.425447	-3.38226	-4.21951	0.000120106	0.181972	0.806731	chr7	Island	5'UTR_1stExon	NM_001161520;NM_006348;NM_181581;NM_181733;NM_001161520;NM_006348;NM_181581;NM_181733	NA	COG5_DUS4L	No	No	No	No
cg12744859	0.536764	0.525414	0.633582	0.629686	0.536849	0.52367	0.622118	0.670299	0.577207	0.61597	0.55523	0.617941	cg12744859	0.612957	0.53527	0.077687	0.620029	0.531089	0.0889404	0.463027	0.656251	4.21785	0.000120736	0.181972	0.802607	chr17	Island	TSS200_3'UTR_Body	NR_033204;NM_002147;NR_033201;NR_033203;NR_033202	rs57183284	LOC404266_HOXB5	No	No	No	No
cg07157030	0.781488	0.48159	0.576654	0.478902	0.526283	0.775394	0.520934	0.526766	0.508286	0.503136	0.798296	0.477435	cg07157030	0.514799	0.709192	-0.194393	0.51461	0.778441	-0.263831	-1.29024	0.548325	-4.2079	0.000124581	0.181972	0.777903	chr14	OpenSea	5'UTR_1stExon	NM_020663;NM_020663	NA	RHOJ	No	No	No	No
cg13199429	0.392621	0.449275	0.462628	0.484232	0.575537	0.360937	0.492898	0.488334	0.525969	0.515925	0.44291	0.623697	cg13199429	0.521152	0.411436	0.109717	0.504411	0.417765	0.0866459	0.643917	-0.116856	4.20023	0.000127627	0.181972	0.758867	chr14	OpenSea	TSS1500	NM_020663	NA	RHOJ	No	No	No	No
cg26029682	0.0759695	0.0851053	0.1199	0.141708	0.0945313	0.0950828	0.111258	0.123429	0.12081	0.103346	0.0813033	0.119147	cg26029682	0.116766	0.0843652	0.032401	0.119524	0.0832043	0.0363194	0.516506	-2.96297	4.1932	0.000130487	0.181972	0.741405	chr1	Island	TSS200	NM_020440	NA	PTGFRN	No	No	No	No
cg15993027	0.754142	0.80663	0.915511	0.811679	0.895015	0.831515	0.911798	0.864391	0.916852	0.905637	0.736839	0.910859	cg15993027	0.891468	0.782281	0.109186	0.908248	0.780386	0.127862	1.22822	2.62081	4.18926	0.000132114	0.181972	0.731637	chr7	Island	Body	NM_015052	NA	HECW1	No	No	No	No
cg27404676	0.333266	0.214395	0.374804	0.430186	0.339139	0.319215	0.445935	0.449282	0.438426	0.441011	0.264987	0.373924	cg27404676	0.411588	0.282966	0.128623	0.434306	0.292101	0.142205	0.840145	-0.786548	4.17993	0.000136045	0.181972	0.708532	chrX	Island	TSS200	NM_001170574	NA	FAM46D	No	No	No	No
cg18530645	0.515232	0.494366	0.613984	0.668379	0.63677	0.573761	0.682779	0.668442	0.594456	0.722065	0.546324	0.632994	cg18530645	0.652484	0.532421	0.120063	0.652575	0.530778	0.121797	0.727366	0.838759	4.17425	0.000138496	0.181972	0.694458	chr19	Island	Body	NM_000528	NA	MAN2B1	No	No	No	No
cg18827107	0.583125	0.639712	0.577137	0.525737	0.514695	0.579645	0.541632	0.49045	0.526613	0.567882	0.62174	0.506488	cg18827107	0.531329	0.606055	-0.0747261	0.526175	0.602432	-0.0762575	-0.441586	0.289168	-4.16976	0.000140464	0.181972	0.683337	chr12	OpenSea	TSS1500	NM_005447	NA	RASSF9	No	No	No	No
cg01653005	0.2033	0.178543	0.141122	0.153039	0.172386	0.170882	0.13336	0.13376	0.130168	0.116522	0.181128	0.135635	cg01653005	0.139499	0.183463	-0.0439641	0.134697	0.179835	-0.0451377	-0.476527	-2.50902	-4.16499	0.000142586	0.181972	0.67152	chr17	Island	TSS200	NM_001142633	rs146189153	PIK3R5	No	No	No	No
cg10306192	0.0602121	0.0512817	0.849603	0.456974	0.459303	0.0560513	0.471057	0.485549	0.449867	0.0507532	0.0565352	0.471172	cg10306192	0.461785	0.0560201	0.405765	0.46518	0.0562932	0.408887	3.71221	-1.59259	4.1585	0.000145518	0.181972	0.655478	chr11	OpenSea	1stExon	NM_022122	NA	MMP27	No	No	No	No
cg05157251	0.182928	0.17558	0.135087	0.145068	0.119253	0.179982	0.160565	0.11576	0.122026	0.157892	0.239168	0.113819	cg05157251	0.133684	0.194415	-0.0607311	0.128556	0.181455	-0.0528985	-0.646171	-2.45834	-4.15679	0.000146303	0.181972	0.651233	chr18	N_Shore	TSS1500	NM_021127	NA	PMAIP1	No	No	No	No
cg13831459	0.244066	0.220306	0.195703	0.16231	0.168862	0.189243	0.156115	0.14431	0.134056	0.137769	0.183898	0.160803	cg13831459	0.157491	0.209378	-0.0518873	0.158459	0.204775	-0.0463156	-0.502848	-2.35278	-4.15668	0.000146354	0.181972	0.650959	chr10	Island	TSS1500	NM_031212	NA	SLC25A28	No	No	No	No
cg11834730	0.257185	0.224677	0.17273	0.177868	0.195581	0.225989	0.184121	0.138306	0.211043	0.171546	0.216746	0.165083	cg11834730	0.177035	0.231149	-0.0541146	0.175299	0.225333	-0.0500345	-0.489355	-2.09242	-4.15635	0.000146503	0.181972	0.650159	chr12	S_Shore	Body	NM_006312;NM_001077261	NA	NCOR2	No	No	No	No
cg16362592	0.317984	0.308806	0.417581	0.403343	0.397541	0.351271	0.409603	0.468458	0.419513	0.42372	0.382127	0.426063	cg16362592	0.420728	0.340047	0.0806806	0.418547	0.334628	0.0839196	0.49833	-0.625766	4.15544	0.000146924	0.181972	0.6479	chr7	N_Shelf	Body	NM_001166220;NM_001077653	NA	TBX20	No	No	No	No
cg08991401	0.164973	0.191466	0.160018	0.121318	0.0986279	0.159477	0.115	0.12595	0.0969115	0.106844	0.158683	0.128195	cg08991401	0.119108	0.16865	-0.0495417	0.118159	0.162225	-0.0440663	-0.598042	-2.76455	-4.15196	0.000148538	0.182113	0.639287	chr17	S_Shore	TSS1500	NM_001005408;NM_032442	NA	NEURL4	No	No	No	No
cg05757530	0.615607	0.581269	0.510033	0.498573	0.51918	0.547362	0.534056	0.471693	0.503685	0.53319	0.621367	0.494912	cg05757530	0.508165	0.591401	-0.0832363	0.506859	0.598438	-0.0915794	-0.488171	0.14928	-4.11935	0.00016451	0.197008	0.558781	chr16	OpenSea	5'UTR	NM_032206	NA	NLRC5	No	No	No	No
cg19131476	0.545774	0.59534	0.473372	0.458601	0.483916	0.583744	0.458736	0.489857	0.43643	0.454818	0.549182	0.556279	cg19131476	0.476501	0.56851	-0.0920087	0.466054	0.566463	-0.100409	-0.534557	0.0457336	-4.08837	0.000181225	0.210197	0.482489	chr11	OpenSea	Body	NM_138734;NM_138732;NM_015080	NA	NRXN2	No	No	No	No
cg07615236	0.234237	0.237557	0.42864	0.362791	0.384248	0.218469	0.374981	0.213612	0.372034	0.371795	0.191588	0.397626	cg07615236	0.363216	0.220463	0.142753	0.373507	0.226353	0.147154	0.997295	-1.16939	4.08436	0.000183504	0.210197	0.472639	chr19	OpenSea	Body	NM_001142555;NM_024876	NA	ADCK4	No	No	No	No
cg24706032	0.082392	0.0651994	0.0595473	0.0565716	0.0662813	0.0788093	0.0641665	0.0533515	0.0509058	0.0493456	0.0714369	0.054345	cg24706032	0.0568143	0.0744594	-0.0176451	0.0554583	0.0751231	-0.0196648	-0.418735	-3.91773	-4.08424	0.000183571	0.210197	0.472348	chr17	Island	5'UTR_1stExon	NM_001365;NM_001033859;NM_001033859;NM_000018;NM_001365;NM_000018	NA	DLG4_ACADVL	No	No	No	No
cg11424828	0.0945755	0.089531	0.107046	0.445172	0.178737	0.096249	0.370522	0.447835	0.293968	0.420445	0.087182	0.343334	cg11424828	0.325882	0.0918844	0.233998	0.356928	0.0920533	0.264875	2.1427	-1.9101	4.08124	0.000185298	0.210197	0.464968	chr8	Island	Body	NM_003970	NA	MYOM2	No	No	No	No
cg24499839	0.0624787	0.0697377	0.0443316	0.0450569	0.0468747	0.060775	0.0489374	0.0514033	0.0529979	0.0355756	0.068254	0.0586691	cg24499839	0.0479808	0.0653113	-0.0173305	0.047906	0.0653663	-0.0174603	-0.482518	-4.0706	-4.06783	0.000193203	0.210505	0.432027	chr1	N_Shore	Body_TSS1500	NR_028394;NM_001164556;NM_001164538;NM_018662;NM_001164555;NR_028397;NM_001164554;NM_001164552;NR_028393;NM_001164537;NR_028400;NM_001164551;NM_001164539;NR_028398;NM_001164540;NM_001164542;NM_001164548;NM_001012959;NM_001164547;NM_001164550;NM_001164546;NM_001012957;NM_001012958;NR_028399;NR_028395;NM_001164545;NM_001164549;NM_001164544;NR_028396;NM_001164553;NM_001164541	NA	TSNAX-DISC1_DISC1	No	No	No	No
cg08037664	0.63587	0.630274	0.528237	0.558846	0.55307	0.605778	0.47297	0.558333	0.593004	0.587965	0.64156	0.560338	cg08037664	0.551595	0.62837	-0.076775	0.558589	0.633072	-0.0744823	-0.458404	0.404435	-4.06498	0.000194924	0.210505	0.425034	chrX	N_Shore	Body_TSS1500	NM_000132;NM_001007524;NM_012151;NM_019863;NM_001007523	NA	F8_F8A3	No	No	No	No
cg11955491	0.624862	0.637189	0.596334	0.585037	0.619342	0.664472	0.583504	0.549746	0.589599	0.570123	0.65197	0.577334	cg11955491	0.583877	0.644623	-0.0607459	0.58427	0.644579	-0.060309	-0.370604	0.635591	-4.06345	0.00019586	0.210505	0.421261	chr8	OpenSea	3'UTR	NM_003970	NA	MYOM2	No	No	No	No
cg26848086	0.139041	0.116569	0.167277	0.163527	0.153606	0.134801	0.18666	0.190725	0.163723	0.192823	0.138166	0.161671	cg26848086	0.172502	0.132144	0.0403573	0.1655	0.136483	0.0290167	0.452163	-2.312	4.06229	0.000196568	0.210505	0.418413	chr11	Island	5'UTR	NM_001127612;NM_000280;NM_001604	NA	PAX6	No	No	No	No
cg14341289	0.572218	0.646308	0.556401	0.571491	0.559448	0.602051	0.569949	0.506335	0.52205	0.520812	0.652226	0.584681	cg14341289	0.548896	0.618201	-0.0693048	0.557925	0.624179	-0.0662546	-0.414637	0.424724	-4.05084	0.00020369	0.214987	0.390351	chr9	N_Shore	TSS1500	NM_001145313;NM_207647;NM_031919	rs35466455	FSD1L	No	No	No	No
cg07745373	0.343856	0.409391	0.602589	0.386607	0.497153	0.31951	0.457153	0.477733	0.533478	0.428041	0.342731	0.541986	cg07745373	0.490592	0.353872	0.136721	0.487443	0.343293	0.14415	0.817751	-0.262999	4.02924	0.000217828	0.222181	0.337438	chr11	S_Shore	Body	NM_015177	NA	DTX4	No	No	No	No
cg13708298	0.175145	0.18029	0.228007	0.196368	0.249291	0.193921	0.224373	0.240931	0.214703	0.276547	0.145066	0.198353	cg13708298	0.228572	0.173605	0.0549662	0.22619	0.177717	0.0484725	0.496092	-1.85929	4.02114	0.000223368	0.223563	0.317634	chr6	OpenSea	5'UTR	NM_014722	NA	FAM65B	No	No	No	No
cg25898146	0.206801	0.186592	0.220005	0.230121	0.290612	0.202893	0.248563	0.275404	0.260093	0.249131	0.199242	0.246056	cg25898146	0.252498	0.198882	0.0536159	0.248847	0.201068	0.0477795	0.440761	-1.68462	4.01921	0.000224708	0.223563	0.312917	chr8	OpenSea	TSS1500	NM_003970	NA	MYOM2	No	No	No	No
cg03701427	0.128666	0.118902	0.132639	0.178689	0.12975	0.108157	0.200933	0.167594	0.174193	0.169218	0.109089	0.147133	cg03701427	0.162519	0.116203	0.0463153	0.168406	0.113995	0.0544107	0.551252	-2.39617	4.01572	0.000227154	0.224159	0.30438	chr10	Island	TSS1500_5'UTR	NM_138812;NM_032372	NA	DYDC1_DYDC2	No	No	No	No
cg02079377	0.209908	0.160041	0.123501	0.120825	0.106602	0.154504	0.127243	0.126122	0.0975543	0.0850007	0.131284	0.119261	cg02079377	0.113264	0.163934	-0.0506706	0.120043	0.157273	-0.0372298	-0.610691	-2.85983	-4.01164	0.000230043	0.224971	0.294415	chr10	Island	TSS200	NM_213606	NA	SLC16A12	No	No	No	No
cg01588060	0.111681	0.110959	0.084606	0.094873	0.0790618	0.10316	0.0813998	0.0709301	0.0724034	0.0714247	0.0909011	0.0741691	cg01588060	0.0786085	0.104175	-0.025567	0.0766154	0.10706	-0.0304443	-0.448648	-3.38831	-4.00664	0.000233635	0.224971	0.282199	chr6	Island	5'UTR_1stExon	NM_001500;NM_001500	NA	GMDS	No	No	No	No
cg06197966	0.167165	0.153793	0.107165	0.123523	0.11555	0.160223	0.104702	0.0975585	0.129444	0.137455	0.156309	0.131449	cg06197966	0.118356	0.159373	-0.0410168	0.119537	0.158266	-0.0387293	-0.506583	-2.73657	-4.00177	0.000237181	0.224971	0.27032	chr10	OpenSea	5'UTR	NM_003174	NA	SVIL	No	No	No	No
cg27548075	0.585281	0.57754	0.632235	0.660053	0.636305	0.632765	0.659904	0.721284	0.679274	0.64854	0.563399	0.656856	cg27548075	0.661806	0.589746	0.07206	0.65838	0.581411	0.0769691	0.446931	0.898194	3.99467	0.000242451	0.224971	0.252992	chrX	Island	Body	NM_006986;NM_001005333;NM_001005332	NA	MAGED1	No	No	No	No
cg14076195	0.185993	0.209153	0.267398	0.274079	0.31978	0.201427	0.295571	0.202324	0.255251	0.280823	0.206244	0.331949	cg14076195	0.278397	0.200704	0.0776925	0.277451	0.203835	0.0736155	0.608686	-1.61842	3.99256	0.000244041	0.224971	0.247836	chr1	Island	TSS1500_TSS200	NM_005563;NM_203401;NM_001145454;NM_203399	NA	STMN1	No	No	No	No
cg08941173	0.495477	0.506033	0.545408	0.631574	0.53112	0.50678	0.596511	0.640113	0.634385	0.641926	0.514071	0.642832	cg08941173	0.607984	0.50559	0.102393	0.63298	0.506406	0.126573	0.605232	0.590684	3.98983	0.000246108	0.224971	0.241184	chr11	Island	5'UTR	NM_022062	NA	PKNOX2	No	No	No	No
cg18829411	0.482143	0.540599	0.437277	0.440293	0.475209	0.513375	0.450401	0.428739	0.433194	0.46984	0.574094	0.470189	cg18829411	0.450643	0.527553	-0.0769099	0.445347	0.526987	-0.0816399	-0.446019	-0.119712	-3.9893	0.000246512	0.224971	0.239892	chr21	S_Shore	TSS1500	NM_004965	NA	HMGN1	No	No	No	No
cg01118900	0.871759	0.867433	0.865269	0.828826	0.805623	0.877441	0.871579	0.824481	0.813942	0.825396	0.871683	0.842298	cg01118900	0.834677	0.872079	-0.0374024	0.827111	0.871721	-0.0446097	-0.420778	2.41052	-3.97588	0.000256942	0.230863	0.207212	chrX	N_Shore	TSS1500	NR_028407	NA	ARMCX4	No	No	No	No
cg19504605	0.620248	0.451071	0.745814	0.639318	0.725614	0.589665	0.612469	0.783303	0.767712	0.761504	0.527139	0.789742	cg19504605	0.728184	0.547031	0.181154	0.753659	0.558402	0.195257	1.17449	1.07619	3.95471	0.000274286	0.240011	0.155702	chr8	S_Shore	3'UTR	NM_173832	rs58721331	ZFP41	No	No	No	No
cg09606090	0.201314	0.159012	0.133965	0.139144	0.143188	0.13834	0.0666934	0.0807396	0.0790534	0.076831	0.152127	0.0918442	cg09606090	0.101432	0.162698	-0.0612658	0.0862919	0.155569	-0.0692774	-0.829526	-3.09591	-3.95158	0.000276939	0.240011	0.148112	chr17	Island	TSS200	NM_013323;NM_152244	rs4794453	SNX11	No	No	No	No
cg27518892	0.264187	0.258881	0.336149	0.284952	0.3128	0.267257	0.34592	0.302796	0.283811	0.315971	0.227335	0.320351	cg27518892	0.312844	0.254415	0.0584286	0.314385	0.261534	0.0528508	0.416118	-1.21911	3.9471	0.000280789	0.240011	0.137225	chr16	N_Shelf	5'UTR	NM_033212	NA	CCDC102A	No	No	No	No
cg27076454	0.207273	0.192747	0.19813	0.214582	0.229225	0.18509	0.215872	0.268832	0.324847	0.345185	0.16957	0.302875	cg27076454	0.262444	0.18867	0.0737736	0.249029	0.188919	0.0601103	0.592415	-1.7668	3.93517	0.000291289	0.241841	0.108274	chr2	Island	Body	NM_014914;NM_001037131	NA	AGAP1	No	No	No	No
cg12724827	0.735865	0.775781	0.761475	0.753912	0.788943	0.716495	0.794209	0.800464	0.785815	0.803594	0.730477	0.802924	cg12724827	0.786417	0.739655	0.0467624	0.791576	0.733171	0.058405	0.373665	1.76156	3.93473	0.000291681	0.241841	0.107215	chrX	S_Shelf	5'UTR	NM_006733	NA	CENPI	No	No	No	No
cg08757628	0.608193	0.576439	0.616495	0.673506	0.677023	0.567097	0.658995	0.621248	0.609398	0.658935	0.576748	0.634804	cg08757628	0.6438	0.582119	0.0616811	0.646869	0.576594	0.0702757	0.377641	0.653157	3.93265	0.000293558	0.241841	0.102155	chr11	N_Shelf	Body	NM_001165030;NM_015012;NR_028491	rs75027595	TMEM41B	No	No	No	No
cg07700741	0.599788	0.587327	0.65121	0.66408	0.650821	0.613786	0.686656	0.685433	0.659249	0.701329	0.609978	0.639806	cg07700741	0.667323	0.60272	0.0646032	0.661664	0.604883	0.0567813	0.404688	0.837303	3.92816	0.000297633	0.241841	0.0912838	chr17	OpenSea	TSS1500	NM_000526	NA	KRT14	No	No	No	No
cg25798771	0.171972	0.174574	0.117246	0.126207	0.149996	0.163368	0.12284	0.115991	0.139929	0.095054	0.141241	0.108318	cg25798771	0.121948	0.162789	-0.040841	0.120043	0.16767	-0.0476264	-0.493238	-2.6996	-3.92771	0.000298051	0.241841	0.0901778	chr10	Island	5'UTR	NM_145312	NA	ZNF485	No	No	No	No
cg12588470	0.208511	0.209917	0.157729	0.176298	0.135562	0.177763	0.142639	0.141486	0.122267	0.122068	0.18103	0.172765	cg12588470	0.146352	0.194305	-0.0479536	0.142062	0.19477	-0.052708	-0.500564	-2.45688	-3.92501	0.000300526	0.241841	0.0836579	chr4	Island	1stExon_5'UTR	NM_032906;NM_001042616;NM_001042616;NM_032906	rs114675900	PIGY	No	No	No	No
cg27260927	0.254472	0.283636	0.332596	0.331904	0.303854	0.29628	0.348424	0.353675	0.34897	0.431726	0.258607	0.322607	cg27260927	0.34672	0.273249	0.0734709	0.34051	0.271121	0.0693888	0.495067	-0.985538	3.92294	0.000302446	0.241841	0.0786334	chrX	Island	1stExon_5'UTR	NM_080737;NM_001129896;NM_080737	NA	SYTL4	No	No	No	No
cg14093570	0.128768	0.122655	0.0990584	0.0846894	0.111564	0.121034	0.089319	0.0840027	0.0724624	0.0868751	0.103302	0.076516	cg14093570	0.0880609	0.11894	-0.0308789	0.0857822	0.121845	-0.0360624	-0.490556	-3.24322	-3.9216	0.000303693	0.241841	0.0753895	chr1	Island	TSS200	NM_018994	NA	FBXO42	No	No	No	No
cg25233308	0.610903	0.583406	0.693524	0.617278	0.65036	0.575556	0.664078	0.648822	0.659388	0.641323	0.571093	0.622784	cg25233308	0.649695	0.58524	0.064455	0.649591	0.579481	0.0701098	0.39606	0.756372	3.91751	0.000307533	0.241841	0.0654816	chr11	S_Shelf	Body	NM_178864	NA	NPAS4	No	No	No	No
cg15731655	0.204866	0.207501	0.268602	0.23637	0.242732	0.235878	0.297422	0.291957	0.269072	0.283625	0.188961	0.229835	cg15731655	0.264952	0.209302	0.0556502	0.268837	0.206183	0.0626537	0.444347	-1.63304	3.91313	0.000311695	0.242518	0.0548819	chr12	N_Shelf	Body	NR_003716	NA	HOTAIR	No	No	No	No
cg11162118	0.10084	0.0970669	0.139611	0.134724	0.132618	0.111025	0.135837	0.12537	0.124029	0.130603	0.114919	0.165134	cg11162118	0.135991	0.105963	0.0300282	0.133671	0.105932	0.0277386	0.407514	-2.8781	3.90785	0.000316787	0.24336	0.042103	chr11	Island	5'UTR	NM_001127612	NA	PAX6	No	No	No	No
cg06192555	0.178478	0.157454	0.126988	0.158135	0.109935	0.177503	0.127572	0.125148	0.104785	0.106943	0.128783	0.100131	cg06192555	0.119955	0.160555	-0.0406001	0.117541	0.167479	-0.0499376	-0.491177	-2.7903	-3.90168	0.00032284	0.244249	0.0271767	chr16	Island	TSS200	NM_001109763	NA	GSG1L	No	No	No	No
cg09259772	0.395012	0.370603	0.440956	0.398473	0.421928	0.323863	0.393944	0.367443	0.408821	0.463181	0.0635421	0.400904	cg09259772	0.411956	0.288255	0.123701	0.404862	0.347233	0.0576296	1.06557	-0.61737	3.89992	0.000324581	0.244249	0.0229363	chr7	N_Shore	TSS1500	NM_212460;NM_001037164;NM_005738	rs116561187	ARL4A	No	No	No	No
cg14222245	0.561116	0.602796	0.637962	0.595491	0.649491	0.585674	0.691262	0.659837	0.66159	0.703502	0.590024	0.606503	cg14222245	0.650705	0.584903	0.0658022	0.654664	0.587849	0.0668149	0.407507	0.751461	3.89816	0.000326339	0.244249	0.0186764	chr19	Island	Body	NM_130786	NA	A1BG	No	No	No	No
cg10796679	0.135636	0.145034	0.0964648	0.101617	0.0981266	0.0932784	0.0860575	0.0822698	0.0861869	0.0730117	0.111191	0.0820111	cg10796679	0.0882181	0.121285	-0.0330666	0.0861222	0.123413	-0.037291	-0.499381	-3.23256	-3.8946	0.000329922	0.244249	0.0100657	chr12	Island	TSS200	NM_006817;NM_001034025;NM_138341	NA	ERP29_TMEM116	No	No	No	No
cg00502509	0.693627	0.693661	0.750192	0.725687	0.693546	0.653844	0.735105	0.727325	0.740992	0.718714	0.659221	0.722344	cg00502509	0.726738	0.675088	0.0516499	0.726506	0.676424	0.0500819	0.356328	1.33871	3.8944	0.000330115	0.244249	0.00960595	chr7	OpenSea	Body	NM_003550;NM_001013837;NM_001013836	NA	MAD1L1	No	No	No	No
cg02343503	0.135865	0.114596	0.0815948	0.0888247	0.098364	0.119045	0.114289	0.0898014	0.101742	0.0967818	0.111291	0.0848268	cg02343503	0.0945282	0.120199	-0.0256711	0.0932916	0.11682	-0.0235289	-0.391434	-3.1303	-3.89299	0.000331553	0.244249	0.00617786	chr5	Island	Body	NM_000591;NM_001040021	NA	CD14	No	No	No	No
cg05205351	0.304281	0.293579	0.231953	0.274439	0.26257	0.289847	0.257172	0.238507	0.263038	0.237802	0.335193	0.246162	cg05205351	0.251455	0.305725	-0.0542696	0.251667	0.29893	-0.0472631	-0.390615	-1.51028	-3.89122	0.000333348	0.244249	0.00191962	chr20	S_Shore	Body_TSS200_TSS1500	NM_006392;NR_003078;NR_027700;NR_002981	rs73576051	NOP56_SNORD110	No	No	No	No
cg24250902	0.739663	0.67107	0.767522	0.754678	0.784777	0.686686	0.787497	0.775605	0.744755	0.747747	0.752042	0.801911	cg24250902	0.770561	0.712365	0.058196	0.771564	0.713175	0.0583887	0.435476	1.66987	3.89054	0.000334042	0.244249	0.000279772	chr1	Island	3'UTR	NM_004481	NA	GALNT2	No	No	No	No
cg12726213	0.467138	0.443375	0.556493	0.534453	0.542488	0.486003	0.532552	0.516789	0.582915	0.593444	0.485635	0.539673	cg12726213	0.549851	0.470538	0.0793131	0.541081	0.476387	0.064694	0.459875	0.0860809	3.88197	0.000342924	0.246906	-0.0204133	chr8	OpenSea	5'UTR	NM_007013	NA	WWP1	No	No	No	No
cg03881775	0.205535	0.254574	0.268355	0.23626	0.289498	0.227793	0.288321	0.345144	0.284268	0.336266	0.232935	0.331206	cg03881775	0.297415	0.230209	0.0672055	0.288909	0.230364	0.0585455	0.496626	-1.30374	3.8762	0.000349027	0.248631	-0.0343235	chr3	Island	Body_TSS1500	NM_001168378;NR_033119;NM_032153;NM_001168379;NR_033118	NA	ZIC4	No	No	No	No
cg09021520	0.141488	0.140275	0.188007	0.185787	0.141001	0.165572	0.182768	0.187443	0.191892	0.193867	0.124748	0.212288	cg09021520	0.185382	0.14302	0.0423613	0.187725	0.140881	0.046844	0.446703	-2.21966	3.87503	0.000350277	0.248631	-0.0371421	chr1	Island	5'UTR	NM_004698	NA	PRPF3	No	No	No	No
cg00655071	0.0626251	0.11827	0.0622049	0.0481665	0.0563563	0.0685131	0.0480055	0.0387117	0.0543428	0.0544953	0.0616469	0.0410801	cg00655071	0.0504204	0.0777636	-0.0273432	0.0512546	0.0655691	-0.0143144	-0.627593	-4.09104	-3.87275	0.000352727	0.248915	-0.042639	chr15	Island	TSS200	NM_017661;NM_001002843;NM_001002844	NA	ZNF280D	No	No	No	No
cg18423568	0.0862482	0.0784363	0.0721987	0.0594148	0.0803282	0.0880228	0.0633543	0.0619285	0.0648044	0.0657122	0.087183	0.0599292	cg18423568	0.0659588	0.0849726	-0.0190138	0.0640793	0.0867156	-0.0226362	-0.40035	-3.75324	-3.86912	0.000356663	0.250237	-0.0513894	chr5	N_Shore	TSS200	NM_005859	NA	PURA	No	No	No	No
cg21087260	0.405735	0.363865	0.552851	0.476519	0.460198	0.366533	0.483307	0.455864	0.434397	0.449403	0.439914	0.460833	cg21087260	0.471671	0.394011	0.07766	0.460516	0.386134	0.0743821	0.459611	-0.343931	3.84973	0.000378405	0.25926	-0.0980482	chr4	OpenSea	Body	NM_000509;NM_021870	NA	FGG	No	No	No	No
cg23258320	0.0741584	0.0734387	0.0661633	0.0515731	0.0591422	0.0861825	0.0479956	0.0433698	0.0498242	0.0535939	0.0568621	0.0519403	cg23258320	0.0529503	0.0726604	-0.0197101	0.0517567	0.0737986	-0.0220419	-0.481877	-4.08714	-3.84818	0.000380203	0.25926	-0.101786	chr21	S_Shore	TSS200	NM_013329;NR_027873;NM_016631;NR_024623;NR_024622	NA	C21orf66_C21orf49	No	No	No	No
cg11674130	0.145271	0.145533	0.222211	0.190233	0.211473	0.179295	0.194404	0.263791	0.187821	0.240447	0.129507	0.183873	cg11674130	0.211782	0.149902	0.0618802	0.202939	0.145402	0.0575364	0.607239	-2.07288	3.84139	0.000388156	0.261642	-0.11811	chr22	OpenSea	5'UTR_1stExon	NM_015166;NM_139202;NM_139202	NA	MLC1	No	No	No	No
cg12603476	0.158903	0.161222	0.12196	0.127421	0.148995	0.166108	0.10655	0.0876209	0.0878582	0.0909732	0.125362	0.104885	cg12603476	0.109533	0.152899	-0.043366	0.105717	0.160062	-0.054345	-0.568541	-2.94618	-3.83942	0.000390491	0.261642	-0.122837	chr10	Island	5'UTR	NM_001128309;NM_030927	NA	TSPAN14	No	No	No	No
cg12583927	0.249031	0.26261	0.208621	0.220975	0.229088	0.244004	0.20161	0.174224	0.172283	0.184406	0.235094	0.191547	cg12583927	0.197844	0.247685	-0.0498404	0.196578	0.246517	-0.049939	-0.422268	-1.97709	-3.83327	0.000397867	0.261642	-0.137592	chr10	Island	TSS200	NM_194298	rs187741506	SLC16A9	No	No	No	No
cg00629382	0.769314	0.687345	0.784353	0.771485	0.818174	0.741688	0.77744	0.796681	0.799352	0.785101	0.721731	0.765802	cg00629382	0.787299	0.730019	0.0572791	0.784727	0.731709	0.0530175	0.449236	1.68053	3.83316	0.000398007	0.261642	-0.137869	chr8	OpenSea	Body	NM_001135671;NM_001135670;NM_012331	NA	MSRA	No	No	No	No
cg10023613	0.290413	0.26975	0.360037	0.321614	0.32139	0.273853	0.345628	0.360009	0.373835	0.31451	0.294346	0.378087	cg10023613	0.346889	0.282091	0.0647982	0.352819	0.282133	0.0706855	0.433243	-1.02829	3.83252	0.000398786	0.261642	-0.139411	chr17	OpenSea	5'UTR_1stExon	NM_080863;NM_080863	NA	ASB16	No	No	No	No
cg23445461	0.128268	0.12336	0.212412	0.137829	0.163084	0.112631	0.264101	0.172597	0.234815	0.238369	0.127006	0.147044	cg23445461	0.196282	0.122816	0.0734652	0.192505	0.125183	0.0673216	0.769317	-2.33488	3.8269	0.000405655	0.264718	-0.152878	chr5	Island	Body_TSS200	NM_018917;NM_002588;NM_003735;NM_032092;NM_018914;NM_018921;NM_018912;NM_018922;NM_018928;NM_018926;NM_018924;NM_032406;NM_018927;NM_018919;NM_032088;NM_018913;NM_018918;NM_003736;NM_018916;NM_018915;NM_018920;NM_018923;NM_018925;NM_032403	NA	PCDHGA4_PCDHGC3	No	No	No	No
cg27130364	0.311658	0.310304	0.198785	0.261235	0.230487	0.246774	0.210283	0.244202	0.217688	0.206321	0.267113	0.188032	cg27130364	0.219629	0.283962	-0.0643329	0.213985	0.288708	-0.0747228	-0.495697	-1.78165	-3.82384	0.000409454	0.265625	-0.160227	chr5	Island	1stExon_TSS1500_5'UTR	NM_001007527;NM_005983;NM_032637;NM_001007527	NA	LMBRD2_SKP2	No	No	No	No
cg21667215	0.500614	0.523932	0.452958	0.459588	0.416846	0.484475	0.413227	0.380335	0.447788	0.447365	0.489735	0.440018	cg21667215	0.432266	0.499689	-0.0674235	0.443691	0.495174	-0.051483	-0.392666	-0.31892	-3.81506	0.000420528	0.265625	-0.181268	chr22	N_Shelf	Body	NM_001080843;NM_000854	rs76853009	GSTT2B_GSTT2	No	No	No	No
cg16949923	0.121446	0.110285	0.100345	0.0948152	0.0861996	0.115118	0.0831705	0.0886123	0.071238	0.096001	0.114655	0.088009	cg16949923	0.0885488	0.115376	-0.0268271	0.0883106	0.114886	-0.0265758	-0.430894	-3.18845	-3.811	0.000425743	0.265625	-0.190985	chrX	Island	TSS200_1stExon_5'UTR	NM_001145951;NM_004085;NM_004085	NA	TIMM8A	No	No	No	No
cg03016991	0.081859	0.0726439	0.111419	0.108552	0.0872919	0.0847709	0.0989563	0.0963195	0.106883	0.111362	0.071804	0.104504	cg03016991	0.103161	0.0777695	0.0253916	0.105694	0.0772515	0.0284424	0.447321	-3.25226	3.80642	0.000431714	0.265625	-0.201966	chr12	Island	5'UTR	NM_014325	NA	CORO1C	No	No	No	No
cg03375833	0.477689	0.537236	0.394329	0.399218	0.376932	0.485379	0.410555	0.390523	0.401328	0.410347	0.424573	0.397306	cg03375833	0.397567	0.481219	-0.0836522	0.398262	0.481534	-0.0832724	-0.490734	-0.440798	-3.80322	0.000435921	0.265625	-0.209611	chr3	OpenSea	Body	NM_001025930	NA	TTLL3	No	No	No	No
cg10741025	0.24282	0.242151	0.272766	0.27863	0.289895	0.236771	0.283031	0.293638	0.331374	0.293788	0.187944	0.299653	cg10741025	0.292847	0.227421	0.0654256	0.291767	0.239461	0.0523059	0.497939	-1.3686	3.80217	0.000437312	0.265625	-0.212123	chr14	Island	Body	NM_006194	NA	PAX9	No	No	No	No
cg08222399	0.146332	0.167136	0.145912	0.160751	0.134775	0.160929	0.0968012	0.124037	0.107957	0.0981301	0.165857	0.101285	cg08222399	0.121206	0.160063	-0.0388572	0.115997	0.163393	-0.0473956	-0.488242	-2.70845	-3.80147	0.000438247	0.265625	-0.213807	chr5	N_Shore	TSS200	NM_012334	NA	MYO10	No	No	No	No
cg21585409	0.609829	0.592363	0.677644	0.654804	0.735684	0.636176	0.693981	0.668288	0.640856	0.655046	0.601591	0.651052	cg21585409	0.672169	0.60999	0.0621795	0.661667	0.60571	0.0559569	0.394515	0.886841	3.79901	0.000441526	0.265625	-0.219684	chr7	S_Shelf	Body	NM_016003;NM_001033519;NM_015610;NM_001033520;NM_001033518	NA	WIPI2	No	No	No	No
cg03457142	0.484118	0.392539	0.635164	0.598554	0.588857	0.498288	0.497522	0.630269	0.515316	0.553078	0.48666	0.550109	cg03457142	0.571109	0.465401	0.105707	0.570968	0.485389	0.0855787	0.619084	0.304223	3.79853	0.000442163	0.265625	-0.22082	chr3	S_Shore	TSS1500	NM_001134649;NM_173359	NA	EIF4E3	No	No	No	No
cg22692511	0.341316	0.284718	0.426595	0.408234	0.407927	0.34708	0.372699	0.381626	0.35616	0.375575	0.254889	0.422714	cg22692511	0.393941	0.307001	0.0869406	0.394777	0.313017	0.0817601	0.561114	-0.758134	3.7978	0.000443143	0.265625	-0.222566	chr11	OpenSea	TSS200	NM_003186;NM_001001522	NA	TAGLN	No	No	No	No
cg00031346	0.422952	0.494809	0.341235	0.386142	0.397947	0.427972	0.342116	0.347295	0.422634	0.400492	0.481851	0.397165	cg00031346	0.379378	0.456896	-0.0775178	0.391654	0.454911	-0.0632578	-0.462476	-0.653092	-3.79777	0.000443183	0.265625	-0.222636	chr6	N_Shore	Body	NM_024919	NA	FRMD1	No	No	No	No
cg02031303	0.177582	0.185471	0.148341	0.120427	0.165538	0.172241	0.146517	0.14038	0.130738	0.132126	0.170329	0.153118	cg02031303	0.142148	0.176406	-0.0342578	0.143449	0.174912	-0.0314631	-0.37578	-2.49809	-3.79653	0.000444865	0.265625	-0.225623	chr17	N_Shelf	5'UTR	NM_001143804;NM_178500	NA	PHOSPHO1	No	No	No	No
cg02218809	0.169703	0.180587	0.111894	0.121074	0.124665	0.131754	0.119229	0.128258	0.129499	0.139339	0.152714	0.118493	cg02218809	0.124056	0.15869	-0.0346333	0.12287	0.161208	-0.0383389	-0.406435	-2.68905	-3.79562	0.000446088	0.265625	-0.227787	chr16	Island	TSS200	NM_001083613;NM_194280	NA	TMEM219	No	No	No	No
cg25565376	0.161714	0.130708	0.188451	0.179029	0.163791	0.166458	0.178304	0.187818	0.213634	0.228892	0.133986	0.184998	cg25565376	0.190615	0.148216	0.0423985	0.186408	0.14785	0.0385585	0.437979	-2.20707	3.79247	0.000450367	0.265625	-0.235313	chr6	Island	TSS200	NM_017421	rs9376138	COQ3	No	No	No	No
cg17920789	0.624375	0.643657	0.55871	0.606251	0.528952	0.627363	0.588535	0.523937	0.568282	0.53791	0.681972	0.610486	cg17920789	0.565383	0.644342	-0.0789589	0.563496	0.63551	-0.0720142	-0.47845	0.472691	-3.79055	0.000453001	0.265625	-0.23991	chr13	OpenSea	Body	NM_015116;NM_001164213;NM_001164211	NA	LRCH1	No	No	No	No
cg22956310	0.20038	0.18199	0.126081	0.175584	0.136921	0.199339	0.161671	0.133781	0.132365	0.128943	0.158061	0.137817	cg22956310	0.141645	0.184943	-0.0432971	0.135351	0.190664	-0.055313	-0.461948	-2.50722	-3.78693	0.000457992	0.266857	-0.24855	chr2	Island	TSS1500	NM_004036	NA	ADCY3	No	No	No	No
cg00776430	0.0949346	0.123089	0.120026	0.156078	0.127766	0.110691	0.161185	0.129738	0.160805	0.187967	0.0882407	0.129682	cg00776430	0.146656	0.104239	0.042417	0.142908	0.102813	0.0400952	0.559386	-2.68082	3.78585	0.000459499	0.266857	-0.251139	chrX	Island	TSS200	NM_022117	NA	TSPYL2	No	No	No	No
cg14237746	0.334388	0.337463	0.253131	0.284323	0.226141	0.313443	0.23865	0.263541	0.240587	0.224264	0.305722	0.259779	cg14237746	0.248802	0.322754	-0.0739522	0.246859	0.323916	-0.0770569	-0.527677	-1.50635	-3.77916	0.000468893	0.270006	-0.267093	chr17	S_Shore	TSS1500	NM_024016	rs3809781	HOXB8	No	No	No	No
cg13492826	0.751047	0.759503	0.714645	0.684111	0.683517	0.772464	0.672094	0.751267	0.711549	0.674187	0.763276	0.620072	cg13492826	0.68893	0.761573	-0.0726423	0.683814	0.76139	-0.0775753	-0.521273	1.36908	-3.77742	0.000471372	0.270006	-0.27125	chr15	N_Shelf	Body	NM_024490	NA	ATP10A	No	No	No	No
cg05200037	0.402546	0.471702	0.528876	0.536588	0.533765	0.499793	0.522542	0.61353	0.571735	0.585327	0.457462	0.50552	cg05200037	0.549735	0.457876	0.0918593	0.535176	0.464582	0.0705943	0.534654	0.206564	3.77588	0.000473569	0.270006	-0.274916	chr6	Island	Body	NM_207360	NA	ZC3H12D	No	No	No	No
cg24853644	0.08071	0.0599444	0.0561706	0.0410353	0.0483676	0.0569113	0.0507429	0.0541851	0.0460181	0.0468362	0.0559426	0.0403125	cg24853644	0.0479585	0.0633771	-0.0154185	0.0476019	0.0584279	-0.010826	-0.418018	-4.30606	-3.77454	0.000475503	0.270006	-0.278128	chr8	S_Shore	5'UTR	NM_032205;NM_016018;NM_198513	NA	PHF20L1	No	No	No	No
cg25390658	0.144198	0.151578	0.201684	0.169147	0.170872	0.148649	0.169008	0.22294	0.175357	0.2161	0.14182	0.173804	cg25390658	0.187364	0.146561	0.040803	0.174581	0.146423	0.0281572	0.417201	-2.19816	3.77286	0.000477917	0.270006	-0.28212	chr7	OpenSea	Body_1stExon_5'UTR	NM_033157;NM_033140;NM_033140;NM_033139;NM_033139;NM_033138;NM_004342	rs114103910	CALD1	No	No	No	No
cg04420752	0.840379	0.839632	0.873883	0.858361	0.885278	0.853522	0.872447	0.870941	0.852175	0.848599	0.646761	0.851885	cg04420752	0.864196	0.795073	0.0691227	0.864651	0.840006	0.0246452	0.625784	2.54951	3.77262	0.000478269	0.270006	-0.282701	chr14	OpenSea	3'UTR	NM_020834	NA	HOMEZ	No	No	No	No
cg04771100	0.4681	0.461402	0.52691	0.55516	0.479971	0.464312	0.515791	0.61918	0.537284	0.511978	0.453606	0.543991	cg04771100	0.536283	0.461855	0.0744283	0.532097	0.462857	0.0692398	0.431961	0.153996	3.76879	0.000483835	0.271406	-0.291822	chr8	Island	Body	NM_153692	NA	HTRA4	No	No	No	No
cg21751245	0.780154	0.79101	0.824454	0.808373	0.833242	0.785292	0.83091	0.861104	0.869022	0.822659	0.784427	0.809847	cg21751245	0.832451	0.785221	0.0472305	0.827682	0.78486	0.0428218	0.453625	2.19903	3.76785	0.000485221	0.271406	-0.294077	chr7	OpenSea	Body	NM_001013258;NM_213603	NA	ZNF789	No	No	No	No
cg03062760	0.346509	0.350982	0.252116	0.0902158	0.0773398	0.333145	0.0827591	0.0822563	0.0907203	0.323204	0.305397	0.106311	cg03062760	0.138115	0.334008	-0.195893	0.0904681	0.339827	-0.249359	-1.86435	-2.24849	-3.76338	0.000491811	0.273831	-0.304711	chr16	Island	Body	NM_001142864	rs11643304	FAM38A	No	No	No	No
cg07792478	0.378798	0.412281	0.493669	0.480173	0.422791	0.401588	0.487048	0.513206	0.507091	0.483827	0.372431	0.438265	cg07792478	0.478259	0.391275	0.0869841	0.485438	0.390193	0.0952443	0.512185	-0.196143	3.76124	0.000495001	0.274348	-0.309807	chr8	Island	TSS1500	NR_029669	NA	MIR124-2	No	No	No	No
cg03181248	0.0946159	0.0907019	0.134383	0.124377	0.137193	0.108784	0.133456	0.137597	0.142978	0.144776	0.117485	0.152414	cg03181248	0.138397	0.102897	0.0355	0.137395	0.1017	0.0356949	0.491342	-2.78904	3.75595	0.000502983	0.277505	-0.322417	chr2	Island	TSS200	NM_001145250	NA	SP9	No	No	No	No
cg24131891	0.157413	0.159528	0.135326	0.116866	0.132321	0.134185	0.138053	0.111984	0.112843	0.096481	0.147763	0.0990632	cg24131891	0.117867	0.149722	-0.031855	0.114854	0.152588	-0.0377336	-0.406558	-2.79304	-3.75425	0.000505573	0.277603	-0.326465	chr5	Island	Body	NM_007286	NA	SYNPO	No	No	No	No
cg13801656	0.682931	0.658571	0.768308	0.762383	0.77257	0.737388	0.731338	0.730862	0.737988	0.765238	0.687689	0.723846	cg13801656	0.749067	0.691645	0.0574218	0.750186	0.68531	0.0648754	0.410569	1.45836	3.75283	0.000507736	0.277603	-0.32983	chr9	OpenSea	Body	NM_017913	NA	CDC37L1	No	No	No	No
cg18464137	0.22484	0.180366	0.181125	0.169393	0.147128	0.225959	0.153268	0.164168	0.159276	0.177343	0.203184	0.167572	cg18464137	0.164909	0.208587	-0.0436782	0.16587	0.214012	-0.0481418	-0.413885	-2.17409	-3.74919	0.000513338	0.278743	-0.33848	chr7	OpenSea	TSS200	NM_012431	NA	SEMA3E	No	No	No	No
cg08293324	0.572298	0.623901	0.506508	0.532831	0.510628	0.560007	0.477296	0.512129	0.444582	0.480985	0.542555	0.551614	cg08293324	0.502072	0.57469	-0.0726186	0.508568	0.566153	-0.057585	-0.424183	0.16086	-3.7484	0.000514563	0.278743	-0.340358	chr15	N_Shore	TSS1500	NM_003246	NA	THBS1	No	No	No	No
cg19700087	0.340879	0.325614	0.417786	0.408625	0.4017	0.299632	0.353213	0.396222	0.400891	0.387018	0.339214	0.372331	cg19700087	0.392223	0.326335	0.0658888	0.398557	0.332414	0.0661429	0.414183	-0.735153	3.74585	0.000518547	0.278743	-0.346437	chr12	OpenSea	Body	NM_133448	NA	TMEM132D	No	No	No	No
cg00762326	0.0917698	0.0779107	0.0672824	0.0655217	0.067787	0.0917638	0.0493723	0.0541225	0.0543369	0.0571006	0.0633658	0.0618682	cg00762326	0.059674	0.0812025	-0.0215286	0.0594844	0.0848372	-0.0253528	-0.470392	-3.99362	-3.73973	0.000528193	0.278743	-0.360965	chr19	Island	TSS200	NM_001033930;NM_003333	NA	UBA52	No	No	No	No
cg06603377	0.503852	0.545027	0.56799	0.623057	0.59856	0.549418	0.635895	0.667981	0.651249	0.644248	0.556506	0.636315	cg06603377	0.628162	0.538701	0.089461	0.636105	0.547223	0.0888822	0.535145	0.64658	3.73641	0.000533507	0.280329	-0.368855	chr14	Island	Body	NM_005197;NM_001085471	NA	FOXN3	No	No	No	No
cg13092901	0.214014	0.238111	0.200853	0.22305	0.167083	0.269398	0.171431	0.167542	0.184706	0.138342	0.254366	0.185288	cg13092901	0.179787	0.243972	-0.0641851	0.178069	0.246239	-0.0681699	-0.565299	-2.01315	-3.73282	0.000539316	0.28216	-0.377391	chr22	Island	Body_TSS1500	NM_001113756;NM_001169109;NM_005138;NM_001953;NM_001113755;NM_001169110;NM_001169111	NA	TYMP_SCO2	No	No	No	No
cg04304705	0.285983	0.234837	0.299425	0.248255	0.277596	0.236413	0.3527	0.377415	0.349363	0.335132	0.233082	0.318769	cg04304705	0.319832	0.247579	0.0722531	0.32695	0.235625	0.0913251	0.510489	-1.2055	3.73036	0.000543324	0.283037	-0.383227	chr22	Island	TSS1500	NM_001082967	NA	FAM19A5	No	No	No	No
cg03065202	0.0451513	0.0482881	0.0723576	0.0749559	0.0499083	0.0526206	0.0558861	0.0750992	0.0574392	0.0571879	0.0421907	0.0611487	cg03065202	0.0629979	0.0470627	0.0159352	0.059294	0.0467197	0.0125743	0.434867	-4.04669	3.72229	0.000556679	0.288409	-0.402365	chr22	S_Shore	Body	NM_001135911;NM_052880	NA	PIK3IP1	No	No	No	No
cg15111469	0.325258	0.337278	0.567286	0.454748	0.499215	0.375063	0.465578	0.593883	0.56776	0.61457	0.439794	0.369012	cg15111469	0.516506	0.369348	0.147158	0.533251	0.356171	0.17708	0.874007	-0.170046	3.72016	0.000560258	0.288409	-0.407416	chr5	S_Shore	TSS1500	NM_002317	NA	LOX	No	No	No	No
cg23786747	0.874399	0.859112	0.759313	0.68398	0.675573	0.698776	0.701416	0.73352	0.702007	0.692833	0.800491	0.696872	cg23786747	0.705689	0.808194	-0.102505	0.699144	0.829801	-0.130657	-0.889878	1.64696	-3.71986	0.000560765	0.288409	-0.408129	chr10	OpenSea	5'UTR_Body	NM_199452;NM_199451	NA	ZNF365	No	No	No	No
cg09575114	0.0531572	0.0559375	0.062309	0.065661	0.0605935	0.0500982	0.0701105	0.0743649	0.0576812	0.0691627	0.0439505	0.0641661	cg09575114	0.0655061	0.0507858	0.0147203	0.0649135	0.0516277	0.0132859	0.391099	-3.95005	3.71119	0.000575559	0.294063	-0.428651	chr9	S_Shelf	TSS200	NM_001039395	NA	C9orf68	No	No	No	No
cg14877637	0.420303	0.417539	0.545519	0.456481	0.459287	0.337734	0.534769	0.530819	0.450724	0.51237	0.435113	0.447646	cg14877637	0.492202	0.402672	0.0895297	0.485829	0.418921	0.0669078	0.527815	-0.250854	3.70733	0.000582281	0.294063	-0.437801	chr8	N_Shore	TSS1500	NM_001695	NA	ATP6V1C1	No	No	No	No
cg05673214	0.616332	0.651379	0.763393	0.780859	0.696059	0.726726	0.748492	0.745022	0.73511	0.767773	0.685263	0.760726	cg05673214	0.749679	0.669925	0.0797543	0.754609	0.668321	0.0862879	0.558344	1.48753	3.70493	0.000586495	0.294063	-0.443484	chr16	Island	3'UTR	NM_153350	NA	FBXL16	No	No	No	No
cg03762483	0.0837026	0.0917172	0.112073	0.128345	0.100361	0.0976251	0.12233	0.151246	0.137292	0.117265	0.0936702	0.120697	cg03762483	0.123701	0.0916788	0.0320225	0.121514	0.0926937	0.0288199	0.476529	-2.87453	3.70455	0.000587151	0.294063	-0.444365	chr16	Island	5'UTR	NM_001134407;NM_000833;NM_001134408	NA	GRIN2A	No	No	No	No
cg26981809	0.565503	0.51671	0.572644	0.648384	0.602184	0.564637	0.633236	0.655052	0.66856	0.65002	0.613433	0.679006	cg26981809	0.638636	0.565071	0.073565	0.649202	0.56507	0.0841319	0.445848	0.789037	3.70375	0.000588566	0.294063	-0.446261	chr17	Island	Body	NM_014726	NA	TBKBP1	No	No	No	No
cg24638131	0.133897	0.128491	0.14545	0.169555	0.19259	0.145277	0.162815	0.147637	0.175985	0.177622	0.130893	0.182766	cg24638131	0.169303	0.134639	0.0346632	0.17277	0.132395	0.0403751	0.385113	-2.33885	3.69539	0.000603524	0.294063	-0.466039	chr1	Island	5'UTR	NM_017891	rs72892220	C1orf159	No	No	No	No
cg25994622	0.767261	0.588187	0.762303	0.793149	0.818614	0.636202	0.845657	0.825991	0.823604	0.829144	0.803765	0.82061	cg25994622	0.814884	0.698854	0.11603	0.822107	0.701732	0.120375	0.879897	1.90182	3.69029	0.000612811	0.294063	-0.478072	chr19	Island	Body	NM_052890	NA	PGLYRP2	No	No	No	No
cg25867726	0.0716135	0.0724491	0.0584054	0.0427864	0.0485367	0.0677016	0.0497114	0.0609527	0.0582228	0.0542759	0.0621826	0.0532609	cg25867726	0.053269	0.0684867	-0.0152177	0.0537684	0.0696576	-0.0158891	-0.39177	-3.99938	-3.68986	0.0006136	0.294063	-0.479086	chr19	Island	TSS200	NM_018381	NA	C19orf66	No	No	No	No
cg22809920	0.64875	0.679107	0.781308	0.752391	0.755311	0.692465	0.665561	0.763635	0.743398	0.774484	0.700503	0.742755	cg22809920	0.747355	0.680206	0.0671494	0.753851	0.685786	0.0680654	0.483561	1.48327	3.68933	0.000614584	0.294063	-0.480348	chr20	Island	1stExon_5'UTR	NM_014276;NM_003833;NM_030592;NM_014276;NM_030590	NA	RBPJL_MATN4	No	No	No	No
cg13739417	0.0707831	0.0821	0.103327	0.0809016	0.0899303	0.0614144	0.0793284	0.101343	0.099087	0.106185	0.0835341	0.0913663	cg13739417	0.0939335	0.0744579	0.0194756	0.0952266	0.0764415	0.0187851	0.36926	-3.2992	3.68881	0.000615536	0.294063	-0.481567	chr2	OpenSea	TSS200_5'UTR	NM_001557;NM_001168298	rs17844672	CXCR2	No	No	No	No
cg02895447	0.409572	0.500608	0.568608	0.502864	0.557375	0.47279	0.568633	0.578537	0.495517	0.56337	0.444796	0.605056	cg02895447	0.554995	0.456942	0.0980532	0.565989	0.458793	0.107195	0.570337	0.160798	3.68796	0.00061712	0.294063	-0.483593	chr11	S_Shore	Body	NM_004200	NA	SYT7	No	No	No	No
cg22007726	0.12896	0.12796	0.117374	0.0911456	0.0840587	0.0925067	0.0748599	0.0761441	0.078182	0.0776818	0.0880254	0.075265	cg22007726	0.0843389	0.109363	-0.0250241	0.0779319	0.110233	-0.0323013	-0.408396	-3.4264	-3.68699	0.00061891	0.294063	-0.485875	chr6	Island	1stExon_5'UTR_TSS200	NM_006929;NM_006929;NM_002904	NA	SKIV2L_RDBP	No	No	No	No
cg21316772	0.179302	0.206927	0.162351	0.178627	0.156858	0.224003	0.160217	0.161544	0.170047	0.171351	0.226832	0.158997	cg21316772	0.164999	0.209266	-0.0442672	0.161948	0.215465	-0.0535176	-0.416937	-2.1616	-3.68626	0.000620255	0.294063	-0.487585	chr9	Island	TSS1500	NM_001497	NA	B4GALT1	No	No	No	No
cg10363661	0.163247	0.14342	0.124019	0.142773	0.127029	0.145509	0.121533	0.105402	0.112125	0.101276	0.155984	0.1046	cg10363661	0.117345	0.15204	-0.0346953	0.116829	0.150746	-0.0339173	-0.438336	-2.79254	-3.68503	0.00062256	0.294063	-0.490508	chr16	Island	TSS1500	NM_153636;NM_014427	NA	CPNE7	No	No	No	No
cg21100167	0.575208	0.535374	0.51149	0.450984	0.536789	0.557425	0.458712	0.458724	0.460865	0.480565	0.511851	0.457562	cg21100167	0.476961	0.544964	-0.0680028	0.459794	0.546399	-0.0866049	-0.394054	-0.0301193	-3.68481	0.000622964	0.294063	-0.491019	chr21	S_Shore	Body	NM_020528;NM_001130141	NA	PCBP3	No	No	No	No
cg05555207	0.143285	0.189872	0.175857	0.204427	0.190138	0.147827	0.195048	0.20343	0.213857	0.208996	0.167406	0.227321	cg05555207	0.202384	0.162098	0.0402866	0.203928	0.157617	0.0463115	0.396465	-2.08618	3.68165	0.000628888	0.294063	-0.498478	chr12	Island	TSS1500	NM_080717;NM_000192	NA	TBX5	No	No	No	No
cg09342697	0.305346	0.27993	0.338889	0.218153	0.204865	0.308751	0.201739	0.233004	0.205509	0.224575	0.356557	0.229143	cg09342697	0.231985	0.312646	-0.0806614	0.221364	0.307048	-0.0856841	-0.603437	-1.50861	-3.68111	0.000629903	0.294063	-0.499748	chr19	OpenSea	TSS1500	NM_033317;NM_001126057;NM_001126058;NM_001126056	NA	DMKN	No	No	No	No
cg20276947	0.0927659	0.0907758	0.0495683	0.0553643	0.0649235	0.06836	0.0728963	0.0514791	0.0656556	0.0595673	0.0715833	0.0504723	cg20276947	0.0587408	0.0808712	-0.0221304	0.0574658	0.0811795	-0.0237137	-0.495062	-3.81649	-3.67965	0.000632658	0.294217	-0.503186	chr17	Island	TSS1500	NM_004104	NA	FASN	No	No	No	No
cg21322819	0.269473	0.24719	0.208813	0.198724	0.181545	0.218527	0.19064	0.190704	0.162046	0.168003	0.222669	0.193169	cg21322819	0.186705	0.239465	-0.0527593	0.190672	0.234929	-0.0442573	-0.455399	-2.02365	-3.67744	0.000636854	0.295038	-0.508395	chr15	Island	Body_TSS1500	NR_027073;NM_001130136;NM_001130137	NA	LOC283731_ISLR2	No	No	No	No
cg14822490	0.503191	0.460466	0.583119	0.592422	0.531779	0.515511	0.559376	0.630394	0.576182	0.549167	0.441153	0.554709	cg14822490	0.572143	0.48008	0.0920629	0.567779	0.481829	0.0859502	0.536282	0.354772	3.67584	0.000639911	0.29532	-0.512168	chr10	Island	3'UTR	NM_005519	NA	HMX2	No	No	No	No
cg19530217	0.0422774	0.0706067	0.0684046	0.0980771	0.0760606	0.0727092	0.0791986	0.0834904	0.0949544	0.082202	0.05647	0.087638	cg19530217	0.0837532	0.0605158	0.0232374	0.0828462	0.0635383	0.0193079	0.52878	-3.52517	3.67362	0.000644189	0.29532	-0.517418	chr11	Island	TSS200	NM_181843	NA	NUDT8	No	No	No	No
cg21515656	0.790049	0.70625	0.785732	0.811455	0.813822	0.762351	0.805025	0.822024	0.835124	0.796999	0.768445	0.824065	cg21515656	0.811781	0.756774	0.0550069	0.812638	0.765398	0.0472405	0.46544	1.91963	3.67332	0.000644762	0.29532	-0.518118	chr8	S_Shelf	Body	NM_001105281	NA	FABP12	No	No	No	No
cg03050981	0.569353	0.537593	0.639627	0.637821	0.632535	0.507951	0.711317	0.597192	0.661201	0.570519	0.516804	0.58579	cg03050981	0.6295	0.532925	0.0965749	0.635178	0.527199	0.107979	0.580633	0.633053	3.66478	0.000661429	0.29887	-0.538226	chr1	OpenSea	5'UTR	NM_001003680;NM_001003679;NM_002303	NA	LEPR	No	No	No	No
cg17630127	0.653916	0.692303	0.745713	0.738896	0.788328	0.736589	0.78455	0.794151	0.793179	0.768227	0.751707	0.76436	cg17630127	0.772176	0.708629	0.0635469	0.776389	0.714446	0.0619427	0.473611	1.59604	3.66431	0.000662361	0.29887	-0.539335	chr11	OpenSea	TSS1500	NM_023945	NA	MS4A5	No	No	No	No
cg04604276	0.0655043	0.0593052	0.0493076	0.0541014	0.0518764	0.0632378	0.042661	0.0348884	0.0463259	0.0470555	0.0586016	0.0374462	cg04604276	0.0454578	0.0616622	-0.0162044	0.0466907	0.0612715	-0.0145808	-0.477643	-4.24789	-3.6623	0.000666359	0.299185	-0.544077	chr1	Island	5'UTR_1stExon	NM_001102397;NM_001102399;NM_001102398;NM_001102399;NM_001102398;NM_005826;NM_005826;NM_001102397	NA	HNRNPR	No	No	No	No
cg25293896	0.403131	0.421548	0.59392	0.556577	0.528938	0.34537	0.478064	0.498511	0.535855	0.458925	0.424382	0.500238	cg25293896	0.518878	0.398608	0.120271	0.514588	0.412339	0.102249	0.706163	-0.063394	3.66077	0.000669402	0.299185	-0.547666	chr19	Island	Body	NM_138568	NA	EXOC3L2	No	No	No	No
cg07930217	0.0579802	0.067535	0.0556864	0.0451186	0.061481	0.0776149	0.0487847	0.0457911	0.0531969	0.0475487	0.0737627	0.0570333	cg07930217	0.0518301	0.0692232	-0.0173931	0.0509908	0.0706488	-0.019658	-0.443682	-4.13545	-3.65263	0.000685871	0.299185	-0.566814	chrX	Island	1stExon_5'UTR	NM_002764;NM_002764	NA	PRPS1	No	No	No	No
cg00396991	0.275602	0.221005	0.177532	0.202601	0.213188	0.276536	0.218886	0.197663	0.229359	0.224361	0.280391	0.227421	cg00396991	0.211376	0.263383	-0.0520071	0.216037	0.276069	-0.060032	-0.414171	-1.7496	-3.65173	0.000687717	0.299185	-0.568931	chr1	Island	TSS200	NM_002155	rs12125379	HSPA6	No	No	No	No
cg18232841	0.669396	0.70727	0.665949	0.672772	0.651752	0.720953	0.623411	0.67187	0.639597	0.632305	0.722236	0.685899	cg18232841	0.655444	0.704964	-0.0495195	0.658851	0.714112	-0.055261	-0.33	0.977004	-3.65026	0.000690743	0.299185	-0.57239	chr19	N_Shore	3'UTR	NM_001136007;NM_001136011;NM_005971;NM_001136012;NM_021910	NA	FXYD3	No	No	No	No
cg01152302	0.179358	0.16551	0.192126	0.186261	0.171704	0.121002	0.216613	0.174483	0.235756	0.216231	0.145631	0.181156	cg01152302	0.196791	0.152875	0.0439162	0.189194	0.15557	0.0336233	0.448153	-2.17435	3.64945	0.000692421	0.299185	-0.574301	chr15	Island	5'UTR	NM_207517	NA	ADAMTSL3	No	No	No	No
cg08402365	0.121461	0.102847	0.135855	0.168294	0.108769	0.10047	0.127286	0.159109	0.123102	0.15081	0.103015	0.150057	cg08402365	0.14041	0.106948	0.0334619	0.142956	0.102931	0.0400249	0.439033	-2.68366	3.64919	0.000692951	0.299185	-0.574903	chr2	Island	3'UTR	NM_199227	NA	MAP1D	No	No	No	No
cg14065857	0.449311	0.412694	0.382481	0.407411	0.337295	0.420416	0.38161	0.381928	0.40423	0.370802	0.475975	0.36333	cg14065857	0.378636	0.439599	-0.0609634	0.381769	0.434864	-0.0530948	-0.364948	-0.49723	-3.64866	0.00069405	0.299185	-0.576152	chr2	OpenSea	Body	NM_000627;NM_206943;NM_001166265;NM_001166266;NM_001166264	NA	LTBP1	No	No	No	No
cg16094145	0.0943946	0.109248	0.0895565	0.0708127	0.0715933	0.0997182	0.0853252	0.0740957	0.0866185	0.0768038	0.107882	0.0892761	cg16094145	0.0805102	0.102811	-0.0223006	0.0810645	0.1038	-0.0227358	-0.391888	-3.37767	-3.64628	0.000698985	0.299185	-0.581734	chr12	S_Shore	Body	NM_016533	NA	NINJ2	No	No	No	No
cg07346171	0.852271	0.870359	0.817821	0.823642	0.820803	0.840961	0.83114	0.806835	0.844282	0.795328	0.858184	0.819116	cg07346171	0.819871	0.855443	-0.0355725	0.819959	0.855227	-0.0352681	-0.378444	2.2266	-3.64582	0.000699957	0.299185	-0.582829	chr1	OpenSea	5'UTR	NM_203342;NM_203343;NM_004437;NM_001166006;NM_001166007;NM_001166005	NA	EPB41	No	No	No	No
cg01582980	0.239111	0.297226	0.328423	0.276895	0.278285	0.228236	0.286338	0.339274	0.323676	0.345949	0.237301	0.317362	cg01582980	0.312025	0.250468	0.0615569	0.320519	0.238206	0.082313	0.443653	-1.22159	3.64578	0.000700032	0.299185	-0.582913	chr7	Island	5'UTR_Body	NM_198956;NM_182700	NA	SP8	No	No	No	No
cg17294725	0.253862	0.26768	0.382492	0.349945	0.334221	0.276659	0.28437	0.369235	0.320463	0.345499	0.309146	0.360244	cg17294725	0.343309	0.276837	0.0664719	0.347722	0.272169	0.0755526	0.448835	-1.05003	3.64239	0.000707141	0.300361	-0.590873	chr7	Island	TSS200	NM_001080461	NA	UNCX	No	No	No	No
cg25472897	0.485218	0.503632	0.511336	0.58051	0.547452	0.513318	0.528824	0.587021	0.603858	0.583662	0.485006	0.5804	cg25472897	0.565383	0.496794	0.0685892	0.580455	0.494425	0.0860298	0.399291	0.338678	3.6348	0.000723319	0.305906	-0.60869	chr8	Island	TSS1500	NM_031309	rs183899677	SCRT1	No	No	No	No
cg22297146	0.134477	0.147306	0.118007	0.105405	0.0946849	0.116106	0.0867346	0.0849062	0.0728563	0.0718329	0.102404	0.0631152	cg22297146	0.0871928	0.125073	-0.0378804	0.0858204	0.125292	-0.0394711	-0.595571	-3.31811	-3.63004	0.000733635	0.308122	-0.619845	chr15	Island	5'UTR_1stExon	NM_016132;NM_016132	NA	MYEF2	No	No	No	No
cg16680530	0.0941719	0.104368	0.0790466	0.0677357	0.0816014	0.113231	0.0659756	0.0785381	0.068836	0.085212	0.0839972	0.0733627	cg16680530	0.0750385	0.0989421	-0.0239036	0.0759504	0.0992701	-0.0233197	-0.433479	-3.52628	-3.6225	0.000750294	0.310947	-0.637529	chr8	Island	TSS200	NR_027427;NM_001146160;NM_032026;NM_005005	NA	TATDN1_NDUFB9	No	No	No	No
cg16699635	0.389309	0.393622	0.382386	0.304222	0.269917	0.396048	0.348192	0.321403	0.28537	0.308927	0.359419	0.282704	cg16699635	0.31289	0.3846	-0.0717098	0.306574	0.391466	-0.0848912	-0.462735	-0.963636	-3.62235	0.000750608	0.310947	-0.637859	chr6	OpenSea	TSS1500	NM_002125	rs142543050	HLA-DRB5	No	No	No	No
cg19391276	0.195093	0.189285	0.234036	0.178689	0.212744	0.151793	0.266213	0.241696	0.188739	0.246004	0.145469	0.224797	cg19391276	0.224115	0.17041	0.0537047	0.229416	0.170539	0.0588775	0.492918	-1.87364	3.61781	0.000760808	0.311277	-0.648489	chr6	Island	Body	NM_021620	rs330840	PRDM13	No	No	No	No
cg06088745	0.176288	0.122526	0.218736	0.218693	0.180754	0.143209	0.175358	0.172073	0.177305	0.193756	0.144505	0.179762	cg06088745	0.189555	0.146632	0.0429225	0.180258	0.143857	0.0364006	0.450873	-2.2662	3.6171	0.000762432	0.311277	-0.650169	chr16	N_Shore	3'UTR	NM_024336	NA	IRX3	No	No	No	No
cg10950028	0.586195	0.521374	0.508894	0.325114	0.425295	0.501033	0.398128	0.498381	0.381661	0.408568	0.528453	0.416676	cg10950028	0.42034	0.534264	-0.113924	0.412622	0.524913	-0.112291	-0.668721	-0.275624	-3.615	0.000767188	0.311277	-0.655067	chr1	S_Shore	Body	NM_146421;NM_000561	rs145941576	GSTM1	No	No	No	No
cg13278004	0.0546212	0.0514256	0.0557881	0.0661698	0.0636672	0.0479624	0.0715818	0.0640537	0.0564764	0.0701239	0.0520716	0.06561	cg13278004	0.0641839	0.0515202	0.0126637	0.0648319	0.0517486	0.0130833	0.332953	-3.96245	3.61493	0.000767348	0.311277	-0.65523	chr2	OpenSea	TSS200	NM_138402	NA	SP140L	No	No	No	No
cg17871437	0.0639131	0.0610157	0.0507455	0.0452976	0.0571124	0.0647822	0.0431744	0.0534733	0.0502615	0.0443567	0.0563345	0.043424	cg17871437	0.0484807	0.0615114	-0.0130307	0.0477796	0.0624644	-0.0146848	-0.368284	-4.11117	-3.61231	0.000773344	0.311277	-0.66136	chr6	Island	Body	NM_001113182;NM_005104	NA	BRD2	No	No	No	No
cg01963134	0.14889	0.179913	0.127532	0.118319	0.125543	0.206375	0.134252	0.150339	0.177717	0.136198	0.234407	0.15541	cg01963134	0.140664	0.192396	-0.0517324	0.135225	0.193144	-0.0579191	-0.533531	-2.48588	-3.6107	0.000777057	0.311277	-0.665133	chr12	Island	5'UTR_1stExon	NM_153634;NM_153634	NA	CPNE8	No	No	No	No
cg22395299	0.232955	0.26128	0.217391	0.199844	0.199768	0.225036	0.189121	0.173598	0.158895	0.171845	0.211512	0.171966	cg22395299	0.185304	0.232696	-0.0473921	0.18136	0.228995	-0.0476357	-0.417663	-2.1011	-3.61048	0.000777556	0.311277	-0.665638	chr21	Island	TSS1500	NM_003906;NM_058181;NM_001006114	NA	MCM3AP_C21orf57	No	No	No	No
cg08902977	0.14415	0.14675	0.208317	0.190673	0.179654	0.127515	0.152192	0.184605	0.176454	0.166981	0.0941644	0.15564	cg08902977	0.176814	0.128145	0.0486696	0.178054	0.135833	0.0422213	0.561895	-2.3133	3.60931	0.000780278	0.311277	-0.66839	chr16	Island	Body	NM_015993	NA	PLLP	No	No	No	No
cg14294250	0.217716	0.23438	0.145821	0.161765	0.165527	0.156781	0.13117	0.157975	0.143571	0.13047	0.164236	0.14577	cg14294250	0.147759	0.193278	-0.0455195	0.145795	0.190976	-0.0451806	-0.451049	-2.36441	-3.60826	0.00078271	0.311277	-0.670841	chr17	Island	TSS1500	NM_006497	rs112491239	HIC1	No	No	No	No
cg06066088	0.498373	0.510482	0.635484	0.580839	0.596011	0.52841	0.541743	0.6063	0.55449	0.571158	0.490244	0.550277	cg06066088	0.579538	0.506877	0.0726605	0.575999	0.504427	0.0715711	0.425042	0.33692	3.60479	0.000790814	0.311277	-0.678953	chr17	S_Shore	TSS1500	NM_175081;NM_002561;NM_175080	rs73312643	P2RX5	No	No	No	No
cg15901594	0.57013	0.624642	0.669294	0.684167	0.664866	0.592572	0.719856	0.614493	0.680618	0.641776	0.626808	0.6295	cg15901594	0.663071	0.603538	0.0595334	0.66708	0.608607	0.0584729	0.373861	0.854365	3.59905	0.000804381	0.311277	-0.692348	chr9	Island	Body	NM_020822	NA	KCNT1	No	No	No	No
cg22843712	0.125247	0.116255	0.152228	0.132318	0.164458	0.117809	0.15225	0.187547	0.143508	0.178265	0.119915	0.149407	cg22843712	0.157498	0.119807	0.0376912	0.152239	0.118862	0.0333768	0.450303	-2.57176	3.59874	0.000805131	0.311277	-0.693082	chr8	OpenSea	TSS1500	NM_003970	NA	MYOM2	No	No	No	No
cg07934434	0.65685	0.657181	0.581597	0.605876	0.650555	0.720027	0.623996	0.597304	0.585696	0.646347	0.647323	0.621508	cg07934434	0.61411	0.670345	-0.0562353	0.613692	0.657015	-0.0433234	-0.35654	0.773567	-3.59801	0.000806879	0.311277	-0.694789	chr10	OpenSea	Body	NM_017551	NA	GRID1	No	No	No	No
cg06536868	0.462764	0.457297	0.654881	0.620561	0.503937	0.469233	0.543919	0.593622	0.651225	0.511947	0.497312	0.618499	cg06536868	0.587324	0.471652	0.115672	0.60606	0.465999	0.140061	0.679434	0.332434	3.59672	0.000809956	0.311277	-0.697787	chr2	Island	5'UTR	NM_003353	NA	UCN	No	No	No	No
cg18062196	0.554209	0.606415	0.716089	0.684901	0.642871	0.59024	0.644376	0.630311	0.669198	0.686602	0.649756	0.709087	cg18062196	0.672929	0.600155	0.0727742	0.677049	0.598328	0.0787217	0.456497	0.867164	3.59392	0.000816706	0.311277	-0.704322	chr17	N_Shore	TSS1500	NM_024612;NM_001166301	NA	DHX40	No	No	No	No
cg19844724	0.113109	0.0753991	0.132909	0.170416	0.11086	0.0973589	0.164022	0.130014	0.159405	0.138641	0.13694	0.162422	cg19844724	0.146086	0.105702	0.0403843	0.149023	0.105234	0.0437889	0.553346	-2.59347	3.59321	0.000818439	0.311277	-0.705991	chr2	Island	TSS200	NM_002706;NM_177968;NM_001033557;NM_001033556;NM_177969	NA	PPM1B	No	No	No	No
cg21535253	0.628286	0.616002	0.679021	0.721082	0.675998	0.695834	0.715794	0.730422	0.696356	0.74104	0.684108	0.721524	cg21535253	0.710155	0.656057	0.0540972	0.718438	0.656197	0.0622408	0.359404	1.25865	3.59309	0.000818723	0.311277	-0.706265	chr19	Island	Body	NM_000528	NA	MAN2B1	No	No	No	No
cg22957474	0.163854	0.143222	0.198781	0.221408	0.204272	0.192205	0.226061	0.221715	0.203225	0.259623	0.158669	0.239563	cg22957474	0.221831	0.164487	0.0573436	0.221562	0.161262	0.0603001	0.537076	-1.91223	3.59289	0.000819225	0.311277	-0.706747	chr5	Island	Body	NM_032420;NM_002587	NA	PCDH1	No	No	No	No
cg03643998	0.127764	0.140697	0.0948816	0.103141	0.100858	0.126698	0.101724	0.116532	0.111554	0.0952568	0.140857	0.133159	cg03643998	0.107138	0.134004	-0.0268655	0.102433	0.13423	-0.0317975	-0.373495	-2.93516	-3.59075	0.000824417	0.311277	-0.711721	chr17	N_Shore	5'UTR_Body	NM_198594;NM_030968;NM_198593	NA	C1QTNF1	No	No	No	No
cg11439475	0.131106	0.134258	0.111845	0.119171	0.107983	0.147971	0.115852	0.107595	0.106588	0.114205	0.129387	0.109407	cg11439475	0.111581	0.13568	-0.0240995	0.110626	0.132682	-0.0220557	-0.32082	-2.95824	-3.58962	0.000827178	0.311277	-0.714354	chr15	Island	TSS200	NM_000259;NM_001142495	NA	MYO5A	No	No	No	No
cg04070211	0.176209	0.128565	0.206498	0.211404	0.170132	0.13601	0.21518	0.197427	0.215549	0.193546	0.173494	0.175497	cg04070211	0.198154	0.15357	0.0445846	0.201963	0.154752	0.0472108	0.454779	-2.19237	3.58905	0.000828583	0.311277	-0.71569	chr19	OpenSea	TSS1500	NM_001099269;NM_001145404	NA	ZNF506	No	No	No	No
cg07923390	0.603157	0.58146	0.713561	0.674505	0.629371	0.542955	0.696658	0.624854	0.692924	0.65734	0.588549	0.661582	cg07923390	0.668849	0.57903	0.089819	0.668043	0.585005	0.0830388	0.557768	0.904629	3.58861	0.000829675	0.311277	-0.716727	chr6	Island	TSS200	NM_001093728;NM_018679	NA	TCP11	No	No	No	No
cg14748380	0.675206	0.642938	0.48015	0.427281	0.494587	0.546998	0.453328	0.535852	0.422227	0.536207	0.528998	0.490682	cg14748380	0.480039	0.598535	-0.118496	0.485416	0.594968	-0.109552	-0.702003	0.0800713	-3.58638	0.000835172	0.311277	-0.721926	chr1	Island	5'UTR	NM_173509	NA	FAM163A	No	No	No	No
cg14692377	0.290238	0.221454	0.380201	0.325173	0.275315	0.219212	0.326674	0.32272	0.338261	0.301906	0.274666	0.321298	cg14692377	0.323944	0.251393	0.072551	0.323947	0.24806	0.0758864	0.518879	-1.23612	3.58423	0.000840492	0.311277	-0.726926	chr17	Island	1stExon_5'UTR	NM_001045;NM_001045	NA	SLC6A4	No	No	No	No
cg24889366	0.132868	0.114689	0.111692	0.102111	0.107151	0.158883	0.105528	0.120198	0.11548	0.12502	0.144567	0.112112	cg24889366	0.112412	0.137752	-0.02534	0.111902	0.138718	-0.0268155	-0.327962	-2.90121	-3.58418	0.000840625	0.311277	-0.727051	chr16	Island	5'UTR	NM_016541	NA	GNG13	No	No	No	No
cg07804289	0.562502	0.561684	0.475422	0.543815	0.527426	0.616119	0.500683	0.442537	0.498936	0.509267	0.593194	0.518835	cg07804289	0.502115	0.583375	-0.0812594	0.504975	0.577848	-0.0728725	-0.474653	0.0898751	-3.58257	0.000844647	0.311277	-0.730809	chr1	OpenSea	TSS1500	NR_003062	NA	SPRR2C	No	No	No	No
cg13880654	0.517549	0.526043	0.566375	0.583093	0.623081	0.526444	0.643875	0.600807	0.624194	0.597541	0.477631	0.549515	cg13880654	0.59856	0.511917	0.0866433	0.599174	0.521796	0.0773779	0.509618	0.389351	3.58159	0.000847077	0.311277	-0.733071	chr9	OpenSea	5'UTR_Body	NM_001146694;NM_015061;NM_001146695;NM_001146696	NA	KDM4C	No	No	No	No
cg18054654	0.545986	0.534577	0.589596	0.636112	0.652002	0.599383	0.601528	0.689532	0.692003	0.643242	0.627842	0.699644	cg18054654	0.650457	0.576947	0.0735103	0.647622	0.572685	0.0749373	0.451796	0.756563	3.57841	0.000855108	0.311277	-0.7405	chr5	OpenSea	Body	NM_017411;NM_000344;NM_022877;NM_022875;NM_022876;NM_022874	rs140001995	SMN2_SMN1	No	No	No	No
cg27590105	0.170784	0.161355	0.109031	0.101014	0.134699	0.143746	0.0983796	0.109041	0.108919	0.132047	0.13612	0.120037	cg27590105	0.114146	0.153001	-0.038855	0.109036	0.15255	-0.0435142	-0.490186	-2.76515	-3.57803	0.000856052	0.311277	-0.741369	chr6	OpenSea	TSS200	NM_130900	NA	RAET1L	No	No	No	No
cg22541735	0.198254	0.159003	0.21383	0.284066	0.174982	0.169306	0.238336	0.257469	0.349169	0.354979	0.185976	0.212954	cg22541735	0.260723	0.178135	0.0825882	0.247902	0.177641	0.0702611	0.673459	-1.67536	3.57786	0.000856491	0.311277	-0.741772	chr2	Island	1stExon	NM_014213	NA	HOXD9	No	No	No	No
cg14179288	0.473459	0.860114	0.0551182	0.0503138	0.0428668	0.442339	0.483561	0.0589668	0.052913	0.481832	0.45012	0.0616443	cg14179288	0.160902	0.556508	-0.395606	0.0570425	0.46179	-0.404747	-3.59907	-1.91465	-3.57643	0.000860117	0.311277	-0.745099	chr9	OpenSea	Body	NM_007005	NA	TLE4	No	No	No	No
cg11074933	0.458168	0.419607	0.355168	0.38947	0.431374	0.458599	0.392442	0.362085	0.380926	0.371457	0.434969	0.335347	cg11074933	0.377284	0.442836	-0.0655521	0.376191	0.446569	-0.0703773	-0.393471	-0.652977	-3.57443	0.000865227	0.311277	-0.749762	chr15	Island	Body	NM_000814;NM_021912	rs143012005	GABRB3	No	No	No	No
cg24112628	0.436821	0.356058	0.310258	0.288235	0.371662	0.356359	0.294566	0.293981	0.275294	0.337292	0.380209	0.309562	cg24112628	0.310106	0.382362	-0.0722552	0.302064	0.368284	-0.0662199	-0.463462	-1.03218	-3.5719	0.000871717	0.311277	-0.755645	chr6	OpenSea	Body	NM_032832	NA	LRP11	No	No	No	No
cg02501924	0.0655382	0.0428436	0.0618344	0.0802675	0.0807311	0.0497505	0.0673866	0.0810321	0.0855023	0.0614215	0.0554625	0.0638351	cg02501924	0.0727513	0.0533987	0.0193526	0.073827	0.0526065	0.0212205	0.481205	-3.90139	3.57044	0.000875488	0.311277	-0.759044	chrX	S_Shore	TSS200	NM_003270	NA	TSPAN6	No	No	No	No
cg02491754	0.464312	0.395464	0.379663	0.439167	0.396163	0.475671	0.369419	0.381495	0.384408	0.38561	0.493906	0.403443	cg02491754	0.392421	0.457338	-0.0649174	0.385009	0.469992	-0.0849827	-0.38311	-0.611835	-3.56677	0.000885039	0.312777	-0.767585	chr12	N_Shore	TSS1500	NM_003109;NM_138473	NA	SP1	No	No	No	No
cg10200291	0.145316	0.160999	0.202327	0.317921	0.300241	0.143274	0.26121	0.292395	0.269868	0.215511	0.264162	0.249797	cg10200291	0.263659	0.178438	0.0852211	0.265539	0.153158	0.112381	0.753646	-1.7187	3.56623	0.000886449	0.312777	-0.768839	chr5	Island	5'UTR	NM_001164478;NM_001164479	NA	FLJ44606	No	No	No	No
cg21087108	0.585339	0.552035	0.719892	0.654512	0.65216	0.597382	0.617814	0.655413	0.643731	0.671757	0.586373	0.606006	cg21087108	0.652661	0.580282	0.0723782	0.653336	0.585856	0.0674797	0.446968	0.728249	3.56179	0.000898137	0.31278	-0.77915	chr13	S_Shore	TSS1500	NM_005288	NA	GPR12	No	No	No	No
cg15731053	0.328426	0.307939	0.428263	0.363925	0.45646	0.279505	0.351684	0.319637	0.430638	0.382352	0.319403	0.42211	cg15731053	0.394384	0.308818	0.0855653	0.402231	0.313671	0.08856	0.540127	-0.798856	3.56105	0.000900106	0.31278	-0.780874	chr7	S_Shore	TSS1500	NM_001136002	NA	TMEM229A	No	No	No	No
cg05057843	0.186831	0.195445	0.127051	0.146234	0.137015	0.141644	0.138949	0.122549	0.112983	0.0959195	0.152441	0.0951422	cg05057843	0.121981	0.16909	-0.0471096	0.1248	0.169636	-0.0448356	-0.554529	-2.80689	-3.55965	0.000903827	0.31278	-0.784121	chr2	Island	TSS200	NM_001080824	NA	C2orf89	No	No	No	No
cg16749093	0.602118	0.622652	0.673264	0.746039	0.633056	0.609014	0.680544	0.734528	0.744573	0.696758	0.671051	0.742649	cg16749093	0.706426	0.626208	0.0802181	0.715643	0.615833	0.0998102	0.530018	1.24542	3.55721	0.000910362	0.31374	-0.789792	chr11	Island	Body	NM_001099409	NA	EHBP1L1	No	No	No	No
cg16662424	0.0958382	0.128556	0.0741865	0.0722368	0.0923108	0.131312	0.117508	0.0908631	0.0865673	0.0939298	0.141487	0.0945096	cg16662424	0.0902639	0.124298	-0.0340344	0.091587	0.129934	-0.0383471	-0.516414	-3.20073	-3.55594	0.000913777	0.31374	-0.792739	chr19	S_Shore	5'UTR	NM_001136156;NM_014910	NA	ZNF507	No	No	No	No
cg07378067	0.589462	0.635364	0.536094	0.546028	0.482538	0.596757	0.558483	0.560054	0.542118	0.549542	0.609859	0.578008	cg07378067	0.544108	0.60786	-0.0637524	0.547785	0.603308	-0.0555227	-0.377516	0.371406	-3.55548	0.000915025	0.31374	-0.793814	chr14	N_Shore	TSS200	NM_030943	NA	AMN	No	No	No	No
cg15011899	0.430943	0.429598	0.518966	0.512542	0.394414	0.349181	0.491351	0.544192	0.446488	0.521971	0.399556	0.452758	cg15011899	0.485335	0.40232	0.0830156	0.501946	0.414577	0.0873691	0.488055	-0.126169	3.55444	0.000917838	0.313818	-0.79623	chr13	OpenSea	Body_5'UTR	NM_001113511;NM_001113513;NM_003899;NM_001113512;NM_145735	NA	ARHGEF7	No	No	No	No
cg00814985	0.785125	0.748415	0.831106	0.804041	0.808138	0.752932	0.839154	0.850431	0.808936	0.80615	0.782412	0.818655	cg00814985	0.820826	0.767221	0.0536057	0.813795	0.767672	0.0461237	0.477638	2.06553	3.55308	0.000921524	0.314193	-0.799385	chr13	N_Shelf	Body	NM_007368	NA	RASA3	No	No	No	No
cg02287710	0.453049	0.472155	0.530833	0.583671	0.471128	0.46783	0.527719	0.571107	0.541676	0.536761	0.476395	0.546912	cg02287710	0.538726	0.467358	0.0713682	0.539219	0.469993	0.0692257	0.413348	0.178919	3.55076	0.000927852	0.315009	-0.804772	chr14	Island	TSS200_TSS1500	NM_001362;NR_031649	NA	DIO3_MIR1247	No	No	No	No
cg06238491	0.102971	0.108607	0.118472	0.150172	0.108505	0.102847	0.179471	0.141642	0.155069	0.188831	0.0810234	0.14008	cg06238491	0.14778	0.0988618	0.0489184	0.145907	0.102909	0.0429983	0.647912	-2.68041	3.54979	0.000930501	0.315009	-0.807015	chr19	OpenSea	5'UTR_1stExon	NM_021706;NM_021706;NM_002287;NM_002287	NA	LAIR1	No	No	No	No
cg10805956	0.111386	0.103739	0.0799055	0.0813784	0.0658271	0.106877	0.0953274	0.087131	0.0911831	0.067453	0.109538	0.0918704	cg10805956	0.0825095	0.107885	-0.0253753	0.0842547	0.108207	-0.0239524	-0.438788	-3.34303	-3.54814	0.00093504	0.315259	-0.810845	chr1	N_Shore	1stExon_5'UTR_TSS1500	NM_030980;NM_030980;NM_015997;NM_001142560	NA	ISG20L2_C1orf66	No	No	No	No
cg06434997	0.0665674	0.0841102	0.0701988	0.0526797	0.0619305	0.0687124	0.0670342	0.055228	0.0483135	0.0586537	0.0803125	0.0546794	cg06434997	0.0585897	0.0749256	-0.0163359	0.0569408	0.0745124	-0.0175716	-0.382924	-3.88755	-3.54646	0.000939662	0.315283	-0.814727	chr6	Island	5'UTR_TSS200	NM_001142522;NM_012177	NA	FBXO5	No	No	No	No
cg22239483	0.118926	0.103146	0.0721755	0.0980477	0.0656931	0.10217	0.0667574	0.0861753	0.0914624	0.07093	0.0839343	0.0798655	cg22239483	0.0788884	0.102044	-0.0231556	0.0760205	0.102658	-0.0266372	-0.411441	-3.43817	-3.54376	0.000947179	0.315283	-0.820998	chr19	Island	TSS200_1stExon_5'UTR	NM_001077349;NM_033196;NM_033196	rs2286922	ZNF682	No	No	No	No
cg03900860	0.169765	0.154934	0.140038	0.131789	0.133852	0.145587	0.132257	0.111768	0.099844	0.116692	0.159678	0.117432	cg03900860	0.122959	0.157491	-0.0345319	0.12461	0.157306	-0.0326955	-0.420834	-2.75762	-3.54309	0.000949038	0.315283	-0.822541	chrX	OpenSea	5'UTR_TSS1500_1stExon	NM_014060;NM_001137554;NM_014060	NA	MCTS1	No	No	No	No
cg24680646	0.582651	0.56792	0.645825	0.707342	0.665819	0.599316	0.697133	0.634362	0.694971	0.689812	0.645372	0.687369	cg24680646	0.677829	0.598815	0.0790147	0.688591	0.590983	0.0976075	0.496104	0.897488	3.54294	0.000949481	0.315283	-0.822908	chr13	OpenSea	Body	NM_001135957;NM_016179;NM_001135956;NM_001135958;NM_003306;NM_001135955	NA	TRPC4	No	No	No	No
cg13612083	0.157333	0.150592	0.214155	0.215947	0.179783	0.150809	0.180072	0.201936	0.189068	0.209476	0.15293	0.191318	cg13612083	0.197719	0.152916	0.0448031	0.196627	0.15187	0.0447574	0.446049	-2.07089	3.54281	0.00094984	0.315283	-0.823206	chr6	Island	Body	NM_001012279	NA	C6orf174	No	No	No	No
cg20398418	0.569105	0.526139	0.710512	0.624228	0.58748	0.527583	0.608552	0.691312	0.599702	0.584233	0.548241	0.624614	cg20398418	0.628829	0.542767	0.0860617	0.61639	0.537912	0.0784777	0.520505	0.656847	3.54074	0.00095563	0.316056	-0.827988	chr2	S_Shore	Body	NM_006186	NA	NR4A2	No	No	No	No
cg14163665	0.160688	0.180273	0.149599	0.152591	0.112011	0.11189	0.103133	0.100761	0.0952091	0.125748	0.199083	0.125446	cg14163665	0.120562	0.162983	-0.0424211	0.118729	0.17048	-0.0517514	-0.494899	-2.78591	-3.53877	0.0009612	0.31663	-0.832562	chr2	Island	TSS200	NM_004304	NA	ALK	No	No	No	No
cg11214001	0.473269	0.485279	0.643864	0.507647	0.495956	0.406365	0.567957	0.637895	0.495281	0.64732	0.495884	0.567243	cg11214001	0.570395	0.465199	0.105196	0.5676	0.479274	0.0883256	0.618225	0.380289	3.53714	0.000965806	0.31663	-0.836325	chr5	OpenSea	TSS1500_Body	NM_173061;NM_001750;NM_001042441;NM_173060;NM_001042444;NM_001042445;NM_001042442;NM_001042446;NM_173063;NM_001042440;NM_001042443	NA	CAST	No	No	No	No
cg16709874	0.153802	0.177968	0.201904	0.224149	0.182156	0.193767	0.221406	0.255545	0.232145	0.256732	0.170435	0.232762	cg16709874	0.22585	0.173993	0.0518567	0.228147	0.174202	0.0539452	0.467138	-1.78677	3.53522	0.000971293	0.31663	-0.840783	chr1	Island	Body_TSS200	NM_001136224;NM_001136225;NM_001136223;NM_018254	NA	RCOR3	No	No	No	No
cg15234550	0.222523	0.249711	0.178163	0.206337	0.193768	0.241158	0.181787	0.204452	0.218659	0.179822	0.209358	0.178378	cg15234550	0.192671	0.230687	-0.0380166	0.187778	0.231841	-0.0440629	-0.330102	-2.1329	-3.53409	0.000974524	0.31663	-0.843397	chrX	Island	TSS200	NM_001129765;NM_015922;NM_004344	NA	NSDHL_CETN2	No	No	No	No
cg19265641	0.227915	0.276663	0.204018	0.233131	0.184385	0.203706	0.181513	0.197058	0.152997	0.189286	0.258534	0.178338	cg19265641	0.190091	0.241704	-0.0516138	0.186835	0.243225	-0.0563893	-0.441344	-2.03501	-3.53198	0.000980593	0.31663	-0.848283	chr15	N_Shore	Body	NR_003661	rs11630760	UBE2QP1	No	No	No	No
cg02995710	0.40744	0.402806	0.573851	0.632454	0.574509	0.553808	0.498877	0.583024	0.526816	0.562783	0.498624	0.556233	cg02995710	0.563568	0.46567	0.0978988	0.568317	0.453032	0.115285	0.572137	0.251245	3.53024	0.000985625	0.31663	-0.852311	chr3	S_Shore	TSS1500	NM_001134649;NM_173359	NA	EIF4E3	No	No	No	No
cg18322569	0.332616	0.314566	0.40908	0.458617	0.359493	0.371799	0.420713	0.480757	0.410571	0.378645	0.31519	0.451607	cg18322569	0.421185	0.333543	0.0876427	0.415642	0.323903	0.0917391	0.539609	-0.608883	3.52932	0.000988293	0.31663	-0.854438	chr1	Island	5'UTR_1stExon	NM_020063;NM_020063	NA	BARHL2	No	No	No	No
cg15056751	0.557125	0.567682	0.515605	0.531109	0.483327	0.595321	0.517669	0.503328	0.534646	0.519926	0.603284	0.47271	cg15056751	0.50979	0.580853	-0.071063	0.516637	0.581501	-0.0648647	-0.41487	0.120674	-3.52747	0.000993685	0.31663	-0.85872	chr3	S_Shore	5'UTR	NM_182916	rs1669364	TRNT1	No	No	No	No
cg12225910	0.116044	0.112402	0.156065	0.148421	0.120424	0.125731	0.141334	0.174011	0.1831	0.220254	0.119147	0.135103	cg12225910	0.159839	0.118331	0.0415077	0.152243	0.117596	0.0346474	0.48187	-2.52311	3.5274	0.000993887	0.31663	-0.858879	chr19	Island	1stExon	NM_182704	rs75990051	SELV	No	No	No	No
cg24334381	0.606023	0.652195	0.702491	0.695614	0.714714	0.706137	0.736798	0.735474	0.703316	0.748632	0.655866	0.720486	cg24334381	0.719691	0.655055	0.0646354	0.7176	0.654031	0.0635694	0.431995	1.20934	3.526	0.000997984	0.317103	-0.862117	chr3	N_Shelf	Body	NM_001145294;NM_018297;NM_001145295;NM_001145293	NA	NGLY1	No	No	No	No
cg25745379	0.846932	0.814248	0.886843	0.910814	0.888644	0.875865	0.886294	0.850571	0.898856	0.916836	0.799906	0.879632	cg25745379	0.889811	0.834238	0.0555732	0.887743	0.83059	0.0571527	0.679749	2.86095	3.5238	0.00100444	0.317494	-0.867194	chr13	N_Shore	Body	NM_005288	NA	GPR12	No	No	No	No
cg02429622	0.078766	0.0802646	0.0690621	0.0608967	0.0659995	0.0773951	0.0611581	0.0649715	0.0428088	0.0642987	0.0731624	0.0496624	cg02429622	0.0598572	0.077397	-0.0175398	0.0627284	0.0780805	-0.0153521	-0.413049	-3.85356	-3.5238	0.00100445	0.317494	-0.867196	chr10	Island	TSS200	NM_003174	rs61848305	SVIL	No	No	No	No
cg13430745	0.124408	0.142163	0.113292	0.0986382	0.119174	0.125027	0.103023	0.103481	0.115954	0.0837509	0.146555	0.110607	cg13430745	0.10599	0.134538	-0.0285484	0.107044	0.133595	-0.0265513	-0.394788	-3.06151	-3.52227	0.00100897	0.317902	-0.870732	chrX	Island	5'UTR_Body_1stExon	NM_001012755;NR_026694;NM_001143978;NM_001143978	NA	MCART6_ZCCHC18	No	No	No	No
cg25700686	0.260339	0.264586	0.338239	0.308847	0.447689	0.285818	0.415504	0.361178	0.31306	0.367166	0.249842	0.306163	cg25700686	0.357231	0.265146	0.0920846	0.349708	0.262462	0.0872461	0.616188	-1.01505	3.5209	0.00101304	0.317902	-0.873899	chr8	OpenSea	5'UTR_1stExon	NM_172060;NM_000503;NM_172059;NM_172058;NM_172060;NM_172059;NM_172058	NA	EYA1	No	No	No	No
cg15319255	0.175193	0.177158	0.110254	0.104916	0.152495	0.150681	0.133482	0.137169	0.118467	0.119632	0.157713	0.143543	cg15319255	0.127495	0.165186	-0.0376914	0.126557	0.166453	-0.0398957	-0.444803	-2.74437	-3.51873	0.00101953	0.317902	-0.878921	chr6	Island	TSS200	NM_002116	rs2916801	HLA-A	No	No	No	No
cg00924357	0.0595419	0.0537481	0.0454805	0.0459713	0.037486	0.0599047	0.0416893	0.0393235	0.0520069	0.0502116	0.0602967	0.0411563	cg00924357	0.0441657	0.0583728	-0.0142072	0.0435849	0.0597233	-0.0161384	-0.430904	-4.34318	-3.51848	0.00102027	0.317902	-0.879496	chr7	Island	Body_TSS200	NM_001145354;NM_013255	NA	MKLN1	No	No	No	No
cg09886179	0.125817	0.121177	0.110159	0.0928926	0.0993884	0.133519	0.0913142	0.107606	0.106666	0.108811	0.114765	0.0961062	cg09886179	0.101618	0.123819	-0.0222014	0.103027	0.123497	-0.0204695	-0.322557	-3.08885	-3.51742	0.00102345	0.317902	-0.881946	chr5	Island	TSS200	NM_182960;NM_205846;NM_138492	NA	PRELID2	No	No	No	No
cg15774510	0.201282	0.252302	0.195948	0.166454	0.152518	0.216939	0.156511	0.134118	0.198903	0.135211	0.265547	0.181119	cg15774510	0.165098	0.234018	-0.0689198	0.161482	0.234621	-0.0731381	-0.633635	-2.08536	-3.51688	0.00102508	0.317902	-0.883197	chr10	N_Shore	TSS1500_5'UTR	NR_028033;NR_028036;NM_152871;NM_000043;NR_028035;NM_152872;NR_028034;NM_001141945	rs1800682	FAS_ACTA2	No	No	No	No
cg27011024	0.282426	0.271147	0.209117	0.246726	0.234141	0.245024	0.17708	0.183648	0.16934	0.147911	0.217385	0.145637	cg27011024	0.1892	0.253996	-0.0647957	0.180364	0.258085	-0.0777217	-0.56176	-2.02199	-3.51644	0.00102641	0.317902	-0.884217	chr17	Island	TSS200	NM_178493	NA	NOTUM	No	No	No	No
cg10729325	0.102691	0.097985	0.0961235	0.075195	0.0783554	0.0936306	0.0783921	0.0659115	0.0565643	0.0578164	0.0795522	0.058352	cg10729325	0.0708388	0.0934647	-0.022626	0.0705532	0.0958078	-0.0252546	-0.451794	-3.67952	-3.51559	0.00102896	0.317902	-0.886169	chr3	N_Shore	TSS200	NM_001570	NA	IRAK2	No	No	No	No
cg07172676	0.57	0.627069	0.656182	0.713762	0.671489	0.682309	0.723478	0.736237	0.73753	0.727079	0.685612	0.74781	cg07172676	0.714196	0.641248	0.0729481	0.725278	0.654689	0.0705887	0.481866	1.28202	3.51176	0.00104061	0.320576	-0.895024	chr8	Island	Body	NM_201378;NM_201384;NM_201382;NM_201381;NM_000445;NM_201380;NM_201383;NM_201379	NA	PLEC1	No	No	No	No
cg18688062	0.376197	0.44153	0.311934	0.350629	0.342078	0.383438	0.352128	0.286679	0.354732	0.34133	0.420644	0.368998	cg18688062	0.338564	0.405452	-0.0668887	0.346354	0.402041	-0.0556875	-0.41537	-0.88468	-3.51012	0.00104561	0.3213	-0.898794	chr6	N_Shore	TSS1500	NR_026816	rs1052986	PSORS1C3	No	No	No	No
cg25026013	0.075204	0.0713392	0.0599231	0.0521588	0.0533367	0.0655321	0.0560867	0.0542425	0.0505326	0.0589621	0.0638333	0.0483941	cg25026013	0.0542046	0.0689771	-0.0147726	0.0537896	0.0684356	-0.014646	-0.370713	-4.108	-3.50681	0.00105581	0.322683	-0.906433	chr17	Island	TSS1500_5'UTR_1stExon	NM_031298;NM_014604;NM_001014764;NM_014604	NA	TMEM93_TAX1BP3	No	No	No	No
cg26900509	0.585223	0.646599	0.655854	0.758344	0.70504	0.652001	0.675824	0.737793	0.749685	0.735665	0.693693	0.740479	cg26900509	0.719836	0.644379	0.0754567	0.736729	0.6493	0.0874295	0.506876	1.3144	3.50608	0.00105808	0.322683	-0.908126	chr11	Island	Body	NR_028326	NA	LOC100133161	No	No	No	No
cg27256515	0.398324	0.431642	0.371653	0.364228	0.394453	0.429889	0.408963	0.362872	0.384234	0.383491	0.453888	0.3364	cg27256515	0.375787	0.428436	-0.0526489	0.377572	0.430766	-0.0531937	-0.317028	-0.613303	-3.50305	0.00106752	0.323934	-0.915115	chr16	Island	Body	NM_207419	rs73494080	C1QTNF8	No	No	No	No
cg23237183	0.150728	0.14423	0.245914	0.177639	0.238587	0.181343	0.233159	0.205864	0.202784	0.283357	0.145293	0.15816	cg23237183	0.218183	0.155398	0.0627846	0.219512	0.14801	0.0715013	0.586948	-2.04161	3.4983	0.00108245	0.324543	-0.926041	chr2	Island	1stExon_5'UTR	NM_001134462;NM_001134462	rs1864492	NOTO	No	No	No	No
cg22647407	0.114913	0.105046	0.128033	0.132435	0.12313	0.0917644	0.150866	0.136749	0.141492	0.146014	0.101972	0.142944	cg22647407	0.137708	0.103424	0.0342842	0.13912	0.103509	0.0356114	0.470963	-2.80601	3.49827	0.00108255	0.324543	-0.926114	chr19	Island	TSS200	NM_144690	NA	ZNF582	No	No	No	No
cg10833826	0.301578	0.299862	0.256695	0.249199	0.278278	0.282609	0.254233	0.192212	0.199937	0.193763	0.285222	0.196871	cg10833826	0.227648	0.292318	-0.0646696	0.224568	0.292542	-0.067974	-0.500143	-1.67641	-3.49816	0.0010829	0.324543	-0.926364	chr17	Island	TSS200	NM_025090	rs140233656	USP36	No	No	No	No
cg13985198	0.167836	0.145219	0.125632	0.14038	0.12188	0.179392	0.140586	0.115948	0.129538	0.107942	0.175215	0.150802	cg13985198	0.129089	0.166915	-0.0378269	0.127585	0.171526	-0.0439404	-0.437801	-2.76465	-3.48866	0.00111344	0.330188	-0.948244	chr1	S_Shore	TSS200_Body_TSS1500	NR_000024;NM_001012;NR_001456	NA	SNORD46_RPS8	No	No	No	No
cg06042004	0.138225	0.145035	0.120129	0.105229	0.115657	0.15319	0.132523	0.115332	0.116416	0.110604	0.133688	0.120423	cg06042004	0.117039	0.142534	-0.025495	0.116037	0.14163	-0.025593	-0.327569	-2.89816	-3.48857	0.00111372	0.330188	-0.948439	chrX	Island	TSS200	NM_006014	NA	LAGE3	No	No	No	No
cg06647782	0.3743	0.373754	0.289733	0.255124	0.278043	0.398462	0.272076	0.320743	0.363594	0.22573	0.401599	0.364362	cg06647782	0.296176	0.387029	-0.0908533	0.283888	0.386381	-0.102493	-0.599511	-1.0407	-3.48808	0.00111533	0.330188	-0.94958	chr1	OpenSea	TSS1500	NM_153213	NA	ARHGEF19	No	No	No	No
cg17916418	0.444308	0.42815	0.35921	0.378296	0.381099	0.435434	0.419704	0.331498	0.393595	0.337021	0.423705	0.359275	cg17916418	0.369962	0.432899	-0.062937	0.368785	0.431792	-0.063007	-0.380947	-0.692185	-3.48466	0.00112654	0.331018	-0.957442	chr3	N_Shore	Body	NM_002950	NA	RPN1	No	No	No	No
cg26202762	0.67143	0.656193	0.659633	0.68813	0.645501	0.806031	0.633247	0.645443	0.636256	0.662162	0.733347	0.675479	cg26202762	0.655731	0.71675	-0.0610187	0.652567	0.702389	-0.0498216	-0.438484	1.06504	-3.48323	0.00113125	0.331018	-0.960722	chr15	OpenSea	TSS1500	NR_003302	NA	SNORD115-10	No	No	No	No
cg07092448	0.0757675	0.0653435	0.0904787	0.130628	0.0927708	0.0908837	0.112229	0.112056	0.119706	0.109911	0.0731075	0.101414	cg07092448	0.108649	0.0762755	0.0323736	0.110983	0.0744375	0.0365459	0.562503	-3.09866	3.4826	0.00113333	0.331018	-0.96217	chr1	Island	TSS1500	NM_001083965;NM_001083963;NM_006862;NM_001083964	rs3811414	TDRKH	No	No	No	No
cg22223531	0.158613	0.157321	0.121623	0.108242	0.125108	0.121569	0.130832	0.103482	0.113338	0.0966952	0.146852	0.0996286	cg22223531	0.112368	0.146089	-0.0337202	0.11079	0.152086	-0.0412967	-0.434342	-2.85764	-3.48148	0.00113704	0.331018	-0.964742	chr1	Island	1stExon	NM_023077	NA	C1orf163	No	No	No	No
cg07433663	0.129557	0.132594	0.202456	0.143993	0.175877	0.123474	0.185731	0.204392	0.142614	0.167543	0.139677	0.190922	cg07433663	0.176691	0.131326	0.0453655	0.180804	0.131076	0.0497284	0.4952	-2.37257	3.48098	0.00113874	0.331018	-0.965912	chr15	Island	1stExon_Body_5'UTR	NM_172315;NM_170674;NM_170675;NM_172316;NM_002399;NM_170677;NM_170676	NA	MEIS2	No	No	No	No
cg03924115	0.655705	0.573527	0.733228	0.663022	0.635061	0.568896	0.670757	0.694669	0.647959	0.67834	0.627959	0.64619	cg03924115	0.671153	0.606522	0.0646315	0.66689	0.600743	0.0661464	0.406026	0.978448	3.48061	0.00113996	0.331018	-0.966754	chr9	OpenSea	1stExon	NM_198180	rs75981952	QRFP	No	No	No	No
cg26159934	0.195032	0.151163	0.121768	0.14123	0.136805	0.160852	0.13865	0.110392	0.116001	0.0862297	0.15992	0.116754	cg26159934	0.120979	0.166742	-0.045763	0.119261	0.160386	-0.0411247	-0.548853	-2.83044	-3.47916	0.0011448	0.33147	-0.970091	chr7	Island	TSS200	NM_182692	rs118089279	SRPK2	No	No	No	No
cg09951650	0.0673739	0.0447716	0.0394676	0.0439595	0.0417604	0.0505617	0.0396445	0.044149	0.034392	0.0325511	0.0453794	0.0444223	cg09951650	0.0400433	0.0520217	-0.0119784	0.0407025	0.0479706	-0.0072681	-0.383815	-4.44587	-3.47609	0.00115511	0.33147	-0.977137	chr15	Island	TSS200	NM_007347	rs2306329	AP4E1	No	No	No	No
cg19052064	0.289704	0.21257	0.334167	0.338566	0.286011	0.260257	0.339361	0.343204	0.304047	0.338072	0.300747	0.304728	cg19052064	0.323519	0.265819	0.0577001	0.33612	0.27498	0.0611394	0.41034	-1.18645	3.47449	0.0011605	0.33147	-0.980798	chr17	Island	1stExon_5'UTR	NM_000088;NM_000088	NA	COL1A1	No	No	No	No
cg20328328	0.0304765	0.0405862	0.0451947	0.0425096	0.0536724	0.0387054	0.0535415	0.0458395	0.049372	0.0461222	0.0480468	0.071858	cg20328328	0.0510137	0.0394537	0.01156	0.0477471	0.0396458	0.00810127	0.388543	-4.3566	3.47264	0.0011668	0.33147	-0.985061	chr14	Island	Body_TSS1500	NM_006888;NM_001166106	NA	CALM1	No	No	No	No
cg24720583	0.165068	0.165763	0.218736	0.20255	0.175811	0.136985	0.209908	0.22549	0.209388	0.19119	0.139735	0.194589	cg24720583	0.203458	0.151888	0.05157	0.205969	0.152402	0.0535675	0.514091	-2.0759	3.47188	0.00116937	0.33147	-0.986792	chr17	Island	TSS200	NM_181844	rs62063347	BCL6B	No	No	No	No
cg21877565	0.272602	0.237819	0.455719	0.416413	0.346369	0.41791	0.412901	0.445793	0.399548	0.394525	0.300179	0.394906	cg21877565	0.408272	0.307128	0.101144	0.406225	0.28639	0.119834	0.661053	-0.678884	3.47105	0.00117224	0.33147	-0.988715	chr1	OpenSea	5'UTR	NM_005920	NA	MEF2D	No	No	No	No
cg02378847	0.184128	0.17602	0.23772	0.223031	0.248678	0.15714	0.207046	0.231651	0.281069	0.269031	0.18802	0.208514	cg02378847	0.238342	0.176327	0.0620155	0.234685	0.180074	0.0546114	0.543913	-1.85241	3.47007	0.00117557	0.33147	-0.990946	chr15	Island	5'UTR_TSS1500_1stExon	NM_001130136;NM_001130138;NR_027073;NM_020851;NM_020851;NM_001130137	NA	ISLR2_LOC283731	No	No	No	No
cg21104167	0.194348	0.172386	0.111201	0.162993	0.143066	0.135638	0.120036	0.101052	0.104088	0.108078	0.131224	0.110354	cg21104167	0.120109	0.158399	-0.0382902	0.110777	0.154012	-0.0432345	-0.462861	-2.78036	-3.47	0.00117582	0.33147	-0.991115	chr19	Island	TSS200	NM_015898	NA	ZBTB7A	No	No	No	No
cg05941624	0.138148	0.136708	0.120623	0.104938	0.0994436	0.131033	0.102671	0.114179	0.103754	0.106491	0.119598	0.104604	cg05941624	0.107088	0.131372	-0.0242839	0.104771	0.133871	-0.0290996	-0.334883	-2.95475	-3.46917	0.00117866	0.33147	-0.993011	chr6	Island	TSS1500	NM_003898	NA	SYNJ2	No	No	No	No
cg20479311	0.0862418	0.0754265	0.0685567	0.0674844	0.0793671	0.138845	0.0584039	0.0746331	0.0742205	0.0775351	0.097066	0.0699131	cg20479311	0.0712642	0.0993947	-0.0281305	0.0720668	0.0916539	-0.0195871	-0.492005	-3.59537	-3.46916	0.0011787	0.33147	-0.993042	chr17	Island	TSS200	NM_019013	NA	FAM64A	No	No	No	No
cg14108711	0.237195	0.300496	0.100929	0.184078	0.180198	0.201091	0.0920376	0.164004	0.0876997	0.0809792	0.196666	0.0801081	cg14108711	0.121254	0.233862	-0.112608	0.096483	0.219143	-0.12266	-1.21206	-2.58226	-3.46877	0.00118003	0.33147	-0.993927	chr9	Island	1stExon	NM_024112	NA	C9orf16	No	No	No	No
cg05265538	0.129619	0.137375	0.152811	0.199824	0.136214	0.12921	0.17403	0.168456	0.196439	0.169207	0.115489	0.174404	cg05265538	0.171423	0.127923	0.0434998	0.171618	0.129415	0.0422034	0.489612	-2.32831	3.46865	0.00118047	0.33147	-0.994221	chr18	Island	5'UTR	NM_001168335;NM_002396	NA	ME2	No	No	No	No
cg14676407	0.268827	0.282689	0.313376	0.309835	0.293492	0.223222	0.343822	0.372906	0.32706	0.362711	0.281932	0.298925	cg14676407	0.327766	0.264167	0.0635985	0.320218	0.27538	0.0448386	0.443607	-1.16168	3.46806	0.00118248	0.33147	-0.995554	chr10	Island	1stExon_5'UTR	NM_198148;NM_198148	NA	CPXM2	No	No	No	No
cg02331830	0.299582	0.293433	0.114377	0.220569	0.217683	0.2966	0.204437	0.151236	0.171902	0.11296	0.204198	0.132845	cg02331830	0.165751	0.273453	-0.107702	0.161569	0.295016	-0.133447	-0.951722	-2.04123	-3.4663	0.00118858	0.33228	-0.999601	chr8	N_Shore	Body	NM_201378;NM_201384;NM_201382;NM_201381;NM_000445;NM_201380;NM_201383;NM_201379	NA	PLEC1	No	No	No	No
cg06922569	0.0856853	0.0724793	0.0737679	0.0675015	0.0636983	0.0778044	0.0523373	0.0555526	0.064825	0.0513014	0.0729863	0.0546139	cg06922569	0.0604497	0.0772389	-0.0167891	0.0596254	0.0753954	-0.0157699	-0.387554	-3.80418	-3.46428	0.00119558	0.332838	-1.00422	chrX	Island	TSS200	NM_001654	NA	ARAF	No	No	No	No
cg00151250	0.589154	0.542763	0.667931	0.610694	0.61884	0.50156	0.602531	0.566559	0.577813	0.631634	0.541082	0.621615	cg00151250	0.612202	0.54364	0.0685622	0.614767	0.541923	0.0728441	0.407782	0.533168	3.46308	0.00119979	0.333246	-1.00699	chr8	N_Shore	TSS1500	NM_022351	NA	NECAB1	No	No	No	No
cg07747299	0.165493	0.154605	0.236833	0.190282	0.189078	0.0721632	0.274205	0.149649	0.320626	0.258111	0.0923301	0.217474	cg07747299	0.229532	0.121148	0.108384	0.227153	0.123467	0.103686	1.16143	-2.19308	3.46026	0.00120968	0.335225	-1.01344	chr21	S_Shore	5'UTR	NM_032261;NM_001142854	rs78331376	C21orf56	No	No	No	No
cg20985479	0.176076	0.182231	0.256173	0.184955	0.207382	0.164794	0.223509	0.23675	0.195531	0.221808	0.182948	0.245216	cg20985479	0.221415	0.176512	0.0449031	0.222659	0.179154	0.0435052	0.401826	-1.95079	3.45826	0.00121675	0.336415	-1.01802	chr3	S_Shore	Body	NM_004113	NA	FGF12	No	No	No	No
cg05476998	0.496925	0.47971	0.529238	0.59199	0.601605	0.581383	0.615587	0.636006	0.655735	0.663783	0.585546	0.678133	cg05476998	0.62151	0.535891	0.0856185	0.625796	0.539154	0.0866423	0.511986	0.566867	3.45537	0.00122706	0.338495	-1.02466	chr7	S_Shelf	Body	NM_012256	NA	ZNF212	No	No	No	No
cg11860954	0.153842	0.139988	0.134668	0.113457	0.0971347	0.130211	0.147363	0.0916349	0.0906974	0.105579	0.139834	0.0958731	cg11860954	0.109551	0.140969	-0.031418	0.101357	0.139911	-0.0385545	-0.434415	-2.91672	-3.45355	0.00123355	0.339165	-1.0288	chr21	OpenSea	1stExon	NM_001040424;NM_022115	NA	PRDM15	No	No	No	No
cg07962309	0.657082	0.642251	0.71545	0.701963	0.680334	0.665828	0.707346	0.714692	0.706147	0.74745	0.643501	0.679451	cg07962309	0.706604	0.652165	0.0544389	0.706746	0.650291	0.0564553	0.363736	1.20536	3.45313	0.00123507	0.339165	-1.02977	chr12	N_Shelf	Body	NM_005748	NA	YAF2	No	No	No	No
cg01857594	0.170812	0.12289	0.0971957	0.123641	0.104089	0.125885	0.103202	0.0711781	0.089031	0.0920613	0.10129	0.0795748	cg01857594	0.0949967	0.130219	-0.0352224	0.0946285	0.124387	-0.0297589	-0.50511	-3.18318	-3.45015	0.00124583	0.340837	-1.03659	chr19	Island	5'UTR_TSS200	NM_152606;NM_016536	NA	ZNF540_ZNF571	No	No	No	No
cg04280590	0.636311	0.631313	0.547936	0.583375	0.547054	0.619846	0.574584	0.520053	0.5783	0.498192	0.611055	0.593193	cg04280590	0.555336	0.624631	-0.0692956	0.56126	0.625579	-0.0643195	-0.413232	0.42096	-3.44989	0.00124678	0.340837	-1.03719	chr9	N_Shore	Body	NR_003667	NA	SUGT1P1	No	No	No	No
cg13924988	0.0944013	0.0975883	0.0861199	0.0666234	0.0795566	0.102097	0.0552914	0.0732433	0.0481706	0.0775015	0.0827447	0.0844938	cg13924988	0.0713751	0.0942078	-0.0228328	0.0753724	0.0959948	-0.0206224	-0.45792	-3.52541	-3.4462	0.00126022	0.342966	-1.04562	chr5	Island	TSS1500	NM_001042441;NM_001042440;NM_173063;NM_001042442;NM_001750	NA	CAST	No	No	No	No
cg10193671	0.504853	0.544774	0.601814	0.657051	0.616149	0.635048	0.67942	0.712786	0.692115	0.692822	0.609431	0.699235	cg10193671	0.668924	0.573526	0.0953976	0.685768	0.577102	0.108665	0.589313	0.948104	3.44481	0.00126536	0.343594	-1.04882	chr17	Island	Body	NM_005782	rs75583866	THOC4	No	No	No	No
cg00990690	0.430642	0.466266	0.499662	0.524036	0.566475	0.419281	0.524199	0.520266	0.424286	0.536945	0.369103	0.475868	cg00990690	0.508967	0.421323	0.0876445	0.522151	0.424961	0.0971899	0.511962	-0.0986397	3.441	0.00127945	0.344265	-1.05752	chr13	OpenSea	Body	NM_016529	NA	ATP8A2	No	No	No	No
cg20955839	0.557412	0.504855	0.431556	0.458776	0.441495	0.502565	0.458349	0.403823	0.473702	0.474527	0.486893	0.439865	cg20955839	0.447762	0.512931	-0.0651695	0.449922	0.50371	-0.0537878	-0.378205	-0.19376	-3.44089	0.00127984	0.344265	-1.05777	chr2	OpenSea	Body	NM_001056;NM_176825	NA	SULT1C2	No	No	No	No
cg11748417	0.088423	0.0527941	0.0539937	0.0515811	0.0584275	0.0637564	0.0485781	0.0530514	0.0470809	0.052145	0.0656906	0.0454289	cg11748417	0.0512858	0.067666	-0.0163802	0.0518631	0.0647235	-0.0128604	-0.404111	-4.11605	-3.44076	0.00128034	0.344265	-1.05807	chr20	Island	Body	NR_015432	NA	LOC388789	No	No	No	No
cg22164287	0.0697973	0.0726558	0.071087	0.0642275	0.0768547	0.10994	0.0698372	0.062606	0.0640057	0.0468828	0.083195	0.0497681	cg22164287	0.0631586	0.083897	-0.0207384	0.0641166	0.0779254	-0.0138088	-0.436324	-3.84848	-3.43958	0.00128471	0.344265	-1.06075	chr1	Island	5'UTR	NM_014864	NA	FAM20B	No	No	No	No
cg24502334	0.339385	0.323891	0.278393	0.338533	0.289221	0.414228	0.238182	0.250433	0.277979	0.285548	0.372846	0.321187	cg24502334	0.284935	0.362587	-0.0776528	0.281971	0.356116	-0.0741449	-0.516361	-1.23418	-3.43955	0.00128484	0.344265	-1.06083	chr1	N_Shore	Body	NR_029401	NA	LOC731275	No	No	No	No
cg13033061	0.669916	0.719139	0.633383	0.653152	0.662963	0.729628	0.687235	0.624849	0.662876	0.647953	0.72063	0.662527	cg13033061	0.654367	0.709828	-0.0554612	0.657839	0.719885	-0.0620453	-0.371904	1.00179	-3.43415	0.00130516	0.347408	-1.07317	chr3	OpenSea	3'UTR	NM_001130960;NM_014996;NM_001130961	NA	PLCH1	No	No	No	No
cg14578525	0.15589	0.149407	0.121452	0.124718	0.104768	0.136782	0.124076	0.106179	0.132242	0.108693	0.149714	0.107443	cg14578525	0.116196	0.147948	-0.0317517	0.115072	0.14956	-0.0344878	-0.404833	-2.8477	-3.43255	0.00131122	0.348256	-1.0768	chr9	Island	TSS200	NM_017688	NA	BSPRY	No	No	No	No
cg06807029	0.694557	0.732244	0.626103	0.652096	0.620403	0.646857	0.645793	0.566194	0.630892	0.633048	0.676164	0.633953	cg06807029	0.62606	0.687456	-0.0613954	0.63197	0.685361	-0.0533906	-0.397722	0.775456	-3.43096	0.00131728	0.349088	-1.08043	chr3	OpenSea	Body	NM_001145844;NM_001145845;NM_002941;NM_133631	NA	ROBO1	No	No	No	No
cg09203501	0.408356	0.367395	0.531147	0.464137	0.487707	0.419909	0.454814	0.466303	0.413574	0.475963	0.379805	0.475561	cg09203501	0.471151	0.393866	0.0772846	0.470932	0.39408	0.0768516	0.45585	-0.315036	3.42921	0.00132402	0.349088	-1.08444	chr7	S_Shelf	3'UTR	NM_016003;NM_001033520;NM_001033519;NM_015610;NM_001033518	NA	WIPI2	No	No	No	No
cg23899409	0.551942	0.375544	0.645206	0.54179	0.602303	0.400718	0.561687	0.636275	0.507458	0.693142	0.47521	0.598429	cg23899409	0.598286	0.450853	0.147433	0.600366	0.437964	0.162401	0.871911	0.401933	3.42895	0.00132499	0.349088	-1.08502	chr19	OpenSea	TSS200	NM_012276	NA	LILRA4	No	No	No	No
cg17765387	0.435863	0.495515	0.4	0.383015	0.485855	0.473995	0.405242	0.401928	0.397355	0.344881	0.462368	0.379368	cg17765387	0.399706	0.466935	-0.0672296	0.398677	0.468181	-0.0695038	-0.398293	-0.424373	-3.42756	0.00133036	0.349517	-1.0882	chr12	OpenSea	Body	NM_153348;NM_012174	NA	FBXW8	No	No	No	No
cg01191064	0.645001	0.616422	0.724065	0.677567	0.707791	0.606168	0.689289	0.748409	0.744444	0.757229	0.682209	0.6697	cg01191064	0.714812	0.63745	0.0773615	0.715928	0.630712	0.0852166	0.515604	1.18512	3.42528	0.00133917	0.351071	-1.09338	chr5	N_Shelf	Body	NM_002317	NA	LOX	No	No	No	No
cg05231308	0.5761	0.571518	0.681061	0.644572	0.62785	0.59123	0.611178	0.619476	0.656885	0.649891	0.609406	0.657154	cg05231308	0.643509	0.587063	0.0564451	0.647232	0.583665	0.0635665	0.345843	0.742529	3.42394	0.00134439	0.351211	-1.09644	chr2	Island	TSS200	NM_003353	rs114069908	UCN	No	No	No	No
cg26748794	0.337627	0.32914	0.292474	0.0568152	0.0721574	0.327072	0.0809824	0.0716551	0.0830252	0.329198	0.306029	0.0760921	cg26748794	0.1328	0.324967	-0.192167	0.0785372	0.328106	-0.249568	-1.9829	-2.35224	-3.42333	0.00134676	0.351211	-1.09783	chr16	Island	Body	NM_001142864	NA	FAM38A	No	No	No	No
cg24557248	0.16207	0.15283	0.132669	0.125455	0.102353	0.137592	0.105219	0.086782	0.0937844	0.082631	0.115684	0.103399	cg24557248	0.104037	0.142044	-0.0380072	0.102876	0.145211	-0.0423346	-0.517647	-3.04929	-3.42292	0.00134839	0.351211	-1.09877	chr1	Island	TSS200	NM_003145	NA	SSR2	No	No	No	No
cg14858763	0.63064	0.663817	0.711401	0.76484	0.708817	0.731945	0.754635	0.764316	0.762112	0.750468	0.717103	0.768497	cg14858763	0.748136	0.685876	0.0622595	0.758373	0.69046	0.0679136	0.439398	1.50832	3.42125	0.00135494	0.351612	-1.10258	chr1	Island	Body	NM_018216	NA	PANK4	No	No	No	No
cg01721538	0.151125	0.110801	0.120918	0.0883257	0.0904443	0.0938428	0.0921282	0.0883729	0.0707225	0.083677	0.118787	0.0897001	cg01721538	0.0905361	0.118639	-0.0281028	0.0890365	0.114794	-0.0257575	-0.428169	-3.31904	-3.42105	0.00135572	0.351612	-1.10304	chr20	Island	TSS200	NM_198935;NM_002792	NA	SS18L1_PSMA7	No	No	No	No
cg17159093	0.136147	0.146092	0.184748	0.167774	0.127511	0.133169	0.24464	0.166242	0.235602	0.198338	0.124511	0.228241	cg17159093	0.194137	0.13498	0.0591571	0.191543	0.134658	0.0568847	0.601018	-2.22143	3.41706	0.00137148	0.351905	-1.11212	chr2	Island	5'UTR_1stExon_TSS200	NM_015535;NM_001100424;NM_001100422;NM_001100424;NM_001100423;NM_001100422	rs12614621	SPATS2L	No	No	No	No
cg26664161	0.186012	0.194541	0.275891	0.240618	0.227442	0.173979	0.221713	0.285119	0.220087	0.225719	0.150288	0.221165	cg26664161	0.239719	0.176205	0.0635143	0.226581	0.179995	0.0465852	0.559984	-1.84962	3.41691	0.00137209	0.351905	-1.11247	chr5	Island	TSS200	NM_012159	NA	FBXL21	No	No	No	No
cg16059541	0.144365	0.134345	0.155763	0.187053	0.163129	0.131631	0.161822	0.180761	0.171018	0.189015	0.149288	0.202617	cg16059541	0.176397	0.139907	0.0364901	0.17589	0.139355	0.0365347	0.39376	-2.28157	3.41677	0.00137263	0.351905	-1.11278	chr2	Island	TSS1500_5'UTR	NM_000182;NM_000183	NA	HADHA_HADHB	No	No	No	No
cg06440615	0.103524	0.0978454	0.0972148	0.12701	0.118225	0.106045	0.107686	0.129306	0.152883	0.141656	0.0826976	0.144113	cg06440615	0.127262	0.0975279	0.0297338	0.128158	0.100685	0.0274735	0.424446	-2.8455	3.41589	0.00137615	0.351905	-1.11479	chr20	Island	TSS200	NM_153269	NA	C20orf96	No	No	No	No
cg10989381	0.754315	0.824174	0.772108	0.764101	0.775346	0.877079	0.757133	0.768955	0.767175	0.780046	0.789492	0.755796	cg10989381	0.767583	0.811265	-0.0436825	0.768065	0.806833	-0.0387679	-0.422937	1.7172	-3.41507	0.00137941	0.351905	-1.11665	chr12	S_Shore	Body	NM_020661	rs115443451	AICDA	No	No	No	No
cg19599951	0.667681	0.690657	0.622655	0.666044	0.664648	0.720678	0.671215	0.629011	0.647438	0.610931	0.728636	0.631124	cg19599951	0.642883	0.701913	-0.0590299	0.639281	0.705668	-0.0663867	-0.389513	0.902072	-3.41477	0.00138063	0.351905	-1.11734	chr11	OpenSea	TSS1500	NM_001716	NA	CXCR5	No	No	No	No
cg19155391	0.264504	0.234855	0.183109	0.180788	0.182591	0.2822	0.211676	0.188725	0.220804	0.188894	0.190966	0.188068	cg19155391	0.193082	0.243131	-0.0500492	0.188396	0.249679	-0.0612829	-0.41425	-1.91549	-3.41332	0.00138643	0.352054	-1.12064	chr7	N_Shore	TSS200	NM_001159522	NA	ZNF727	No	No	No	No
cg04965141	0.0840569	0.147447	0.137681	0.165816	0.144883	0.113945	0.164644	0.165121	0.201354	0.151211	0.131837	0.190198	cg04965141	0.165114	0.119322	0.045792	0.164883	0.122891	0.0419914	0.565579	-2.3991	3.41211	0.00139129	0.352186	-1.12339	chr4	Island	TSS1500	NM_003013	NA	SFRP2	No	No	No	No
cg00183355	0.11463	0.0746998	0.0663992	0.0507416	0.0639161	0.0811763	0.0719693	0.0587537	0.0577924	0.0637592	0.0762571	0.0669018	cg00183355	0.0625292	0.0866908	-0.0241616	0.0638376	0.0787167	-0.0148791	-0.493592	-3.72252	-3.40823	0.00140699	0.352186	-1.13221	chr21	Island	TSS200_1stExon	NM_001160306;NM_203446;NM_001160302;NM_003895	NA	SYNJ1	No	No	No	No
cg16842053	0.100597	0.0995774	0.0848092	0.0843136	0.0865323	0.105332	0.0723468	0.0617827	0.0715605	0.0665595	0.080383	0.073165	cg16842053	0.0751337	0.0964724	-0.0213387	0.0727559	0.100087	-0.0273314	-0.396179	-3.58119	-3.40817	0.00140723	0.352186	-1.13234	chr7	OpenSea	1stExon_5'UTR	NM_032415;NM_032415	NA	CARD11	No	No	No	No
cg14791008	0.402617	0.488556	0.491567	0.473123	0.541027	0.446885	0.507341	0.497692	0.48353	0.568677	0.420631	0.469034	cg14791008	0.503999	0.439672	0.0643264	0.494629	0.433758	0.0608715	0.374631	-0.113682	3.40755	0.00140979	0.352186	-1.13377	chr12	OpenSea	TSS1500	NM_173353	NA	TPH2	No	No	No	No
cg12727431	0.110848	0.109546	0.100611	0.083445	0.105934	0.0911757	0.0878307	0.0761207	0.0792647	0.0801241	0.108117	0.083785	cg12727431	0.0871394	0.104922	-0.0177822	0.083615	0.108831	-0.0252162	-0.30073	-3.41842	-3.40648	0.00141415	0.352186	-1.13619	chrX	Island	Body_TSS1500	NM_002910;NM_003491	NA	RENBP_NAA10	No	No	No	No
cg01581757	0.562257	0.461949	0.390393	0.398347	0.40297	0.42251	0.40003	0.407571	0.43761	0.378534	0.524464	0.43068	cg01581757	0.405767	0.492795	-0.0870281	0.4015	0.493207	-0.0917065	-0.509049	-0.413521	-3.40582	0.00141685	0.352186	-1.13769	chr20	N_Shore	Body	NM_198994	NA	TGM6	No	No	No	No
cg22158648	0.705556	0.668948	0.685519	0.65244	0.656374	0.724763	0.637101	0.637944	0.639634	0.626635	0.703821	0.652027	cg22158648	0.648459	0.700772	-0.0523127	0.645831	0.704689	-0.0588578	-0.34574	1.02446	-3.40352	0.00142631	0.352186	-1.14292	chr18	N_Shore	TSS1500	NR_023359	NA	CABLES1	No	No	No	No
cg21937593	0.133682	0.171872	0.185199	0.203488	0.169621	0.130866	0.215206	0.217198	0.222287	0.199127	0.149315	0.162635	cg21937593	0.196845	0.146434	0.0504115	0.201308	0.141498	0.0598093	0.515002	-2.05196	3.40281	0.00142925	0.352186	-1.14454	chr3	Island	TSS200	NM_024687	NA	ZBBX	No	No	No	No
cg22708738	0.268889	0.282305	0.397263	0.367692	0.33189	0.368901	0.341306	0.385613	0.34944	0.352131	0.269332	0.34992	cg22708738	0.359407	0.297357	0.0620502	0.351025	0.275818	0.075207	0.415502	-0.803632	3.40066	0.00143814	0.352186	-1.14941	chr19	Island	Body	NM_025129	NA	FUZ	No	No	No	No
cg09831562	0.636249	0.590263	0.745157	0.677522	0.609659	0.60014	0.661386	0.73783	0.637456	0.729317	0.632552	0.707629	cg09831562	0.688245	0.614801	0.0734437	0.692576	0.616346	0.07623	0.479341	1.0949	3.39929	0.00144385	0.352186	-1.15252	chr3	OpenSea	TSS1500	NR_004053	NA	SOX2OT	No	No	No	No
cg22639325	0.798748	0.784465	0.823715	0.844517	0.841892	0.823777	0.856509	0.850196	0.850597	0.852914	0.840808	0.859373	cg22639325	0.847464	0.81195	0.0355143	0.850396	0.811263	0.0391335	0.357523	2.40997	3.39871	0.00144629	0.352186	-1.15385	chr8	N_Shelf	Body_5'UTR	NM_032378;NM_001130055;NM_001960;NM_001130056;NM_001130054;NM_001130057;NM_001130053	NA	EEF1D	No	No	No	No
cg09982918	0.764394	0.737151	0.81086	0.760417	0.802675	0.660215	0.77177	0.771473	0.805934	0.786792	0.745994	0.78894	cg09982918	0.787358	0.726939	0.0604189	0.787866	0.741573	0.0462934	0.46837	1.80023	3.39833	0.00144785	0.352186	-1.1547	chr22	OpenSea	TSS1500	NM_032608	NA	MYO18B	No	No	No	No
cg08131499	0.383957	0.306369	0.467496	0.375043	0.475076	0.31079	0.437681	0.451972	0.380885	0.437906	0.371331	0.406803	cg08131499	0.429108	0.343112	0.0859958	0.437793	0.341061	0.0967327	0.528239	-0.509515	3.39686	0.00145402	0.352186	-1.15804	chr12	OpenSea	Body	NM_014325	NA	CORO1C	No	No	No	No
cg14989243	0.451395	0.436365	0.513353	0.487244	0.636838	0.406527	0.484955	0.579037	0.48453	0.567302	0.446002	0.520738	cg14989243	0.53425	0.435072	0.0991772	0.517045	0.441184	0.0758614	0.578324	0.0883184	3.39628	0.00145645	0.352186	-1.15935	chr6	OpenSea	TSS200	NM_015687	NA	FILIP1	No	No	No	No
cg13929263	0.0622148	0.0679828	0.0514326	0.050679	0.0514462	0.0615694	0.0513642	0.0362258	0.0484174	0.0504875	0.0657842	0.0503372	cg13929263	0.0487987	0.0643878	-0.0155891	0.0505832	0.0639995	-0.0134163	-0.430924	-4.18714	-3.39593	0.00145792	0.352186	-1.16014	chr20	Island	5'UTR_TSS200	NM_001167820;NM_001167822;NM_001167821;NM_006698	NA	BLCAP	No	No	No	No
cg01069808	0.621885	0.616777	0.684319	0.69312	0.733065	0.695025	0.722974	0.730664	0.692861	0.71906	0.632471	0.704974	cg01069808	0.71013	0.641539	0.0685904	0.712017	0.627178	0.0848394	0.450908	1.13368	3.39556	0.00145949	0.352186	-1.16099	chr1	S_Shore	3'UTR_1stExon	NM_006352;NM_006352;NM_205768	NA	ZNF238	No	No	No	No
cg21126344	0.0925693	0.0951693	0.116815	0.100752	0.105312	0.100479	0.127154	0.141271	0.120246	0.140111	0.0807371	0.12234	cg21126344	0.12175	0.0922385	0.0295118	0.121293	0.0938693	0.0274239	0.443747	-2.86826	3.39391	0.00146646	0.352643	-1.16473	chr17	Island	Body	NM_000346	NA	SOX9	No	No	No	No
cg04726013	0.354364	0.336737	0.444555	0.400796	0.37436	0.364022	0.399426	0.469619	0.401838	0.413818	0.345738	0.397712	cg04726013	0.412766	0.350215	0.0625503	0.401317	0.350051	0.0512662	0.381982	-0.604523	3.39237	0.001473	0.352643	-1.16823	chr10	OpenSea	Body	NM_022126;NM_001167880	NA	LHPP	No	No	No	No
cg16140954	0.121208	0.110262	0.0914065	0.0891881	0.0954943	0.120388	0.0840502	0.0845379	0.0802739	0.0959596	0.112133	0.0989554	cg16140954	0.0899832	0.115998	-0.0260144	0.0902973	0.11626	-0.0259632	-0.410395	-3.24423	-3.39034	0.00148167	0.353259	-1.17284	chr1	Island	Body_TSS1500	NM_207356;NR_024455	NA	C1orf174_LOC100133612	No	No	No	No
cg09230774	0.0567624	0.0410748	0.0346335	0.0370933	0.0363193	0.0424636	0.0377095	0.0353482	0.0270764	0.0339357	0.0482962	0.0371608	cg09230774	0.0349096	0.0471493	-0.0122397	0.0358337	0.0453799	-0.00954619	-0.446987	-4.72323	-3.38846	0.00148975	0.353259	-1.17711	chr11	S_Shore	5'UTR_1stExon	NM_001008709;NM_002708;NM_206873;NM_001008709;NM_206873;NM_002708	NA	PPP1CA	No	No	No	No
cg21957058	0.143929	0.133423	0.153497	0.149849	0.288253	0.148727	0.22584	0.196897	0.272378	0.248396	0.133136	0.179781	cg21957058	0.214361	0.139804	0.0745576	0.211368	0.138676	0.0726923	0.712676	-2.08575	3.38672	0.00149721	0.353558	-1.18104	chr11	S_Shelf	Body	NM_004211	rs894750	SLC6A5	No	No	No	No
cg06120425	0.18341	0.159351	0.132642	0.155557	0.101512	0.130483	0.122153	0.115637	0.104761	0.107455	0.141987	0.10191	cg06120425	0.117703	0.153808	-0.0361043	0.111546	0.150669	-0.0391231	-0.449235	-2.8146	-3.38571	0.00150161	0.353907	-1.18334	chr2	Island	TSS1500	NM_001616	NA	ACVR2A	No	No	No	No
cg18656577	0.0699692	0.0684024	0.0947842	0.0995362	0.0759322	0.0503155	0.0928383	0.0881962	0.0975686	0.0859837	0.0832239	0.0852421	cg18656577	0.0900102	0.0679778	0.0220324	0.0905173	0.0691858	0.0213315	0.457512	-3.40584	3.3847	0.00150597	0.354248	-1.18562	chr17	Island	5'UTR	NM_000987	NA	RPL26	No	No	No	No
cg03623288	0.521383	0.549028	0.598338	0.660232	0.63507	0.624835	0.639469	0.671582	0.655915	0.652845	0.623029	0.687923	cg03623288	0.650172	0.579569	0.0706029	0.65438	0.586029	0.0683514	0.429688	0.861707	3.38142	0.00152028	0.354863	-1.19305	chr1	OpenSea	TSS1500	NM_001013355	NA	OR2G6	No	No	No	No
cg27424906	0.788067	0.759658	0.562593	0.714806	0.709411	0.739135	0.744096	0.605183	0.672575	0.657021	0.762026	0.646216	cg27424906	0.663988	0.762221	-0.0982338	0.664798	0.760842	-0.0960444	-0.686893	1.24281	-3.37793	0.00153567	0.356347	-1.20095	chr1	S_Shore	5'UTR	NM_019079;NM_001164835	NA	L1TD1	No	No	No	No
cg27050769	0.0608431	0.0771634	0.052564	0.0404024	0.046534	0.0596251	0.0432956	0.0461678	0.052187	0.0445842	0.0605486	0.050573	cg27050769	0.0470385	0.064545	-0.0175065	0.0463509	0.0606959	-0.0143449	-0.480224	-4.20396	-3.37746	0.00153775	0.356347	-1.20202	chr17	Island	TSS200	NM_006461	NA	SPAG5	No	No	No	No
cg24044351	0.154657	0.169753	0.119221	0.12424	0.122357	0.163936	0.135597	0.142836	0.114179	0.119306	0.12962	0.09998	cg24044351	0.122215	0.154492	-0.0322771	0.120832	0.159297	-0.0384648	-0.391976	-2.76003	-3.37604	0.00154404	0.356347	-1.20522	chr5	Island	5'UTR	NM_005246	NA	FER	No	No	No	No
cg25001544	0.461248	0.488724	0.331279	0.454638	0.440486	0.561236	0.456013	0.331837	0.44529	0.347112	0.556892	0.372349	cg25001544	0.397376	0.517025	-0.11965	0.406417	0.522808	-0.116391	-0.707297	-0.433773	-3.37599	0.00154425	0.356347	-1.20533	chr6	OpenSea	Body	NM_000841	NA	GRM4	No	No	No	No
cg20414364	0.0813011	0.0744046	0.101415	0.0844731	0.112135	0.0821038	0.098153	0.091408	0.0980549	0.108439	0.0792809	0.100142	cg20414364	0.0992774	0.0792726	0.0200048	0.0991474	0.080291	0.0188564	0.352418	-3.25906	3.37497	0.00154881	0.35672	-1.20765	chr5	OpenSea	Body	NR_003713	NA	LOC728613	No	No	No	No
cg07427475	0.211649	0.235653	0.125126	0.185914	0.197451	0.211252	0.187983	0.135901	0.176104	0.1261	0.199128	0.155551	cg07427475	0.161266	0.214421	-0.0531543	0.165828	0.21145	-0.045623	-0.524005	-2.18554	-3.37408	0.00155281	0.356964	-1.20967	chr8	N_Shore	Body	NM_201378;NM_201384;NM_201382;NM_201381;NM_000445;NM_201380;NM_201383;NM_201379	NA	PLEC1	No	No	No	No
cg09087901	0.710761	0.719255	0.71642	0.6915	0.624004	0.754324	0.654368	0.681738	0.687009	0.726644	0.771944	0.656559	cg09087901	0.67978	0.739071	-0.0592909	0.684374	0.73679	-0.0524157	-0.416502	1.26658	-3.37142	0.00156473	0.358348	-1.21568	chr6	OpenSea	Body	NM_000301;NM_001168338	rs4252065	PLG	No	No	No	No
cg08304190	0.242211	0.182181	0.327349	0.252131	0.202687	0.196804	0.387584	0.309935	0.34753	0.311897	0.228827	0.327293	cg08304190	0.308301	0.212506	0.0957948	0.319595	0.212815	0.10678	0.712428	-1.29834	3.37039	0.00156938	0.358735	-1.21801	chr20	Island	TSS200	NR_030386	NA	MIR663	No	No	No	No
cg04135960	0.845919	0.859699	0.832521	0.807241	0.833449	0.838081	0.793272	0.809965	0.81529	0.780811	0.83384	0.806729	cg04135960	0.80991	0.844385	-0.0344751	0.808603	0.842	-0.0333973	-0.346435	2.1646	-3.36945	0.00157362	0.359027	-1.22012	chr10	S_Shore	Body	NM_152643	rs2998150	KNDC1	No	No	No	No
cg26859016	0.618781	0.586745	0.532844	0.510321	0.506906	0.559902	0.501801	0.485541	0.564	0.458814	0.547411	0.526388	cg26859016	0.510827	0.57821	-0.0673826	0.508613	0.573323	-0.0647101	-0.393852	0.14617	-3.3679	0.00158068	0.359665	-1.22364	chr1	OpenSea	TSS1500	NM_014002	NA	IKBKE	No	No	No	No
cg04171808	0.459776	0.516239	0.376569	0.445594	0.451509	0.549792	0.47226	0.362417	0.458382	0.426865	0.495795	0.478106	cg04171808	0.433963	0.505401	-0.0714377	0.448552	0.506017	-0.0574655	-0.417623	-0.312063	-3.36698	0.00158488	0.359665	-1.22573	chr11	OpenSea	Body	NM_001001389;NM_001001392;NM_000610;NM_001001390;NM_001001391	NA	CD44	No	No	No	No
cg14225847	0.687082	0.631482	0.601957	0.501938	0.562203	0.644673	0.573322	0.533246	0.564888	0.581962	0.60201	0.618004	cg14225847	0.56719	0.641312	-0.0741217	0.569105	0.638077	-0.0689723	-0.450168	0.538387	-3.36688	0.0015853	0.359665	-1.22593	chr8	Island	1stExon	NM_015193	NA	ARC	No	No	No	No
cg16313807	0.476362	0.518894	0.446774	0.47573	0.448454	0.495962	0.398101	0.410193	0.415659	0.434623	0.517169	0.479706	cg16313807	0.438655	0.502097	-0.0634417	0.440699	0.506565	-0.0658667	-0.369018	-0.311117	-3.36249	0.00160546	0.362331	-1.23586	chr18	N_Shore	TSS1500	NM_001136180	NA	HSBP1L1	No	No	No	No
cg09799633	0.0498824	0.0543325	0.0413803	0.0341933	0.0400611	0.0431923	0.0345262	0.0420498	0.027578	0.0409746	0.045544	0.0310642	cg09799633	0.0364784	0.0482378	-0.0117593	0.0372936	0.0477132	-0.0104195	-0.430036	-4.56206	-3.36165	0.00160935	0.362331	-1.23776	chr5	Island	TSS1500	NM_004417	rs322381	DUSP1	No	No	No	No
cg13241807	0.0996069	0.113741	0.115211	0.152874	0.117445	0.106787	0.130947	0.133422	0.129208	0.130656	0.0823176	0.125642	cg13241807	0.129426	0.100613	0.0288126	0.129932	0.103197	0.0267352	0.415742	-2.85585	3.36154	0.00160987	0.362331	-1.23801	chr11	Island	1stExon_5'UTR	NM_203331;NM_203329;NM_203329;NM_203331;NM_203330;NM_203330;NM_000611;NM_000611	rs831601	CD59	No	No	No	No
cg07450406	0.354131	0.369948	0.30005	0.318702	0.304519	0.338185	0.264994	0.253177	0.307146	0.245801	0.310392	0.245426	cg07450406	0.279977	0.343164	-0.0631873	0.282522	0.346158	-0.0636359	-0.430334	-1.3332	-3.36036	0.00161534	0.362331	-1.24068	chr21	S_Shore	TSS200	NM_013329;NR_027873;NM_016631;NR_024623;NR_024622	NA	C21orf66_C21orf49	No	No	No	No
cg22626897	0.228905	0.738112	0.793233	0.790516	0.815101	0.760047	0.807225	0.757941	0.819766	0.743952	0.191084	0.814128	cg22626897	0.792733	0.479537	0.313196	0.800229	0.483509	0.316721	2.1144	1.27843	3.35763	0.00162803	0.362331	-1.24682	chr1	OpenSea	3'UTR	NM_001167740;NM_022743	NA	SMYD3	No	No	No	No
cg25712981	0.666008	0.617024	0.738421	0.762187	0.705163	0.59543	0.742063	0.726089	0.694155	0.700176	0.7153	0.690351	cg25712981	0.719826	0.64844	0.0713852	0.715626	0.641516	0.0741103	0.473548	1.26153	3.35763	0.00162808	0.362331	-1.24684	chr20	Island	5'UTR_TSS1500	NM_001167821;NM_001167820;NM_001167822;NM_006698;NM_181689;NM_005386;NM_001167823	NA	BLCAP_NNAT	No	No	No	No
cg15996984	0.175233	0.189555	0.247046	0.207611	0.221619	0.196257	0.236878	0.260844	0.214182	0.271103	0.169896	0.194141	cg15996984	0.231678	0.182736	0.0489425	0.229249	0.182394	0.0468544	0.42603	-1.78558	3.35668	0.00163252	0.362331	-1.24898	chr10	N_Shelf	Body	NM_001166244;NM_001166245;NM_021828;NM_001166246	NA	HPSE2	No	No	No	No
cg25310676	0.200069	0.17093	0.270732	0.21461	0.203199	0.168512	0.212068	0.206011	0.188498	0.247561	0.16967	0.231118	cg25310676	0.221725	0.177295	0.0444294	0.213339	0.1703	0.0430392	0.398252	-1.86209	3.35575	0.00163686	0.362331	-1.25106	chr1	OpenSea	Body	NM_004565	NA	PEX14	No	No	No	No
cg23116540	0.736064	0.786838	0.716255	0.686314	0.687901	0.783899	0.677542	0.713529	0.664835	0.702149	0.759927	0.757551	cg23116540	0.700759	0.766682	-0.0659228	0.695025	0.771913	-0.0768882	-0.488482	1.40234	-3.3547	0.00164183	0.362331	-1.25345	chr15	N_Shore	TSS1500	NM_003246	NA	THBS1	No	No	No	No
cg00446413	0.206901	0.198989	0.24942	0.230176	0.217494	0.202067	0.284695	0.238906	0.223809	0.27288	0.1979	0.22968	cg00446413	0.243382	0.201464	0.0419181	0.234541	0.200528	0.0340126	0.345405	-1.77297	3.35215	0.00165391	0.362541	-1.2592	chr7	Island	TSS1500_Body	NM_130797;NM_001039350	NA	DPP6	No	No	No	No
cg10817441	0.439964	0.446902	0.34862	0.438436	0.38408	0.438822	0.390118	0.347467	0.415083	0.341258	0.498133	0.400589	cg10817441	0.383206	0.455955	-0.072749	0.387099	0.443433	-0.0563344	-0.43457	-0.6033	-3.34865	0.0016706	0.364622	-1.26709	chr6	S_Shore	Body	NM_002800;NM_148954	NA	PSMB9	No	No	No	No
cg18693004	0.758731	0.754396	0.783716	0.773418	0.839599	0.754628	0.812077	0.827267	0.770196	0.817115	0.713375	0.781914	cg18693004	0.800663	0.745282	0.0553804	0.797897	0.754512	0.0433849	0.464753	1.82094	3.34614	0.00168268	0.365371	-1.27274	chr7	OpenSea	Body	NM_003112	NA	SP4	No	No	No	No
cg05775451	0.278905	0.28915	0.254938	0.245223	0.267798	0.276535	0.216762	0.226857	0.203046	0.191026	0.272203	0.219343	cg05775451	0.228124	0.279198	-0.0510737	0.2231	0.27772	-0.0546197	-0.397516	-1.67868	-3.34575	0.00168458	0.365371	-1.27362	chr1	Island	1stExon	NM_001010867	NA	C1orf69	No	No	No	No
cg00087182	0.816839	0.831344	0.845034	0.826165	0.824664	0.816258	0.85534	0.861986	0.870485	0.848294	0.81042	0.865944	cg00087182	0.849739	0.818715	0.0310239	0.851817	0.816549	0.0352686	0.33107	2.44669	3.34551	0.00168571	0.365371	-1.27415	chr22	N_Shore	Body	NM_001080843;NM_000854	rs144364021	GSTT2B_GSTT2	No	No	No	No
cg13760670	0.177606	0.141675	0.119624	0.133034	0.123077	0.125781	0.107497	0.0865226	0.0959146	0.0848494	0.124485	0.0993853	cg13760670	0.106238	0.142387	-0.0361489	0.103441	0.133728	-0.0302866	-0.484412	-2.99744	-3.34403	0.00169291	0.366277	-1.2775	chr20	Island	TSS200	NM_005225	NA	E2F1	No	No	No	No
cg20462795	0.610663	0.670106	0.565185	0.612437	0.614241	0.680987	0.575645	0.557216	0.615326	0.57373	0.688038	0.667722	cg20462795	0.597688	0.662448	-0.0647606	0.594041	0.675546	-0.0815054	-0.402434	0.647622	-3.3386	0.00171947	0.370046	-1.28972	chr6	OpenSea	3'UTR	NM_017770	NA	ELOVL2	No	No	No	No
cg13974313	0.660218	0.601779	0.552648	0.547068	0.503524	0.565199	0.535977	0.587542	0.532632	0.542622	0.608112	0.54407	cg13974313	0.54326	0.608827	-0.0655668	0.543346	0.604946	-0.0616002	-0.390794	0.36168	-3.33578	0.00173341	0.371728	-1.29606	chr4	OpenSea	Body	NM_003328	NA	TXK	No	No	No	No
cg26294217	0.0839688	0.0827954	0.0902403	0.124382	0.0920669	0.0870122	0.099273	0.110685	0.120472	0.0991766	0.0791637	0.13215	cg26294217	0.108556	0.083235	0.0253208	0.104979	0.0833821	0.0215972	0.411444	-3.17462	3.33474	0.00173859	0.372161	-1.2984	chr5	Island	Body	NM_206907;NM_006251	NA	PRKAA1	No	No	No	No
cg23960561	0.121488	0.105981	0.0897433	0.0946256	0.0862332	0.0927045	0.0735451	0.0765636	0.0751924	0.0694909	0.0900458	0.0817083	cg23960561	0.0808878	0.102555	-0.0216669	0.0791359	0.0993427	-0.0202067	-0.37376	-3.45269	-3.33396	0.00174248	0.372161	-1.30015	chr4	Island	TSS200_Body	NM_018177;NR_027277	NA	N4BP2_LOC344967	No	No	No	No
cg04908625	0.50443	0.531035	0.564789	0.530873	0.542506	0.507613	0.586739	0.639455	0.61995	0.627176	0.508969	0.607327	cg04908625	0.589852	0.513012	0.0768401	0.597033	0.508291	0.0887423	0.452113	0.448276	3.33239	0.00175029	0.372161	-1.30366	chr3	Island	1stExon	NM_183357	NA	ADCY5	No	No	No	No
cg09796583	0.49832	0.50148	0.542686	0.592616	0.520363	0.491403	0.60181	0.579617	0.630057	0.560045	0.50735	0.614714	cg09796583	0.580238	0.499638	0.0806002	0.586116	0.4999	0.0862161	0.471439	0.427725	3.33078	0.00175841	0.372161	-1.30729	chr10	Island	TSS200	NM_022124;NM_052836	rs112900355	CDH23	No	No	No	No
cg25716820	0.71527	0.596796	0.739273	0.752183	0.741358	0.704558	0.746028	0.747457	0.70548	0.738772	0.634119	0.717108	cg25716820	0.735957	0.662686	0.0732715	0.740315	0.669339	0.0709766	0.495364	1.3571	3.33067	0.00175895	0.372161	-1.30753	chr19	S_Shelf	3'UTR	NM_021938	NA	BRUNOL5	No	No	No	No
cg00186954	0.835911	0.727288	0.736214	0.758265	0.722454	0.82051	0.735791	0.748805	0.677542	0.732937	0.803399	0.746843	cg00186954	0.732356	0.796777	-0.0644207	0.736002	0.811954	-0.0759523	-0.54036	1.68256	-3.33044	0.00176012	0.372161	-1.30806	chr11	S_Shore	TSS1500_Body	NM_005418;NM_182901;NM_020642	NA	ST5_C11orf17	No	No	No	No
cg03143033	0.164975	0.145481	0.137269	0.121777	0.0994786	0.140584	0.108534	0.112078	0.110452	0.116858	0.118045	0.11462	cg03143033	0.115134	0.142271	-0.0271377	0.113349	0.143032	-0.029683	-0.345897	-2.82721	-3.33043	0.00176018	0.372161	-1.30808	chr16	N_Shore	TSS200	NM_032268	rs182914223	ZNRF1	No	No	No	No
cg20028470	0.36609	0.349294	0.506351	0.425081	0.431254	0.389645	0.443692	0.424364	0.441228	0.429884	0.425852	0.443909	cg20028470	0.44322	0.38272	0.0605001	0.436241	0.377868	0.0583734	0.362363	-0.450349	3.33023	0.00176119	0.372161	-1.30853	chr2	Island	5'UTR	NM_003353	NA	UCN	No	No	No	No
cg14178899	0.600503	0.605295	0.701023	0.650036	0.648668	0.556054	0.680408	0.685374	0.599965	0.679346	0.616908	0.627591	cg14178899	0.659051	0.59469	0.0643614	0.664691	0.602899	0.0617919	0.400939	0.881928	3.32646	0.0017803	0.372161	-1.317	chr1	OpenSea	5'UTR	NM_018948	NA	ERRFI1	No	No	No	No
cg14853974	0.437512	0.42882	0.524792	0.451765	0.475389	0.432057	0.509898	0.446883	0.471751	0.524399	0.400745	0.480994	cg14853974	0.485734	0.424783	0.0609505	0.478191	0.430438	0.047753	0.355178	-0.226245	3.32612	0.00178203	0.372161	-1.31776	chr17	OpenSea	Body	NM_173728	NA	ARHGEF15	No	No	No	No
cg22050539	0.0912829	0.0844825	0.0687109	0.0541588	0.0865172	0.0789413	0.0734966	0.0699273	0.0526851	0.0864215	0.100108	0.0635565	cg22050539	0.0694342	0.0887037	-0.0192695	0.0693191	0.0878827	-0.0185636	-0.399555	-3.73764	-3.32589	0.00178319	0.372161	-1.31828	chrX	S_Shore	TSS1500	NM_173470	NA	MMGT1	No	No	No	No
cg26177760	0.547141	0.544915	0.456006	0.463179	0.52146	0.474294	0.437414	0.403932	0.48147	0.455416	0.523162	0.453226	cg26177760	0.459013	0.522378	-0.0633651	0.455711	0.534038	-0.0783277	-0.367457	-0.0974489	-3.32561	0.00178463	0.372161	-1.31891	chr6	N_Shore	Body	NM_080598;NM_004640	NA	BAT1	No	No	No	No
cg06228542	0.201188	0.18985	0.12197	0.154977	0.155307	0.179222	0.137502	0.138115	0.136743	0.130284	0.135752	0.131738	cg06228542	0.138329	0.176503	-0.0381735	0.137123	0.184536	-0.0474132	-0.406204	-2.56863	-3.32545	0.00178545	0.372161	-1.31927	chr12	S_Shore	TSS1500	NM_001040034;NM_001780	NA	CD63	No	No	No	No
cg15428479	0.413678	0.359058	0.4812	0.451782	0.434889	0.453885	0.449638	0.506297	0.501104	0.442827	0.415526	0.518117	cg15428479	0.473232	0.410537	0.0626948	0.466491	0.414602	0.0518885	0.369403	-0.205679	3.3244	0.0017908	0.372161	-1.32162	chr19	N_Shore	TSS1500	NM_001100419;NM_001100418	NA	C19orf60	No	No	No	No
cg12737876	0.0933271	0.0811349	0.0519146	0.0695571	0.0749143	0.0785123	0.0703498	0.0719647	0.0577628	0.0699767	0.0988358	0.0731511	cg12737876	0.0674489	0.0879525	-0.0205036	0.0701632	0.087231	-0.0170678	-0.418566	-3.66441	-3.32259	0.00180008	0.372161	-1.32567	chr2	Island	TSS200	NM_006590	NA	USP39	No	No	No	No
cg01579052	0.525201	0.445507	0.640653	0.521009	0.605454	0.505837	0.532278	0.60004	0.595621	0.506899	0.485471	0.583884	cg01579052	0.57323	0.490504	0.0827259	0.589752	0.495654	0.0940983	0.484117	0.316165	3.32255	0.00180028	0.372161	-1.32576	chr16	S_Shore	Body	NM_022493	NA	NARFL	No	No	No	No
cg27144592	0.628459	0.64347	0.539262	0.541047	0.613198	0.639251	0.649859	0.521765	0.536834	0.558769	0.62355	0.537372	cg27144592	0.562263	0.633683	-0.0714194	0.540154	0.633855	-0.0937008	-0.426295	0.462287	-3.3223	0.0018016	0.372161	-1.32633	chr16	N_Shore	Body	NM_022493	NA	NARFL	No	No	No	No
cg02075820	0.346797	0.268035	0.436372	0.353298	0.358678	0.288649	0.340485	0.464966	0.360564	0.397101	0.331706	0.346764	cg02075820	0.382278	0.308797	0.0734815	0.359621	0.310178	0.0494432	0.471317	-0.780587	3.32199	0.00180319	0.372161	-1.32703	chr11	S_Shelf	5'UTR	NM_005013	NA	NUCB2	No	No	No	No
cg14754555	0.467696	0.408958	0.539245	0.517273	0.560729	0.47756	0.515988	0.595382	0.463819	0.588868	0.441149	0.485894	cg14754555	0.5334	0.448841	0.084559	0.528259	0.454422	0.0738365	0.491712	0.0777762	3.32147	0.00180586	0.372161	-1.32819	chr2	N_Shore	1stExon_TSS1500_5'UTR	NM_001083112;NM_000408;NM_001083112	NA	GPD2	No	No	No	No
cg18427465	0.436025	0.484751	0.359408	0.356495	0.358018	0.433448	0.337318	0.353552	0.398877	0.402569	0.407683	0.4145	cg18427465	0.372592	0.440477	-0.0678848	0.358713	0.434736	-0.0760236	-0.407962	-0.651416	-3.32145	0.00180595	0.372161	-1.32823	chr14	N_Shore	TSS1500	NM_152231;NM_017943	NA	FBXO34	No	No	No	No
cg16988970	0.386292	0.408237	0.478057	0.432964	0.451936	0.384885	0.43658	0.480143	0.478765	0.444833	0.43726	0.54225	cg16988970	0.468191	0.404168	0.0640226	0.464996	0.397264	0.067732	0.376643	-0.320812	3.32043	0.00181122	0.372262	-1.33051	chr17	OpenSea	TSS200	NM_080863	NA	ASB16	No	No	No	No
cg02082342	0.609799	0.649752	0.731073	0.712778	0.736544	0.651759	0.718141	0.627896	0.729515	0.735825	0.643003	0.668451	cg02082342	0.707528	0.638578	0.0689497	0.723828	0.646377	0.0774509	0.460585	1.13629	3.31893	0.00181904	0.372262	-1.33389	chr11	OpenSea	TSS1500	NM_014312	rs7102426	VSIG2	No	No	No	No
cg23631062	0.132899	0.115061	0.2112	0.207387	0.14501	0.161017	0.194567	0.167375	0.197584	0.137502	0.101764	0.151097	cg23631062	0.176465	0.127685	0.0487798	0.180971	0.12398	0.0569909	0.553052	-2.35618	3.31817	0.00182299	0.372262	-1.3356	chr1	OpenSea	TSS200	NM_058170	NA	OLFM3	No	No	No	No
cg05284727	0.093674	0.171723	0.156051	0.204179	0.266199	0.20704	0.260536	0.175805	0.260323	0.19015	0.112338	0.227377	cg05284727	0.217577	0.146194	0.0713835	0.215778	0.142031	0.0737475	0.746405	-2.18855	3.3171	0.00182856	0.372262	-1.33799	chr4	S_Shore	5'UTR	NM_001042424	NA	WHSC1	No	No	No	No
cg00579868	0.302295	0.273575	0.419259	0.349994	0.424042	0.331437	0.345705	0.371565	0.321488	0.351918	0.314852	0.336905	cg00579868	0.36511	0.30554	0.0595698	0.350956	0.308573	0.0423825	0.38504	-0.87153	3.3168	0.00183011	0.372262	-1.33866	chr7	S_Shelf	3'UTR	NM_016003;NM_001033520;NM_001033519;NM_015610;NM_001033518	NA	WIPI2	No	No	No	No
cg07681935	0.239317	0.216109	0.315215	0.306136	0.241176	0.240133	0.276237	0.279712	0.262397	0.275598	0.232277	0.291569	cg07681935	0.281005	0.231959	0.0490462	0.277975	0.235797	0.0421778	0.369253	-1.38699	3.31479	0.00184067	0.372262	-1.34317	chr4	Island	Body_TSS1500	NR_003679;NM_021973	NA	NBLA00301_HAND2	No	No	No	No
cg16914151	0.310296	0.323867	0.272434	0.290322	0.290558	0.291783	0.279579	0.213832	0.241296	0.221181	0.300991	0.25657	cg16914151	0.258221	0.306734	-0.0485128	0.264502	0.305644	-0.0411419	-0.352985	-1.44767	-3.31461	0.00184165	0.372262	-1.34358	chr15	Island	TSS200	NM_017793	NA	RPP25	No	No	No	No
cg24699146	0.498203	0.4757	0.39075	0.433572	0.470258	0.510271	0.44381	0.407425	0.468924	0.465391	0.516948	0.455136	cg24699146	0.441908	0.50028	-0.058372	0.449473	0.504237	-0.0547642	-0.339545	-0.24017	-3.31009	0.00186552	0.372262	-1.35369	chr1	OpenSea	TSS1500	NM_000191;NM_001166059	NA	HMGCL	No	No	No	No
cg24976080	0.117401	0.103942	0.110772	0.077711	0.0996766	0.108265	0.0917295	0.0779571	0.0746634	0.0970547	0.119665	0.0772595	cg24976080	0.088353	0.112318	-0.023965	0.0848433	0.112833	-0.0279895	-0.396223	-3.25255	-3.30909	0.0018709	0.372262	-1.35595	chrX	S_Shore	TSS1500_TSS200	NM_001145951;NM_004085	NA	TIMM8A	No	No	No	No
cg08871383	0.0834397	0.0946377	0.0814706	0.0707909	0.0741374	0.0898375	0.0763107	0.0690976	0.057143	0.0798432	0.0873966	0.0726349	cg08871383	0.0726786	0.0888279	-0.0161493	0.0733862	0.0886171	-0.0152309	-0.320707	-3.64149	-3.30906	0.00187104	0.372262	-1.35601	chr2	Island	TSS200	NM_001430	NA	EPAS1	No	No	No	No
cg14486905	0.334938	0.317694	0.213183	0.259605	0.206322	0.313791	0.297194	0.277963	0.207269	0.301057	0.350627	0.245399	cg14486905	0.250999	0.329263	-0.0782636	0.252502	0.326316	-0.0738143	-0.563608	-1.41091	-3.30851	0.00187397	0.372262	-1.35723	chr2	N_Shore	Body	NM_000817;NM_013445	NA	GAD1	No	No	No	No
cg17127702	0.134165	0.0984107	0.091984	0.0882377	0.0878498	0.0958405	0.0880362	0.0792874	0.0803288	0.0723204	0.136573	0.0882016	cg17127702	0.0845307	0.116247	-0.0317165	0.087943	0.116288	-0.028345	-0.494906	-3.33097	-3.30747	0.00187953	0.372262	-1.35956	chr1	N_Shore	Body	NM_001618	rs2048426	PARP1	No	No	No	No
cg05298088	0.505513	0.486887	0.379415	0.400145	0.456481	0.503562	0.41865	0.371923	0.436026	0.486884	0.479724	0.417769	cg05298088	0.420912	0.493921	-0.0730097	0.41821	0.495225	-0.0770151	-0.427542	-0.362478	-3.30647	0.00188491	0.372262	-1.3618	chr22	N_Shore	Body	NM_001080447	NA	TTLL8	No	No	No	No
cg03315058	0.128628	0.156487	0.116373	0.0994981	0.102848	0.0991036	0.0924307	0.0835555	0.0819924	0.0811579	0.106073	0.0842464	cg03315058	0.0927627	0.122573	-0.0298102	0.0883386	0.11735	-0.0290118	-0.438343	-3.27764	-3.30609	0.00188695	0.372262	-1.36265	chr11	N_Shore	TSS1500_5'UTR_3'UTR	NM_001122955;NM_001130702;NM_012202	NA	BSCL2_GNG3	No	No	No	No
cg21876925	0.338401	0.284103	0.410226	0.378462	0.357084	0.308211	0.35264	0.4067	0.356327	0.366553	0.311817	0.333992	cg21876925	0.370248	0.310633	0.0596149	0.361818	0.310014	0.0518042	0.383888	-0.808317	3.30538	0.00189079	0.372262	-1.36424	chr1	OpenSea	Body	NM_003326	NA	TNFSF4	No	No	No	No
cg11144641	0.199383	0.225708	0.322003	0.306464	0.259622	0.285616	0.319598	0.338734	0.296791	0.287744	0.261934	0.278695	cg11144641	0.301206	0.24316	0.0580459	0.301627	0.243821	0.0578064	0.432344	-1.33453	3.30524	0.00189153	0.372262	-1.36455	chr5	Island	5'UTR_1stExon	NM_006161;NM_006161	NA	NEUROG1	No	No	No	No
cg19139343	0.421894	0.456002	0.364209	0.40603	0.380945	0.406562	0.36741	0.349987	0.392387	0.336653	0.405775	0.377749	cg19139343	0.371921	0.422558	-0.0506373	0.372579	0.414228	-0.0416489	-0.306207	-0.646087	-3.30464	0.00189477	0.372262	-1.3659	chr3	OpenSea	Body	NM_001080448	NA	EPHA6	No	No	No	No
cg21883598	0.256315	0.245923	0.329104	0.267294	0.24503	0.228407	0.272431	0.32462	0.300657	0.336112	0.235449	0.295902	cg21883598	0.296394	0.241523	0.0548703	0.298279	0.240686	0.0575931	0.398366	-1.36167	3.30445	0.00189582	0.372262	-1.36633	chr15	Island	Body	NM_014080	NA	DUOX2	No	No	No	No
cg25145687	0.329857	0.321906	0.474448	0.38592	0.372789	0.374893	0.395991	0.398776	0.391548	0.486586	0.334097	0.366818	cg25145687	0.40911	0.340188	0.0689211	0.39377	0.331977	0.0617925	0.423702	-0.64539	3.30413	0.00189754	0.372262	-1.36704	chr11	OpenSea	Body_TSS200	NM_053005;NM_001005922;NR_021489	NA	HCCA2_KRTAP5-1	No	No	No	No
cg04978107	0.224663	0.186989	0.124657	0.154475	0.151615	0.22241	0.11774	0.0866847	0.128163	0.123291	0.128576	0.134155	cg04978107	0.127598	0.190659	-0.0630616	0.12641	0.204699	-0.0782894	-0.673747	-2.629	-3.304	0.00189825	0.372262	-1.36733	chr14	Island	TSS200	NM_198083	NA	DHRS4L2	No	No	No	No
cg10257302	0.465904	0.479742	0.519551	0.603844	0.582796	0.538198	0.580035	0.585071	0.545887	0.540659	0.476242	0.565338	cg10257302	0.565398	0.490022	0.0753761	0.572687	0.477992	0.0946945	0.438191	0.243724	3.30288	0.00190433	0.372262	-1.36984	chr14	Island	TSS200	NM_199047	NA	TBPL2	No	No	No	No
cg21638533	0.504684	0.379285	0.553697	0.54047	0.49266	0.447027	0.493281	0.564806	0.486238	0.535529	0.439434	0.475409	cg21638533	0.517761	0.442607	0.0751537	0.514405	0.443231	0.071174	0.438426	0.0607696	3.30277	0.00190492	0.372262	-1.37009	chr12	S_Shore	Body_TSS1500	NM_080730;NM_080731;NM_001039670	NA	IFFO1	No	No	No	No
cg17504765	0.845706	0.857844	0.829798	0.83471	0.841376	0.859317	0.840441	0.848697	0.816758	0.829758	0.876354	0.786644	cg17504765	0.828523	0.859806	-0.0312829	0.832254	0.858581	-0.0263269	-0.341256	2.33759	-3.30251	0.00190634	0.372262	-1.37067	chr4	OpenSea	Body	NM_003728	rs17023685	UNC5C	No	No	No	No
cg11615303	0.0731256	0.0699733	0.0890099	0.106011	0.0714533	0.0702898	0.098726	0.0944441	0.0962024	0.0893104	0.0693843	0.0940364	cg11615303	0.0923992	0.0706932	0.021706	0.0942403	0.0701315	0.0241087	0.412662	-3.40519	3.30184	0.00191	0.372262	-1.37217	chr6	Island	5'UTR_TSS1500_1stExon	NM_022553;NM_022551;NM_022553	rs17215210	VPS52_RPS18	No	No	No	No
cg24495177	0.730316	0.62466	0.76353	0.750438	0.748369	0.742568	0.764329	0.735189	0.753014	0.740382	0.6657	0.752188	cg24495177	0.75093	0.690811	0.0601187	0.751313	0.698008	0.0533051	0.419496	1.47548	3.29989	0.00192061	0.372262	-1.37652	chr7	OpenSea	TSS1500	NR_003099;NM_021148	NA	ZNF273	No	No	No	No
cg16584945	0.165488	0.148743	0.128761	0.148621	0.123579	0.133509	0.103192	0.0886922	0.095157	0.0850385	0.136333	0.0957123	cg16584945	0.108594	0.146018	-0.0374241	0.099452	0.142538	-0.043086	-0.509367	-2.93634	-3.29972	0.00192155	0.372262	-1.3769	chr4	Island	TSS200	NM_032239;NM_018078;NM_178043	rs149438035	LARP1B	No	No	No	No
cg20659657	0.248784	0.273714	0.212002	0.199942	0.1931	0.18441	0.153208	0.123805	0.111608	0.13633	0.182785	0.143611	cg20659657	0.159201	0.222423	-0.0632222	0.14841	0.216597	-0.0681873	-0.608024	-2.36984	-3.29768	0.00193278	0.372262	-1.38148	chr22	Island	TSS200	NM_014876	NA	JOSD1	No	No	No	No
cg09450024	0.446046	0.457394	0.534214	0.567067	0.535338	0.422651	0.469369	0.484284	0.516545	0.490151	0.446149	0.60547	cg09450024	0.525305	0.44306	0.0822444	0.525379	0.446098	0.0792817	0.47778	0.026854	3.29715	0.00193566	0.372262	-1.38264	chr19	Island	TSS200	NM_138568	NA	EXOC3L2	No	No	No	No
cg06373764	0.103481	0.0959667	0.0810342	0.0547627	0.0860594	0.112641	0.107441	0.0901476	0.0774463	0.0856017	0.100738	0.0733298	cg06373764	0.0819778	0.103207	-0.021229	0.0833179	0.10211	-0.0187919	-0.38612	-3.36591	-3.29692	0.00193696	0.372262	-1.38317	chr10	Island	TSS200	NM_194298	NA	SLC16A9	No	No	No	No
cg20996561	0.450194	0.54376	0.601814	0.570501	0.577709	0.523394	0.547848	0.613578	0.64788	0.565895	0.464064	0.512277	cg20996561	0.579688	0.495353	0.0843351	0.574105	0.493729	0.080376	0.493786	0.408012	3.29653	0.0019391	0.372262	-1.38404	chr22	Island	Body	NM_001003406;NM_021096	NA	CACNA1I	No	No	No	No
cg13851956	0.135753	0.181075	0.136697	0.12127	0.114831	0.110346	0.102775	0.100679	0.111439	0.105484	0.142749	0.104304	cg13851956	0.112185	0.142481	-0.030296	0.108461	0.139251	-0.0307897	-0.379875	-2.90033	-3.29623	0.00194075	0.372262	-1.3847	chr10	Island	TSS200	NM_020630;NM_020975	NA	RET	No	No	No	No
cg26549034	0.209484	0.191519	0.153554	0.146797	0.182167	0.155984	0.108898	0.105689	0.115993	0.0961692	0.15197	0.11492	cg26549034	0.128024	0.177239	-0.0492157	0.115457	0.173752	-0.0582948	-0.571209	-2.71471	-3.295	0.00194757	0.372262	-1.38745	chr1	Island	1stExon	NM_015203	NA	RPRD2	No	No	No	No
cg20019658	0.164329	0.179583	0.0919889	0.138623	0.142299	0.16752	0.151294	0.11385	0.14032	0.126869	0.155697	0.118996	cg20019658	0.12803	0.166782	-0.0387522	0.132746	0.165925	-0.0331787	-0.460549	-2.74333	-3.29359	0.00195543	0.372262	-1.39061	chr18	Island	TSS200	NM_001093729;NM_019022	rs117720303	CCDC102B_TMX3	No	No	No	No
cg21160372	0.642512	0.604077	0.618869	0.674953	0.638391	0.609719	0.711622	0.644622	0.702571	0.644335	0.569784	0.66336	cg21160372	0.66234	0.606523	0.0558175	0.653991	0.606898	0.0470932	0.350384	0.858727	3.2931	0.00195812	0.372262	-1.39169	chr21	N_Shore	TSS1500	NM_004540	NA	NCAM2	No	No	No	No
cg23441208	0.117469	0.113901	0.0876679	0.0820489	0.0896149	0.10487	0.0996367	0.0869823	0.0892724	0.0795109	0.0961402	0.0874071	cg23441208	0.0877676	0.108095	-0.0203273	0.0875375	0.109385	-0.0218479	-0.331594	-3.25988	-3.29191	0.00196478	0.372262	-1.39435	chr19	Island	Body_TSS200	NM_001164773;NM_001190;NR_028450;NR_028451	NA	BCAT2	No	No	No	No
cg00073460	0.415659	0.361106	0.260219	0.279316	0.264185	0.316549	0.301385	0.218782	0.319732	0.22946	0.360987	0.322777	cg00073460	0.274482	0.363575	-0.0890932	0.27175	0.361046	-0.0892959	-0.601246	-1.26106	-3.2904	0.00197324	0.372262	-1.39772	chr6	OpenSea	TSS1500	NM_207360	rs2179368	ZC3H12D	No	No	No	No
cg13253637	0.0898796	0.0845264	0.0645388	0.0555287	0.0769036	0.068723	0.064518	0.0693746	0.060659	0.06204	0.0790038	0.0593383	cg13253637	0.0641126	0.0805332	-0.0164206	0.063279	0.0817651	-0.0184861	-0.353905	-3.74512	-3.28979	0.00197671	0.372262	-1.3991	chr12	Island	TSS200	NM_003651;NM_001145426	NA	CSDA	No	No	No	No
cg08594218	0.149614	0.148823	0.20477	0.181449	0.21539	0.21769	0.241547	0.217259	0.219207	0.245301	0.182537	0.210738	cg08594218	0.216958	0.174666	0.0422918	0.216324	0.166075	0.0502488	0.40094	-1.94468	3.28935	0.00197917	0.372262	-1.40007	chr17	Island	3'UTR	NM_006361	NA	HOXB13	No	No	No	No
cg06410537	0.226593	0.199568	0.274628	0.218721	0.22077	0.214338	0.281299	0.303299	0.290853	0.327406	0.210626	0.258031	cg06410537	0.271876	0.212781	0.0590946	0.277963	0.212482	0.0654815	0.456412	-1.53035	3.28889	0.00198177	0.372262	-1.40111	chr5	Island	1stExon	NM_021025	NA	TLX3	No	No	No	No
cg00497905	0.469932	0.475089	0.392497	0.46147	0.450209	0.515756	0.46031	0.410423	0.398016	0.444671	0.500579	0.404512	cg00497905	0.427764	0.490339	-0.0625753	0.427547	0.487834	-0.0602868	-0.36527	-0.329495	-3.2885	0.00198397	0.372262	-1.40198	chr11	OpenSea	Body	NM_000260;NM_001127180	rs73495790	MYO7A	No	No	No	No
cg26332194	0.0995705	0.086012	0.055511	0.0689343	0.0842114	0.105885	0.0905351	0.065789	0.0829197	0.066503	0.103499	0.0778458	cg26332194	0.0740312	0.0987416	-0.0247105	0.0733901	0.101535	-0.0281445	-0.46627	-3.49334	-3.28766	0.00198867	0.372262	-1.40383	chr12	Island	Body_TSS1500	NM_001142679;NM_015899;NM_001142680;NM_001025356	NA	ANO6_PLEKHA9	No	No	No	No
cg08164326	0.610302	0.530329	0.438313	0.423129	0.489744	0.499652	0.414465	0.489043	0.48635	0.439626	0.50401	0.46114	cg08164326	0.455226	0.536073	-0.0808469	0.450383	0.517169	-0.0667864	-0.470822	-0.118222	-3.28706	0.00199211	0.372262	-1.40519	chr19	S_Shore	3'UTR	NM_001928	NA	CFD	No	No	No	No
cg17119387	0.117307	0.119754	0.171544	0.173412	0.197876	0.121556	0.144728	0.154382	0.155208	0.148225	0.152946	0.149341	cg17119387	0.16184	0.127891	0.033949	0.154795	0.120655	0.0341402	0.398354	-2.48605	3.28599	0.00199819	0.372262	-1.40758	chr17	Island	TSS1500	NM_015229	NA	KIAA0664	No	No	No	No
cg06316553	0.08804	0.0840961	0.108924	0.132238	0.0899531	0.065977	0.0947663	0.0958456	0.110942	0.110042	0.0797999	0.124407	cg06316553	0.10839	0.0794783	0.0289115	0.109483	0.081948	0.0275351	0.490677	-3.12497	3.28406	0.00200919	0.372262	-1.41188	chr1	Island	TSS200	NM_001031725	NA	DDX59	No	No	No	No
cg07584494	0.535702	0.54884	0.620324	0.62047	0.520054	0.541824	0.594304	0.651808	0.670246	0.637837	0.526204	0.620506	cg07584494	0.616944	0.538142	0.0788012	0.620488	0.538763	0.0817246	0.471621	0.670699	3.28401	0.00200946	0.372262	-1.41199	chr19	Island	Body	NM_015015	NA	KDM4B	No	No	No	No
cg23936766	0.18391	0.181928	0.219113	0.194429	0.222589	0.170227	0.224898	0.242729	0.209591	0.251571	0.187375	0.22299	cg23936766	0.223489	0.18086	0.042629	0.22279	0.182919	0.0398709	0.379634	-1.8767	3.28323	0.00201391	0.372262	-1.41372	chr1	OpenSea	Body	NM_004481	NA	GALNT2	No	No	No	No
cg14328115	0.161945	0.199508	0.228462	0.26413	0.239417	0.227872	0.21022	0.269103	0.216647	0.256785	0.157128	0.217086	cg14328115	0.237731	0.186614	0.0511176	0.233939	0.180727	0.0532126	0.453645	-1.7583	3.28301	0.00201519	0.372262	-1.41422	chr11	N_Shore	Body	NM_000218;NM_181798	NA	KCNQ1	No	No	No	No
cg06505261	0.121407	0.0994097	0.0950644	0.105731	0.0867262	0.140502	0.0859161	0.0826269	0.0961692	0.0912178	0.14134	0.0841257	cg06505261	0.0909472	0.125664	-0.0347173	0.088972	0.130954	-0.0419823	-0.513015	-3.11296	-3.28288	0.0020159	0.372262	-1.4145	chr6	Island	5'UTR_1stExon	NM_003980;NM_003980	NA	MAP7	No	No	No	No
cg08007338	0.258038	0.290451	0.204727	0.240837	0.230264	0.206461	0.190763	0.148333	0.154849	0.135965	0.214247	0.162082	cg08007338	0.183477	0.242299	-0.0588217	0.176422	0.236143	-0.0597203	-0.523561	-2.20447	-3.28268	0.00201708	0.372262	-1.41495	chr1	Island	TSS200	NM_002826;NM_001004128	NA	QSOX1	No	No	No	No
cg08791234	0.175817	0.204441	0.156803	0.162119	0.129644	0.183319	0.172813	0.141258	0.143941	0.137994	0.181742	0.127702	cg08791234	0.146534	0.18633	-0.0397955	0.142599	0.182531	-0.0399311	-0.420426	-2.45863	-3.28228	0.00201934	0.372262	-1.41583	chr6	S_Shore	3'UTR_TSS1500	NM_172209;NM_003190;NM_004761;NR_028387	NA	TAPBP_RGL2	No	No	No	No
cg18729664	0.55441	0.581062	0.672252	0.556654	0.679098	0.494051	0.6071	0.631973	0.554658	0.652703	0.50257	0.630926	cg18729664	0.623171	0.533023	0.0901476	0.631449	0.52849	0.10296	0.539902	0.596866	3.28218	0.00201995	0.372262	-1.41607	chr6	OpenSea	TSS200	NM_015687	NA	FILIP1	No	No	No	No
cg26826136	0.0693014	0.079853	0.0570932	0.0635064	0.0745398	0.0828666	0.0477563	0.068782	0.0607741	0.0508308	0.101954	0.0719688	cg26826136	0.0619064	0.0834937	-0.0215872	0.0621403	0.0813598	-0.0192195	-0.467295	-3.78865	-3.28154	0.00202363	0.372262	-1.4175	chr8	Island	TSS200	NM_181702;NM_005261	NA	GEM	No	No	No	No
cg25011475	0.339541	0.333937	0.444458	0.416716	0.404498	0.358633	0.396173	0.44637	0.344339	0.399961	0.303162	0.373382	cg25011475	0.403237	0.333818	0.0694189	0.40223	0.336739	0.0654906	0.430724	-0.62955	3.28115	0.00202587	0.372262	-1.41836	chr10	S_Shore	5'UTR	NM_004329	NA	BMPR1A	No	No	No	No
cg15468739	0.641242	0.596159	0.721876	0.699572	0.708363	0.689499	0.671178	0.712228	0.642294	0.704074	0.580679	0.682893	cg15468739	0.69281	0.626895	0.0659153	0.701823	0.6187	0.0831229	0.42168	1.06748	3.28105	0.00202646	0.372262	-1.41859	chr11	OpenSea	5'UTR	NM_014488	rs79550378	RAB30	No	No	No	No
cg08609270	0.129648	0.123439	0.16978	0.186669	0.16523	0.197881	0.242569	0.256948	0.305261	0.309725	0.150563	0.257084	cg08609270	0.236658	0.150383	0.0862757	0.249759	0.140105	0.109653	0.797801	-1.98676	3.28074	0.0020282	0.372262	-1.41927	chrX	Island	1stExon_5'UTR	NM_001144007;NM_001144010;NM_001144009;NM_001144006;NM_001144008;NM_001144007;NM_001144008;NM_001144003;NM_032539;NM_001144010;NM_001144009;NM_001144005;NM_001144006;NM_001144004	rs7053492	SLITRK2	No	No	No	No
cg19190163	0.458839	0.480974	0.37943	0.437043	0.434843	0.476606	0.41435	0.366387	0.442767	0.385254	0.4938	0.448942	cg19190163	0.413627	0.477555	-0.063928	0.424596	0.47879	-0.054194	-0.375824	-0.424756	-3.27936	0.00203617	0.372262	-1.42234	chr6	N_Shore	Body	NM_004159;NM_148919	NA	PSMB8	No	No	No	No
cg04795713	0.0896525	0.0808572	0.111384	0.129236	0.0881482	0.0923533	0.111012	0.115846	0.102422	0.126682	0.0726519	0.104436	cg04795713	0.111146	0.0838787	0.0272671	0.111198	0.0852549	0.0259432	0.446744	-3.06668	3.27915	0.00203741	0.372262	-1.42282	chr17	Island	5'UTR_1stExon	NM_002126;NM_002126	NA	HLF	No	No	No	No
cg16697850	0.571862	0.591454	0.484006	0.515002	0.483368	0.513134	0.505104	0.444388	0.494351	0.496061	0.550411	0.534782	cg16697850	0.494633	0.556716	-0.0620829	0.495206	0.561137	-0.0659308	-0.360875	-0.00228002	-3.27878	0.00203953	0.372262	-1.42363	chr7	OpenSea	TSS200	NR_024346	NA	MOXD2	No	No	No	No
cg16000637	0.258076	0.237216	0.278906	0.288583	0.296441	0.253997	0.229937	0.355692	0.261799	0.272949	0.163195	0.353708	cg16000637	0.292252	0.228121	0.0641306	0.283744	0.245607	0.0381375	0.492988	-1.46076	3.27622	0.00205445	0.372653	-1.42935	chr7	Island	Body	NM_001080461	NA	UNCX	No	No	No	No
cg24886176	0.268331	0.281844	0.202816	0.230558	0.212358	0.217352	0.189319	0.129995	0.120642	0.138411	0.20206	0.136897	cg24886176	0.170124	0.242397	-0.0722723	0.163865	0.242842	-0.0789765	-0.669093	-2.17892	-3.27586	0.00205654	0.372653	-1.43015	chr2	Island	TSS200	NM_002357	NA	MXD1	No	No	No	No
cg05951178	0.841535	0.809593	0.752035	0.74978	0.786148	0.814923	0.794047	0.761302	0.726654	0.79412	0.810698	0.796785	cg05951178	0.770109	0.819187	-0.0490785	0.773725	0.812811	-0.039086	-0.432048	1.92715	-3.27465	0.00206361	0.372653	-1.43284	chr15	OpenSea	Body	NR_003332;NR_001290	rs3803326	SNORD116-17_SNORD116-19	No	No	No	No
cg16615357	0.283874	0.486695	0.509871	0.503116	0.508588	0.183947	0.464886	0.477492	0.503902	0.516944	0.417552	0.492052	cg16615357	0.497106	0.343017	0.154089	0.503509	0.350713	0.152796	0.993579	-0.342658	3.27419	0.00206631	0.372653	-1.43386	chr5	S_Shore	TSS1500	NR_030583	NA	MIR886	No	No	No	No
cg01116137	0.444714	0.393292	0.532672	0.480637	0.486007	0.44052	0.477855	0.614052	0.460553	0.508855	0.400467	0.477262	cg01116137	0.504737	0.419748	0.0849884	0.483322	0.420493	0.0628291	0.496949	-0.0107954	3.27415	0.00206656	0.372653	-1.43396	chr20	N_Shelf	Body	NM_032501	rs73906071	ACSS1	No	No	No	No
cg11839355	0.122079	0.112982	0.105399	0.0983951	0.103696	0.123137	0.0986882	0.100996	0.104966	0.0858969	0.13148	0.104868	cg11839355	0.100363	0.122419	-0.0220562	0.102346	0.122608	-0.0202617	-0.323158	-3.06145	-3.27347	0.00207054	0.372653	-1.43547	chr8	Island	5'UTR_TSS1500	NM_001135701;NM_003406;NM_145690;NM_001135700;NM_001135702;NM_001135699	NA	YWHAZ	No	No	No	No
cg20199739	0.0919521	0.0854044	0.0760617	0.0668157	0.0732677	0.0775179	0.0714595	0.054246	0.0590734	0.0568673	0.0771633	0.0592242	cg20199739	0.0646269	0.0830094	-0.0183825	0.06302	0.0814611	-0.0184412	-0.396343	-3.74366	-3.27309	0.00207278	0.372653	-1.43631	chr11	S_Shore	TSS1500	NM_017515	NA	SLC35F2	No	No	No	No
cg16700650	0.0851564	0.0806821	0.0708099	0.0531799	0.0683253	0.0763346	0.07162	0.0647522	0.0550312	0.069824	0.0850329	0.061003	cg16700650	0.0643182	0.0818015	-0.0174833	0.0665388	0.0828575	-0.0163187	-0.380941	-3.74711	-3.27236	0.00207709	0.372653	-1.43794	chr16	N_Shore	TSS1500	NM_013245	NA	VPS4A	No	No	No	No
cg13566919	0.10793	0.11297	0.126899	0.130488	0.113503	0.0982133	0.136529	0.184646	0.130607	0.132354	0.106405	0.118636	cg13566919	0.134208	0.10638	0.027828	0.130548	0.107168	0.0233799	0.368682	-2.74251	3.27206	0.00207885	0.372653	-1.4386	chr5	OpenSea	TSS1500	NM_006144	NA	GZMA	No	No	No	No
cg04255733	0.420676	0.384366	0.490215	0.422977	0.423518	0.371041	0.450281	0.456465	0.471508	0.38529	0.371339	0.475951	cg04255733	0.447026	0.386855	0.0601703	0.453373	0.377852	0.0755205	0.357227	-0.408729	3.2716	0.00208158	0.372653	-1.43963	chr12	OpenSea	Body	NM_006675;NM_001168320	NA	TSPAN9	No	No	No	No
cg06860422	0.626417	0.595456	0.740038	0.679607	0.685274	0.662533	0.697696	0.737564	0.682806	0.640785	0.631719	0.737202	cg06860422	0.700122	0.629031	0.0710907	0.691485	0.629068	0.0624174	0.466643	1.12216	3.2689	0.00209761	0.372734	-1.44565	chr16	S_Shore	Body	NM_022493	NA	NARFL	No	No	No	No
cg06178492	0.861775	0.838803	0.782687	0.802323	0.816601	0.840487	0.804497	0.829088	0.824332	0.806222	0.842054	0.791789	cg06178492	0.807192	0.84578	-0.0385872	0.80536	0.84127	-0.0359106	-0.388241	2.14994	-3.26871	0.0020987	0.372734	-1.44605	chr13	OpenSea	Body	NM_001845	NA	COL4A1	No	No	No	No
cg05049096	0.185476	0.16463	0.141555	0.127792	0.138426	0.128567	0.132132	0.130142	0.119677	0.11904	0.167562	0.127735	cg05049096	0.129562	0.161559	-0.0319963	0.128967	0.166096	-0.0371289	-0.362569	-2.68574	-3.26678	0.00211021	0.372734	-1.45034	chr10	Island	TSS200	NM_001115156;NM_001494	rs188840393	GDI2	No	No	No	No
cg16546016	0.0613291	0.0786945	0.0887675	0.0890964	0.0890122	0.0694663	0.0916869	0.0838566	0.0897534	0.0819236	0.0707836	0.104831	cg16546016	0.089866	0.0700684	0.0197976	0.0890543	0.0701249	0.0189294	0.392195	-3.41158	3.26672	0.0021106	0.372734	-1.45049	chr4	S_Shore	TSS1500	NM_024574	NA	C4orf31	No	No	No	No
cg26906273	0.46815	0.41768	0.519755	0.564657	0.491979	0.519931	0.577044	0.556031	0.547733	0.502687	0.481679	0.539488	cg26906273	0.537422	0.47186	0.0655617	0.543611	0.474914	0.0686961	0.380543	0.215887	3.26455	0.00212363	0.372734	-1.45531	chr1	Island	5'UTR	NM_012090	NA	MACF1	No	No	No	No
cg00773413	0.0589358	0.0685315	0.076658	0.0888433	0.0715506	0.0697471	0.0779381	0.0774219	0.0937653	0.0969495	0.0581753	0.0846889	cg00773413	0.083477	0.0638474	0.0196296	0.0813135	0.0637336	0.0175799	0.415023	-3.52923	3.2645	0.00212394	0.372734	-1.45543	chr10	Island	Body	NR_024421;NR_024422	NA	C10orf41	No	No	No	No
cg15146556	0.0498932	0.0487554	0.0381682	0.0328709	0.0467498	0.0517382	0.0309248	0.0374717	0.0436488	0.0408915	0.0509224	0.0341801	cg15146556	0.0381133	0.0503273	-0.012214	0.03782	0.0504078	-0.0125878	-0.431949	-4.55798	-3.2637	0.00212875	0.372734	-1.4572	chr3	Island	TSS200	NM_001167582;NM_005777	NA	RBM6	No	No	No	No
cg06624970	0.286236	0.330657	0.256398	0.263613	0.253256	0.307353	0.269179	0.219005	0.236697	0.208084	0.32344	0.242456	cg06624970	0.243586	0.311922	-0.0683357	0.247856	0.315397	-0.0675407	-0.496166	-1.51329	-3.26196	0.00213928	0.372734	-1.46107	chrX	Island	TSS1500_Body	NM_001145073;NR_026742	NA	USP27X_LOC158572	No	No	No	No
cg09173768	0.41317	0.397711	0.429836	0.458495	0.464656	0.40783	0.443004	0.493915	0.474721	0.451999	0.392413	0.496011	cg09173768	0.464079	0.402781	0.0612984	0.461576	0.402771	0.058805	0.360386	-0.260255	3.26117	0.00214408	0.372734	-1.46282	chr2	Island	3'UTR	NM_014213	NA	HOXD9	No	No	No	No
cg25430506	0.245353	0.232018	0.201093	0.180543	0.217324	0.216992	0.182566	0.171429	0.167601	0.164762	0.199703	0.180758	cg25430506	0.183259	0.223517	-0.0402571	0.180651	0.224505	-0.0438544	-0.360919	-2.07365	-3.26114	0.00214426	0.372734	-1.46289	chr6	Island	TSS200_Body	NR_028493;NM_020466;NR_028495;NR_028494	NA	LYRM2	No	No	No	No
cg18362495	0.066921	0.0754168	0.0848452	0.0733993	0.0878977	0.0677499	0.0901179	0.0855005	0.076941	0.0956889	0.0619914	0.0768236	cg18362495	0.0839018	0.0680198	0.015882	0.0851729	0.0673354	0.0178374	0.325892	-3.5284	3.2611	0.00214452	0.372734	-1.46299	chr21	Island	TSS1500	NM_001848	rs17551710	COL6A1	No	No	No	No
cg08925066	0.297864	0.301402	0.273938	0.262919	0.258456	0.269872	0.22676	0.229702	0.203934	0.186935	0.275175	0.239617	cg08925066	0.235283	0.286078	-0.0507954	0.234659	0.286519	-0.05186	-0.389377	-1.6489	-3.25955	0.00215393	0.372734	-1.46642	chr14	Island	TSS1500	NM_006364	NA	SEC23A	No	No	No	No
cg10132694	0.242081	0.23375	0.302445	0.295094	0.262754	0.27402	0.289472	0.318088	0.28609	0.321846	0.19913	0.309024	cg10132694	0.298102	0.237245	0.0608562	0.29877	0.237916	0.0608538	0.455553	-1.29786	3.25928	0.00215558	0.372734	-1.46702	chr19	OpenSea	TSS200	NM_021706;NM_002287	NA	LAIR1	No	No	No	No
cg05236720	0.580226	0.510119	0.67977	0.627073	0.547634	0.560362	0.632896	0.697372	0.56734	0.636825	0.579529	0.660352	cg05236720	0.631158	0.557559	0.0735987	0.634861	0.569946	0.0649149	0.448165	0.661718	3.25904	0.00215705	0.372734	-1.46755	chr2	OpenSea	5'UTR	NM_006449	NA	CDC42EP3	No	No	No	No
cg18741404	0.0834966	0.0855136	0.139366	0.197844	0.0987691	0.0981115	0.121053	0.15982	0.156709	0.139587	0.0974972	0.11725	cg18741404	0.1413	0.0911547	0.0501451	0.139477	0.0915054	0.0479713	0.689709	-2.81465	3.25869	0.00215922	0.372734	-1.46834	chr6	Island	TSS1500	NR_001317	NA	HCG4P6	No	No	No	No
cg11722699	0.100685	0.100206	0.15258	0.0935562	0.153248	0.0968389	0.157497	0.204585	0.137143	0.188339	0.128999	0.145517	cg11722699	0.154058	0.106682	0.0473759	0.152914	0.100445	0.0524683	0.586922	-2.65126	3.2582	0.00216217	0.372734	-1.46941	chr18	Island	TSS200	NM_001941;NM_024423	NA	DSC3	No	No	No	No
cg24886414	0.170602	0.190986	0.264241	0.286857	0.314929	0.231623	0.291569	0.269756	0.282958	0.298939	0.309607	0.301565	cg24886414	0.288852	0.225704	0.0631473	0.289213	0.211304	0.0779089	0.511187	-1.44567	3.25775	0.00216497	0.372734	-1.47042	chr19	Island	TSS200	NM_198457	rs1559237	ZNF600	No	No	No	No
cg16836311	0.593539	0.537869	0.613076	0.649471	0.552015	0.541147	0.631653	0.637103	0.613413	0.59838	0.534469	0.636702	cg16836311	0.616477	0.551756	0.0647204	0.622533	0.539508	0.083025	0.386374	0.63448	3.25759	0.00216594	0.372734	-1.47077	chr1	Island	1stExon	NM_020379	rs11247857	MAN1C1	No	No	No	No
cg26162020	0.444286	0.439728	0.465491	0.501184	0.456382	0.457821	0.489337	0.530013	0.556548	0.546687	0.445698	0.554056	cg26162020	0.512462	0.446883	0.0655791	0.515598	0.444992	0.0706063	0.379989	-0.0168377	3.25738	0.00216726	0.372734	-1.47125	chr7	Island	TSS200	NR_003595	NA	CDC14C	No	No	No	No
cg14781281	0.143539	0.162337	0.170348	0.189619	0.183828	0.133832	0.178821	0.209947	0.226461	0.244643	0.177587	0.233421	cg14781281	0.204636	0.154324	0.0503124	0.199783	0.152938	0.0468447	0.493056	-2.22322	3.25725	0.00216802	0.372734	-1.47153	chr6	Island	Body	NR_024240;NR_026751	NA	HLA-J_NCRNA00171	No	No	No	No
cg16171838	0.296151	0.303638	0.282873	0.422049	0.352562	0.284977	0.404496	0.367518	0.317894	0.38405	0.301689	0.384512	cg16171838	0.364494	0.296614	0.0678807	0.375784	0.29892	0.0768644	0.436676	-0.840669	3.2566	0.00217204	0.372897	-1.47298	chr2	Island	TSS200_Body	NM_001111031;NM_001111032;NM_145259;NM_001111033	NA	ACVR1C	No	No	No	No
cg20438451	0.125672	0.136072	0.104486	0.114403	0.0993308	0.133444	0.103571	0.0917418	0.082383	0.0989425	0.0998642	0.0989257	cg20438451	0.0992229	0.123763	-0.0245403	0.0991366	0.129558	-0.0304217	-0.354112	-3.10133	-3.25579	0.00217701	0.373221	-1.47477	chr8	Island	1stExon_5'UTR	NM_003416;NM_003416	NA	ZNF7	No	No	No	No
cg14935258	0.121216	0.133632	0.129116	0.205335	0.128984	0.116796	0.193077	0.160624	0.212934	0.177237	0.130398	0.154561	cg14935258	0.170234	0.12551	0.0447231	0.168931	0.125807	0.0431236	0.494839	-2.42644	3.25464	0.00218414	0.373916	-1.47733	chr3	Island	Body	NM_182920	rs78585066	ADAMTS9	No	No	No	No
cg09473613	0.499852	0.504549	0.392086	0.50199	0.464078	0.504425	0.435984	0.395515	0.483865	0.448159	0.515261	0.457231	cg09473613	0.447364	0.506022	-0.0586585	0.452695	0.504487	-0.0517924	-0.341397	-0.226405	-3.25328	0.00219253	0.374824	-1.48034	chr1	OpenSea	TSS1500	NM_000191;NM_001166059	NA	HMGCL	No	No	No	No
cg04773529	0.209892	0.186141	0.258305	0.240314	0.245543	0.22656	0.245038	0.264421	0.22307	0.287568	0.17724	0.220251	cg04773529	0.248064	0.199958	0.0481056	0.245291	0.198017	0.0472743	0.402471	-1.65389	3.25196	0.00220075	0.375057	-1.48327	chr3	OpenSea	Body	NM_005578;NM_001167671;NM_001167672	NA	LPP	No	No	No	No
cg00442869	0.122346	0.125373	0.0892182	0.0581517	0.108754	0.120823	0.0998628	0.108586	0.0723363	0.104995	0.107806	0.0978819	cg00442869	0.0924733	0.119087	-0.0266137	0.0988723	0.121584	-0.0227119	-0.434426	-3.22972	-3.25157	0.00220316	0.375057	-1.48413	chr16	Island	TSS200	NM_022773	rs13334376	LMF1	No	No	No	No
cg24096120	0.678376	0.625776	0.551607	0.657704	0.623025	0.699667	0.513721	0.537825	0.540574	0.553119	0.616083	0.559479	cg24096120	0.567132	0.654975	-0.0878436	0.552363	0.652076	-0.0997128	-0.536344	0.503777	-3.25018	0.00221187	0.375339	-1.48722	chr17	OpenSea	5'UTR	NM_001082575	rs7211021	HRNBP3	No	No	No	No
cg08258000	0.121088	0.140845	0.203546	0.196445	0.169493	0.167507	0.163668	0.232567	0.170844	0.247385	0.151464	0.201169	cg08258000	0.19814	0.145226	0.0529136	0.198807	0.146155	0.0526523	0.536601	-2.18837	3.24999	0.00221303	0.375339	-1.48763	chr19	Island	Body	NM_003660	NA	PPFIA3	No	No	No	No
cg20102086	0.777754	0.770863	0.744071	0.682412	0.721373	0.7912	0.737202	0.740951	0.773708	0.721725	0.790883	0.75441	cg20102086	0.734481	0.782675	-0.048194	0.739076	0.784319	-0.0452427	-0.376192	1.59594	-3.24957	0.00221567	0.375339	-1.48856	chr2	OpenSea	TSS1500	NR_029629	rs11904173	MIR216A	No	No	No	No
cg14414943	0.632325	0.603474	0.691114	0.718884	0.709799	0.619669	0.658949	0.696863	0.639433	0.679047	0.59854	0.661858	cg14414943	0.681993	0.613502	0.0684914	0.685081	0.611571	0.0735092	0.43717	0.932961	3.2493	0.00221736	0.375339	-1.48916	chr1	OpenSea	Body	NM_001025197;NM_004000	NA	CHI3L2	No	No	No	No
cg10318510	0.485533	0.496522	0.5404	0.589554	0.522443	0.50559	0.516734	0.549699	0.587343	0.558567	0.472186	0.578183	cg10318510	0.555365	0.489958	0.0654077	0.554133	0.491028	0.0631049	0.379717	0.279918	3.24835	0.00222337	0.375339	-1.49128	chr14	Island	TSS200	NM_002742	NA	PRKD1	No	No	No	No
cg26654798	0.221331	0.200493	0.238303	0.290045	0.246584	0.23334	0.233588	0.286329	0.264576	0.286646	0.190914	0.243194	cg26654798	0.261158	0.211519	0.0496386	0.25558	0.210912	0.0446677	0.397592	-1.65362	3.2471	0.00223122	0.376002	-1.49404	chr15	Island	TSS1500	NM_001717	NA	BNC1	No	No	No	No
cg04614655	0.200499	0.220533	0.172203	0.155784	0.20752	0.218671	0.178282	0.150607	0.206362	0.137706	0.19572	0.144288	cg04614655	0.169094	0.208856	-0.0397616	0.163993	0.209585	-0.0455919	-0.388549	-2.20164	-3.24625	0.0022366	0.376002	-1.49593	chr19	Island	TSS200	NM_012237;NM_002503;NM_030593;NM_001001716	NA	SIRT2_NFKBIB	No	No	No	No
cg13855589	0.731006	0.768694	0.787212	0.8312	0.808611	0.73511	0.786014	0.814068	0.78217	0.788557	0.673728	0.73898	cg13855589	0.792101	0.727135	0.0649669	0.787884	0.733058	0.0548262	0.516376	1.69432	3.24461	0.00224697	0.376183	-1.49956	chr1	OpenSea	Body	NM_018489	NA	ASH1L	No	No	No	No
cg19059839	0.165778	0.164299	0.205307	0.195085	0.287062	0.153318	0.257024	0.382006	0.241553	0.30422	0.158646	0.163909	cg19059839	0.254521	0.16051	0.0940106	0.249288	0.161473	0.0878156	0.79624	-1.88626	3.24269	0.0022592	0.377093	-1.50381	chr6	S_Shore	Body	NR_001435	NA	HLA-DPB2	No	No	No	No
cg13852791	0.134307	0.153552	0.102098	0.107493	0.112929	0.137889	0.0976255	0.136725	0.107493	0.0925104	0.129188	0.109205	cg13852791	0.10826	0.138734	-0.0304742	0.107493	0.136098	-0.028605	-0.413767	-2.80606	-3.2408	0.00227132	0.377968	-1.508	chr20	Island	TSS1500	NM_138578;NM_001191	rs45443696	BCL2L1	No	No	No	No
cg08521995	0.431572	0.453656	0.310859	0.383799	0.355304	0.389293	0.368878	0.305865	0.380086	0.345506	0.431926	0.401897	cg08521995	0.356524	0.426612	-0.0700876	0.362091	0.431749	-0.0696581	-0.428528	-0.772307	-3.23958	0.00227917	0.377968	-1.5107	chr8	S_Shelf	Body	NM_020476;NM_020475;NM_001142446;NM_020477;NM_000037	NA	ANK1	No	No	No	No
cg00998438	0.355795	0.358526	0.393774	0.343451	0.361552	0.379912	0.378432	0.388933	0.350219	0.387842	0.0266109	0.395477	cg00998438	0.37496	0.280211	0.0947487	0.383137	0.357161	0.0259761	1.16042	-0.861949	3.23866	0.00228506	0.377968	-1.51273	chr1	Island	Body	NM_199351	NA	ILDR2	No	No	No	No
cg18393747	0.07949	0.0754625	0.110204	0.119283	0.149454	0.103518	0.121306	0.122597	0.127493	0.121374	0.120138	0.116891	cg18393747	0.123575	0.0946521	0.028923	0.12134	0.0915038	0.0298363	0.452582	-2.91738	3.2385	0.00228612	0.377968	-1.51309	chr13	Island	Body	NM_006984;NM_182848;NM_001160100	rs113108501	CLDN10	No	No	No	No
cg06615659	0.177421	0.19337	0.151879	0.154941	0.128041	0.175006	0.151563	0.133412	0.138181	0.140433	0.138901	0.119997	cg06615659	0.139806	0.171174	-0.0313685	0.139307	0.176213	-0.0369062	-0.340561	-2.57373	-3.2382	0.00228805	0.377968	-1.51375	chr7	Island	Body_TSS1500	NM_031905;NM_001161012;NM_001161010;NM_001161009;NM_145032;NM_001111038;NM_001161011;NM_001161013	NA	ARMC10_FBXL13	No	No	No	No
cg05256605	0.341052	0.260729	0.636734	0.479337	0.523988	0.291704	0.480908	0.676398	0.599868	0.621832	0.466207	0.339281	cg05256605	0.544793	0.339923	0.20487	0.561928	0.316378	0.24555	1.24752	-0.0933415	3.23787	0.0022902	0.377968	-1.51449	chr5	N_Shore	Body	NM_002317	NA	LOX	No	No	No	No
cg08433673	0.0613411	0.0625807	0.0572499	0.0567499	0.0584202	0.113522	0.0525742	0.0582487	0.0610875	0.0543134	0.0629217	0.0527863	cg08433673	0.0564288	0.0750912	-0.0186625	0.0569999	0.0627512	-0.00575126	-0.389832	-4.02645	-3.23707	0.00229539	0.377968	-1.51626	chr8	Island	Body	NM_024815	NA	NUDT18	No	No	No	No
cg25037394	0.56893	0.592259	0.50393	0.537935	0.532157	0.624938	0.56945	0.52406	0.53834	0.494495	0.639835	0.546976	cg25037394	0.530918	0.606491	-0.0755727	0.535046	0.608599	-0.0735528	-0.447134	0.268952	-3.2367	0.00229777	0.377968	-1.51707	chr1	OpenSea	TSS1500	NM_000191;NM_001166059	NA	HMGCL	No	No	No	No
cg25739875	0.370237	0.310359	0.419674	0.379469	0.394903	0.343406	0.395542	0.502539	0.43034	0.41137	0.368133	0.390624	cg25739875	0.415557	0.348034	0.0675236	0.403456	0.355769	0.0476863	0.414055	-0.567466	3.23622	0.00230091	0.377968	-1.51814	chr6	Island	5'UTR_1stExon	NM_001042425;NM_001042425	NA	TFAP2A	No	No	No	No
cg13697735	0.358717	0.395527	0.50526	0.433044	0.415256	0.386977	0.513014	0.490498	0.414413	0.431345	0.390231	0.427214	cg13697735	0.453755	0.382863	0.0708927	0.432194	0.388604	0.0435903	0.420355	-0.446892	3.23617	0.00230123	0.377968	-1.51825	chr14	S_Shore	5'UTR	NM_015549	NA	PLEKHG3	No	No	No	No
cg03236180	0.139291	0.149363	0.109767	0.117458	0.124275	0.118455	0.101734	0.110178	0.0795722	0.0995677	0.128068	0.101612	cg03236180	0.10552	0.133794	-0.0282738	0.10575	0.13368	-0.0279291	-0.39438	-2.99609	-3.23515	0.00230785	0.378084	-1.5205	chr10	Island	TSS200	NM_147156	rs185856641	SGMS1	No	No	No	No
cg01722868	0.76401	0.759363	0.680232	0.692645	0.669599	0.703715	0.68762	0.716338	0.700793	0.720954	0.771209	0.722788	cg01722868	0.698871	0.749574	-0.0507032	0.696719	0.761686	-0.0649676	-0.371611	1.25133	-3.23385	0.00231636	0.378084	-1.52339	chr1	OpenSea	5'UTR	NM_152367	NA	C1orf161	No	No	No	No
cg17565880	0.094573	0.110399	0.0822898	0.0968211	0.0810055	0.0830443	0.0672952	0.0696492	0.0601224	0.0706004	0.0881753	0.062258	cg17565880	0.0737552	0.0940478	-0.0202926	0.0701248	0.0913741	-0.0212493	-0.390712	-3.5811	-3.23306	0.00232148	0.378084	-1.52511	chr12	Island	Body	NR_002809	NA	LOC338799	No	No	No	No
cg11219407	0.0411448	0.034136	0.0243643	0.0277412	0.0324718	0.0331306	0.0330626	0.0273289	0.0228944	0.0267705	0.0385853	0.0308495	cg11219407	0.0281854	0.0367492	-0.00856377	0.0275351	0.0363607	-0.00882558	-0.400761	-4.94073	-3.23259	0.00232462	0.378084	-1.52617	chr1	Island	TSS1500	NM_017582	NA	UBE2Q1	No	No	No	No
cg02417857	0.619604	0.622825	0.745655	0.710871	0.636755	0.590015	0.657256	0.684044	0.653237	0.651636	0.622381	0.661184	cg02417857	0.67508	0.613706	0.0613735	0.65922	0.620993	0.0382275	0.393473	0.98993	3.23219	0.00232719	0.378084	-1.52704	chr3	OpenSea	TSS1500	NR_004053	NA	SOX2OT	No	No	No	No
cg13375690	0.532583	0.543447	0.566611	0.593271	0.62714	0.599253	0.656404	0.650316	0.597314	0.650201	0.560015	0.623896	cg13375690	0.620644	0.558824	0.0618197	0.625518	0.551731	0.0737873	0.370941	0.582401	3.23189	0.00232921	0.378084	-1.52772	chr8	OpenSea	Body	NM_002604	NA	PDE7A	No	No	No	No
cg14156931	0.083887	0.0690848	0.0599802	0.0509468	0.0659212	0.0818741	0.0664803	0.0675184	0.0561753	0.0600264	0.0670872	0.048682	cg14156931	0.0594663	0.0754832	-0.0160169	0.0600033	0.0754794	-0.0154761	-0.371187	-3.94632	-3.2313	0.00233308	0.378084	-1.52902	chr8	Island	1stExon_TSS1500	NM_005526;NM_015201	NA	HSF1_BOP1	No	No	No	No
cg07474108	0.13103	0.098752	0.0931979	0.100063	0.0866333	0.105253	0.0990833	0.0920215	0.0747793	0.0768761	0.114211	0.0848605	cg07474108	0.0884393	0.112311	-0.0238721	0.0893274	0.109732	-0.0204044	-0.38225	-3.33301	-3.23064	0.00233744	0.378285	-1.53048	chr4	Island	TSS1500	NM_198892;NM_017593	rs147417383	BMP2K	No	No	No	No
cg23231670	0.16439	0.101596	0.0649804	0.0736974	0.0685831	0.0950735	0.0604838	0.084242	0.0703986	0.0869662	0.090632	0.0950297	cg23231670	0.0755476	0.112923	-0.0373751	0.072048	0.0983347	-0.0262867	-0.611631	-3.43897	-3.22909	0.0023477	0.378934	-1.53391	chr6	OpenSea	TSS200	NM_130900	NA	RAET1L	No	No	No	No
cg25250073	0.0870579	0.0659202	0.0804987	0.0912132	0.103943	0.0788292	0.111091	0.0942542	0.103216	0.0850579	0.0652275	0.0862764	cg25250073	0.0944438	0.0742587	0.0201852	0.0927337	0.0723747	0.020359	0.381492	-3.36552	3.22817	0.00235377	0.378991	-1.53594	chr15	N_Shore	Body	NM_004255	NA	COX5A	No	No	No	No
cg23635910	0.439151	0.440797	0.0958777	0.066671	0.34112	0.416986	0.324375	0.077426	0.305409	0.0772518	0.281355	0.107894	cg23635910	0.174503	0.394572	-0.220069	0.101886	0.428069	-0.326183	-1.92172	-1.96376	-3.22809	0.00235429	0.378991	-1.53611	chr1	N_Shore	Body	NR_027693	rs9803103	C1orf170	No	No	No	No
cg03673787	0.836535	0.82976	0.30126	0.840806	0.404343	0.845098	0.322768	0.346713	0.372478	0.244794	0.81566	0.826345	cg03673787	0.457438	0.831763	-0.374325	0.359596	0.833147	-0.473551	-2.49374	0.598788	-3.22743	0.00235867	0.379193	-1.53756	chr17	N_Shore	Body	NM_001079804;NM_000152;NM_001079803	NA	GAA	No	No	No	No
cg18174402	0.654406	0.662339	0.597249	0.619241	0.6045	0.654331	0.604771	0.543322	0.614852	0.535651	0.665422	0.622402	cg18174402	0.592748	0.659125	-0.0663762	0.604635	0.658373	-0.0537374	-0.40787	0.627376	-3.22565	0.00237054	0.380154	-1.54149	chr2	S_Shore	Body	NM_004341	rs1275537	CAD	No	No	No	No
cg19579755	0.821834	0.794897	0.865004	0.844373	0.847337	0.809142	0.850988	0.840951	0.876151	0.809589	0.796381	0.821304	cg19579755	0.844462	0.805563	0.038899	0.845855	0.802762	0.0430938	0.399561	2.30079	3.22505	0.00237457	0.380238	-1.54283	chr6	N_Shore	TSS200	NM_001010919	NA	FAM26F	No	No	No	No
cg02185216	0.693005	0.777214	0.814341	0.806765	0.806743	0.764139	0.807852	0.76677	0.81389	0.816423	0.742844	0.805767	cg02185216	0.804819	0.7443	0.0605184	0.807308	0.753492	0.0538167	0.496528	1.85991	3.22275	0.00239004	0.381708	-1.54791	chr8	Island	Body	NM_005309	NA	GPT	No	No	No	No
cg10237419	0.127824	0.129332	0.148738	0.147632	0.156212	0.151989	0.157199	0.165002	0.181702	0.172953	0.112826	0.164645	cg10237419	0.16176	0.130493	0.0312674	0.160922	0.128578	0.0323442	0.367527	-2.53593	3.22162	0.00239761	0.381912	-1.55039	chr4	Island	TSS1500	NM_198721;NM_032518	NA	COL25A1	No	No	No	No
cg24095592	0.192346	0.171118	0.260361	0.224473	0.21917	0.163634	0.245969	0.281959	0.211737	0.245739	0.205404	0.213497	cg24095592	0.237863	0.183125	0.0547378	0.235106	0.181732	0.0533737	0.476883	-1.7809	3.22025	0.00240693	0.382894	-1.55343	chr17	S_Shore	5'UTR	NM_002146	NA	HOXB3	No	No	No	No
cg16167741	0.121086	0.146793	0.166933	0.179779	0.148535	0.167952	0.171558	0.224348	0.187586	0.168451	0.116992	0.153698	cg16167741	0.175111	0.138206	0.0369053	0.170005	0.133939	0.0360653	0.409774	-2.32927	3.21957	0.00241155	0.38294	-1.55493	chr1	OpenSea	5'UTR	NM_014223;NM_001142590;NM_001142588;NM_001142589;NM_001142587	NA	NFYC	No	No	No	No
cg08610201	0.255437	0.27066	0.217953	0.240075	0.219384	0.217863	0.1928	0.191072	0.155192	0.139937	0.22381	0.200714	cg08610201	0.194641	0.241943	-0.0473017	0.196757	0.239624	-0.0428665	-0.414868	-2.04428	-3.21871	0.0024174	0.383053	-1.55683	chr19	Island	TSS200_TSS1500	NM_138393;NM_017573	rs143961362	REEP6_PCSK4	No	No	No	No
cg04875987	0.0997331	0.0703657	0.0814495	0.052484	0.076457	0.0855073	0.0735712	0.0573024	0.0450361	0.0525864	0.0955722	0.0816696	cg04875987	0.0650695	0.0877946	-0.022725	0.0654368	0.0905397	-0.0251029	-0.488632	-3.69452	-3.21806	0.00242181	0.383252	-1.55825	chr17	Island	TSS1500_TSS200	NM_144998;NM_144999	NA	STRA13_LRRC45	No	No	No	No
cg09049376	0.101481	0.127416	0.0910412	0.118075	0.0873969	0.0941595	0.0864605	0.0727217	0.0696114	0.0762965	0.106317	0.0618404	cg09049376	0.0829305	0.107343	-0.0244128	0.0813785	0.103899	-0.0225203	-0.427634	-3.39208	-3.21424	0.002448	0.384505	-1.56668	chr2	Island	TSS1500	NM_001011708;NM_013341	NA	OLA1	No	No	No	No
cg17128417	0.170183	0.285175	0.417011	0.321418	0.228401	0.165521	0.299286	0.332598	0.380638	0.309664	0.161303	0.231688	cg17128417	0.315088	0.195545	0.119543	0.315541	0.167852	0.147689	0.938639	-1.42993	3.21322	0.00245504	0.384505	-1.56893	chr2	N_Shore	TSS1500	NM_182828	NA	GDF7	No	No	No	No
cg01256882	0.574478	0.595487	0.652085	0.680614	0.657617	0.666814	0.684959	0.723563	0.725098	0.702723	0.68652	0.724861	cg01256882	0.69394	0.630824	0.0631155	0.693841	0.63115	0.0626909	0.405067	1.14613	3.21305	0.0024562	0.384505	-1.5693	chr5	Island	Body	NM_198255;NM_198253	NA	TERT	No	No	No	No
cg24125901	0.0766618	0.0712854	0.0866126	0.0977172	0.0747397	0.0750746	0.0892226	0.0934637	0.0950371	0.0908674	0.0736	0.108499	cg24125901	0.0920199	0.0741554	0.0178645	0.0921655	0.0743373	0.0178283	0.332984	-3.36038	3.21272	0.00245845	0.384505	-1.57001	chr19	Island	Body	NM_004750	NA	CRLF1	No	No	No	No
cg01012936	0.451584	0.505974	0.342286	0.462963	0.418099	0.492066	0.397122	0.311425	0.367173	0.255113	0.528854	0.448895	cg01012936	0.375384	0.494619	-0.119235	0.382147	0.49902	-0.116873	-0.719715	-0.594402	-3.21204	0.00246319	0.384505	-1.57152	chr1	N_Shore	Body	NM_030952	NA	NUAK2	No	No	No	No
cg01406381	0.18894	0.209821	0.157736	0.136958	0.099152	0.177709	0.148007	0.140522	0.177114	0.119843	0.232541	0.148088	cg01406381	0.140927	0.202253	-0.0613254	0.144264	0.199381	-0.0551164	-0.639435	-2.3403	-3.21093	0.00247086	0.384901	-1.57396	chr19	N_Shelf	TSS200_Body_5'UTR	NM_001145145;NM_005628;NM_001145144	NA	SLC1A5	No	No	No	No
cg08191566	0.244678	0.178893	0.304047	0.29754	0.243007	0.24116	0.269381	0.260263	0.291167	0.28148	0.228728	0.245057	cg08191566	0.273993	0.223365	0.0506282	0.27543	0.234944	0.0404864	0.398191	-1.55445	3.21056	0.00247345	0.384901	-1.57478	chr7	Island	5'UTR_Body_1stExon	NM_001160183;NR_027661;NM_006524;NM_001160183;NM_006524;NR_027660	rs62456793	ZNF138	No	No	No	No
cg04053242	0.203395	0.196194	0.218925	0.281684	0.188762	0.178668	0.249565	0.250474	0.29615	0.222194	0.189477	0.297105	cg04053242	0.250607	0.191933	0.0586741	0.25002	0.192835	0.0571844	0.480715	-1.79445	3.20944	0.00248129	0.385626	-1.57725	chr20	Island	TSS200	NM_014723	NA	SNPH	No	No	No	No
cg08798933	0.0858443	0.086152	0.069957	0.0671565	0.07201	0.0917147	0.0786596	0.0578296	0.0597885	0.0711368	0.0776162	0.0691482	cg08798933	0.0682108	0.0853318	-0.017121	0.0695526	0.0859982	-0.0164455	-0.353551	-3.69898	-3.20827	0.00248945	0.386352	-1.57983	chr13	OpenSea	TSS1500	NM_182488	NA	USP12	No	No	No	No
cg26185843	0.0824852	0.0797262	0.0777111	0.0866379	0.0864844	0.091264	0.0673546	0.0839324	0.0819294	0.082352	0.684143	0.0781606	cg26185843	0.0805703	0.234405	-0.153834	0.0821407	0.0868746	-0.00473392	-1.21519	-3.40193	-3.20778	0.0024929	0.386352	-1.58091	chr1	Island	TSS1500_Body	NM_018489;NR_027023	NA	ASH1L_LOC645676	No	No	No	No
cg27436995	0.236838	0.336993	0.43551	0.476913	0.399531	0.348159	0.368689	0.473961	0.434444	0.513874	0.381295	0.389177	cg27436995	0.436512	0.325821	0.110691	0.434977	0.342576	0.0924015	0.695324	-0.577058	3.2073	0.00249622	0.386352	-1.58195	chr16	Island	3'UTR	NM_153350	NA	FBXL16	No	No	No	No
cg05895930	0.125791	0.127495	0.10505	0.0763263	0.0989056	0.114185	0.0929717	0.114648	0.0867886	0.116931	0.1253	0.0962958	cg05895930	0.0984897	0.123193	-0.024703	0.0976007	0.125545	-0.0279446	-0.373983	-3.11344	-3.20695	0.00249869	0.386352	-1.58273	chr17	S_Shelf	TSS200_5'UTR	NM_024722;NM_001135706;NM_001135705;NM_001135707;NM_001135704	NA	ACBD4	No	No	No	No
cg01287592	0.0825192	0.109983	0.0810903	0.0811623	0.0549187	0.0851757	0.0840984	0.0636148	0.07223	0.0746139	0.093672	0.069102	cg01287592	0.0726038	0.0928376	-0.0202337	0.073422	0.0894238	-0.0160019	-0.389874	-3.52982	-3.20576	0.00250705	0.386451	-1.58534	chr8	S_Shore	5'UTR	NM_014957	NA	DENND3	No	No	No	No
cg19436403	0.0371028	0.0416896	0.0394573	0.0281074	0.0373126	0.0732276	0.0336166	0.0356131	0.0302731	0.0394507	0.0428408	0.0421768	cg19436403	0.035751	0.0487152	-0.0129643	0.0364629	0.0422652	-0.00580235	-0.424447	-4.68231	-3.20441	0.00251662	0.386451	-1.58832	chr19	Island	5'UTR_TSS200_Body_1stExon	NM_001099737;NM_032332;NM_016145;NR_029375;NM_032332	rs61735689	MORG1_C19orf56	No	No	No	No
cg08555556	0.164925	0.172258	0.190992	0.196675	0.177534	0.131016	0.207126	0.22997	0.17752	0.188814	0.183133	0.208256	cg08555556	0.197111	0.162833	0.0342777	0.193834	0.168592	0.0252418	0.342066	-2.11225	3.20337	0.00252398	0.386451	-1.59061	chr6	OpenSea	Body	NM_152410;NM_001080378;NM_001080379	NA	PACRG	No	No	No	No
cg04309230	0.0566955	0.0688535	0.0444219	0.0368595	0.0505367	0.0467555	0.045363	0.0435837	0.0456054	0.0441297	0.0515254	0.0403829	cg04309230	0.0438604	0.0559575	-0.0120971	0.0442758	0.0541105	-0.00983469	-0.360129	-4.39358	-3.20309	0.00252594	0.386451	-1.59122	chr5	Island	TSS200	NM_019072;NM_020726	NA	SGTB_NLN	No	No	No	No
cg04188351	0.428711	0.49105	0.396984	0.351135	0.411021	0.378132	0.358938	0.328	0.385728	0.375018	0.464776	0.36633	cg04188351	0.371644	0.440667	-0.0690228	0.370674	0.446744	-0.0760695	-0.412981	-0.612889	-3.20118	0.00253951	0.386451	-1.59541	chr11	OpenSea	5'UTR_TSS1500	NM_203330;NM_001127225;NM_203329;NM_001127226;NM_000611;NM_001127223;NM_001127227;NM_203331	NA	CD59	No	No	No	No
cg01039695	0.0477551	0.0467899	0.0388332	0.0365149	0.0431876	0.0578906	0.0385667	0.0361541	0.0438014	0.0357181	0.0508613	0.0360087	cg01039695	0.0385981	0.0508242	-0.0122262	0.0375408	0.0493082	-0.0117675	-0.414675	-4.61143	-3.20012	0.00254711	0.386451	-1.59775	chr8	N_Shore	1stExon_5'UTR	NM_139278;NM_139278	NA	LGI3	No	No	No	No
cg14102811	0.128394	0.109082	0.0977874	0.0909608	0.08828	0.111447	0.0759129	0.0908057	0.0733129	0.0869286	0.0870474	0.0874846	cg14102811	0.0864341	0.108992	-0.0225583	0.0878823	0.110264	-0.0223818	-0.362819	-3.26959	-3.19971	0.00255009	0.386451	-1.59867	chr6	N_Shore	TSS1500	NM_025262	NA	LY6G5C	No	No	No	No
cg07930587	0.523596	0.576873	0.431705	0.513271	0.484904	0.528563	0.471097	0.419556	0.494392	0.421848	0.506256	0.48164	cg07930587	0.464801	0.533822	-0.0690205	0.476368	0.52608	-0.0497114	-0.400574	-0.134503	-3.1997	0.00255011	0.386451	-1.59867	chr6	S_Shore	Body	NM_002800;NM_148954	NA	PSMB9	No	No	No	No
cg03519441	0.593032	0.536042	0.584118	0.672216	0.678575	0.601039	0.658243	0.692103	0.705159	0.662956	0.63502	0.746057	cg03519441	0.674928	0.591283	0.0836451	0.675395	0.597036	0.0783598	0.52797	0.994429	3.19958	0.00255098	0.386451	-1.59894	chr21	Island	Body	NM_001389	rs188699090	DSCAM	No	No	No	No
cg09097345	0.0532951	0.0468483	0.105674	0.0823969	0.128758	0.0789176	0.0542093	0.111805	0.17138	0.11082	0.0517573	0.153604	cg09097345	0.114831	0.0577046	0.0571262	0.111312	0.0525262	0.058786	1.03801	-3.39762	3.19939	0.00255235	0.386451	-1.59936	chr22	Island	TSS200	NM_001098497;NM_001098498;NM_133454;NM_001039948	NA	SGSM1	No	No	No	No
cg04414720	0.162673	0.153518	0.152994	0.10404	0.0928693	0.163391	0.0937613	0.110118	0.121077	0.113769	0.132017	0.122479	cg04414720	0.113888	0.1529	-0.0390111	0.111944	0.158095	-0.0461516	-0.501598	-2.85092	-3.19892	0.00255572	0.386451	-1.60039	chr1	OpenSea	TSS1500	NM_018178	NA	GOLPH3L	No	No	No	No
cg26426142	0.249868	0.232035	0.1635	0.196345	0.187517	0.200425	0.17149	0.152816	0.174649	0.152521	0.220985	0.222923	cg26426142	0.17772	0.225828	-0.0481078	0.17307	0.22651	-0.0534398	-0.438745	-2.14249	-3.19866	0.00255761	0.386451	-1.60097	chr6	Island	TSS1500	NM_021062;NM_003531	NA	HIST1H2BB_HIST1H3C	No	No	No	No
cg22824415	0.0753967	0.0770253	0.0891572	0.093749	0.0839517	0.0675799	0.0875569	0.140265	0.106998	0.112464	0.0735578	0.0823996	cg22824415	0.0995676	0.0733899	0.0261776	0.0914531	0.0744773	0.0169758	0.461381	-3.23267	3.1977	0.00256452	0.386451	-1.60308	chrX	Island	TSS200	NM_024778;NM_001031855	NA	LONRF3	No	No	No	No
cg11352418	0.155994	0.168499	0.187386	0.303734	0.181762	0.185531	0.219365	0.250305	0.273667	0.228559	0.201331	0.271669	cg11352418	0.239556	0.177839	0.061717	0.239432	0.177015	0.0624167	0.529775	-1.75579	3.19715	0.00256844	0.386451	-1.60428	chr22	Island	Body	NM_001082967	NA	FAM19A5	No	No	No	No
cg24685755	0.24101	0.23699	0.23149	0.313208	0.220755	0.208576	0.260896	0.290842	0.333987	0.291046	0.208697	0.286554	cg24685755	0.278597	0.223818	0.054779	0.288698	0.222843	0.0658547	0.413656	-1.50666	3.19708	0.00256892	0.386451	-1.60443	chr19	Island	5'UTR	NM_182609	rs117893488	ZNF677	No	No	No	No
cg02673002	0.276976	0.493541	0.526707	0.588324	0.559957	0.435277	0.455684	0.615308	0.621688	0.614541	0.428471	0.474113	cg02673002	0.55704	0.408566	0.148474	0.57414	0.431874	0.142266	0.88798	0.0838007	3.19706	0.00256912	0.386451	-1.60449	chr11	N_Shore	TSS1500	NM_001098638	NA	RNF169	No	No	No	No
cg02354658	0.317851	0.282467	0.433009	0.359053	0.374176	0.3221	0.390951	0.425226	0.288042	0.403058	0.299967	0.342322	cg02354658	0.37698	0.305596	0.0713832	0.382563	0.308909	0.0736541	0.453788	-0.818557	3.19702	0.00256938	0.386451	-1.60457	chr5	OpenSea	3'UTR	NM_001118890;NM_002064	NA	GLRX	No	No	No	No
cg04749993	0.0603829	0.0592832	0.0551113	0.0563147	0.0649975	0.134432	0.059465	0.0538756	0.0503891	0.0520471	0.0621558	0.0545954	cg04749993	0.0558495	0.0790634	-0.023214	0.0548533	0.0612694	-0.00641608	-0.445956	-3.96385	-3.19575	0.00257855	0.386992	-1.60736	chr19	Island	5'UTR_TSS1500_1stExon	NM_018111;NM_003660;NM_018111	NA	C19orf73_PPFIA3	No	No	No	No
cg13692121	0.327045	0.389493	0.429825	0.396809	0.428327	0.417288	0.409765	0.467868	0.431078	0.460566	0.378395	0.46857	cg13692121	0.436601	0.378055	0.0585459	0.430451	0.383944	0.0465075	0.353018	-0.470993	3.19536	0.00258139	0.386992	-1.60822	chr5	OpenSea	TSS1500_Body	NM_001129891;NM_004946	NA	FAM196B_DOCK2	No	No	No	No
cg11344352	0.168083	0.140495	0.109814	0.103379	0.0943359	0.129376	0.114296	0.0874963	0.129155	0.0948463	0.20952	0.13077	cg11344352	0.108012	0.161868	-0.0538568	0.106597	0.154289	-0.0476922	-0.66288	-2.8309	-3.19463	0.0025867	0.386992	-1.60982	chr19	S_Shore	TSS1500	NM_001983;NM_202001;NM_001166049	NA	ERCC1	No	No	No	No
cg07158040	0.593368	0.639785	0.512309	0.550388	0.550689	0.558655	0.512375	0.485814	0.582831	0.532651	0.586164	0.540809	cg07158040	0.533483	0.594493	-0.0610096	0.53673	0.589766	-0.053036	-0.359926	0.236073	-3.19403	0.00259102	0.386992	-1.61113	chr2	S_Shore	TSS1500	NM_198047;NM_014362	NA	HIBCH	No	No	No	No
cg16642284	0.186818	0.223343	0.280349	0.279441	0.270092	0.187873	0.285975	0.245277	0.340861	0.354742	0.245171	0.240147	cg16642284	0.287111	0.210801	0.0763093	0.279895	0.205608	0.0742867	0.591213	-1.35585	3.19329	0.00259642	0.386992	-1.61276	chr10	Island	TSS200	NM_207426	NA	FOXI2	No	No	No	No
cg24536818	0.30006	0.262852	0.329544	0.343634	0.307462	0.271054	0.333624	0.366817	0.341401	0.340884	0.251923	0.31256	cg24536818	0.334491	0.271472	0.0630184	0.337254	0.266953	0.0703005	0.432811	-1.09001	3.19312	0.00259763	0.386992	-1.61313	chr12	OpenSea	5'UTR	NM_001136030;NM_001098815	NA	KIAA0748	No	No	No	No
cg14647640	0.64746	0.654898	0.693085	0.728745	0.639511	0.618454	0.707069	0.707034	0.722645	0.695341	0.627825	0.693451	cg14647640	0.69836	0.637159	0.0612009	0.701187	0.637642	0.0635451	0.401897	1.12955	3.19209	0.00260518	0.386992	-1.6154	chr5	Island	Body	NM_198255;NM_198253	NA	TERT	No	No	No	No
cg08164315	0.0672445	0.060811	0.0567559	0.0428937	0.0531022	0.0595872	0.0560709	0.0506437	0.0498298	0.0486994	0.071821	0.0517631	cg08164315	0.0512198	0.0648659	-0.0136461	0.0512034	0.0640277	-0.0128243	-0.36235	-4.17519	-3.19172	0.00260791	0.386992	-1.61622	chr5	N_Shore	TSS1500	NM_000958	NA	PTGER4	No	No	No	No
cg09331640	0.0723058	0.0774745	0.0691782	0.0506878	0.0504532	0.066269	0.0418029	0.0564597	0.0705258	0.0536052	0.0724564	0.0505054	cg09331640	0.0554023	0.0721264	-0.0167241	0.0521465	0.0723811	-0.0202346	-0.42345	-3.95166	-3.19115	0.00261209	0.386992	-1.61747	chr3	Island	5'UTR_1stExon_TSS200	NM_014445;NM_014445;NM_032025	NA	SERP1_EIF2A	No	No	No	No
cg08970457	0.099722	0.0777213	0.0798268	0.0805311	0.0755057	0.109078	0.0899861	0.0531057	0.0604443	0.0795746	0.0909357	0.0693993	cg08970457	0.0735467	0.0943644	-0.0208176	0.0775402	0.0953288	-0.0177887	-0.399339	-3.55072	-3.19087	0.00261413	0.386992	-1.61808	chr8	Island	TSS200	NM_018688	NA	BIN3	No	No	No	No
cg05304979	0.10842	0.0845461	0.162828	0.187729	0.169314	0.129715	0.177731	0.217279	0.159596	0.127061	0.123982	0.172684	cg05304979	0.171778	0.111666	0.0601119	0.170999	0.116201	0.0547982	0.72756	-2.44144	3.19022	0.00261891	0.386992	-1.61951	chr16	N_Shore	Body	NR_024488	NA	LOC100129637	No	No	No	No
cg02058870	0.521619	0.495311	0.660189	0.577474	0.61419	0.518711	0.546504	0.651761	0.562203	0.567426	0.544834	0.560183	cg02058870	0.592491	0.520119	0.0723724	0.57245	0.520165	0.0522848	0.427989	0.50281	3.18991	0.00262113	0.386992	-1.62017	chr14	OpenSea	5'UTR	NM_015556	rs3825719	SIPA1L1	No	No	No	No
cg01153946	0.520534	0.54437	0.424839	0.501142	0.479735	0.514668	0.477004	0.411222	0.503724	0.420033	0.551957	0.448375	cg01153946	0.45826	0.532882	-0.0746228	0.46269	0.532452	-0.0697622	-0.432847	-0.157694	-3.1896	0.00262345	0.386992	-1.62086	chr20	N_Shore	Body	NR_027241;NR_003018;NR_015366	NA	LOC388796_SNORA71D	No	No	No	No
cg03590031	0.665482	0.692222	0.577971	0.518718	0.660303	0.623998	0.603957	0.589628	0.599962	0.583786	0.702065	0.649632	cg03590031	0.597995	0.670942	-0.072947	0.594795	0.678852	-0.0840571	-0.455284	0.671807	-3.18928	0.00262582	0.386992	-1.62157	chr20	Island	Body_TSS1500	NM_001037335;NM_033405	NA	PRIC285	No	No	No	No
cg00256046	0.767481	0.784573	0.637215	0.635468	0.663297	0.77568	0.774816	0.69751	0.629336	0.626473	0.767816	0.685368	cg00256046	0.668685	0.773888	-0.105202	0.650256	0.771748	-0.121492	-0.749015	1.26502	-3.18909	0.00262718	0.386992	-1.62198	chr1	N_Shore	5'UTR	NM_001134285	rs114649924	ESRRG	No	No	No	No
cg25107254	0.368121	0.339375	0.444354	0.475437	0.367814	0.393492	0.4501	0.486011	0.463371	0.478071	0.456714	0.466568	cg25107254	0.453966	0.389425	0.0645405	0.464969	0.380806	0.0841631	0.385389	-0.319828	3.18701	0.00264258	0.388788	-1.62655	chr4	Island	1stExon	NM_005958	NA	MTNR1A	No	No	No	No
cg21467828	0.591876	0.361413	0.629303	0.639565	0.599583	0.313604	0.612265	0.613482	0.620826	0.613781	0.593537	0.627299	cg21467828	0.619513	0.465108	0.154406	0.617304	0.476645	0.140659	0.920916	0.421361	3.18551	0.00265368	0.389642	-1.62983	chr15	S_Shore	Body	NM_001166289;NM_001166288;NM_020211;NM_001166286;NM_001166283;NM_001166287	NA	RGMA	No	No	No	No
cg03300291	0.142241	0.144376	0.120468	0.107992	0.102392	0.124562	0.103277	0.100718	0.110626	0.0916374	0.123033	0.0969232	cg03300291	0.104254	0.133553	-0.0292988	0.102834	0.133401	-0.0305672	-0.405887	-3.08241	-3.18536	0.0026548	0.389642	-1.63016	chr11	Island	TSS200	NM_015885	rs148102570	PCF11	No	No	No	No
cg13437005	0.148527	0.150205	0.164843	0.224182	0.15052	0.133906	0.167486	0.178095	0.244473	0.16941	0.135931	0.197727	cg13437005	0.187092	0.142142	0.0449499	0.173752	0.142229	0.0315235	0.458951	-2.2329	3.18383	0.00266618	0.390618	-1.63351	chr8	Island	Body	NM_001077204;NM_024790	NA	CSPP1	No	No	No	No
cg02793062	0.103706	0.11363	0.0943541	0.0844169	0.0933355	0.0998837	0.0871443	0.0931154	0.0629394	0.0855339	0.0964008	0.078891	cg02793062	0.0849663	0.103405	-0.0184388	0.0863391	0.101795	-0.0154557	-0.320476	-3.40267	-3.18307	0.00267186	0.390618	-1.63517	chr21	Island	TSS1500	NM_004649;NM_198155	NA	C21orf33	No	No	No	No
cg26567423	0.287633	0.291565	0.356867	0.340909	0.311463	0.304836	0.361832	0.477269	0.343837	0.346542	0.238592	0.373132	cg26567423	0.363981	0.280656	0.083325	0.351704	0.289599	0.0621053	0.551783	-0.958999	3.18164	0.00268259	0.390618	-1.63831	chr12	Island	Body	NR_026655	rs192937873	FLJ12825	No	No	No	No
cg08892386	0.688156	0.706722	0.572622	0.631303	0.643929	0.63995	0.632571	0.611375	0.611798	0.59777	0.661332	0.651043	cg08892386	0.619051	0.67404	-0.0549888	0.62155	0.674744	-0.0531938	-0.349305	0.781143	-3.18164	0.00268261	0.390618	-1.63832	chr1	S_Shore	TSS1500	NM_014873	NA	LPGAT1	No	No	No	No
cg12899889	0.166386	0.250779	0.196687	0.309478	0.1958	0.149907	0.223749	0.313205	0.262008	0.243517	0.201199	0.306863	cg12899889	0.256413	0.192068	0.0643456	0.252763	0.183793	0.0689698	0.541856	-1.8886	3.18098	0.00268758	0.390618	-1.63977	chr4	Island	Body_TSS1500	NM_021204;NR_003249;NM_031372	NA	ENOPH1_HNRPDL	No	No	No	No
cg08882547	0.47186	0.455713	0.498311	0.583585	0.499132	0.431682	0.471312	0.48811	0.506946	0.507289	0.45056	0.527888	cg08882547	0.510322	0.452454	0.0578678	0.503039	0.453137	0.0499024	0.335576	-0.0257321	3.18057	0.00269065	0.390618	-1.64066	chr19	Island	TSS1500	NM_138568	rs346748	EXOC3L2	No	No	No	No
cg10653163	0.120697	0.120399	0.168302	0.14304	0.152543	0.125891	0.130823	0.175438	0.139512	0.177578	0.103884	0.128822	cg10653163	0.152007	0.117718	0.0342896	0.147791	0.120548	0.0272437	0.419561	-2.60161	3.17914	0.00270145	0.390618	-1.6438	chr12	N_Shore	5'UTR	NM_014325	NA	CORO1C	No	No	No	No
cg12680326	0.227395	0.190223	0.159294	0.163692	0.189508	0.205722	0.182309	0.140521	0.148543	0.148747	0.185254	0.153377	cg12680326	0.160749	0.202148	-0.0413996	0.156335	0.197972	-0.0416368	-0.405931	-2.34254	-3.17907	0.002702	0.390618	-1.64395	chr20	Island	TSS200_5'UTR_1stExon	NM_022575;NM_080413;NM_022760;NM_022760	NA	VPS16_FAM113A	No	No	No	No
cg03058163	0.608247	0.627509	0.519482	0.567012	0.55069	0.581996	0.572541	0.496565	0.542419	0.514381	0.635819	0.585079	cg03058163	0.543521	0.613393	-0.0698714	0.546555	0.617878	-0.0713232	-0.41452	0.305713	-3.1789	0.00270328	0.390618	-1.64432	chr1	N_Shore	Body	NM_016176;NM_016547	NA	SDF4	No	No	No	No
cg05686950	0.808127	0.811228	0.834023	0.827783	0.84721	0.780821	0.851104	0.835992	0.831747	0.836874	0.800328	0.816175	cg05686950	0.835113	0.800126	0.0349874	0.835007	0.804227	0.0307798	0.339707	2.21745	3.17591	0.00272599	0.392345	-1.65087	chr10	OpenSea	Body	NM_003675	NA	PRPF18	No	No	No	No
cg18278486	0.503219	0.432001	0.404547	0.384262	0.396498	0.457403	0.296746	0.245863	0.350015	0.40866	0.438001	0.308326	cg18278486	0.349365	0.457656	-0.108291	0.367138	0.447702	-0.0805636	-0.6666	-0.701499	-3.17562	0.00272817	0.392345	-1.6515	chr6	N_Shore	Body	NR_026776;NR_026775	NA	LOC100270746_C6orf41	No	No	No	No
cg04577268	0.0493015	0.0503956	0.0603965	0.0639416	0.0693064	0.0583777	0.0580675	0.0648876	0.0664966	0.0651251	0.053851	0.0623506	cg04577268	0.0638215	0.0529814	0.0108401	0.0644146	0.0521233	0.0122913	0.286376	-3.98877	3.17533	0.00273039	0.392345	-1.65213	chr19	Island	TSS200	NM_013359	NA	ZNF221	No	No	No	No
cg02484210	0.248592	0.219137	0.157408	0.223546	0.21348	0.246122	0.206377	0.185416	0.149717	0.188248	0.225846	0.197367	cg02484210	0.190195	0.234924	-0.0447296	0.192807	0.235984	-0.0431769	-0.396489	-1.96135	-3.17483	0.00273421	0.392345	-1.65322	chr7	S_Shore	Body	NM_000905	rs3025121	NPY	No	No	No	No
cg05845292	0.0644976	0.0593137	0.0553599	0.040662	0.0537422	0.0587505	0.0495912	0.0399069	0.0388898	0.0544622	0.0559776	0.0493572	cg05845292	0.0477464	0.0596349	-0.0118884	0.0494742	0.0590321	-0.0095579	-0.350714	-4.26162	-3.17462	0.00273582	0.392345	-1.65369	chr16	N_Shore	TSS200	NM_003498	NA	SNN	No	No	No	No
cg12983285	0.162991	0.127108	0.122699	0.109037	0.100409	0.130106	0.124532	0.102433	0.0928839	0.110046	0.148021	0.129086	cg12983285	0.111391	0.142057	-0.0306659	0.109541	0.139063	-0.0295219	-0.402706	-2.86512	-3.17372	0.00274276	0.392345	-1.65567	chr20	S_Shore	TSS200	NM_005975	NA	PTK6	No	No	No	No
cg16636756	0.113592	0.0970842	0.134875	0.112139	0.106095	0.104227	0.120479	0.127015	0.129372	0.166669	0.0866151	0.131037	cg16636756	0.12846	0.10038	0.0280806	0.128194	0.100656	0.0275379	0.396864	-2.87284	3.17345	0.00274478	0.392345	-1.65624	chr10	OpenSea	5'UTR	NM_033397	NA	ITPRIP	No	No	No	No
cg06503907	0.11649	0.103317	0.131096	0.128867	0.153601	0.122799	0.161517	0.171319	0.128337	0.172657	0.101007	0.151689	cg06503907	0.149885	0.110903	0.0389821	0.152645	0.109903	0.0427414	0.494525	-2.66531	3.17323	0.00274648	0.392345	-1.65673	chr6	N_Shore	TSS200	NM_001040274	NA	SYCP2L	No	No	No	No
cg17560340	0.517984	0.542108	0.369156	0.446333	0.474904	0.511839	0.459988	0.402673	0.523465	0.444213	0.560849	0.481882	cg17560340	0.450327	0.533195	-0.0828686	0.453161	0.530046	-0.0768859	-0.482355	-0.210802	-3.17278	0.00274997	0.392345	-1.65772	chr17	N_Shore	TSS1500_Body	NM_018146;NM_016080	NA	RNMTL1_GLOD4	No	No	No	No
cg23791690	0.0819337	0.0837567	0.105396	0.170222	0.103883	0.111264	0.127216	0.119997	0.143357	0.152436	0.112898	0.119723	cg23791690	0.130279	0.097463	0.0328158	0.123607	0.0975102	0.0260965	0.469248	-2.85485	3.17125	0.00276173	0.392345	-1.66106	chr10	Island	5'UTR_TSS1500	NM_001098205;NM_001098206;NM_001098204;NM_004966	NA	HNRNPF	No	No	No	No
cg19977004	0.506936	0.519781	0.539229	0.626919	0.606929	0.62402	0.602361	0.69105	0.701754	0.662811	0.555156	0.69572	cg19977004	0.640846	0.551473	0.0893731	0.644865	0.537469	0.107396	0.544502	0.805314	3.17122	0.00276196	0.392345	-1.66113	chr11	Island	3'UTR	NM_003957	rs6578412	BRSK2	No	No	No	No
cg12266151	0.221856	0.234908	0.169531	0.204708	0.184734	0.256449	0.169755	0.141359	0.141958	0.152206	0.180331	0.16777	cg12266151	0.166503	0.223386	-0.0568837	0.16865	0.228382	-0.0597316	-0.525059	-2.26723	-3.16973	0.00277351	0.392345	-1.66439	chr20	Island	TSS1500	NM_021202	NA	TP53INP2	No	No	No	No
cg20253340	0.471529	0.566224	0.417476	0.386999	0.475557	0.461173	0.390435	0.410421	0.474621	0.374833	0.461488	0.42029	cg20253340	0.418829	0.490104	-0.0712749	0.413948	0.466509	-0.0525605	-0.418083	-0.330464	-3.16886	0.00278027	0.392345	-1.66629	chr1	OpenSea	TSS1500	NM_001005484	NA	OR4F5	No	No	No	No
cg16913012	0.198715	0.20649	0.169712	0.134544	0.163923	0.167653	0.134134	0.14559	0.138618	0.133486	0.160219	0.155837	cg16913012	0.146981	0.183269	-0.0362886	0.142104	0.183184	-0.0410798	-0.378827	-2.39791	-3.1685	0.00278309	0.392345	-1.66709	chr20	Island	1stExon_5'UTR_TSS200	NM_006698;NM_001167820;NM_001167822;NM_001167821;NM_006698;NM_001167820	NA	BLCAP	No	No	No	No
cg25282285	0.166131	0.154756	0.202236	0.177502	0.180154	0.164269	0.193649	0.236592	0.180231	0.211395	0.140948	0.216767	cg25282285	0.199816	0.156526	0.0432895	0.197943	0.159513	0.0384299	0.424822	-2.11196	3.16801	0.00278692	0.392345	-1.66816	chr6	OpenSea	Body_TSS200	NR_028338;NM_001164281;NM_001164282;NM_001164283;NM_147686	rs115622353	TRAF3IP2	No	No	No	No
cg24735226	0.376365	0.476216	0.4922	0.457273	0.484386	0.372193	0.571166	0.43066	0.528848	0.454749	0.366886	0.50442	cg24735226	0.490463	0.397915	0.0925478	0.488293	0.374279	0.114014	0.546676	-0.250534	3.16793	0.00278751	0.392345	-1.66833	chr1	OpenSea	Body	NM_020925	NA	CACHD1	No	No	No	No
cg00113225	0.365572	0.381193	0.486951	0.403733	0.401019	0.386157	0.461884	0.478214	0.438793	0.452963	0.350181	0.362614	cg00113225	0.435771	0.370776	0.0649956	0.445878	0.373382	0.0724958	0.388238	-0.468105	3.16774	0.00278897	0.392345	-1.66874	chr10	OpenSea	Body	NM_199451	rs10995177	ZNF365	No	No	No	No
cg06179011	0.535545	0.558084	0.66189	0.540926	0.6039	0.525001	0.56479	0.670047	0.623843	0.63964	0.50029	0.578438	cg06179011	0.610434	0.52973	0.0807043	0.613871	0.530273	0.0835981	0.48123	0.571118	3.16754	0.00279057	0.392345	-1.66919	chr11	S_Shore	TSS1500_5'UTR_TSS200	NM_001025237;NM_001025238;NM_001025234;NM_001025239;NM_001025236;NM_021128;NM_003271;NM_001025235	rs12577104	TSPAN4_POLR2L	No	No	No	No
cg14673618	0.248779	0.265524	0.341439	0.329476	0.304738	0.252616	0.359671	0.379449	0.314795	0.321233	0.311117	0.35754	cg14673618	0.338543	0.269509	0.0690337	0.335457	0.25907	0.0763875	0.474552	-1.10699	3.16725	0.00279281	0.392345	-1.66982	chr2	Island	Body	NM_005413	NA	SIX3	No	No	No	No
cg23350294	0.398162	0.379344	0.365485	0.632152	0.418367	0.328364	0.519074	0.573632	0.535039	0.503176	0.389808	0.472417	cg23350294	0.502418	0.373919	0.128498	0.511125	0.384576	0.126549	0.760006	-0.188187	3.16642	0.00279927	0.392798	-1.67162	chr8	Island	TSS1500	NM_006211;NM_001135690	NA	PENK	No	No	No	No
cg13375571	0.827498	0.864053	0.849111	0.795104	0.794943	0.84373	0.790954	0.770396	0.766718	0.833351	0.812439	0.758433	cg13375571	0.794876	0.83693	-0.0420539	0.792948	0.835614	-0.0426662	-0.399579	2.13569	-3.16522	0.00280872	0.393455	-1.67426	chr7	S_Shore	Body	NM_025154;NM_001130965	NA	UNC84A	No	No	No	No
cg15003434	0.219206	0.156567	0.119738	0.125783	0.138677	0.129395	0.112397	0.115786	0.100385	0.102652	0.156007	0.158023	cg15003434	0.12168	0.165294	-0.0436136	0.117762	0.156287	-0.0385251	-0.504186	-2.83813	-3.16361	0.00282134	0.393455	-1.67777	chr9	Island	5'UTR_1stExon	NM_006753;NM_006753	NA	SURF6	No	No	No	No
cg27152890	0.360828	0.294222	0.442458	0.456293	0.380107	0.353163	0.416654	0.417986	0.424662	0.412258	0.368615	0.585637	cg27152890	0.442007	0.344207	0.0977997	0.421324	0.356996	0.0643284	0.59595	-0.471922	3.16167	0.0028367	0.393455	-1.68201	chr19	Island	Body	NM_001142502;NM_006663	NA	PPP1R13L	No	No	No	No
cg05965414	0.0922652	0.0907956	0.0898562	0.0806176	0.0949145	0.0899096	0.079026	0.0814302	0.0782424	0.0960652	0.354632	0.0778292	cg05965414	0.0847477	0.156901	-0.0721529	0.0810239	0.0915304	-0.0105065	-0.731468	-3.35762	-3.16063	0.00284494	0.393455	-1.68428	chr2	Island	TSS200	NM_020814	NA	MARCH4	No	No	No	No
cg21526120	0.866128	0.884987	0.845185	0.85007	0.835183	0.864064	0.86868	0.84776	0.847933	0.827574	0.884902	0.832935	cg21526120	0.844415	0.87502	-0.0306054	0.846473	0.875515	-0.0290427	-0.367586	2.48723	-3.16059	0.00284528	0.393455	-1.68437	chr3	OpenSea	3'UTR	NM_173570	NA	ZDHHC23	No	No	No	No
cg13659951	0.300416	0.290205	0.276361	0.237165	0.232683	0.233237	0.180551	0.15379	0.14834	0.160352	0.265763	0.148833	cg13659951	0.192259	0.272405	-0.0801458	0.170452	0.277984	-0.107532	-0.684713	-2.02595	-3.16041	0.00284667	0.393455	-1.68476	chr9	Island	TSS1500	NM_001135920	NA	KIAA1432	No	No	No	No
cg01756700	0.642286	0.655396	0.445174	0.57711	0.587933	0.616257	0.592808	0.50915	0.597029	0.533679	0.645627	0.598483	cg01756700	0.555171	0.639892	-0.0847208	0.582522	0.643957	-0.061435	-0.508171	0.321023	-3.16038	0.00284695	0.393455	-1.68483	chr8	N_Shore	5'UTR	NM_183419	rs28461614	RNF19A	No	No	No	No
cg04339613	0.186365	0.196396	0.26622	0.196643	0.236091	0.183542	0.261687	0.303937	0.233313	0.270777	0.228739	0.244615	cg04339613	0.25166	0.19876	0.0529	0.253151	0.19138	0.0617711	0.435014	-1.70718	3.16033	0.0028473	0.393455	-1.68493	chr10	Island	Body	NM_001005463	NA	EBF3	No	No	No	No
cg12659027	0.0848869	0.109568	0.0863484	0.0868101	0.0777905	0.116669	0.0749398	0.0733588	0.071016	0.068877	0.0934209	0.0701482	cg12659027	0.0761611	0.101136	-0.0249751	0.0741493	0.101494	-0.0273452	-0.44263	-3.52213	-3.16019	0.00284839	0.393455	-1.68523	chr19	Island	TSS200	NM_019088;NM_017592	rs117303406	PAF1_MED29	No	No	No	No
cg11957475	0.691486	0.585021	0.564018	0.635509	0.576417	0.679264	0.626996	0.621059	0.542283	0.599188	0.711357	0.591597	cg11957475	0.594633	0.666782	-0.0721487	0.595392	0.685375	-0.0899828	-0.456012	0.720775	-3.16007	0.00284934	0.393455	-1.68549	chr18	N_Shore	TSS1500	NM_021127	rs79366478	PMAIP1	No	No	No	No
cg09880551	0.153643	0.188252	0.321232	0.229338	0.211001	0.195153	0.25681	0.341163	0.236873	0.20543	0.153866	0.229702	cg09880551	0.253944	0.172728	0.0812153	0.233288	0.171059	0.0622288	0.693572	-1.6717	3.15922	0.00285617	0.393503	-1.68736	chr21	Island	1stExon_5'UTR	NM_001389;NM_001389	NA	DSCAM	No	No	No	No
cg17080283	0.82767	0.819591	0.800886	0.781894	0.802801	0.832902	0.812448	0.784331	0.799848	0.762572	0.806224	0.794532	cg17080283	0.792414	0.821597	-0.0291829	0.79719	0.823631	-0.0264409	-0.26967	2.00895	-3.15833	0.00286327	0.394034	-1.6893	chr8	OpenSea	TSS1500	NM_003695	rs117596405	LY6D	No	No	No	No
cg11083715	0.416326	0.313961	0.506331	0.486446	0.465133	0.419775	0.384598	0.44022	0.487596	0.441532	0.36015	0.526826	cg11083715	0.467335	0.377553	0.0897823	0.47579	0.388238	0.087552	0.537366	-0.320733	3.15741	0.00287059	0.394488	-1.6913	chr5	S_Shore	Body	NM_004174	NA	SLC9A3	No	No	No	No
cg09112717	0.258927	0.277011	0.191866	0.216126	0.177921	0.18929	0.177924	0.165651	0.165321	0.121957	0.190104	0.156444	cg09112717	0.171651	0.228833	-0.0571817	0.171786	0.224515	-0.0527294	-0.514403	-2.25548	-3.15709	0.00287315	0.394488	-1.692	chr4	Island	TSS200	NM_000671	NA	ADH5	No	No	No	No
cg25109393	0.245009	0.216223	0.216991	0.172598	0.161977	0.214994	0.188413	0.164973	0.156021	0.165548	0.188963	0.163558	cg25109393	0.17376	0.216297	-0.0425374	0.16526	0.215609	-0.0503483	-0.393809	-2.20387	-3.1567	0.00287632	0.394488	-1.69286	chr5	Island	1stExon_5'UTR	NM_003633;NM_003633	NA	ENC1	No	No	No	No
cg04918831	0.657994	0.637843	0.706507	0.771647	0.755516	0.684374	0.741523	0.77013	0.717221	0.721823	0.674376	0.690228	cg04918831	0.734324	0.663646	0.0706778	0.731673	0.666185	0.065488	0.491958	1.26376	3.15628	0.00287969	0.394505	-1.69378	chr1	OpenSea	3'UTR_1stExon_Body	NM_001821;NM_001821;NM_014322	rs76629357	CHML_OPN3	No	No	No	No
cg19398115	0.138167	0.167024	0.119102	0.11122	0.112619	0.123832	0.112996	0.102368	0.123491	0.0936563	0.144993	0.132978	cg19398115	0.113554	0.143504	-0.0299505	0.112807	0.14158	-0.0287729	-0.386403	-2.83932	-3.15275	0.00290817	0.396395	-1.70147	chr10	N_Shore	TSS200_5'UTR	NR_028034;NR_028036;NM_000043;NM_152872;NR_028035;NM_152871;NR_028033;NM_001141945	rs9658676	FAS_ACTA2	No	No	No	No
cg07713027	0.112332	0.137031	0.144725	0.199925	0.11449	0.110579	0.128029	0.163984	0.153093	0.160633	0.110463	0.173202	cg07713027	0.15476	0.117601	0.037159	0.156863	0.111455	0.0454078	0.445932	-2.55494	3.15219	0.00291272	0.396395	-1.70269	chr11	Island	TSS200	NM_001665	rs10835185	RHOG	No	No	No	No
cg05778025	0.743385	0.760478	0.82663	0.759657	0.80759	0.709156	0.780288	0.797065	0.774217	0.814251	0.77576	0.835327	cg05778025	0.799378	0.747195	0.0521832	0.802328	0.751932	0.0503959	0.435306	1.92936	3.15103	0.00292215	0.396395	-1.70522	chr6	OpenSea	TSS1500	NR_028511	NA	TAAR3	No	No	No	No
cg26244397	0.178485	0.150615	0.140883	0.168216	0.113575	0.154382	0.130346	0.116836	0.11258	0.128232	0.146957	0.114063	cg26244397	0.128091	0.15761	-0.0295185	0.122534	0.152499	-0.029965	-0.357326	-2.6897	-3.15086	0.00292354	0.396395	-1.70559	chr19	Island	5'UTR_1stExon	NM_024341;NM_001044387;NM_001044388;NM_001044387;NM_024341;NM_001044388	NA	ZNF557	No	No	No	No
cg26341831	0.130611	0.116683	0.148488	0.141274	0.1917	0.12271	0.149803	0.167865	0.164847	0.125007	0.111655	0.165277	cg26341831	0.156783	0.120415	0.0363679	0.157325	0.119696	0.0376288	0.433953	-2.6336	3.15006	0.00293002	0.396395	-1.70733	chr1	OpenSea	Body	NM_014698	NA	TMEM63A	No	No	No	No
cg04316624	0.162773	0.151831	0.20917	0.24092	0.18442	0.175649	0.270884	0.253438	0.201179	0.266066	0.220033	0.216742	cg04316624	0.230352	0.177571	0.0527809	0.228831	0.169211	0.0596197	0.473589	-1.90826	3.15006	0.00293006	0.396395	-1.70734	chr2	Island	Body	NM_006898	NA	HOXD3	No	No	No	No
cg21604660	0.153694	0.161069	0.141632	0.112928	0.13974	0.162005	0.123558	0.108248	0.118734	0.0974469	0.148286	0.12802	cg21604660	0.121288	0.156264	-0.0349752	0.121146	0.157381	-0.0362356	-0.433154	-2.7941	-3.14974	0.00293268	0.396395	-1.70803	chr5	Island	TSS200_TSS1500	NM_152623;NR_031572;NM_001145734;NM_001170402	NA	CDC20B_MIR449C	No	No	No	No
cg16615829	0.50019	0.492473	0.529618	0.558685	0.581152	0.572695	0.594885	0.569942	0.611918	0.585823	0.488393	0.587604	cg16615829	0.577453	0.513438	0.0640156	0.583488	0.496331	0.0871564	0.373259	0.443627	3.14863	0.00294174	0.396768	-1.71045	chr19	Island	3'UTR	NM_144617	NA	HSPB6	No	No	No	No
cg02335517	0.848627	0.792448	0.760755	0.79979	0.733714	0.819271	0.779802	0.76706	0.749218	0.76389	0.816578	0.819075	cg02335517	0.771663	0.819231	-0.0475679	0.765475	0.817925	-0.0524495	-0.423145	1.9743	-3.1486	0.00294197	0.396768	-1.71051	chr7	OpenSea	Body	NM_000600	NA	IL6	No	No	No	No
cg00819078	0.661154	0.609348	0.671552	0.732156	0.698365	0.669243	0.694744	0.741338	0.67086	0.733235	0.608899	0.697532	cg00819078	0.704973	0.637161	0.0678116	0.697949	0.635251	0.0626975	0.446058	1.13873	3.14763	0.00294995	0.397402	-1.71263	chr5	N_Shore	Body	NM_001034850	NA	FAM134B	No	No	No	No
cg20406482	0.159329	0.165925	0.110994	0.145954	0.145515	0.166891	0.125038	0.130653	0.160368	0.127415	0.184	0.114386	cg20406482	0.13254	0.169036	-0.0364959	0.129034	0.166408	-0.0373742	-0.420883	-2.60328	-3.14689	0.00295602	0.397708	-1.71423	chr17	S_Shore	TSS1500	NM_012285	NA	KCNH4	No	No	No	No
cg23878264	0.482344	0.489119	0.418771	0.429231	0.480277	0.558244	0.502707	0.474766	0.459654	0.386609	0.579512	0.500003	cg23878264	0.456502	0.527305	-0.0708023	0.46721	0.523682	-0.0564715	-0.412339	-0.135117	-3.14656	0.00295877	0.397708	-1.71496	chr6	OpenSea	TSS200	NM_003967	NA	TAAR5	No	No	No	No
cg09739890	0.109543	0.115345	0.0888938	0.0665254	0.103978	0.118248	0.0966519	0.0889819	0.0971586	0.0775639	0.0940213	0.0678284	cg09739890	0.0859477	0.109289	-0.0233415	0.0889378	0.112444	-0.023506	-0.395747	-3.28637	-3.14476	0.00297364	0.398822	-1.71888	chr6	OpenSea	TSS200_5'UTR_TSS1500	NM_001144961;NM_001144963;NM_130463;NM_005007;NM_138282;NM_001144962	rs138045493	NFKBIL1_ATP6V1G2	No	No	No	No
cg19051504	0.163922	0.138791	0.131476	0.12074	0.162477	0.179605	0.129785	0.104923	0.110886	0.112979	0.143354	0.117368	cg19051504	0.123829	0.156418	-0.0325885	0.119054	0.153638	-0.0345842	-0.396194	-2.75501	-3.14299	0.00298834	0.399701	-1.72274	chr22	Island	5'UTR_1stExon	NM_020831;NM_020831	NA	MKL1	No	No	No	No
cg11445123	0.10621	0.111849	0.124789	0.125356	0.120159	0.107338	0.154563	0.12659	0.165614	0.155846	0.110178	0.13366	cg11445123	0.138322	0.108894	0.0294283	0.130125	0.108758	0.0213664	0.384257	-2.74298	3.14284	0.00298958	0.399701	-1.72306	chr20	Island	TSS200	NM_019609	NA	CPXM1	No	No	No	No
cg18758559	0.670808	0.655201	0.593286	0.575213	0.513679	0.665071	0.595548	0.641317	0.533104	0.657122	0.65706	0.531825	cg18758559	0.580137	0.662035	-0.081898	0.584249	0.661065	-0.0768159	-0.498806	0.579197	-3.14266	0.00299103	0.399701	-1.72344	chr12	OpenSea	Body	NM_133448	rs873504	TMEM132D	No	No	No	No
cg08540953	0.119416	0.11843	0.170918	0.116731	0.162907	0.10047	0.195878	0.155395	0.141551	0.14259	0.139134	0.165936	cg08540953	0.156488	0.119362	0.0371259	0.159151	0.118923	0.0402281	0.447925	-2.52062	3.14238	0.00299336	0.399701	-1.72405	chr7	Island	Body	NM_198571	NA	C7orf52	No	No	No	No
cg04056144	0.0473694	0.0476621	0.04164	0.0394928	0.0419034	0.0576417	0.0365602	0.0406266	0.0341169	0.0395435	0.0551192	0.0412721	cg04056144	0.0393944	0.0519481	-0.0125537	0.040085	0.0513907	-0.0113056	-0.415804	-4.49293	-3.14105	0.0030045	0.400605	-1.72695	chr11	N_Shore	TSS200_TSS1500_Body	NM_032989;NM_020155;NM_001170726;NM_004322;NM_001170880;NM_001170881	NA	BAD_GPR137	No	No	No	No
cg07179770	0.122339	0.124856	0.108533	0.0767088	0.0929261	0.0985227	0.0717777	0.063882	0.0779753	0.0630326	0.0867267	0.0840337	cg07179770	0.0798586	0.108111	-0.0282524	0.077342	0.110431	-0.0330887	-0.487463	-3.39424	-3.13827	0.00302785	0.400605	-1.733	chr16	Island	TSS200	NM_024731	NA	KLHL36	No	No	No	No
cg06732516	0.363703	0.299275	0.330429	0.269285	0.307908	0.354691	0.294711	0.305998	0.318704	0.310682	0.38721	0.289163	cg06732516	0.30336	0.35122	-0.04786	0.306953	0.359197	-0.0522444	-0.311409	-1.10017	-3.13812	0.00302907	0.400605	-1.73332	chr19	Island	Body	NM_000363	NA	TNNI3	No	No	No	No
cg22558673	0.702598	0.738948	0.657203	0.688909	0.688914	0.75963	0.683882	0.741228	0.674886	0.677318	0.75875	0.699786	cg22558673	0.689016	0.739982	-0.0509659	0.686395	0.748849	-0.0624534	-0.362536	1.30733	-3.13771	0.0030325	0.400605	-1.7342	chr1	N_Shore	TSS1500	NM_002060	rs56078817	GJA4	No	No	No	No
cg06891548	0.087591	0.104024	0.087748	0.143316	0.156869	0.0803871	0.11717	0.114344	0.138953	0.122588	0.10595	0.122234	cg06891548	0.125403	0.094488	0.0309148	0.122411	0.0958073	0.0266034	0.449363	-2.84843	3.13763	0.00303319	0.400605	-1.73438	chr1	Island	5'UTR_TSS1500	NM_001037277;NM_016374;NM_001037278;NM_004837;NM_031371	NA	GGPS1_ARID4B	No	No	No	No
cg26689203	0.0715973	0.0466192	0.0759842	0.0593555	0.0604459	0.0616488	0.0663821	0.0775965	0.0738507	0.0693043	0.0444637	0.0638277	cg26689203	0.0683434	0.0560823	0.0122611	0.0678432	0.054134	0.0137092	0.325572	-3.83784	3.13741	0.00303506	0.400605	-1.73486	chr4	OpenSea	Body	NM_016599	NA	MYOZ2	No	No	No	No
cg20060630	0.680709	0.696169	0.634887	0.657963	0.614068	0.727909	0.665948	0.618333	0.668022	0.582069	0.679556	0.672469	cg20060630	0.63922	0.696086	-0.0568656	0.646425	0.688439	-0.0420137	-0.369625	0.908533	-3.13707	0.00303798	0.400605	-1.73562	chr6	N_Shore	Body	NM_004159;NM_148919	NA	PSMB8	No	No	No	No
cg00765312	0.099805	0.0871212	0.129491	0.112282	0.0972913	0.0710095	0.101213	0.126881	0.115625	0.124829	0.0959981	0.138998	cg00765312	0.118326	0.0884835	0.0298427	0.120227	0.0915597	0.0286675	0.469936	-3.06457	3.13647	0.00304304	0.400605	-1.73692	chr12	Island	Body	NM_006982	NA	ALX1	No	No	No	No
cg20244073	0.231247	0.184581	0.293031	0.221235	0.262432	0.200609	0.268564	0.265839	0.287713	0.278376	0.242016	0.251318	cg20244073	0.266064	0.214613	0.0514502	0.267201	0.215928	0.0512737	0.411372	-1.54454	3.13433	0.00306119	0.401903	-1.74156	chrX	OpenSea	5'UTR	NM_033290	NA	MID1	No	No	No	No
cg03518772	0.683117	0.672881	0.596415	0.652569	0.637714	0.673551	0.603427	0.521425	0.624482	0.627132	0.66856	0.630155	cg03518772	0.611665	0.674527	-0.0628623	0.625807	0.673216	-0.0474088	-0.392663	0.76202	-3.13232	0.00307834	0.402546	-1.74593	chrX	N_Shelf	3'UTR	NM_001145718	NA	CT47B1	No	No	No	No
ch.6.1693624F	0.125707	0.141605	0.0982889	0.0829621	0.0878676	0.103885	0.1171	0.0969115	0.107077	0.102803	0.134932	0.10442	ch.6.1693624F	0.0996789	0.126532	-0.0268533	0.100546	0.130319	-0.0297732	-0.385767	-3.00494	-3.13219	0.0030794	0.402546	-1.7462	chr6	OpenSea	Body	NM_198920	NA	UBE2CBP	No	No	No	No
cg14784004	0.704328	0.678611	0.797301	0.763696	0.750889	0.718053	0.72236	0.784641	0.768835	0.781511	0.701712	0.737187	cg14784004	0.763303	0.700676	0.0626267	0.766265	0.70302	0.0632453	0.467312	1.6233	3.13173	0.00308342	0.402546	-1.74722	chr3	S_Shelf	Body	NM_001570	NA	IRAK2	No	No	No	No
cg12880685	0.39371	0.365547	0.471076	0.440167	0.462369	0.429941	0.43544	0.503764	0.412815	0.510554	0.37868	0.418333	cg12880685	0.456815	0.391969	0.0648452	0.451268	0.386195	0.0650736	0.383978	-0.33962	3.13162	0.00308432	0.402546	-1.74745	chr10	OpenSea	Body	NM_153810	NA	C10orf46	No	No	No	No
cg20062097	0.074773	0.0610206	0.0438938	0.0595082	0.0564734	0.0613016	0.0553696	0.0407204	0.0447428	0.0417412	0.0608278	0.0524778	cg20062097	0.0493659	0.0644808	-0.0151148	0.0486103	0.0611611	-0.0125508	-0.416936	-4.19493	-3.13055	0.00309348	0.403169	-1.74977	chr7	Island	TSS200	NR_024271	NA	2021-09-13	No	No	No	No
cg21074260	0.210047	0.167965	0.259539	0.204491	0.225502	0.204815	0.238303	0.226848	0.271841	0.23974	0.196705	0.271337	cg21074260	0.2422	0.194883	0.0473173	0.239021	0.20076	0.0382616	0.400408	-1.68697	3.13029	0.00309573	0.403169	-1.75033	chr11	Island	Body	NM_020826	NA	SYT13	No	No	No	No
cg02017347	0.316158	0.33592	0.33933	0.339602	0.391997	0.256403	0.338872	0.404029	0.354815	0.421188	0.303638	0.342082	cg02017347	0.366489	0.30303	0.0634598	0.348448	0.309898	0.0385505	0.414491	-0.89842	3.12913	0.00310576	0.403766	-1.75286	chr16	OpenSea	TSS1500	NR_026556	NA	ANKRD26P1	No	No	No	No
cg17971328	0.655128	0.695494	0.637759	0.625742	0.633149	0.694083	0.654338	0.592476	0.625502	0.597139	0.698425	0.659071	cg17971328	0.628147	0.685783	-0.0576354	0.629446	0.694789	-0.0653431	-0.369672	0.784164	-3.12895	0.00310728	0.403766	-1.75324	chr1	OpenSea	TSS1500	NM_022367	NA	SEMA4A	No	No	No	No
cg16385431	0.0782336	0.0699967	0.0640135	0.0512303	0.0632907	0.0750038	0.0739943	0.0538303	0.0651147	0.0619958	0.0794216	0.0473684	cg16385431	0.0601047	0.0756639	-0.0155592	0.0626432	0.0766187	-0.0139755	-0.367898	-3.88451	-3.1286	0.00311029	0.403766	-1.754	chr13	Island	TSS200	NM_001164145;NM_032436;NM_001164144	NA	ZNF828	No	No	No	No
cg03669298	0.0960351	0.115149	0.119164	0.110218	0.11318	0.0872419	0.117635	0.150635	0.128585	0.127128	0.0963748	0.13663	cg03669298	0.125397	0.0987001	0.026697	0.123146	0.0962049	0.0269411	0.389273	-2.93956	3.12646	0.00312882	0.405304	-1.75864	chr10	S_Shore	Body	NM_001002295;NM_002051	NA	GATA3	No	No	No	No
cg20557104	0.123967	0.140142	0.15519	0.148569	0.177938	0.114888	0.148224	0.155272	0.146618	0.185759	0.125866	0.160541	cg20557104	0.159764	0.126216	0.0335481	0.155231	0.124917	0.0303145	0.395299	-2.4708	3.12553	0.00313692	0.405656	-1.76066	chr19	OpenSea	5'UTR	NM_198540	NA	B3GNT8	No	No	No	No
cg11087101	0.207494	0.190188	0.154546	0.177261	0.14121	0.183991	0.168878	0.117989	0.131044	0.162551	0.193056	0.168606	cg11087101	0.152761	0.193683	-0.040922	0.158549	0.191622	-0.0330735	-0.424544	-2.29916	-3.12538	0.00313822	0.405656	-1.76099	chr3	S_Shore	TSS1500	NM_001128148;NM_003234	NA	TFRC	No	No	No	No
cg06673684	0.473635	0.480616	0.598068	0.519798	0.519558	0.488112	0.538523	0.613008	0.584488	0.561682	0.550201	0.588503	cg06673684	0.565454	0.498141	0.0673125	0.573085	0.484364	0.0887211	0.392181	0.364347	3.12428	0.00314784	0.405776	-1.76338	chr13	N_Shore	Body	NM_001112732;NM_024979	rs3011531	MCF2L	No	No	No	No
cg12091396	0.0803232	0.0800502	0.0564191	0.0461868	0.0675771	0.0867864	0.0534408	0.0693218	0.0639565	0.057255	0.0810408	0.0668214	cg12091396	0.0601223	0.0820501	-0.0219278	0.0606057	0.080682	-0.0200763	-0.493945	-3.88527	-3.12379	0.00315216	0.405776	-1.76445	chr10	Island	5'UTR	NM_145306	NA	C10orf35	No	No	No	No
cg09395443	0.572565	0.501608	0.628852	0.621561	0.587824	0.540049	0.585168	0.678568	0.623531	0.582096	0.592911	0.634455	cg09395443	0.617757	0.551783	0.0659736	0.622546	0.556307	0.066239	0.394285	0.650435	3.12228	0.00316537	0.406567	-1.76772	chr7	OpenSea	Body	NM_001037165	NA	FOXK1	No	No	No	No
cg01919401	0.753133	0.765998	0.727382	0.676621	0.703244	0.766483	0.719838	0.651316	0.75804	0.721213	0.765159	0.733043	cg01919401	0.711337	0.762693	-0.0513558	0.720526	0.765578	-0.0450526	-0.376619	1.38354	-3.12187	0.00316893	0.406594	-1.7686	chr7	OpenSea	Body	NM_001145354	NA	MKLN1	No	No	No	No
cg06093039	0.726349	0.690297	0.714714	0.64058	0.65488	0.715914	0.605225	0.6448	0.663668	0.596144	0.715345	0.664688	cg06093039	0.648088	0.711976	-0.0638889	0.64984	0.71563	-0.0657895	-0.420757	1.02389	-3.12073	0.00317904	0.406602	-1.77109	chr12	N_Shelf	Body	NM_198827	NA	GPR133	No	No	No	No
cg16094884	0.117301	0.12757	0.150471	0.181929	0.136638	0.121468	0.141213	0.143586	0.193492	0.150843	0.120471	0.198805	cg16094884	0.162122	0.121703	0.0404192	0.150657	0.12097	0.0296871	0.468292	-2.51697	3.11662	0.0032154	0.409173	-1.77997	chr11	Island	TSS1500_TSS200	NM_207343;NM_004716;NM_001077239	NA	RNF214_PCSK7	No	No	No	No
cg27189395	0.386299	0.326688	0.290866	0.308555	0.335794	0.363445	0.294678	0.27769	0.307544	0.275861	0.355864	0.319089	cg27189395	0.30126	0.358074	-0.0568144	0.301111	0.359654	-0.058543	-0.37217	-1.17919	-3.11656	0.00321599	0.409173	-1.78012	chr16	S_Shore	Body_TSS1500	NM_153025;NM_002768;NM_001083314	NA	C16orf55_CHMP1A	No	No	No	No
cg09324654	0.191216	0.193545	0.145478	0.155174	0.170917	0.142405	0.130992	0.116194	0.112252	0.112827	0.145038	0.113258	cg09324654	0.132136	0.168051	-0.0359144	0.123593	0.168127	-0.0445336	-0.410424	-2.76266	-3.11362	0.00324231	0.410444	-1.78648	chr17	Island	TSS1500	NM_181671;NM_012417	NA	PITPNC1	No	No	No	No
cg02340541	0.28191	0.292731	0.256444	0.256155	0.29965	0.342162	0.249002	0.28536	0.227821	0.248591	0.29098	0.199153	cg02340541	0.252772	0.301946	-0.049174	0.252578	0.291856	-0.0392775	-0.36013	-1.50198	-3.11289	0.00324882	0.410444	-1.78805	chr11	Island	TSS1500	NM_015973	NA	GAL	No	No	No	No
cg20365074	0.366038	0.413939	0.445322	0.43702	0.348176	0.350579	0.477585	0.463129	0.43738	0.424107	0.306138	0.429301	cg20365074	0.432752	0.359174	0.0735789	0.4372	0.358309	0.0788912	0.447874	-0.484157	3.1127	0.00325054	0.410444	-1.78846	chr2	Island	TSS200	NM_016315	NA	GULP1	No	No	No	No
cg03283048	0.100446	0.0977851	0.0963591	0.0702886	0.0665036	0.0869009	0.0864795	0.0660382	0.0854429	0.0835868	0.13659	0.0697714	cg03283048	0.0780588	0.105431	-0.0273718	0.0769377	0.0991155	-0.0221777	-0.469524	-3.4422	-3.11212	0.00325578	0.410444	-1.78972	chr16	Island	TSS200	NM_001142499;NM_138439;NM_001142500	rs2285823	FLYWCH2	No	No	No	No
cg08862890	0.161404	0.15181	0.135694	0.125016	0.113451	0.125118	0.109018	0.104368	0.0848032	0.105469	0.118632	0.0973832	cg08862890	0.1094	0.139241	-0.0298409	0.107244	0.138464	-0.0312207	-0.398521	-2.93905	-3.11212	0.00325579	0.410444	-1.78973	chr5	Island	Body	NM_004946	NA	DOCK2	No	No	No	No
cg04054907	0.0702174	0.103895	0.101171	0.141992	0.0955444	0.0844078	0.0998502	0.100915	0.121099	0.101206	0.0786057	0.120981	cg04054907	0.110345	0.0842816	0.0260632	0.101188	0.0815068	0.0196816	0.432947	-3.11284	3.111	0.00326594	0.410444	-1.79216	chr8	Island	5'UTR_TSS1500	NM_013354;NM_001145152;NM_152415;NM_054026	NA	CNOT7_VPS37A	No	No	No	No
cg26250106	0.0892369	0.0872299	0.104343	0.132421	0.0909343	0.0790301	0.0982476	0.111853	0.114476	0.104264	0.0816766	0.118431	cg26250106	0.109371	0.0842934	0.0250779	0.108098	0.0844532	0.0236448	0.40901	-3.11404	3.11019	0.00327327	0.410444	-1.79391	chr14	Island	5'UTR_1stExon	NM_003136;NM_001146282;NM_001146282;NM_003136	NA	SRP54	No	No	No	No
cg03349251	0.681036	0.738947	0.760028	0.739762	0.787802	0.742491	0.753513	0.775779	0.776351	0.795714	0.764086	0.834526	cg03349251	0.777934	0.73164	0.0462944	0.776065	0.740719	0.0353458	0.364974	1.64765	3.10948	0.00327971	0.410444	-1.79544	chr6	OpenSea	TSS1500	NM_005906	rs77619774	MAK	No	No	No	No
cg22627406	0.260992	0.207221	0.301275	0.272853	0.278963	0.234886	0.270756	0.308834	0.247579	0.319579	0.229455	0.267942	cg22627406	0.283473	0.233138	0.0503342	0.275908	0.23217	0.0437376	0.380515	-1.37681	3.10937	0.00328069	0.410444	-1.79568	chr19	OpenSea	TSS200	NM_001136482	NA	C19orf38	No	No	No	No
cg14951955	0.447934	0.515275	0.51188	0.540819	0.571481	0.444054	0.558949	0.485869	0.603372	0.531426	0.518548	0.559942	cg14951955	0.545467	0.481453	0.0640145	0.549884	0.481605	0.0682796	0.371955	0.13311	3.10897	0.00328432	0.410444	-1.79654	chr6	S_Shore	TSS1500	NM_004849	NA	ATG5	No	No	No	No
cg05452243	0.101284	0.114587	0.120213	0.147641	0.120094	0.113278	0.143069	0.144804	0.152791	0.130792	0.0938056	0.130908	cg05452243	0.136289	0.105739	0.0305503	0.136988	0.107281	0.0297074	0.415853	-2.70572	3.10885	0.00328544	0.410444	-1.79681	chr6	Island	TSS200	NM_032507	NA	PGBD1	No	No	No	No
cg11356706	0.244547	0.270828	0.205468	0.235529	0.23867	0.228415	0.186698	0.145012	0.162602	0.207386	0.24917	0.185989	cg11356706	0.195919	0.24824	-0.0523206	0.196083	0.246859	-0.0507753	-0.453436	-1.99285	-3.10883	0.00328562	0.410444	-1.79685	chr20	Island	1stExon	NM_033129	NA	SCRT2	No	No	No	No
cg20957648	0.0483627	0.0426595	0.0439405	0.0340552	0.0471682	0.048194	0.0351637	0.0330187	0.0342247	0.0382032	0.0626625	0.0406738	cg20957648	0.038306	0.0504697	-0.0121637	0.0366834	0.0482784	-0.0115949	-0.412764	-4.63973	-3.10868	0.00328699	0.410444	-1.79718	chr5	S_Shore	TSS1500	NM_014819	NA	PJA2	No	No	No	No
cg15998406	0.206081	0.258949	0.359391	0.264205	0.309906	0.155668	0.292239	0.249081	0.26388	0.29454	0.211093	0.279713	cg15998406	0.289119	0.207948	0.0811717	0.285976	0.208587	0.0773895	0.646071	-1.49664	3.10799	0.00329319	0.410444	-1.79865	chr19	Island	Body	NM_001405	NA	EFNA2	No	No	No	No
cg16932324	0.0810741	0.0822916	0.0578836	0.0553514	0.0717933	0.0864116	0.0568373	0.058682	0.0694517	0.0668888	0.0721389	0.0644805	cg16932324	0.0626711	0.080479	-0.017808	0.0615812	0.0816829	-0.0201016	-0.391662	-3.85938	-3.10777	0.00329525	0.410444	-1.79914	chr3	Island	TSS1500	NM_001006115;NM_153273	NA	IP6K1	No	No	No	No
cg12682805	0.709327	0.715531	0.71453	0.70881	0.779882	0.686832	0.786192	0.760919	0.781901	0.777234	0.702772	0.75113	cg12682805	0.757575	0.703616	0.0539592	0.769077	0.70605	0.0630267	0.404346	1.50268	3.10678	0.00330426	0.410444	-1.80127	chr11	OpenSea	5'UTR	NM_001005212	rs1123196	OR9Q1	No	No	No	No
cg14288209	0.0432816	0.0542333	0.0342128	0.0345263	0.0352118	0.0390048	0.0330749	0.030459	0.0288412	0.039756	0.0463613	0.0376824	cg14288209	0.0342206	0.0457202	-0.0114997	0.0343695	0.0448214	-0.0104519	-0.431662	-4.74568	-3.10625	0.00330911	0.410444	-1.80241	chr9	Island	5'UTR	NM_001539	NA	DNAJA1	No	No	No	No
cg08604416	0.375112	0.406855	0.289453	0.333655	0.324029	0.382228	0.371607	0.330542	0.314192	0.322475	0.383675	0.359877	cg08604416	0.330729	0.386967	-0.0562387	0.327286	0.382951	-0.0556658	-0.355663	-0.907282	-3.10621	0.00330947	0.410444	-1.8025	chr10	OpenSea	5'UTR	NM_015385;NM_024991	NA	SORBS1	No	No	No	No
cg26466508	0.366837	0.397394	0.476995	0.461849	0.500782	0.357381	0.450517	0.500896	0.395729	0.472906	0.362957	0.432646	cg26466508	0.46154	0.371142	0.0903979	0.467377	0.364897	0.10248	0.537982	-0.325976	3.10616	0.00330993	0.410444	-1.80261	chr6	OpenSea	TSS200	NM_015687	NA	FILIP1	No	No	No	No
cg08361399	0.083613	0.0884819	0.101796	0.122348	0.0981507	0.0998273	0.0990016	0.100149	0.113002	0.120412	0.0876315	0.121494	cg08361399	0.109544	0.0898884	0.0196556	0.107399	0.0880567	0.0193421	0.313817	-3.10133	3.10561	0.00331499	0.410444	-1.8038	chr16	Island	TSS200	NM_025134	rs8056608	CHD9	No	No	No	No
cg24604013	0.214055	0.245331	0.308854	0.290191	0.246566	0.211599	0.308983	0.346981	0.359928	0.348273	0.305308	0.331866	cg24604013	0.317705	0.244073	0.073632	0.320425	0.229693	0.0907315	0.53512	-1.23462	3.10555	0.00331552	0.410444	-1.80393	chr13	Island	TSS1500	NM_005986	NA	SOX1	No	No	No	No
cg27549208	0.574922	0.571313	0.509386	0.542745	0.565099	0.623936	0.478021	0.512762	0.547855	0.520529	0.598954	0.560169	cg27549208	0.529571	0.592281	-0.0627104	0.531637	0.586938	-0.0553009	-0.368464	0.298192	-3.1051	0.00331966	0.410444	-1.8049	chr7	N_Shore	5'UTR_TSS1500	NM_001077664;NM_015983	rs143169842	URGCP_UBE2D4	No	No	No	No
cg19041765	0.653783	0.645851	0.752161	0.769526	0.698469	0.680406	0.691388	0.733099	0.75966	0.726402	0.678362	0.696698	cg19041765	0.728425	0.664601	0.0638248	0.72975	0.666073	0.0636776	0.442694	1.22618	3.10413	0.00332861	0.410444	-1.807	chrX	Island	Body	NM_003270	NA	TSPAN6	No	No	No	No
cg16966139	0.461012	0.487502	0.367747	0.415491	0.425151	0.420313	0.423429	0.36963	0.418939	0.397477	0.465755	0.429289	cg16966139	0.405894	0.458646	-0.0527516	0.417215	0.463383	-0.0461686	-0.311145	-0.507739	-3.10402	0.0033296	0.410444	-1.80724	chr1	OpenSea	TSS1500	NR_029429	NA	LOC441897	No	No	No	No
cg17480254	0.468526	0.509228	0.238349	0.246004	0.265276	0.501868	0.257608	0.488887	0.479893	0.225234	0.477742	0.257951	cg17480254	0.3074	0.489341	-0.181941	0.257779	0.489805	-0.232026	-1.16036	-0.833767	-3.10317	0.00333745	0.410444	-1.80907	chrX	OpenSea	1stExon	NM_001122716	NA	CXorf64	No	No	No	No
cg16176095	0.698165	0.753192	0.629977	0.671634	0.674898	0.739147	0.652445	0.620262	0.713847	0.611446	0.70223	0.680956	cg16176095	0.656933	0.723183	-0.0662504	0.662039	0.720688	-0.058649	-0.447818	1.11952	-3.10316	0.00333758	0.410444	-1.80911	chr1	OpenSea	Body	NM_022114;NM_199454	NA	PRDM16	No	No	No	No
cg15068318	0.413021	0.40368	0.533917	0.437296	0.470815	0.400648	0.473323	0.526909	0.464083	0.479177	0.446918	0.42979	cg15068318	0.476914	0.416067	0.060847	0.472069	0.408351	0.0637185	0.355789	-0.160949	3.10088	0.00335865	0.412469	-1.81402	chr6	OpenSea	Body	NM_004568	NA	SERPINB6	No	No	No	No
cg17342132	0.59835	0.563566	0.641853	0.667238	0.66432	0.63049	0.666907	0.674331	0.615725	0.646089	0.534851	0.674139	cg17342132	0.656325	0.581814	0.0745111	0.665614	0.580958	0.0846558	0.455843	0.74574	3.10005	0.00336634	0.412469	-1.81581	chr5	N_Shore	Body	NM_001018076;NM_000176;NM_001024094;NM_001020825;NM_001018075;NM_001018077;NM_001018074	NA	NR3C1	No	No	No	No
cg02302795	0.712283	0.756256	0.771943	0.789033	0.735192	0.680369	0.709107	0.788939	0.778161	0.766969	0.714609	0.759958	cg02302795	0.762413	0.715879	0.0465335	0.769456	0.713446	0.05601	0.35051	1.55097	3.09991	0.00336764	0.412469	-1.81611	chr1	S_Shore	Body	NM_022743;NM_001167740	NA	SMYD3	No	No	No	No
cg20250341	0.315582	0.234909	0.221579	0.221952	0.210656	0.256898	0.231538	0.203204	0.242311	0.22266	0.284134	0.220273	cg20250341	0.221771	0.272881	-0.0511093	0.221765	0.270516	-0.0487505	-0.391312	-1.73091	-3.09952	0.0033713	0.412502	-1.81696	chr17	Island	Body	NR_026951	NA	C17orf44	No	No	No	No
cg05845376	0.721962	0.595906	0.759275	0.765321	0.733502	0.742925	0.695277	0.74815	0.74201	0.765166	0.625929	0.757123	cg05845376	0.745728	0.671681	0.0740473	0.752636	0.673946	0.0786903	0.503899	1.52072	3.09754	0.00338985	0.412944	-1.82124	chr5	Island	TSS200	NM_031947	rs7724001	SLC25A2	No	No	No	No
cg11295801	0.154597	0.153264	0.120203	0.123205	0.144866	0.124024	0.113348	0.09777	0.0940846	0.0907338	0.124443	0.0951079	cg11295801	0.109915	0.139082	-0.0291674	0.105559	0.138854	-0.0332946	-0.39705	-2.99879	-3.0974	0.00339112	0.412944	-1.82153	chr6	Island	5'UTR_1stExon	NM_004690;NM_004690	NA	LATS1	No	No	No	No
cg17988780	0.115937	0.0916909	0.124728	0.112091	0.116082	0.103123	0.132228	0.131458	0.121868	0.166798	0.103083	0.138104	cg17988780	0.13042	0.103458	0.0269613	0.128093	0.103103	0.0249899	0.373318	-2.81478	3.09693	0.00339555	0.412944	-1.82255	chr6	OpenSea	Body	NM_005803	NA	FLOT1	No	No	No	No
cg20477259	0.355196	0.39761	0.270101	0.301535	0.32811	0.3507	0.331486	0.272885	0.337704	0.304269	0.382161	0.363923	cg20477259	0.313752	0.371417	-0.0576649	0.316189	0.368679	-0.052489	-0.374236	-1.05296	-3.09669	0.00339777	0.412944	-1.82306	chr6	N_Shelf	Body	NM_000594	NA	TNF	No	No	No	No
cg06151145	0.435664	0.423701	0.472138	0.48091	0.513049	0.425246	0.481077	0.510258	0.465663	0.507576	0.404128	0.464695	cg06151145	0.486921	0.422185	0.0647363	0.480994	0.424473	0.0565201	0.377399	-0.173225	3.09659	0.00339873	0.412944	-1.82328	chr4	S_Shelf	Body	NM_020846	NA	SLAIN2	No	No	No	No
cg20426415	0.518185	0.478944	0.437905	0.477978	0.394292	0.508737	0.433487	0.454696	0.453595	0.461635	0.54045	0.487356	cg20426415	0.450118	0.511579	-0.0614608	0.454145	0.513461	-0.0593155	-0.356739	-0.188272	-3.09593	0.0034049	0.413111	-1.8247	chr10	OpenSea	Body	NM_000772;NM_001128925	NA	CYP2C18	No	No	No	No
cg17740632	0.34266	0.299266	0.280495	0.254352	0.246614	0.302306	0.249363	0.217626	0.221503	0.227699	0.255485	0.242141	cg17740632	0.242474	0.299929	-0.057455	0.244377	0.300786	-0.0564087	-0.418161	-1.56318	-3.09488	0.00341477	0.413263	-1.82696	chr19	Island	5'UTR	NM_138466;NM_001129730	rs8100801	ZNF837	No	No	No	No
cg24068468	0.370338	0.370932	0.468927	0.475746	0.423274	0.410072	0.511409	0.425205	0.401617	0.49553	0.36067	0.485446	cg24068468	0.460894	0.378003	0.0828912	0.472337	0.370635	0.101702	0.492083	-0.270916	3.09447	0.00341869	0.413263	-1.82786	chr10	Island	Body_TSS200	NM_001047160;NM_005863	rs7090012	NET1	No	No	No	No
cg04672706	0.115516	0.125293	0.184865	0.14353	0.158418	0.103491	0.195022	0.132121	0.158517	0.180843	0.109422	0.13968	cg04672706	0.161624	0.11343	0.0481938	0.158467	0.112469	0.0459985	0.582673	-2.5172	3.09414	0.00342178	0.413263	-1.82856	chr8	Island	TSS200	NM_022454	NA	SOX17	No	No	No	No
cg05753930	0.755533	0.74566	0.68523	0.696893	0.729794	0.744601	0.686167	0.642437	0.660864	0.712285	0.724676	0.721179	cg05753930	0.691856	0.742618	-0.0507614	0.69153	0.74513	-0.0536003	-0.358375	1.30263	-3.0935	0.0034279	0.41359	-1.82996	chr11	OpenSea	Body	NM_000218;NR_002728;NM_181798	NA	KCNQ1_KCNQ1OT1	No	No	No	No
cg07021532	0.289068	0.487494	0.279141	0.233759	0.285984	0.510628	0.309593	0.278145	0.231744	0.264079	0.288241	0.258547	cg07021532	0.267624	0.393858	-0.126234	0.271112	0.388281	-0.117169	-0.804439	-1.20018	-3.09277	0.00343478	0.414009	-1.83152	chr5	Island	TSS200	NM_030613	NA	ZFP2	No	No	No	No
cg17267398	0.541237	0.560222	0.592858	0.536184	0.659045	0.505197	0.618703	0.601817	0.615813	0.541571	0.51026	0.627358	cg17267398	0.599169	0.529229	0.0699394	0.608815	0.525749	0.0830663	0.414386	0.438129	3.0921	0.00344116	0.414366	-1.83297	chr17	OpenSea	Body	NM_016080	rs4968111	GLOD4	No	No	No	No
cg04576042	0.070202	0.0607417	0.0622559	0.0488873	0.0490937	0.0557972	0.0580449	0.0587488	0.0537759	0.0555969	0.109178	0.0504553	cg04576042	0.0546073	0.0739797	-0.0193724	0.0546864	0.0654718	-0.0107854	-0.421991	-4.05609	-3.0916	0.00344592	0.414528	-1.83405	chr1	Island	5'UTR	NM_024772	NA	ZMYM1	No	No	No	No
cg01619562	0.455901	0.446322	0.529724	0.53763	0.563095	0.519459	0.539259	0.58082	0.554401	0.55269	0.546566	0.595218	cg01619562	0.556605	0.492062	0.0645426	0.553545	0.48768	0.0658655	0.374758	0.27912	3.09064	0.00345503	0.415142	-1.83611	chr14	OpenSea	Body	NM_001142593;NM_014216;NM_001142594	NA	ITPK1	No	No	No	No
cg11817309	0.10935	0.129881	0.110214	0.104328	0.0912189	0.148696	0.0982624	0.114782	0.0791704	0.0824174	0.10872	0.0837319	cg11817309	0.0955157	0.124162	-0.028646	0.0947406	0.119615	-0.0248744	-0.425036	-3.27055	-3.0891	0.00346974	0.415797	-1.83943	chr1	Island	Body	NM_017865;NM_001136036	NA	ZNF692	No	No	No	No
cg03430605	0.664489	0.67181	0.628139	0.602363	0.636453	0.639577	0.633217	0.603699	0.583612	0.63388	0.737088	0.617487	cg03430605	0.617356	0.678241	-0.0608847	0.622813	0.66815	-0.0453366	-0.392486	0.713681	-3.08906	0.00347017	0.415797	-1.83953	chr6	OpenSea	Body	NM_021943	NA	ZFAND3	No	No	No	No
cg14059340	0.192235	0.190605	0.153313	0.178502	0.151648	0.193619	0.131276	0.147286	0.142442	0.130138	0.170393	0.155442	cg14059340	0.148756	0.186713	-0.0379572	0.149467	0.19142	-0.0419531	-0.39819	-2.39159	-3.08781	0.00348215	0.415991	-1.84222	chr17	Island	1stExon	NM_001013672	NA	C17orf97	No	No	No	No
cg05169951	0.486683	0.467985	0.583893	0.547024	0.477566	0.502158	0.613631	0.624808	0.634993	0.543637	0.478235	0.561985	cg05169951	0.573442	0.483765	0.089677	0.572939	0.482459	0.09048	0.524448	0.313656	3.0877	0.00348318	0.415991	-1.84245	chr16	Island	Body_TSS1500	NM_024507;NM_152341;NM_172229	NA	KREMEN2_PAQR4	No	No	No	No
cg00954878	0.423539	0.298586	0.368405	0.258428	0.27656	0.444686	0.28499	0.28401	0.311267	0.322467	0.395459	0.326106	cg00954878	0.304029	0.390567	-0.0865384	0.298128	0.409499	-0.11137	-0.548953	-1.07681	-3.08671	0.00349272	0.415991	-1.84458	chr2	N_Shore	5'UTR	NM_145260	NA	OSR1	No	No	No	No
cg02084491	0.16332	0.162358	0.142577	0.142223	0.127165	0.128857	0.104503	0.123107	0.105526	0.0888301	0.13824	0.112551	cg02084491	0.11831	0.148194	-0.0298836	0.117829	0.150299	-0.0324702	-0.383716	-2.82505	-3.08555	0.00350388	0.415991	-1.84708	chr2	Island	1stExon_5'UTR	NM_001080433;NM_001080433	NA	CCDC85A	No	No	No	No
cg13724812	0.470006	0.436704	0.486221	0.493624	0.54416	0.438543	0.518909	0.569867	0.475416	0.503723	0.432018	0.47212	cg13724812	0.508005	0.444318	0.0636873	0.498674	0.437624	0.06105	0.369516	-0.079136	3.08552	0.00350419	0.415991	-1.84714	chr3	OpenSea	Body	NM_001024847;NM_003242	NA	TGFBR2	No	No	No	No
cg24676071	0.246127	0.225029	0.355407	0.256638	0.264083	0.21256	0.300116	0.279098	0.274028	0.284589	0.229254	0.255502	cg24676071	0.283683	0.228242	0.0554402	0.276563	0.227141	0.049422	0.416785	-1.40467	3.08473	0.00351188	0.416274	-1.84886	chr7	Island	TSS1500	NM_021116	NA	ADCY1	No	No	No	No
cg25021339	0.0716745	0.0712309	0.0800985	0.12915	0.0821632	0.0782868	0.0814429	0.097651	0.115852	0.11274	0.0856827	0.0877531	cg25021339	0.0983564	0.0767187	0.0216376	0.0927021	0.0749807	0.0177214	0.374931	-3.29624	3.08397	0.00351916	0.41673	-1.85047	chr5	Island	TSS200	NR_021490;NR_021491	NA	FLJ42709	No	No	No	No
cg15078479	0.0722161	0.057534	0.0597653	0.0481359	0.0663101	0.0670538	0.0593443	0.0558095	0.0445445	0.0500721	0.0879121	0.0585987	cg15078479	0.0553226	0.071179	-0.0158564	0.0572041	0.0696349	-0.0124308	-0.382091	-4.03796	-3.08203	0.00353807	0.417149	-1.85466	chr14	OpenSea	1stExon_TSS1500	NM_005484;NM_001042618;NR_002312	NA	PARP2_RPPH1	No	No	No	No
cg08894487	0.195965	0.291328	0.0848713	0.108166	0.284792	0.248539	0.116793	0.103801	0.096026	0.159322	0.267869	0.120545	cg08894487	0.13429	0.250926	-0.116636	0.112479	0.258204	-0.145725	-1.20012	-2.25162	-3.08185	0.00353987	0.417149	-1.85505	chr19	Island	Body	NM_005224	rs78841947	ARID3A	No	No	No	No
cg24418853	0.270291	0.217497	0.215814	0.230556	0.188827	0.227839	0.138249	0.146334	0.195138	0.118883	0.212127	0.156745	cg24418853	0.173818	0.231939	-0.0581203	0.172786	0.222668	-0.0498818	-0.547674	-2.15582	-3.08149	0.00354332	0.417149	-1.85581	chr10	Island	TSS200	NM_014241	NA	PTPLA	No	No	No	No
cg21774754	0.083342	0.0946213	0.0672112	0.0638119	0.0617851	0.0742495	0.0786601	0.0632522	0.0644328	0.0700821	0.0913031	0.0686119	cg21774754	0.0672309	0.0858789	-0.018648	0.065822	0.0873225	-0.0215005	-0.380001	-3.72735	-3.0802	0.00355592	0.417822	-1.85858	chr1	Island	TSS200	NM_018664	rs3754481	BATF3	No	No	No	No
cg04204831	0.223155	0.221679	0.254292	0.165842	0.187649	0.244172	0.200602	0.123266	0.128193	0.139623	0.246516	0.148507	cg04204831	0.168497	0.23388	-0.0653837	0.157175	0.233663	-0.0764889	-0.627897	-2.08046	-3.07949	0.00356292	0.417835	-1.86012	chr5	Island	Body_TSS200	NR_024423;NR_024424	rs191016568	LOC255167	No	No	No	No
cg04608290	0.112443	0.180493	0.161302	0.21451	0.165265	0.126167	0.195823	0.176525	0.173135	0.161177	0.166298	0.210391	cg04608290	0.182266	0.14635	0.0359158	0.17483	0.146233	0.0285974	0.396458	-2.23531	3.07913	0.00356649	0.417851	-1.8609	chr11	S_Shore	TSS1500	NM_173582	NA	PGM2L1	No	No	No	No
cg20309358	0.0518235	0.0575191	0.0366528	0.0327692	0.0554305	0.0627564	0.0479941	0.0387254	0.0407063	0.0494768	0.0537393	0.049242	cg20309358	0.0438746	0.0564596	-0.0125849	0.0443502	0.0556292	-0.011279	-0.399312	-4.39093	-3.07872	0.00357054	0.417922	-1.86179	chr15	OpenSea	TSS1500_Body	NM_017975;NR_002441;NM_000968;NR_003105	NA	ZWILCH_SNORD18A	No	No	No	No
cg06007201	0.236927	0.268481	0.202108	0.140225	0.133557	0.170265	0.164642	0.136523	0.172752	0.130665	0.235156	0.185625	cg06007201	0.158262	0.227707	-0.0694451	0.152433	0.236042	-0.0836085	-0.648278	-2.17167	-3.07696	0.0035878	0.41896	-1.86555	chr16	Island	Body	NM_001142864	NA	FAM38A	No	No	No	No
cg02481778	0.109116	0.0869715	0.0847956	0.0772141	0.071714	0.0826139	0.0778188	0.0689029	0.0628613	0.0641591	0.0863295	0.0673791	cg02481778	0.0718556	0.0912578	-0.0194022	0.0703085	0.0866505	-0.016342	-0.373436	-3.64224	-3.07656	0.00359178	0.41896	-1.86642	chr13	Island	TSS200	NM_138444	NA	KCTD12	No	No	No	No
cg05860920	0.396414	0.421868	0.374472	0.330931	0.371707	0.440014	0.376042	0.411535	0.414039	0.388099	0.495283	0.383676	cg05860920	0.381312	0.438395	-0.0570825	0.379859	0.430941	-0.0510821	-0.341112	-0.611016	-3.07647	0.00359265	0.41896	-1.86661	chrX	N_Shelf	Body	NM_013427;NM_006125	rs12007912	ARHGAP6	No	No	No	No
cg10191240	0.177795	0.139611	0.107325	0.118983	0.141332	0.158685	0.134736	0.113602	0.159908	0.103307	0.208056	0.148135	cg10191240	0.128416	0.171037	-0.0426205	0.12686	0.16824	-0.0413803	-0.486711	-2.56838	-3.07627	0.00359471	0.41896	-1.86705	chr8	OpenSea	Body	NM_003882;NM_080838	NA	WISP1	No	No	No	No
cg18638914	0.153348	0.162297	0.220755	0.180709	0.158035	0.14817	0.191942	0.244628	0.209715	0.174457	0.146204	0.20164	cg18638914	0.197735	0.152505	0.0452304	0.196791	0.150759	0.0460319	0.443506	-2.13109	3.07569	0.00360046	0.41896	-1.8683	chr4	Island	3'UTR	NM_006651	rs116320846	CPLX1	No	No	No	No
cg02621376	0.412441	0.411696	0.374307	0.366265	0.356894	0.384778	0.334754	0.336228	0.363281	0.320558	0.473992	0.345517	cg02621376	0.349726	0.420727	-0.0710013	0.351206	0.412069	-0.0608632	-0.432887	-0.741017	-3.07561	0.00360122	0.41896	-1.86846	chr1	N_Shore	Body	NM_153259	rs2389792	MCOLN2	No	No	No	No
cg14361119	0.732406	0.837395	0.707566	0.707539	0.731872	0.732066	0.728261	0.718709	0.731361	0.733936	0.828678	0.732755	cg14361119	0.724	0.782636	-0.0586363	0.729811	0.780542	-0.0507308	-0.493141	1.45439	-3.07528	0.0036045	0.41896	-1.86918	chr9	OpenSea	TSS200_Body	NR_030255;NM_032888	NA	MIR455_COL27A1	No	No	No	No
cg17107540	0.358672	0.388942	0.457946	0.431617	0.405404	0.376063	0.491615	0.45166	0.470434	0.441447	0.425113	0.432417	cg17107540	0.447818	0.387198	0.0606198	0.446554	0.382503	0.0640508	0.361023	-0.392402	3.07502	0.00360703	0.41896	-1.86972	chr10	N_Shelf	Body	NM_018055	NA	NODAL	No	No	No	No
cg13636926	0.0787685	0.225439	0.354017	0.237409	0.389416	0.0879879	0.345708	0.21684	0.336156	0.232695	0.241834	0.224892	cg13636926	0.292142	0.158507	0.133635	0.286782	0.156713	0.130069	1.28	-1.70416	3.07411	0.00361609	0.419605	-1.87168	chr9	N_Shore	1stExon	NM_001017363	NA	ARID3C	No	No	No	No
cg00346208	0.245136	0.210446	0.248736	0.269678	0.236209	0.173746	0.369275	0.289424	0.282116	0.38656	0.251208	0.31216	cg00346208	0.29927	0.220134	0.0791356	0.28577	0.227791	0.0579791	0.595537	-1.36777	3.07374	0.00361977	0.419605	-1.87248	chr1	Island	Body	NM_001039500	NA	VWA5B1	No	No	No	No
cg06394247	0.149501	0.106343	0.122096	0.144523	0.172943	0.11899	0.159166	0.153569	0.163288	0.169638	0.133266	0.178128	cg06394247	0.157919	0.127025	0.0308936	0.161227	0.126128	0.0350986	0.36874	-2.55909	3.07308	0.0036264	0.419605	-1.8739	chr9	Island	Body	NM_016734	NA	PAX5	No	No	No	No
cg08462194	0.4494	0.516917	0.300467	0.421035	0.40496	0.432653	0.411368	0.324317	0.421172	0.343314	0.501983	0.445583	cg08462194	0.384027	0.475238	-0.091211	0.408164	0.475691	-0.0675273	-0.546204	-0.59959	-3.07198	0.0036374	0.420077	-1.87627	chr6	N_Shore	Body_3'UTR	NR_027692;NM_002636;NM_024165	NA	PHF1	No	No	No	No
cg12342334	0.168379	0.150377	0.184091	0.254843	0.162869	0.170538	0.210275	0.21434	0.234901	0.209075	0.155233	0.174912	cg12342334	0.205663	0.161132	0.0445316	0.209675	0.161806	0.0478692	0.419443	-2.03136	3.07135	0.00364374	0.420409	-1.87763	chr10	Island	Body	NM_003015	NA	SFRP5	No	No	No	No
cg02693607	0.845067	0.825183	0.802557	0.769199	0.804226	0.859173	0.79865	0.823684	0.80883	0.782964	0.815009	0.815716	cg02693607	0.800728	0.836108	-0.0353795	0.803392	0.835125	-0.0317332	-0.347641	2.10015	-3.0709	0.00364823	0.420526	-1.87859	chr7	S_Shore	5'UTR	NM_153631;NM_030661;NM_153632	NA	HOXA3	No	No	No	No
cg04056757	0.548515	0.566606	0.546007	0.652387	0.64045	0.512919	0.592054	0.605824	0.533821	0.625523	0.485994	0.59776	cg04056757	0.599228	0.528509	0.0707196	0.601792	0.530717	0.0710749	0.418684	0.401275	3.06735	0.00368398	0.421975	-1.8862	chr17	OpenSea	Body	NM_002086;NM_203506	NA	GRB2	No	No	No	No
cg00490406	0.299103	0.25423	0.19859	0.213701	0.168792	0.223463	0.225788	0.168487	0.229903	0.193986	0.280553	0.212322	cg00490406	0.201446	0.264337	-0.062891	0.205456	0.267391	-0.0619354	-0.511211	-1.73489	-3.06715	0.00368599	0.421975	-1.88662	chr1	OpenSea	TSS200	NM_004833	rs16841642	AIM2	No	No	No	No
cg16431191	0.126629	0.116219	0.113506	0.0747084	0.102467	0.122113	0.0843657	0.106549	0.0941109	0.101682	0.135577	0.116522	cg16431191	0.0992388	0.125135	-0.0258958	0.102075	0.124371	-0.0222965	-0.388095	-3.10983	-3.06551	0.00370265	0.421975	-1.89014	chrX	Island	Body	NR_026551	NA	CA5BP	No	No	No	No
cg16920991	0.127533	0.122833	0.105859	0.101699	0.117815	0.126525	0.121417	0.0941797	0.084497	0.0988787	0.115887	0.0833608	cg16920991	0.100963	0.123195	-0.0222315	0.100289	0.124679	-0.0243905	-0.3341	-3.14433	-3.06503	0.00370755	0.421975	-1.89117	chr12	Island	Body	NM_001006947;NM_015054	NA	UHRF1BP1L	No	No	No	No
cg24168378	0.0619841	0.0666192	0.0538685	0.0395531	0.0702729	0.0524022	0.0475461	0.0378308	0.0427964	0.043399	0.0706233	0.0544921	cg24168378	0.0487198	0.0629072	-0.0141874	0.0454726	0.0643016	-0.0188291	-0.409004	-4.19838	-3.06498	0.00370807	0.421975	-1.89128	chr8	N_Shore	5'UTR	NM_004374	NA	COX6C	No	No	No	No
cg07422279	0.154506	0.138386	0.124282	0.116398	0.110311	0.155525	0.110338	0.105662	0.118458	0.110181	0.129695	0.106058	cg07422279	0.112711	0.144528	-0.0318172	0.110324	0.146446	-0.0361221	-0.409334	-2.85798	-3.06479	0.00371003	0.421975	-1.89169	chr8	Island	5'UTR_1stExon	NM_001166237;NM_001166237	rs114505430	GSDMD	No	No	No	No
cg02295856	0.691053	0.660135	0.718912	0.697055	0.738653	0.660816	0.699321	0.690186	0.755176	0.677439	0.591329	0.707414	cg02295856	0.71052	0.650833	0.0596866	0.703368	0.660476	0.0428921	0.39621	1.17678	3.06473	0.0037106	0.421975	-1.89181	chr16	OpenSea	Body	NM_001040439;NM_015133	NA	MAPK8IP3	No	No	No	No
cg05775675	0.203895	0.192357	0.138577	0.173337	0.163379	0.159728	0.115791	0.126055	0.120235	0.12004	0.1543	0.136337	cg05775675	0.136719	0.17757	-0.0408513	0.131196	0.176043	-0.0448466	-0.451441	-2.58524	-3.06461	0.0037119	0.421975	-1.89209	chr17	Island	TSS1500	NM_006497	rs112491239	HIC1	No	No	No	No
cg23517677	0.697153	0.693715	0.740165	0.730847	0.769174	0.727324	0.76816	0.784301	0.782803	0.754376	0.745784	0.8024	cg23517677	0.766528	0.715994	0.050534	0.768667	0.712239	0.056428	0.383479	1.56993	3.06429	0.00371516	0.421975	-1.89277	chr11	N_Shore	TSS1500	NM_002696	NA	POLR2G	No	No	No	No
cg27249422	0.0639642	0.0659148	0.0541421	0.0525683	0.0618653	0.0601231	0.0483526	0.0579777	0.0412577	0.0550214	0.0737795	0.0491593	cg27249422	0.0525431	0.0659454	-0.0134023	0.0533552	0.0649395	-0.0115843	-0.353886	-4.09071	-3.06402	0.00371787	0.421975	-1.89334	chr17	OpenSea	5'UTR_1stExon	NM_024119;NM_024119	NA	DHX58	No	No	No	No
cg14264496	0.380185	0.395512	0.22792	0.389722	0.382388	0.468853	0.310576	0.361472	0.292706	0.303087	0.478741	0.343838	cg14264496	0.326464	0.430823	-0.104359	0.327207	0.432182	-0.104975	-0.654615	-0.832496	-3.06382	0.00371989	0.421975	-1.89377	chr1	N_Shore	Body	NR_024455	NA	LOC100133612	No	No	No	No
cg14371731	0.113367	0.0880066	0.161569	0.103631	0.288692	0.0571307	0.204175	0.216922	0.117735	0.0904186	0.0947359	0.221714	cg14371731	0.175607	0.0883101	0.0872969	0.182872	0.0913713	0.0915009	1.07899	-2.67239	3.06306	0.00372771	0.422073	-1.8954	chr10	Island	Body	NM_020338	rs142423981	ZMIZ1	No	No	No	No
cg09262269	0.111143	0.105889	0.165316	0.144901	0.155731	0.114331	0.144159	0.198945	0.19087	0.228453	0.149964	0.135717	cg09262269	0.170511	0.120332	0.0501796	0.160524	0.112737	0.0477865	0.580293	-2.49652	3.06211	0.00373749	0.422786	-1.89745	chr5	N_Shore	Body	NM_002317	NA	LOX	No	No	No	No
cg25096861	0.0842531	0.241951	0.23759	0.199707	0.2448	0.080554	0.269904	0.23396	0.253952	0.269654	0.0842587	0.101912	cg25096861	0.226435	0.122754	0.103681	0.241195	0.0842559	0.156939	1.18756	-2.13677	3.06022	0.00375689	0.424519	-1.90149	chr10	Island	TSS200	NM_032429	NA	LZTS2	No	No	No	No
cg14475035	0.814692	0.820701	0.856847	0.856082	0.865239	0.853497	0.874815	0.912061	0.880084	0.845783	0.86212	0.866	cg14475035	0.869614	0.837753	0.0318612	0.865619	0.837099	0.0285202	0.375464	2.49116	3.05954	0.00376396	0.424519	-1.90296	chr2	S_Shelf	Body	NM_006538;NM_207002;NM_138621	rs6734224	BCL2L11	No	No	No	No
cg16761041	0.121709	0.128666	0.130227	0.130949	0.174614	0.0934458	0.143475	0.150848	0.164747	0.118095	0.119635	0.167907	cg16761041	0.147608	0.115864	0.0317437	0.147162	0.120672	0.0264898	0.400465	-2.57793	3.05943	0.00376506	0.424519	-1.90318	chr9	S_Shore	1stExon_5'UTR_Body	NM_198841;NM_198841;NM_014612	NA	FAM120AOS_FAM120A	No	No	No	No
cg18354905	0.474981	0.539089	0.424109	0.446199	0.458185	0.506091	0.447174	0.366041	0.483407	0.425479	0.495955	0.468775	cg18354905	0.439921	0.504029	-0.0641081	0.446686	0.501023	-0.0543366	-0.373684	-0.266888	-3.05772	0.00378276	0.424519	-1.90684	chr1	S_Shore	TSS1500	NM_001097613;NM_001097612	NA	GPR89A	No	No	No	No
cg10183603	0.226722	0.25208	0.208584	0.22915	0.210991	0.208151	0.174323	0.158891	0.157062	0.157063	0.203665	0.146931	cg10183603	0.180374	0.222655	-0.0422801	0.166607	0.217437	-0.0508295	-0.392865	-2.18363	-3.05672	0.00379317	0.424519	-1.90899	chr5	Island	TSS200	NM_001017987;NM_016175	NA	C5orf45	No	No	No	No
cg05377949	0.602156	0.55285	0.687822	0.629992	0.673011	0.581843	0.638758	0.701149	0.671029	0.712882	0.627744	0.581938	cg05377949	0.662073	0.591148	0.0709247	0.67202	0.592	0.0800207	0.443746	0.972755	3.05651	0.00379533	0.424519	-1.90943	chr3	OpenSea	Body	NM_021937	rs10433408	EEFSEC	No	No	No	No
cg07993586	0.544691	0.573473	0.484639	0.532746	0.502578	0.578556	0.532323	0.425478	0.520914	0.504152	0.582144	0.508773	cg07993586	0.50145	0.569716	-0.0682653	0.506462	0.576014	-0.0695517	-0.397251	0.0948489	-3.05624	0.00379823	0.424519	-1.91002	chr7	N_Shore	Body	NM_058246	NA	DNAJB6	No	No	No	No
cg05804339	0.266172	0.239715	0.220777	0.201435	0.211311	0.202398	0.199199	0.188396	0.215911	0.176808	0.248412	0.164126	cg05804339	0.197245	0.239174	-0.0419289	0.200317	0.244064	-0.0437465	-0.355126	-1.96978	-3.05606	0.0038001	0.424519	-1.91041	chrX	N_Shore	5'UTR	NM_001123384;NM_001123383	NA	BCOR	No	No	No	No
cg08997628	0.23552	0.229765	0.20415	0.198317	0.159613	0.189221	0.154116	0.11733	0.131334	0.134019	0.180417	0.173699	cg08997628	0.159072	0.208731	-0.0496587	0.156865	0.209493	-0.0526284	-0.494592	-2.30487	-3.05536	0.00380743	0.424519	-1.91191	chr13	Island	1stExon	NM_007084	NA	SOX21	No	No	No	No
cg01340312	0.184026	0.197217	0.136651	0.163595	0.137789	0.171521	0.172949	0.174317	0.167302	0.146326	0.215305	0.156936	cg01340312	0.156983	0.192017	-0.0350339	0.160265	0.190621	-0.0303561	-0.352819	-2.23357	-3.05533	0.00380774	0.424519	-1.91198	chr6	N_Shore	TSS1500	NM_178014	rs117670375	TUBB	No	No	No	No
cg00134210	0.171738	0.136207	0.125679	0.132312	0.0834918	0.145284	0.137279	0.0904563	0.117245	0.111381	0.160926	0.121693	cg00134210	0.114942	0.153539	-0.0385966	0.119469	0.153105	-0.0336362	-0.495287	-2.77383	-3.05496	0.00381154	0.424519	-1.91275	chr10	N_Shore	Body	NM_031453	NA	FAM107B	No	No	No	No
cg19509894	0.0898569	0.0777231	0.0549571	0.0649213	0.0763034	0.0690702	0.0614436	0.0572526	0.0646729	0.0536225	0.0746603	0.0573459	cg19509894	0.0613149	0.0778276	-0.0165127	0.0593948	0.0761917	-0.0167969	-0.371579	-3.9308	-3.05495	0.00381172	0.424519	-1.91279	chr19	OpenSea	TSS1500	NM_001419	NA	ELAVL1	No	No	No	No
cg13216267	0.103442	0.0953138	0.120344	0.136521	0.110265	0.101885	0.109754	0.116775	0.158115	0.135986	0.0865725	0.12702	cg13216267	0.126848	0.0968033	0.0300443	0.123682	0.0985991	0.0250829	0.432461	-2.87176	3.05465	0.00381479	0.424519	-1.91342	chr18	Island	TSS1500	NM_024805	NA	C18orf22	No	No	No	No
cg03523193	0.0493267	0.0405901	0.0351678	0.0334409	0.0508448	0.0498691	0.0395907	0.0378632	0.027767	0.0324508	0.0528406	0.0407072	cg03523193	0.037229	0.0481566	-0.0109276	0.0365155	0.0495979	-0.0130824	-0.401671	-4.58827	-3.05456	0.00381577	0.424519	-1.91362	chr1	S_Shore	Body_TSS1500	NM_006135;NM_138728;NM_138727;NM_138729;NM_017744	NA	CAPZA1_ST7L	No	No	No	No
cg25982880	0.135056	0.120429	0.151138	0.166457	0.202051	0.160154	0.156302	0.191964	0.206375	0.163036	0.128491	0.155381	cg25982880	0.174088	0.136033	0.0380554	0.164747	0.131773	0.0329734	0.419172	-2.4161	3.05397	0.00382189	0.424811	-1.91487	chr19	Island	Body	NM_013282;NM_001048201	rs114054451	UHRF1	No	No	No	No
cg03987884	0.678879	0.671047	0.574715	0.680252	0.615714	0.709766	0.676743	0.562163	0.609235	0.609963	0.700348	0.605405	cg03987884	0.616774	0.69001	-0.0732364	0.609599	0.689614	-0.080015	-0.464185	0.793222	-3.05332	0.0038287	0.425179	-1.91626	chr18	OpenSea	5'UTR	NM_001123366	NA	HMSD	No	No	No	No
cg05250874	0.120228	0.114053	0.092279	0.0948022	0.0802526	0.0947686	0.097533	0.0743616	0.0879494	0.0807122	0.0906395	0.0691046	cg05250874	0.0846243	0.104922	-0.0202979	0.0843308	0.104411	-0.02008	-0.341614	-3.40943	-3.05183	0.00384444	0.425752	-1.91946	chr17	S_Shore	1stExon	NM_005937	NA	MLLT6	No	No	No	No
cg24251135	0.343801	0.37667	0.255626	0.312331	0.305134	0.318244	0.311622	0.308194	0.305173	0.253061	0.351296	0.277651	cg24251135	0.291099	0.347503	-0.0564043	0.305153	0.347549	-0.0423953	-0.377417	-1.19021	-3.05161	0.00384676	0.425752	-1.91993	chr4	S_Shelf	Body	NM_032557	rs56226922	USP38	No	No	No	No
cg22936253	0.706445	0.724838	0.644779	0.686128	0.662005	0.67137	0.648246	0.614334	0.669728	0.617671	0.734356	0.666829	cg22936253	0.651215	0.709252	-0.0580373	0.655126	0.715642	-0.0605158	-0.387379	0.881424	-3.0512	0.00385106	0.425752	-1.9208	chr10	S_Shore	Body_TSS1500	NM_152872;NR_028034;NM_152871;NM_000043;NM_001141945;NR_028035;NR_028036;NR_028033	NA	FAS_ACTA2	No	No	No	No
cg09388140	0.19434	0.157548	0.205706	0.210419	0.209676	0.178921	0.204725	0.234013	0.245842	0.23128	0.187876	0.228083	cg09388140	0.221218	0.179671	0.0415471	0.219251	0.183398	0.0358531	0.376564	-1.90294	3.05104	0.00385276	0.425752	-1.92114	chr7	OpenSea	Body	NR_015448	NA	DLX6AS	No	No	No	No
cg22145445	0.65514	0.65336	0.672803	0.571945	0.548036	0.670239	0.629685	0.539999	0.572135	0.564714	0.680493	0.61167	cg22145445	0.588873	0.664808	-0.0759347	0.57204	0.66269	-0.0906495	-0.465606	0.628352	-3.05078	0.0038555	0.425752	-1.9217	chr20	OpenSea	TSS1500_Body	NR_003045;NM_014426;NM_152227	rs12480850	SNORD17_SNX5	No	No	No	No
cg15422579	0.186973	0.195619	0.141912	0.161728	0.144192	0.15297	0.114001	0.114419	0.137512	0.120667	0.142979	0.118838	cg15422579	0.131659	0.169635	-0.0379767	0.12909	0.169972	-0.040882	-0.428573	-2.60151	-3.05033	0.00386032	0.425752	-1.92267	chrY	N_Shore	TSS200	NM_004681	NA	EIF1AY	No	No	No	No
cg14396035	0.302482	0.281255	0.378082	0.354187	0.363954	0.232157	0.297823	0.363306	0.351134	0.335336	0.271848	0.244873	cg14396035	0.336087	0.271935	0.0641515	0.35266	0.276551	0.076109	0.434734	-1.17824	3.04849	0.00387982	0.425752	-1.9266	chr9	S_Shore	TSS1500	NM_032634;NM_152850	NA	PIGO	No	No	No	No
cg27350783	0.198598	0.207929	0.174883	0.182219	0.154158	0.217509	0.201302	0.160784	0.142942	0.134681	0.195984	0.155023	cg27350783	0.163249	0.205005	-0.041756	0.157904	0.203264	-0.0453599	-0.411889	-2.25989	-3.04842	0.00388053	0.425752	-1.92674	chr17	Island	TSS200	NM_001614	rs7503278	ACTG1	No	No	No	No
cg11506821	0.110784	0.114925	0.106788	0.0864655	0.109979	0.137087	0.104724	0.0844074	0.107518	0.102682	0.124164	0.104254	cg11506821	0.100852	0.12174	-0.0208878	0.104489	0.119544	-0.0150553	-0.306993	-3.12478	-3.04798	0.00388528	0.425752	-1.9277	chrX	N_Shore	Body_5'UTR	NM_001110792;NM_004992	NA	MECP2	No	No	No	No
cg09684338	0.622111	0.596542	0.658568	0.68166	0.715317	0.614656	0.692036	0.60649	0.639029	0.679793	0.588105	0.672656	cg09684338	0.668193	0.605353	0.0628402	0.676224	0.605599	0.0706259	0.396885	0.834824	3.04733	0.00389211	0.425752	-1.92907	chr1	N_Shore	Body	NM_005356;NM_001042771	NA	LCK	No	No	No	No
cg13638229	0.606619	0.582686	0.495426	0.562645	0.530215	0.531362	0.492775	0.392678	0.504797	0.531639	0.626027	0.417304	cg13638229	0.490935	0.586673	-0.0957385	0.500112	0.594653	-0.094541	-0.561533	0.119386	-3.04717	0.00389386	0.425752	-1.92942	chr10	Island	Body	NM_001005463	NA	EBF3	No	No	No	No
cg14648190	0.806631	0.801191	0.776182	0.780602	0.765522	0.820119	0.77154	0.754361	0.792729	0.764885	0.830712	0.793546	cg14648190	0.774921	0.814664	-0.0397427	0.773861	0.813375	-0.039514	-0.35296	1.84696	-3.04715	0.00389407	0.425752	-1.92946	chr10	Island	Body	NM_014974	NA	DIP2C	No	No	No	No
cg04481722	0.301028	0.325142	0.279485	0.268328	0.271998	0.286425	0.247778	0.215142	0.215066	0.22836	0.280718	0.203257	cg04481722	0.241177	0.298328	-0.0571513	0.238069	0.293726	-0.0556571	-0.426484	-1.62148	-3.0463	0.00390317	0.425752	-1.93128	chr22	Island	TSS200	NM_005675	rs114972953	DGCR6	No	No	No	No
cg14955615	0.327529	0.280302	0.209689	0.230659	0.256721	0.257928	0.229438	0.233993	0.242179	0.222448	0.265449	0.27017	cg14955615	0.236912	0.282802	-0.0458898	0.232326	0.272875	-0.0405491	-0.343352	-1.61117	-3.046	0.00390635	0.425752	-1.93192	chr12	N_Shore	TSS1500_5'UTR	NM_001004304;NM_015989	NA	ZNF740_CSAD	No	No	No	No
cg10374519	0.155336	0.177329	0.12672	0.126062	0.120339	0.159071	0.0987744	0.0950908	0.10404	0.0897177	0.0978861	0.110127	cg10374519	0.108859	0.147406	-0.0385468	0.107083	0.157204	-0.0501204	-0.478133	-2.9751	-3.04589	0.00390753	0.425752	-1.93215	chr21	Island	TSS200	NM_015358	NA	MORC3	No	No	No	No
cg11698816	0.117539	0.15149	0.14712	0.169885	0.137018	0.128186	0.159435	0.175778	0.197869	0.173207	0.125425	0.186111	cg11698816	0.168303	0.13066	0.0376431	0.171546	0.126805	0.0447407	0.426697	-2.34444	3.04555	0.00391115	0.425764	-1.93287	chr16	Island	5'UTR	NM_014711	rs8057847	CP110	No	No	No	No
cg04133023	0.0749048	0.0597037	0.0572559	0.0504094	0.0599421	0.0803367	0.0510572	0.0413286	0.0609743	0.052644	0.068509	0.0564692	cg04133023	0.0537601	0.0708635	-0.0171035	0.0545566	0.0717069	-0.0171503	-0.425659	-4.0597	-3.04463	0.00392111	0.426466	-1.93486	chr17	Island	Body	NM_016376;NM_020740	NA	ANKFY1	No	No	No	No
cg18179491	0.848481	0.816654	0.844469	0.853102	0.883986	0.862179	0.88832	0.887107	0.880915	0.899209	0.838383	0.879318	cg18179491	0.877053	0.841424	0.0356289	0.88245	0.843432	0.0390183	0.432784	2.65447	3.044	0.0039278	0.426811	-1.93619	chr4	OpenSea	3'UTR	NM_006315	NA	PCGF3	No	No	No	No
cg18324600	0.601511	0.614418	0.657552	0.722513	0.603979	0.634072	0.694423	0.716817	0.719025	0.693042	0.593481	0.704974	cg18324600	0.689041	0.61087	0.0781701	0.699698	0.607965	0.0917339	0.503966	1.04605	3.04332	0.00393511	0.427224	-1.93764	chr14	Island	Body	NM_002226;NM_145159	NA	JAG2	No	No	No	No
cg14209522	0.695769	0.660914	0.698032	0.73185	0.717437	0.684453	0.718525	0.746875	0.717175	0.74786	0.655349	0.711049	cg14209522	0.723601	0.674121	0.0494795	0.717981	0.672683	0.0452976	0.340485	1.24719	3.04293	0.00393934	0.427301	-1.93847	chr21	S_Shore	Body	NM_001037553;NM_020132	NA	AGPAT3	No	No	No	No
cg12114888	0.377291	0.363467	0.453683	0.393652	0.465909	0.38739	0.426691	0.492003	0.409947	0.430325	0.333214	0.434416	cg12114888	0.438328	0.36534	0.0729879	0.432371	0.370379	0.0619916	0.439391	-0.436253	3.04202	0.00394924	0.427311	-1.94043	chr8	OpenSea	Body	NM_181354;NM_018002	NA	OXR1	No	No	No	No
cg21967368	0.413159	0.451227	0.557528	0.468427	0.449388	0.467278	0.482464	0.491284	0.498699	0.478034	0.436551	0.515792	cg21967368	0.492702	0.442054	0.0506484	0.486874	0.443889	0.042985	0.294368	-0.123711	3.04162	0.00395352	0.427311	-1.94128	chr2	OpenSea	Body	NM_001122633;NM_001875	NA	CPS1	No	No	No	No
cg08105590	0.346869	0.333789	0.325236	0.282613	0.247834	0.317819	0.283088	0.258912	0.312096	0.253115	0.383638	0.279051	cg08105590	0.280243	0.345529	-0.0652857	0.280832	0.340329	-0.0594972	-0.441862	-1.21335	-3.04084	0.00396195	0.427613	-1.94294	chr16	N_Shore	Body	NM_001142864	NA	FAM38A	No	No	No	No
cg07721244	0.148857	0.174566	0.217358	0.229209	0.151609	0.17971	0.207607	0.247293	0.206249	0.234787	0.15091	0.20971	cg07721244	0.212978	0.163511	0.0494673	0.213534	0.162738	0.0507963	0.46197	-1.94641	3.03941	0.00397757	0.427613	-1.94601	chr1	Island	TSS1500	NM_173808	rs116405796	NEGR1	No	No	No	No
cg09865413	0.101008	0.109309	0.109991	0.107417	0.106291	0.0870201	0.104531	0.089792	0.099175	0.0704893	0.763901	0.102497	cg09865413	0.098773	0.26531	-0.166537	0.103514	0.105159	-0.00164443	-1.23284	-3.05365	-3.03939	0.00397768	0.427613	-1.94603	chr3	Island	TSS200	NM_015595	NA	SGEF	No	No	No	No
cg09933058	0.176062	0.199986	0.176715	0.167639	0.171095	0.194936	0.145736	0.141798	0.136065	0.106315	0.170959	0.12381	cg09933058	0.146147	0.185486	-0.0393392	0.143767	0.185499	-0.0417319	-0.427157	-2.50321	-3.03904	0.00398153	0.427613	-1.94678	chr12	Island	TSS200	NM_001143668;NM_181847	NA	AMIGO2	No	No	No	No
cg01326421	0.483551	0.457175	0.523897	0.821542	0.832578	0.451694	0.527659	0.788683	0.790619	0.814463	0.448263	0.497492	cg01326421	0.699617	0.460171	0.239446	0.789651	0.454435	0.335216	1.57439	0.806633	3.03883	0.00398383	0.427613	-1.94723	chr20	OpenSea	5'UTR_TSS1500	NM_203327;NM_005116	NA	SLC23A2	No	No	No	No
cg17081801	0.151387	0.151844	0.12142	0.12941	0.10529	0.11244	0.0963886	0.0932293	0.102669	0.0882298	0.123949	0.110081	cg17081801	0.10584	0.134905	-0.0290654	0.103979	0.137668	-0.0336885	-0.396736	-3.10792	-3.03873	0.00398489	0.427613	-1.94744	chr17	Island	TSS1500	NM_004859	rs75566498	CLTC	No	No	No	No
cg18658151	0.817222	0.835805	0.784265	0.814387	0.793688	0.818733	0.787731	0.796885	0.791444	0.801221	0.847366	0.782255	cg18658151	0.793984	0.829782	-0.0357973	0.792566	0.827269	-0.0347033	-0.341245	1.98544	-3.03846	0.00398791	0.427613	-1.94803	chr17	S_Shore	Body	NM_019020	NA	TBC1D16	No	No	No	No
cg04681752	0.0928336	0.0892184	0.0892709	0.0638841	0.0865373	0.0985791	0.0687906	0.0648806	0.0748862	0.0652536	0.0852396	0.0735246	cg04681752	0.0733785	0.0914677	-0.0180892	0.0711576	0.091026	-0.0198684	-0.355096	-3.61538	-3.03827	0.00398994	0.427613	-1.94843	chr8	Island	Body	NM_004462	NA	FDFT1	No	No	No	No
cg02300379	0.423247	0.45375	0.352925	0.397836	0.410789	0.474739	0.395	0.347384	0.425698	0.433009	0.471675	0.412144	cg02300379	0.396848	0.455853	-0.0590046	0.404313	0.462712	-0.0583998	-0.350456	-0.526323	-3.03822	0.00399049	0.427613	-1.94853	chr10	OpenSea	Body	NM_005097	rs11187663	LGI1	No	No	No	No
cg08451469	0.699675	0.76113	0.666391	0.683959	0.735867	0.748804	0.678157	0.634796	0.689063	0.686893	0.730031	0.687366	cg08451469	0.682811	0.73491	-0.0520987	0.685426	0.739418	-0.0539916	-0.36562	1.26776	-3.03812	0.00399154	0.427613	-1.94874	chr6	OpenSea	Body	NR_026972;NR_026973	rs1610617	LOC285830	No	No	No	No
cg22343001	0.282213	0.295135	0.361415	0.323761	0.296255	0.276883	0.317914	0.398591	0.309221	0.348747	0.276721	0.313242	cg22343001	0.333643	0.282738	0.0509055	0.320838	0.279548	0.04129	0.340963	-1.01805	3.03515	0.00402417	0.430228	-1.95509	chrX	OpenSea	1stExon_5'UTR	NM_177949;NM_014782;NM_177949;NM_014782	NA	ARMCX2	No	No	No	No
cg13471756	0.0712688	0.0887885	0.0754536	0.0565303	0.0667639	0.122976	0.0720936	0.0741664	0.0752699	0.0771016	0.092627	0.0747177	cg13471756	0.0715121	0.0939151	-0.022403	0.0744421	0.0907077	-0.0162657	-0.40753	-3.54109	-3.03493	0.00402658	0.430228	-1.95555	chr7	Island	Body	NM_194071	NA	CREB3L2	No	No	No	No
cg10277546	0.0867165	0.0580412	0.0478264	0.0539106	0.0568903	0.0556397	0.0577061	0.0461102	0.046386	0.0465203	0.0563107	0.0420443	cg10277546	0.0496743	0.064177	-0.0145028	0.0471733	0.0571759	-0.0100026	-0.373804	-4.11743	-3.03448	0.00403157	0.430382	-1.95652	chr21	Island	5'UTR_1stExon	NM_017613;NM_017613	NA	DONSON	No	No	No	No
cg11481675	0.474482	0.394317	0.382874	0.342438	0.34191	0.43648	0.389582	0.39585	0.439088	0.376561	0.495085	0.423876	cg11481675	0.386522	0.450091	-0.0635685	0.386228	0.455481	-0.0692531	-0.378602	-0.520556	-3.03292	0.00404882	0.431086	-1.95985	chr8	OpenSea	Body_5'UTR_1stExon	NM_013960;NM_001160005;NM_001159995;NM_013957;NM_013956;NM_013959;NM_004495;NM_001159999;NM_013962;NM_001160002;NM_013964;NM_013958;NM_001160008;NM_013959;NM_001160001;NM_001160007;NM_001160004	NA	NRG1	No	No	No	No
cg17676327	0.282959	0.287649	0.248524	0.251351	0.244274	0.269583	0.257336	0.171013	0.213814	0.197685	0.243716	0.211603	cg17676327	0.22445	0.270977	-0.046527	0.229044	0.276271	-0.0472276	-0.370091	-1.76875	-3.03202	0.00405872	0.431194	-1.96175	chr2	Island	5'UTR_1stExon	NM_002881;NM_002881	rs113189263	RALB	No	No	No	No
cg14833933	0.496615	0.492282	0.597644	0.549312	0.541693	0.433976	0.51258	0.56359	0.566235	0.530357	0.518577	0.511682	cg14833933	0.546637	0.485363	0.0612739	0.545502	0.494449	0.0510533	0.355811	0.248627	3.03155	0.00406398	0.431194	-1.96276	chr15	OpenSea	1stExon_Body	NM_173087;NM_212465;NR_027911;NM_000070;NM_024344;NR_027912	NA	CAPN3	No	No	No	No
cg18887033	0.363721	0.454094	0.428001	0.450761	0.40302	0.372578	0.452383	0.443806	0.455621	0.540717	0.317589	0.483208	cg18887033	0.45719	0.376996	0.0801941	0.451572	0.36815	0.0834224	0.483239	-0.337323	3.03154	0.00406404	0.431194	-1.96277	chr2	Island	TSS200	NM_207315	NA	CMPK2	No	No	No	No
cg20845748	0.140296	0.133935	0.133246	0.12803	0.106224	0.121492	0.113915	0.100202	0.0845417	0.104619	0.139485	0.106888	cg20845748	0.109708	0.133802	-0.024094	0.106556	0.13671	-0.0301543	-0.33625	-2.92748	-3.03067	0.00407372	0.431195	-1.96463	chr21	Island	TSS200	NM_002626;NR_024108	NA	PFKL	No	No	No	No
cg01227537	0.364306	0.301989	0.511855	0.520585	0.404654	0.457287	0.42823	0.524755	0.47193	0.399032	0.420475	0.477882	cg01227537	0.467365	0.386014	0.0813513	0.474906	0.39239	0.0825159	0.489909	-0.241026	3.03039	0.00407684	0.431195	-1.96522	chr3	Island	TSS200	NM_003412	NA	ZIC1	No	No	No	No
cg24431033	0.49846	0.564551	0.595386	0.58457	0.627355	0.486997	0.590361	0.660395	0.616423	0.597463	0.540361	0.51987	cg24431033	0.598978	0.522592	0.0763859	0.596424	0.51941	0.077014	0.451119	0.463734	3.03007	0.00408039	0.431195	-1.9659	chr18	S_Shore	TSS1500	NR_024546;NM_004786	rs2234341	TXNL1	No	No	No	No
cg08302650	0.707693	0.688525	0.77592	0.776025	0.788549	0.706779	0.839769	0.742889	0.742718	0.733077	0.714492	0.774943	cg08302650	0.771736	0.704372	0.0673641	0.775432	0.707236	0.0681958	0.518696	1.62061	3.02995	0.00408182	0.431195	-1.96617	chr8	Island	Body_3'UTR	NM_001024678;NM_014665	rs114251607	LRRC24_LRRC14	No	No	No	No
cg14391586	0.342194	0.352949	0.370714	0.433636	0.454062	0.288392	0.448444	0.500588	0.444008	0.332132	0.368392	0.480434	cg14391586	0.433002	0.337982	0.0950205	0.446226	0.347572	0.0986543	0.580159	-0.504187	3.02925	0.00408963	0.431382	-1.96767	chr20	Island	TSS1500	NM_018419	NA	SOX18	No	No	No	No
cg22037121	0.481937	0.489991	0.468696	0.519848	0.549603	0.462363	0.558134	0.584261	0.500769	0.565558	0.453413	0.50778	cg22037121	0.531831	0.471926	0.059905	0.534726	0.47215	0.0625758	0.347157	0.125243	3.02915	0.0040907	0.431382	-1.96787	chr2	N_Shore	TSS1500	NM_032504;NM_182587	NA	UNC80	No	No	No	No
cg05371552	0.478581	0.453578	0.552581	0.571494	0.481171	0.465016	0.469125	0.561143	0.504959	0.536627	0.463818	0.547965	cg05371552	0.528133	0.465248	0.0628846	0.542296	0.464417	0.0778788	0.364118	0.0975009	3.02731	0.00411135	0.432185	-1.97179	chr7	Island	Body	NM_003382	NA	VIPR2	No	No	No	No
cg21571423	0.512629	0.615369	0.651636	0.619603	0.674585	0.678572	0.687321	0.683472	0.698346	0.677071	0.5824	0.685311	cg21571423	0.672168	0.597242	0.0749258	0.680271	0.598884	0.081387	0.461291	0.934995	3.0272	0.0041126	0.432185	-1.97203	chr1	N_Shelf	5'UTR	NM_018489	rs9988453	ASH1L	No	No	No	No
cg14110709	0.68019	0.66857	0.592905	0.597895	0.563475	0.586166	0.622022	0.524565	0.584008	0.579908	0.667534	0.611552	cg14110709	0.584541	0.650615	-0.0660738	0.588457	0.668052	-0.0795954	-0.408137	0.576424	-3.02661	0.00411922	0.432185	-1.97328	chr9	N_Shore	Body_TSS1500_3'UTR	NR_024514;NM_017586;NM_139027;NM_001135775;NM_139026;NM_139025	NA	ADAMTS13_C9orf7	No	No	No	No
cg01655150	0.13473	0.18707	0.0801641	0.075682	0.101613	0.11481	0.115406	0.119757	0.0996795	0.0864929	0.113436	0.0867633	cg01655150	0.0956947	0.137511	-0.0418167	0.0932214	0.12477	-0.0315485	-0.57891	-3.10228	-3.02595	0.00412665	0.432185	-1.97469	chr3	Island	TSS1500	NM_025112;NM_001040653	NA	ZXDC	No	No	No	No
cg19974994	0.836367	0.891904	0.809356	0.797385	0.830793	0.844765	0.838942	0.829343	0.831832	0.809982	0.867175	0.830006	cg19974994	0.822205	0.860053	-0.0378481	0.829675	0.85597	-0.0262955	-0.424067	2.32257	-3.02587	0.00412754	0.432185	-1.97486	chrX	OpenSea	TSS200	NM_001017978	NA	CXorf61	No	No	No	No
cg16897579	0.817159	0.781129	0.818209	0.847387	0.832424	0.801086	0.836935	0.831475	0.84972	0.847928	0.818288	0.853941	cg16897579	0.839752	0.804416	0.0353369	0.842161	0.809122	0.0330387	0.348972	2.24847	3.02572	0.00412922	0.432185	-1.97517	chr3	OpenSea	5'UTR	NM_015106	NA	RAD54L2	No	No	No	No
cg23589927	0.729419	0.709463	0.792429	0.808992	0.754783	0.731166	0.678478	0.79702	0.807887	0.790556	0.70376	0.81852	cg23589927	0.781083	0.718452	0.0626313	0.794725	0.719441	0.0752836	0.503571	1.684	3.02541	0.0041327	0.432185	-1.97583	chr1	Island	Body	NM_022743;NM_001167740	rs184070756	SMYD3	No	No	No	No
cg26234644	0.791542	0.826696	0.803193	0.735342	0.731194	0.806579	0.770347	0.777112	0.77691	0.746572	0.806602	0.804477	cg26234644	0.768143	0.807855	-0.0397116	0.773629	0.806591	-0.0329619	-0.338039	1.9107	-3.02514	0.00413572	0.432185	-1.9764	chr17	S_Shore	TSS1500	NM_001004313	NA	TMEM220	No	No	No	No
cg01042202	0.603159	0.511801	0.652037	0.646519	0.545183	0.532005	0.616726	0.667034	0.661938	0.650303	0.576262	0.619644	cg01042202	0.632423	0.555807	0.0766164	0.648411	0.554134	0.0942772	0.461813	0.738036	3.02478	0.00413978	0.432185	-1.97717	chr5	Island	Body	NM_031849;NM_018905;NM_031411;NM_031857;NM_018910;NM_018900;NM_018909;NM_018908;NM_018901;NM_018906;NM_018907;NM_031860;NM_018911	NA	PCDHA6_PCDHA2	No	No	No	No
cg01020399	0.0635282	0.0708836	0.0733066	0.0478317	0.0611366	0.0734037	0.0605213	0.0509912	0.0541851	0.0544598	0.0666588	0.0466196	cg01020399	0.0561315	0.0686186	-0.0124871	0.0543224	0.0687712	-0.0144487	-0.321089	-3.97094	-3.02385	0.00415035	0.432185	-1.97915	chr1	Island	TSS200_5'UTR_1stExon	NM_001136036;NM_017865;NM_017865	NA	ZNF692	No	No	No	No
cg11084718	0.183397	0.178353	0.142475	0.160047	0.135088	0.158574	0.143666	0.134978	0.161233	0.150808	0.202134	0.1495	cg11084718	0.147225	0.180614	-0.0333896	0.146583	0.180875	-0.0342919	-0.350263	-2.40386	-3.02358	0.00415337	0.432185	-1.97972	chr12	N_Shore	Body	NM_003348	NA	UBE2N	No	No	No	No
cg24407607	0.771367	0.41549	0.443958	0.0830706	0.446414	0.777593	0.471402	0.500617	0.0917986	0.420922	0.817921	0.436996	cg24407607	0.361897	0.695593	-0.333695	0.440477	0.77448	-0.334002	-2.35797	-0.316359	-3.02356	0.00415362	0.432185	-1.97977	chr6	OpenSea	Body	NM_013352;NM_001080976	NA	DSE	No	No	No	No
cg02187214	0.14935	0.130922	0.195811	0.197087	0.172655	0.196783	0.182383	0.248785	0.217165	0.214806	0.163836	0.242153	cg02187214	0.208856	0.160223	0.0486329	0.205946	0.156593	0.0493537	0.474119	-2.08089	3.02292	0.00416092	0.432185	-1.98113	chr16	Island	TSS1500	NM_005251	NA	FOXC2	No	No	No	No
cg22034203	0.529634	0.47503	0.574413	0.582408	0.55458	0.51169	0.574047	0.633737	0.577927	0.609296	0.587407	0.619995	cg22034203	0.5908	0.52594	0.0648601	0.580168	0.520662	0.0595056	0.380345	0.470108	3.02287	0.00416146	0.432185	-1.98124	chr1	OpenSea	TSS1500	NM_006762	NA	LAPTM5	No	No	No	No
cg16718260	0.201247	0.138086	0.149849	0.115927	0.146357	0.142157	0.127886	0.103312	0.112078	0.120655	0.134603	0.122528	cg16718260	0.124824	0.154023	-0.029199	0.121591	0.140121	-0.0185301	-0.342621	-2.74942	-3.02191	0.00417239	0.432185	-1.98328	chr8	Island	TSS200	NM_021021	NA	SNTB1	No	No	No	No
cg26654766	0.52286	0.540424	0.568538	0.624301	0.62664	0.592749	0.618618	0.627143	0.666533	0.653112	0.607527	0.657415	cg26654766	0.630287	0.56589	0.0643976	0.626891	0.566586	0.060305	0.387846	0.699886	3.02164	0.00417547	0.432185	-1.98386	chr10	N_Shore	TSS1500	NM_006214	NA	PHYH	No	No	No	No
cg16898124	0.304002	0.378856	0.102302	0.146807	0.164802	0.231904	0.238373	0.234144	0.192243	0.10388	0.218155	0.097123	cg16898124	0.159959	0.283229	-0.12327	0.155805	0.267953	-0.112148	-1.10507	-2.01435	-3.02153	0.00417677	0.432185	-1.9841	chr3	Island	TSS1500	NM_025112;NM_001040653	NA	ZXDC	No	No	No	No
cg03255265	0.128875	0.115229	0.0978691	0.114927	0.103663	0.100248	0.0839242	0.0934147	0.0761714	0.09501	0.117367	0.0806605	cg03255265	0.093205	0.11543	-0.0222249	0.0942123	0.116298	-0.0220859	-0.350312	-3.26192	-3.02121	0.00418035	0.432185	-1.98477	chr17	Island	TSS1500	NM_002795	rs228273	PSMB3	No	No	No	No
cg11300809	0.347488	0.290355	0.35639	0.292302	0.2976	0.388259	0.299756	0.269096	0.313299	0.277068	0.435482	0.278651	cg11300809	0.29802	0.365396	-0.0673757	0.294951	0.367873	-0.0729221	-0.432961	-1.12512	-3.02107	0.00418193	0.432185	-1.98506	chr2	N_Shore	TSS1500	NM_152386	NA	SGPP2	No	No	No	No
cg02810291	0.644167	0.610429	0.662606	0.729479	0.692879	0.634545	0.684157	0.659628	0.690629	0.674412	0.617958	0.682535	cg02810291	0.684541	0.626775	0.0577658	0.683346	0.626251	0.0570945	0.371725	0.956181	3.0203	0.00419082	0.432185	-1.98672	chr15	OpenSea	5'UTR	NM_006738;NM_007200	NA	AKAP13	No	No	No	No
cg26414750	0.097106	0.104841	0.098979	0.0658495	0.0750709	0.0856178	0.0834057	0.0706332	0.0701464	0.0710222	0.0819916	0.0609342	cg26414750	0.0745051	0.0923892	-0.0178841	0.0708277	0.0913619	-0.0205342	-0.346274	-3.55791	-3.01947	0.00420028	0.432185	-1.98847	chr5	Island	TSS200	NM_018369;NM_001145208	NA	DEPDC1B	No	No	No	No
cg13211683	0.119354	0.131173	0.162613	0.172778	0.142528	0.11701	0.144326	0.226459	0.152062	0.206324	0.153201	0.188396	cg13211683	0.174436	0.130184	0.0442516	0.167695	0.125263	0.0424324	0.488004	-2.44035	3.0192	0.00420337	0.432185	-1.98904	chr8	Island	Body	NM_001001557	NA	GDF6	No	No	No	No
cg16049335	0.0914308	0.109638	0.0871437	0.0805233	0.0786996	0.0931497	0.0848473	0.0650671	0.0935627	0.0656862	0.104434	0.0753785	cg16049335	0.0788636	0.099663	-0.0207994	0.0796115	0.0987917	-0.0191803	-0.376828	-3.39646	-3.01904	0.00420518	0.432185	-1.98938	chr17	S_Shore	5'UTR	NM_001080424	NA	KDM6B	No	No	No	No
cg09011742	0.158753	0.194353	0.202503	0.255349	0.154873	0.14752	0.279529	0.210499	0.197221	0.155096	0.105633	0.199563	cg09011742	0.206829	0.151565	0.0552645	0.201033	0.153136	0.0478967	0.552753	-2.18901	3.01876	0.00420839	0.432185	-1.98997	chr10	Island	5'UTR	NM_001136178	NA	EGR2	No	No	No	No
cg13895966	0.0961987	0.0795165	0.10789	0.163277	0.103883	0.109348	0.114833	0.111301	0.156101	0.133706	0.0923696	0.131552	cg13895966	0.127818	0.0943583	0.0334596	0.123193	0.0942842	0.0289085	0.483051	-2.88612	3.01811	0.00421582	0.432185	-1.99135	chr20	Island	Body_3'UTR	NM_001077488;NM_000516;NM_001077490;NM_080426;NR_003259;NM_016592;NM_080425;NM_001077489	NA	GNAS	No	No	No	No
cg16419441	0.381534	0.333661	0.476714	0.412247	0.396109	0.398567	0.419874	0.41358	0.43247	0.415471	0.336492	0.453276	cg16419441	0.427468	0.362563	0.0649042	0.417672	0.359013	0.0586596	0.394497	-0.430493	3.01644	0.00423513	0.432185	-1.99491	chr8	Island	Body	NM_001385	NA	DPYS	No	No	No	No
cg16414568	0.103269	0.158535	0.0656697	0.0691732	0.169511	0.166092	0.115959	0.0742262	0.100921	0.0653797	0.125987	0.0889566	cg16414568	0.0937245	0.138471	-0.0447462	0.0815914	0.142261	-0.0606692	-0.687041	-3.10813	-3.01637	0.00423594	0.432185	-1.99506	chr15	Island	5'UTR	NM_001039675	NA	UNC45A	No	No	No	No
cg16526047	0.547913	0.547074	0.548206	0.466209	0.479656	0.529223	0.497226	0.462713	0.509976	0.461522	0.557923	0.482757	cg16526047	0.488533	0.545533	-0.0570005	0.481206	0.547493	-0.0662871	-0.329823	0.0350747	-3.01548	0.00424616	0.432185	-1.99694	chr1	S_Shore	3'UTR	NM_005101	rs2799070	ISG15	No	No	No	No
cg12625293	0.157521	0.136909	0.12755	0.0883584	0.136306	0.107288	0.0930916	0.0816049	0.0944072	0.0782678	0.114857	0.0938008	cg12625293	0.0991734	0.129144	-0.0299705	0.0934462	0.125883	-0.032437	-0.439613	-3.06629	-3.01544	0.00424663	0.432185	-1.99702	chr2	Island	TSS200	NM_005759	NA	ABI2	No	No	No	No
cg11008690	0.17256	0.155838	0.139804	0.122339	0.144525	0.14523	0.126968	0.118689	0.103048	0.101085	0.136484	0.110362	cg11008690	0.120853	0.152528	-0.0316754	0.120514	0.150534	-0.0300201	-0.394168	-2.83427	-3.01469	0.00425541	0.432185	-1.99863	chr8	N_Shore	Body	NM_006756;NM_201437	NA	TCEA1	No	No	No	No
cg01705989	0.693683	0.72731	0.637006	0.553546	0.665556	0.68066	0.615107	0.676663	0.647118	0.665847	0.707098	0.674741	cg01705989	0.641948	0.702188	-0.0602397	0.656337	0.70039	-0.0440535	-0.392173	0.973103	-3.01467	0.00425559	0.432185	-1.99867	chr12	Island	Body	NM_001122636	NA	GALNT9	No	No	No	No
cg18400845	0.156687	0.183519	0.177661	0.196823	0.181291	0.155873	0.190101	0.259663	0.208932	0.212348	0.174863	0.219259	cg18400845	0.20576	0.167736	0.0380242	0.202878	0.165775	0.0371027	0.356656	-2.08382	3.01455	0.00425698	0.432185	-1.99892	chr11	Island	5'UTR	NM_001127612	NA	PAX6	No	No	No	No
cg07268726	0.828796	0.782743	0.725408	0.792136	0.708162	0.804584	0.725945	0.748667	0.758921	0.767813	0.780247	0.742245	cg07268726	0.746162	0.799093	-0.0529306	0.745456	0.793664	-0.0482076	-0.436491	1.69429	-3.01407	0.00426252	0.432185	-1.99993	chr11	Island	Body	NM_017870;NM_178031	NA	TMEM132A	No	No	No	No
cg13012494	0.10295	0.0838042	0.35616	0.287631	0.130707	0.0924834	0.315775	0.0686345	0.37023	0.33156	0.118974	0.291703	cg13012494	0.26905	0.0995528	0.169497	0.303739	0.0977165	0.206023	1.58528	-2.17027	3.01342	0.00427008	0.432185	-2.00131	chr21	S_Shelf	TSS1500	NM_032261;NM_001142854	NA	C21orf56	No	No	No	No
cg06783429	0.608578	0.64132	0.717454	0.684828	0.673292	0.630324	0.697835	0.650735	0.666661	0.672272	0.625775	0.648122	cg06783429	0.6764	0.626499	0.0499008	0.672782	0.62805	0.0447326	0.319621	1.00355	3.0134	0.00427038	0.432185	-2.00137	chr7	S_Shore	Body	NM_014390	NA	SND1	No	No	No	No
cg21142738	0.129704	0.108738	0.142618	0.144163	0.118844	0.121477	0.14004	0.162818	0.153816	0.168966	0.119863	0.155124	cg21142738	0.148299	0.119945	0.0283532	0.148989	0.12067	0.0283194	0.349041	-2.51942	3.01258	0.00427993	0.432185	-2.00311	chrX	Island	5'UTR_1stExon	NM_181332;NM_020742;NM_020742	NA	NLGN4X	No	No	No	No
cg24822140	0.332958	0.421048	0.524085	0.437404	0.434683	0.393515	0.360612	0.605091	0.489744	0.498966	0.302701	0.446582	cg24822140	0.474646	0.362556	0.11209	0.468163	0.363237	0.104926	0.673914	-0.292723	3.01221	0.0042842	0.432185	-2.00389	chrX	OpenSea	Body	NM_007137	NA	ZNF81	No	No	No	No
cg03427298	0.516145	0.512552	0.641531	0.586812	0.528746	0.537073	0.591583	0.566151	0.570548	0.530644	0.51661	0.603002	cg03427298	0.577377	0.520595	0.0567819	0.57868	0.516378	0.0623018	0.33357	0.344874	3.01173	0.00428984	0.432185	-2.00491	chr3	S_Shore	TSS1500	NM_001005527;NM_182522	NA	FAM19A4	No	No	No	No
cg24924210	0.145431	0.154375	0.106859	0.126961	0.0878775	0.104161	0.0755392	0.0939526	0.0845132	0.077991	0.0898632	0.0760579	cg24924210	0.0912189	0.123458	-0.0322387	0.0861954	0.124796	-0.0386006	-0.475054	-3.26824	-3.01106	0.00429771	0.432185	-2.00634	chr19	Island	TSS200	NM_024881	rs113532639	SLC35E1	No	No	No	No
cg14140629	0.112794	0.0960113	0.113823	0.0585713	0.0965111	0.109084	0.0715589	0.0789868	0.0761649	0.0826218	0.110675	0.0939413	cg14140629	0.0840223	0.107141	-0.0231186	0.0808043	0.109879	-0.029075	-0.41059	-3.36288	-3.01091	0.00429943	0.432185	-2.00665	chr6	Island	TSS200	NM_030963	NA	RNF146	No	No	No	No
cg02352203	0.157529	0.152965	0.165204	0.213174	0.174936	0.148958	0.2005	0.196839	0.206884	0.169418	0.155122	0.21756	cg02352203	0.193064	0.153643	0.0394213	0.198669	0.154043	0.044626	0.391747	-2.20388	3.01051	0.00430409	0.432185	-2.00749	chr17	N_Shore	TSS200	NM_001163034;NM_020761	NA	RPTOR	No	No	No	No
cg06405640	0.518095	0.469588	0.531858	0.536887	0.546292	0.521214	0.546294	0.610675	0.589981	0.644197	0.546655	0.62598	cg06405640	0.57902	0.513888	0.0651325	0.568137	0.519655	0.0484826	0.38306	0.370263	3.01037	0.00430579	0.432185	-2.0078	chr11	OpenSea	3'UTR	NM_001076786	rs76835603	QSER1	No	No	No	No
cg11349992	0.104262	0.0999826	0.107819	0.125498	0.124806	0.117638	0.167202	0.118476	0.166384	0.142122	0.105324	0.179659	cg11349992	0.141496	0.106801	0.0346943	0.13381	0.104793	0.0290172	0.44407	-2.69391	3.00977	0.0043128	0.432185	-2.00907	chr2	Island	5'UTR_1stExon	NM_002908;NM_002908	NA	REL	No	No	No	No
cg27234786	0.296135	0.299409	0.206802	0.252542	0.226053	0.247772	0.226656	0.198356	0.246626	0.252373	0.261239	0.19778	cg27234786	0.225899	0.276139	-0.05024	0.226355	0.278687	-0.0523323	-0.388632	-1.66793	-3.00949	0.00431615	0.432185	-2.00967	chr1	S_Shore	TSS1500	NM_032833	NA	PPP1R15B	No	No	No	No
cg21764632	0.728178	0.731264	0.80021	0.793422	0.805817	0.768875	0.78152	0.765812	0.742051	0.773155	0.72583	0.787851	cg21764632	0.78123	0.738537	0.0426931	0.784685	0.729721	0.0549646	0.340229	1.71837	3.00881	0.00432408	0.432185	-2.0111	chr7	S_Shelf	Body	NM_016003;NM_001033519;NM_015610;NM_001033520;NM_001033518	NA	WIPI2	No	No	No	No
cg12060422	0.375089	0.32802	0.4506	0.429329	0.406336	0.402539	0.400004	0.521266	0.403803	0.494127	0.379244	0.471409	cg12060422	0.447109	0.371223	0.0758865	0.439965	0.377166	0.0627983	0.454556	-0.311923	3.00749	0.00433966	0.432185	-2.01391	chr10	Island	1stExon_5'UTR	NM_030929;NM_030929	NA	KAZALD1	No	No	No	No
cg24310133	0.577117	0.389886	0.422085	0.413184	0.413055	0.492867	0.36938	0.382436	0.441168	0.420644	0.478939	0.38619	cg24310133	0.406018	0.484702	-0.0786843	0.41312	0.485903	-0.0727833	-0.460049	-0.39412	-3.00729	0.00434202	0.432185	-2.01433	chr7	S_Shore	TSS1500	NM_032295;NM_207113	rs4407796	SLC37A3	No	No	No	No
cg03637781	0.0884174	0.112264	0.114637	0.148558	0.105819	0.0915409	0.11123	0.135329	0.145556	0.130438	0.0996053	0.13341	cg03637781	0.128122	0.097957	0.030165	0.131924	0.0955731	0.0363507	0.432746	-2.88025	3.00717	0.00434346	0.432185	-2.01459	chr3	Island	TSS1500	NM_001008392;NM_005808	NA	CTDSPL	No	No	No	No
cg14613402	0.175391	0.111766	0.174842	0.185219	0.128382	0.117605	0.186018	0.196121	0.185928	0.204026	0.0546374	0.195111	cg14613402	0.181956	0.11485	0.0671058	0.185973	0.114685	0.0712873	0.880653	-2.52964	3.00659	0.00435032	0.432185	-2.01582	chr1	S_Shore	Body	NM_001001933	NA	LHX8	No	No	No	No
cg20634738	0.132586	0.150825	0.178205	0.18236	0.159515	0.157008	0.165975	0.195263	0.20678	0.206685	0.138572	0.167669	cg20634738	0.182806	0.144748	0.0380587	0.180283	0.144698	0.0355841	0.399526	-2.20632	3.00643	0.00435221	0.432185	-2.01616	chr11	Island	TSS200	NM_213599;NM_001142649	NA	ANO5	No	No	No	No
cg05412045	0.799615	0.791063	0.811142	0.838683	0.816389	0.759089	0.829348	0.816108	0.829715	0.860339	0.788908	0.786383	cg05412045	0.823513	0.784669	0.0388441	0.822868	0.789986	0.0328823	0.362762	2.1635	3.0064	0.00435261	0.432185	-2.01623	chr2	OpenSea	Body	NM_003310	rs4854188	TSSC1	No	No	No	No
cg25712088	0.458485	0.435288	0.542485	0.532956	0.501708	0.488053	0.542097	0.508474	0.469255	0.529998	0.450014	0.478143	cg25712088	0.51314	0.45796	0.0551793	0.519236	0.45425	0.0649858	0.319507	-0.0405136	3.00526	0.00436614	0.432185	-2.01864	chr10	S_Shore	Body	NM_014974	NA	DIP2C	No	No	No	No
cg09701582	0.577024	0.573336	0.65981	0.645106	0.626669	0.541898	0.593602	0.582778	0.606301	0.602405	0.555593	0.684933	cg09701582	0.625201	0.561963	0.0632377	0.616485	0.564465	0.0520207	0.382356	0.610067	3.00519	0.00436689	0.432185	-2.01878	chr2	S_Shore	3'UTR	NM_014621	NA	HOXD4	No	No	No	No
cg09763175	0.134889	0.140105	0.139208	0.182612	0.163842	0.124558	0.166904	0.156173	0.180693	0.168262	0.118167	0.161695	cg09763175	0.164924	0.12943	0.0354941	0.165373	0.129724	0.0356496	0.408426	-2.46257	3.00491	0.00437028	0.432185	-2.01938	chr1	Island	TSS1500	NM_006252	NA	PRKAA2	No	No	No	No
cg19390329	0.184338	0.175547	0.149354	0.154481	0.158016	0.15016	0.141436	0.120951	0.131146	0.124315	0.175554	0.12441	cg19390329	0.138014	0.1714	-0.033386	0.136291	0.17555	-0.0392593	-0.372493	-2.55076	-3.00428	0.00437778	0.432185	-2.02072	chr4	N_Shore	TSS200	NM_006315	NA	PCGF3	No	No	No	No
cg02155658	0.162769	0.164832	0.184499	0.203172	0.179952	0.154904	0.228415	0.241369	0.234848	0.247855	0.185807	0.162101	cg02155658	0.210276	0.167078	0.0431983	0.215794	0.163801	0.0519932	0.397359	-2.01074	3.00332	0.00438915	0.432185	-2.02274	chr20	Island	Body	NM_006192	NA	PAX1	No	No	No	No
cg23169269	0.705679	0.702781	0.797383	0.757679	0.784961	0.787407	0.775943	0.775317	0.792828	0.789077	0.682092	0.73728	cg23169269	0.776309	0.719489	0.0568192	0.780452	0.70423	0.0762222	0.42618	1.68372	3.00293	0.00439383	0.432185	-2.02357	chr15	OpenSea	TSS200	NR_003320;NR_003322	NA	SNORD116-5_SNORD116-7	No	No	No	No
cg07742633	0.217225	0.23155	0.175995	0.164658	0.183966	0.19152	0.151205	0.162795	0.153663	0.147239	0.16669	0.157742	cg07742633	0.162158	0.201746	-0.0395883	0.160269	0.204373	-0.0441039	-0.377987	-2.28101	-3.00209	0.00440388	0.432185	-2.02535	chr19	N_Shore	TSS200	NM_058164	NA	OLFM2	No	No	No	No
cg08516507	0.285423	0.349577	0.357087	0.305266	0.402396	0.20136	0.420566	0.402469	0.380544	0.351089	0.244189	0.350037	cg08516507	0.371182	0.270137	0.101044	0.368815	0.264806	0.104009	0.694419	-0.943644	3.00192	0.00440598	0.432185	-2.02572	chr6	Island	Body	NM_019105	NA	TNXB	No	No	No	No
cg14627404	0.51739	0.551819	0.45975	0.540001	0.486904	0.550718	0.518529	0.44708	0.47661	0.510587	0.582514	0.488353	cg14627404	0.490977	0.55061	-0.0596334	0.487629	0.551268	-0.0636397	-0.345916	0.031853	-3.00082	0.00441911	0.432185	-2.02804	chr3	OpenSea	Body	NM_198196;NM_005816	NA	CD96	No	No	No	No
cg11154798	0.134979	0.130648	0.101299	0.123009	0.125579	0.146116	0.111816	0.100326	0.0938162	0.104418	0.111536	0.0935068	cg11154798	0.106721	0.13082	-0.0240984	0.102859	0.132813	-0.0299545	-0.334589	-2.93647	-3.00079	0.00441947	0.432185	-2.0281	chr5	Island	5'UTR_1stExon_TSS200	NM_015577;NM_001145522;NM_001145522;NM_001145520;NM_015577	NA	RAI14	No	No	No	No
cg07754999	0.225078	0.24317	0.277422	0.362032	0.298805	0.271985	0.274361	0.322421	0.359405	0.310355	0.2343	0.273997	cg07754999	0.30985	0.243633	0.0662165	0.30458	0.238735	0.0658448	0.47572	-1.24395	3.00076	0.00441984	0.432185	-2.02817	chr10	Island	Body	NM_005029	NA	PITX3	No	No	No	No
cg17477995	0.157088	0.19653	0.249661	0.24807	0.196078	0.206931	0.225998	0.267761	0.198285	0.270288	0.199831	0.232223	cg17477995	0.236046	0.190095	0.0459503	0.240146	0.198181	0.0419656	0.395784	-1.75459	3.00033	0.00442506	0.432185	-2.02909	chr1	Island	5'UTR	NM_018948	rs75083672	ERRFI1	No	No	No	No
cg11786338	0.520966	0.607788	0.408624	0.501979	0.512528	0.520624	0.454029	0.440782	0.551584	0.461876	0.572375	0.519277	cg11786338	0.481335	0.555438	-0.0741032	0.481927	0.54667	-0.0647428	-0.431841	-0.0282565	-2.99993	0.00442986	0.432185	-2.02993	chr18	S_Shelf	Body	NM_033280	rs12604678	SEC11C	No	No	No	No
cg04963607	0.691184	0.610053	0.740298	0.690523	0.679626	0.596227	0.643352	0.689709	0.706561	0.673271	0.651667	0.657029	cg04963607	0.685046	0.637283	0.0477635	0.684667	0.63086	0.0538077	0.307295	1.15604	2.99983	0.00443108	0.432185	-2.03014	chr7	N_Shore	Body	NM_001164759;NM_001164762;NM_001164758;NM_001164760;NM_001164761;NM_002735	NA	PRKAR1B	No	No	No	No
cg15428904	0.735767	0.695451	0.579685	0.624337	0.644317	0.674033	0.665226	0.664806	0.671635	0.632262	0.697291	0.638256	cg15428904	0.640066	0.700636	-0.0605701	0.641286	0.696371	-0.0550849	-0.396929	0.947286	-2.99977	0.00443174	0.432185	-2.03026	chr20	OpenSea	Body_TSS1500	NR_002785;NR_030580;NR_029844	NA	GNASAS_MIR298	No	No	No	No
cg22683038	0.0643265	0.0767504	0.0852881	0.0987051	0.0758812	0.0776154	0.0953011	0.0834992	0.103483	0.106393	0.0816063	0.104904	cg22683038	0.0941817	0.0750747	0.0191071	0.0970031	0.0771829	0.0198202	0.353414	-3.30927	2.99926	0.00443794	0.432185	-2.03135	chr1	Island	Body	NM_033343	NA	LHX4	No	No	No	No
cg01619796	0.551653	0.501284	0.559158	0.562113	0.624447	0.556451	0.614437	0.619402	0.604131	0.628461	0.55005	0.588375	cg01619796	0.600066	0.539859	0.060206	0.609284	0.550851	0.0584329	0.356036	0.45568	2.99904	0.00444054	0.432185	-2.0318	chr21	OpenSea	5'UTR_TSS1500	NM_101395;NM_130436	NA	DYRK1A	No	No	No	No
cg20568196	0.176065	0.135872	0.128462	0.129133	0.146533	0.128383	0.101813	0.109761	0.0949443	0.0896557	0.13323	0.120217	cg20568196	0.115065	0.143387	-0.0283224	0.114989	0.134551	-0.019562	-0.370794	-2.93993	-2.99872	0.00444447	0.432185	-2.03249	chr17	Island	1stExon	NM_013351	NA	TBX21	No	No	No	No
cg26060003	0.564132	0.540659	0.587183	0.606528	0.568195	0.519255	0.584645	0.63333	0.629591	0.634065	0.53549	0.655949	cg26060003	0.612436	0.539884	0.0725516	0.61806	0.538074	0.0799853	0.431547	0.630354	2.9985	0.00444708	0.432185	-2.03295	chr1	Island	Body	NM_006671	NA	SLC1A7	No	No	No	No
cg19439706	0.355288	0.340629	0.298164	0.30548	0.33198	0.310079	0.287604	0.267638	0.298778	0.295801	0.333435	0.253821	cg19439706	0.292408	0.334858	-0.0424498	0.296983	0.337032	-0.0400497	-0.287016	-1.29904	-2.99783	0.00445522	0.432185	-2.03438	chr8	Island	TSS200	NM_007332	rs73687869	TRPA1	No	No	No	No
cg13606422	0.723435	0.717892	0.805095	0.76194	0.74558	0.753215	0.764151	0.784618	0.781281	0.742487	0.728553	0.79074	cg13606422	0.771986	0.730774	0.0412125	0.772716	0.725994	0.0467213	0.322685	1.68685	2.99767	0.00445716	0.432185	-2.03471	chr18	OpenSea	3'UTR	NM_001071;NM_001126123	NA	TYMS_ENOSF1	No	No	No	No
cg05151393	0.0565539	0.0468355	0.0668673	0.0638909	0.0710258	0.0650448	0.0648291	0.0682879	0.0755201	0.0721752	0.0617094	0.0738984	cg05151393	0.0695618	0.0575359	0.0120259	0.0696568	0.0591316	0.0105252	0.300894	-3.88877	2.9975	0.00445922	0.432185	-2.03507	chr14	OpenSea	TSS200	NM_018373	NA	SYNJ2BP	No	No	No	No
cg03482087	0.0590257	0.0568838	0.0567544	0.0334877	0.0541119	0.0631934	0.048214	0.0450011	0.0442604	0.0406662	0.0537473	0.042781	cg03482087	0.0456596	0.0582125	-0.012553	0.0446308	0.0579547	-0.013324	-0.384088	-4.27468	-2.99719	0.00446293	0.432185	-2.03572	chr4	Island	5'UTR	NM_152778;NM_001039717	rs2276898	MFSD8_C4orf29	No	No	No	No
cg23393031	0.216863	0.201418	0.186492	0.202664	0.15464	0.181087	0.166346	0.125697	0.133733	0.144927	0.193342	0.145756	cg23393031	0.157532	0.198178	-0.0406454	0.150198	0.19738	-0.0471817	-0.415922	-2.34509	-2.99667	0.00446933	0.432185	-2.03684	chr19	Island	5'UTR	NM_177401	NA	MIDN	No	No	No	No
cg02949111	0.581472	0.5165	0.666084	0.595563	0.607739	0.59755	0.630753	0.652156	0.63921	0.573444	0.578947	0.642739	cg02949111	0.625961	0.568617	0.0573436	0.634981	0.58021	0.0547717	0.345765	0.678427	2.99578	0.00448005	0.432185	-2.0387	chr16	S_Shore	Body	NM_022493	NA	NARFL	No	No	No	No
cg11444198	0.311662	0.337469	0.29284	0.281235	0.327334	0.294296	0.220023	0.271134	0.23923	0.212705	0.321205	0.24811	cg11444198	0.261576	0.316158	-0.054582	0.259622	0.316434	-0.0568122	-0.394825	-1.42003	-2.9952	0.00448723	0.432185	-2.03995	chr2	Island	Body	NM_012413	NA	QPCT	No	No	No	No
cg05365220	0.0520857	0.0485658	0.0379931	0.0350537	0.041531	0.0563814	0.0419999	0.0418444	0.0406035	0.0424985	0.0583085	0.0593229	cg05365220	0.0426059	0.0538353	-0.0112295	0.0416877	0.0542335	-0.0125458	-0.36662	-4.32224	-2.99495	0.00449023	0.432185	-2.04047	chr1	Island	TSS200	NM_002061	NA	GCLM	No	No	No	No
cg26595336	0.254811	0.254583	0.212526	0.208396	0.216168	0.226965	0.189023	0.15213	0.2499	0.159406	0.227805	0.185242	cg26595336	0.196599	0.241041	-0.0444424	0.198709	0.241194	-0.0424849	-0.389981	-2.03609	-2.9949	0.00449089	0.432185	-2.04058	chr15	Island	TSS200	NM_032246	NA	MEX3B	No	No	No	No
cg15694180	0.149618	0.143841	0.167873	0.0797393	0.0755242	0.123727	0.059732	0.0462959	0.0500289	0.0958837	0.121368	0.0439162	cg15694180	0.0773741	0.134639	-0.0572645	0.0676281	0.133784	-0.066156	-1.02509	-3.54415	-2.99464	0.00449403	0.432185	-2.04113	chr1	Island	TSS1500	NM_207196;NM_207194;NM_207195;NM_207197;NM_207191;NM_003815	NA	ADAM15	No	No	No	No
cg17210535	0.502271	0.525551	0.442167	0.492226	0.463511	0.530686	0.46851	0.42095	0.533865	0.482105	0.57264	0.475087	cg17210535	0.472303	0.532787	-0.0604844	0.471799	0.528119	-0.0563198	-0.350607	-0.052093	-2.99428	0.00449841	0.432185	-2.04189	chr3	OpenSea	Body_5'UTR	NM_015078;NM_032047	NA	MCF2L2_B3GNT5	No	No	No	No
cg12569246	0.637721	0.721755	0.764674	0.731958	0.795049	0.647532	0.705446	0.772188	0.716259	0.725251	0.639674	0.686927	cg12569246	0.737219	0.66167	0.0755486	0.728605	0.643603	0.0850018	0.525419	1.33569	2.99409	0.00450066	0.432185	-2.04228	chr6	OpenSea	TSS200	NM_015687	NA	FILIP1	No	No	No	No
cg11709225	0.0598008	0.0525082	0.0539749	0.0426084	0.0567787	0.060167	0.04293	0.0355657	0.0375021	0.041444	0.0601877	0.0527245	cg11709225	0.045441	0.0581659	-0.0127249	0.0427692	0.0599839	-0.0172147	-0.392381	-4.38232	-2.99345	0.00450853	0.432391	-2.04364	chr12	N_Shore	TSS1500	NM_001142641	rs187542836	FBRSL1	No	No	No	No
cg26772766	0.231164	0.262259	0.162752	0.173605	0.219493	0.230447	0.150552	0.140182	0.150533	0.1528	0.165325	0.138009	cg26772766	0.160991	0.222299	-0.0613084	0.151676	0.230806	-0.07913	-0.570619	-2.26492	-2.99172	0.00452973	0.432391	-2.04729	chr17	Island	TSS200	NM_178568	NA	RTN4RL1	No	No	No	No
cg06235000	0.23334	0.209818	0.199657	0.183884	0.205076	0.210605	0.174467	0.159656	0.144891	0.148217	0.202262	0.152083	cg06235000	0.170991	0.214006	-0.0430148	0.167062	0.210212	-0.0431502	-0.409862	-2.19408	-2.99102	0.00453834	0.432391	-2.04877	chr7	N_Shore	TSS200_Body	NR_002329;NR_002330;NM_018412;NM_021908	NA	ST7OT4_ST7OT1	No	No	No	No
cg16046954	0.160835	0.144791	0.111263	0.11383	0.0978333	0.0804925	0.0772456	0.0692636	0.0692541	0.0807102	0.0995267	0.0743151	cg16046954	0.0867144	0.121411	-0.0346968	0.0789779	0.122159	-0.0431809	-0.51409	-3.37308	-2.99064	0.00454309	0.432391	-2.04958	chr17	Island	TSS1500_1stExon_5'UTR	NR_030366;NM_024311;NM_003016;NM_003016	rs9902379	MIR636_MFSD11	No	No	No	No
cg19194098	0.0942789	0.122226	0.0878457	0.0756859	0.0846808	0.115391	0.0903854	0.0968078	0.0722213	0.10034	0.108066	0.0881586	cg19194098	0.0870157	0.10999	-0.0229747	0.0880022	0.111728	-0.0237263	-0.376025	-3.33054	-2.98952	0.00455694	0.432391	-2.05195	chr10	Island	TSS200	NM_018076	rs7081199	ARMC4	No	No	No	No
cg12832355	0.110773	0.0965062	0.106044	0.125449	0.118783	0.0944596	0.107426	0.133478	0.120495	0.121857	0.0797726	0.120351	cg12832355	0.119235	0.0953778	0.0238576	0.120423	0.0954829	0.02494	0.366692	-2.92863	2.98944	0.00455788	0.432391	-2.05211	chr6	Island	1stExon_5'UTR_Body	NM_001141969;NM_001141969;NR_024517;NM_001350;NM_001141970;NM_001350	NA	DAXX	No	No	No	No
cg05591997	0.0609193	0.0674929	0.0618249	0.0513272	0.0625287	0.0742151	0.0478002	0.0525404	0.0582468	0.0534912	0.0748043	0.0572494	cg05591997	0.0556261	0.0693579	-0.0137318	0.0553703	0.070854	-0.0154837	-0.340055	-4.02991	-2.98902	0.00456306	0.432391	-2.053	chr6	N_Shore	TSS1500_Body	NM_021253;NR_024052;NR_024053;NM_172016	NA	TRIM39_HCG18	No	No	No	No
cg05831673	0.0749492	0.0629619	0.0567545	0.0453965	0.0555879	0.0646702	0.0546992	0.0584146	0.0555325	0.0536737	0.069485	0.0607223	cg05831673	0.0550976	0.0680166	-0.0129189	0.0555602	0.0670776	-0.0115174	-0.32495	-3.96695	-2.9878	0.0045782	0.432391	-2.05558	chr14	Island	1stExon_5'UTR	NM_001130701;NM_145251;NM_145251;NM_001130701	NA	STYX	No	No	No	No
cg08752433	0.423323	0.439459	0.295436	0.381438	0.337472	0.430056	0.366258	0.351623	0.416848	0.33475	0.425201	0.398097	cg08752433	0.36024	0.42951	-0.0692693	0.358941	0.427628	-0.0686875	-0.42417	-0.73252	-2.98737	0.00458354	0.432391	-2.05649	chr12	N_Shelf	Body	NM_139283	NA	PPTC7	No	No	No	No
cg12795893	0.339253	0.344365	0.277282	0.291251	0.284755	0.356824	0.319181	0.263977	0.32716	0.300015	0.3579	0.327738	cg12795893	0.29892	0.349585	-0.0506653	0.295633	0.350595	-0.0549613	-0.33715	-1.14254	-2.9866	0.0045932	0.432391	-2.05812	chr12	N_Shore	Body_TSS1500	NM_001686;NR_003046	NA	ATP5B_SNORD59B	No	No	No	No
cg16517298	0.377558	0.335545	0.460921	0.396885	0.475083	0.420363	0.452301	0.508516	0.38733	0.450051	0.381418	0.478351	cg16517298	0.45118	0.378721	0.0724585	0.456611	0.379488	0.0771226	0.432462	-0.417911	2.98584	0.00460266	0.432391	-2.05973	chr1	N_Shelf	Body	NM_004481	NA	GALNT2	No	No	No	No
cg17385936	0.156554	0.195693	0.198138	0.178821	0.188432	0.136879	0.19774	0.186724	0.273293	0.265971	0.176618	0.242317	cg17385936	0.21643	0.166436	0.0499933	0.197939	0.166586	0.0313525	0.463319	-1.98191	2.98569	0.00460455	0.432391	-2.06005	chr3	Island	TSS200	NM_023943;NM_001136469	NA	TMEM108	No	No	No	No
cg16428357	0.699522	0.593433	0.704276	0.691823	0.712109	0.674939	0.718967	0.739522	0.659728	0.737518	0.636443	0.742979	cg16428357	0.713365	0.651084	0.0622809	0.715538	0.655691	0.0598471	0.4137	1.25148	2.98534	0.00460895	0.432391	-2.06079	chr20	Island	Body	NR_024377	NA	FER1L4	No	No	No	No
cg09133032	0.183535	0.183768	0.287414	0.208849	0.219197	0.200036	0.254599	0.255485	0.297723	0.242216	0.220275	0.25117	cg09133032	0.252082	0.196903	0.0551782	0.252884	0.191902	0.0609824	0.454873	-1.73144	2.98532	0.00460915	0.432391	-2.06082	chr11	Island	Body	NM_000797	rs762502	DRD4	No	No	No	No
cg09263875	0.674011	0.707868	0.655116	0.655458	0.676289	0.780526	0.698235	0.606296	0.661793	0.646723	0.68896	0.643664	cg09263875	0.655447	0.712841	-0.0573945	0.655287	0.698414	-0.0431273	-0.395196	1.06062	-2.98447	0.0046198	0.432391	-2.06262	chr16	N_Shore	Body	NM_148920;NM_004204	rs916416	PIGQ	No	No	No	No
cg01940297	0.704839	0.650624	0.593516	0.615046	0.624967	0.6278	0.638099	0.606892	0.588249	0.624045	0.686967	0.639932	cg01940297	0.616343	0.667558	-0.0512145	0.619545	0.668796	-0.0492503	-0.325379	0.834419	-2.98418	0.00462345	0.432391	-2.06323	chr8	OpenSea	TSS1500_Body	NR_031612;NR_003367	NA	MIR1207_PVT1	No	No	No	No
cg00656647	0.103103	0.0811278	0.0741563	0.0684875	0.0683193	0.0945075	0.0736185	0.0647279	0.0627054	0.0654559	0.0695469	0.0698344	cg00656647	0.0684132	0.0870714	-0.0186582	0.0684034	0.0878176	-0.0194142	-0.363449	-3.58807	-2.98348	0.00463221	0.432391	-2.06471	chr12	S_Shore	Body_TSS200	NM_001144997;NM_001144996;NM_002206	NA	ITGA7	No	No	No	No
cg13450005	0.220072	0.222237	0.173661	0.14116	0.182419	0.170703	0.11538	0.142104	0.135022	0.122277	0.161777	0.168133	cg13450005	0.14752	0.193697	-0.0461777	0.141632	0.195387	-0.0537551	-0.476165	-2.43398	-2.98316	0.00463621	0.432391	-2.06538	chr11	Island	TSS200	NM_024426;NR_023920;NM_024425;NM_000378;NM_024424	NA	WT1_WIT1	No	No	No	No
cg05804863	0.212532	0.222341	0.154508	0.146261	0.137089	0.18477	0.114267	0.10077	0.10959	0.139484	0.140682	0.144992	cg05804863	0.13087	0.190081	-0.0592114	0.138286	0.198651	-0.0603647	-0.63434	-2.5443	-2.98307	0.00463741	0.432391	-2.06558	chr15	Island	TSS1500	NM_015206	NA	KIAA1024	No	No	No	No
cg16203125	0.20187	0.182042	0.247199	0.206055	0.249361	0.198469	0.207022	0.239436	0.231967	0.241854	0.177955	0.233667	cg16203125	0.23207	0.190084	0.0419858	0.236551	0.190256	0.0462955	0.363557	-1.8377	2.98305	0.0046376	0.432391	-2.06561	chr15	Island	Body	NM_004498	NA	ONECUT1	No	No	No	No
cg24545961	0.159944	0.10687	0.167498	0.243381	0.37051	0.126183	0.146935	0.241708	0.242538	0.156949	0.130604	0.221079	cg24545961	0.223825	0.1309	0.0929246	0.231393	0.128394	0.103	0.897328	-2.00036	2.983	0.00463826	0.432391	-2.06572	chr13	S_Shore	Body	NM_006984;NM_182848;NM_001160100	NA	CLDN10	No	No	No	No
cg12678562	0.119376	0.103927	0.106687	0.14857	0.146376	0.121109	0.135086	0.156034	0.125529	0.159135	0.0930618	0.119695	cg12678562	0.137139	0.109369	0.0277704	0.140731	0.111652	0.0290793	0.368404	-2.82782	2.98252	0.00464432	0.432391	-2.06674	chr13	N_Shore	TSS1500	NM_004466	NA	GPC5	No	No	No	No
cg23565821	0.250122	0.202208	0.179715	0.169543	0.17578	0.204169	0.184841	0.153679	0.225387	0.178004	0.245344	0.198904	cg23565821	0.183232	0.225461	-0.0422289	0.17886	0.224756	-0.0458964	-0.377047	-2.02453	-2.9821	0.00464952	0.432391	-2.06761	chr6	N_Shore	Body	NM_001014433;NM_001014840;NM_015921;NM_001014838;NM_001014837	rs73402303	CUTA	No	No	No	No
cg25638611	0.178111	0.190612	0.21645	0.198258	0.205271	0.199679	0.224411	0.27967	0.258356	0.252939	0.149427	0.219021	cg25638611	0.231797	0.179457	0.05234	0.221716	0.184361	0.0373547	0.463967	-1.90888	2.98128	0.00465987	0.432391	-2.06934	chr11	Island	Body_TSS1500	NM_012309;NM_133266	NA	SHANK2	No	No	No	No
cg22598233	0.265332	0.263032	0.205347	0.182097	0.175822	0.168177	0.16414	0.126046	0.143125	0.107566	0.167727	0.162566	cg22598233	0.158339	0.216067	-0.0577284	0.163353	0.215605	-0.0522517	-0.54297	-2.50812	-2.98118	0.00466111	0.432391	-2.06955	chr19	Island	TSS200	NM_005035	rs9304925	POLRMT	No	No	No	No
cg17463083	0.480559	0.426782	0.543884	0.51029	0.466334	0.464075	0.485622	0.600844	0.476552	0.539004	0.422103	0.494947	cg17463083	0.514685	0.44838	0.066305	0.502619	0.445429	0.05719	0.385522	0.0662422	2.98105	0.00466284	0.432391	-2.06984	chr17	OpenSea	Body	NM_001433	NA	ERN1	No	No	No	No
cg19268386	0.0880532	0.0783086	0.0533996	0.0695679	0.0794216	0.0832294	0.0812884	0.0626987	0.0494476	0.0644882	0.0802355	0.0546857	cg19268386	0.0643747	0.0824567	-0.0180819	0.0635935	0.0817324	-0.0181389	-0.404989	-3.71885	-2.98099	0.00466353	0.432391	-2.06995	chr15	Island	TSS200_5'UTR	NM_144599;NM_001142275	NA	NIPA1	No	No	No	No
cg25533997	0.450547	0.40949	0.461373	0.450999	0.519358	0.360909	0.482712	0.468358	0.551882	0.493352	0.461512	0.49257	cg25533997	0.490076	0.420614	0.0694611	0.487641	0.430018	0.0576227	0.408011	-0.17733	2.98067	0.0046676	0.432391	-2.07063	chr18	N_Shore	Body	NM_001025088;NM_020180;NM_001025089;NM_001025087	NA	BRUNOL4	No	No	No	No
cg12528753	0.078744	0.0516601	0.0451447	0.0486032	0.0508018	0.0531641	0.0545129	0.0475235	0.0412992	0.0504478	0.0619666	0.0448814	cg12528753	0.0479018	0.0613837	-0.0134819	0.0480634	0.0575654	-0.00950198	-0.362355	-4.22083	-2.98054	0.00466923	0.432391	-2.0709	chr1	OpenSea	TSS200	NM_018136	NA	ASPM	No	No	No	No
cg14714222	0.367919	0.411848	0.300539	0.311819	0.331765	0.374769	0.288998	0.264436	0.378994	0.320883	0.38509	0.366069	cg14714222	0.320438	0.384907	-0.0644688	0.316351	0.37993	-0.0635787	-0.414403	-0.940647	-2.98029	0.00467247	0.432391	-2.07144	chr20	N_Shelf	Body	NM_020820	NA	PREX1	No	No	No	No
cg26316423	0.370654	0.414784	0.306076	0.331243	0.331469	0.382658	0.353603	0.289392	0.379002	0.34183	0.414627	0.37637	cg26316423	0.338623	0.395681	-0.0570578	0.336649	0.398643	-0.0619934	-0.357892	-0.895627	-2.98002	0.00467579	0.432391	-2.072	chr10	OpenSea	1stExon_5'UTR	NM_000417;NM_000417	NA	IL2RA	No	No	No	No
cg03803086	0.304168	0.305863	0.438322	0.312253	0.37455	0.348256	0.384076	0.408017	0.38885	0.398801	0.322371	0.339912	cg03803086	0.380598	0.320164	0.0604332	0.386463	0.314117	0.0723459	0.380919	-0.776986	2.97961	0.004681	0.432391	-2.07286	chr21	OpenSea	5'UTR_1stExon	NM_001162495;NM_019596;NM_001162495;NM_019596;NM_001162496;NM_001162496	NA	C21orf62	No	No	No	No
cg06188545	0.348876	0.374103	0.463214	0.407308	0.39769	0.363072	0.430887	0.521654	0.426459	0.426692	0.366668	0.380298	cg06188545	0.431775	0.36318	0.0685954	0.426575	0.36487	0.0617051	0.412128	-0.521319	2.97953	0.00468203	0.432391	-2.07303	chr1	Island	5'UTR	NM_001080471	rs4661072	PEAR1	No	No	No	No
cg02788857	0.737279	0.61845	0.751673	0.770947	0.770553	0.56344	0.697884	0.734321	0.66946	0.751713	0.675972	0.709949	cg02788857	0.732062	0.648785	0.0832772	0.742997	0.647211	0.095786	0.556266	1.34064	2.97938	0.00468394	0.432391	-2.07335	chr8	Island	5'UTR_TSS200	NM_018068;NM_001135721	NA	PIWIL2	No	No	No	No
cg00329040	0.75513	0.747085	0.75286	0.798218	0.798601	0.741168	0.740322	0.792491	0.80424	0.773211	0.688645	0.76506	cg00329040	0.778125	0.733007	0.0451186	0.782851	0.744126	0.038725	0.354228	1.64826	2.97869	0.00469266	0.432391	-2.0748	chrX	N_Shore	Body	NM_014728	NA	FRMPD4	No	No	No	No
cg12170299	0.495781	0.501919	0.526367	0.591772	0.518974	0.513578	0.589896	0.627042	0.66449	0.615274	0.518507	0.627965	cg12170299	0.595223	0.507446	0.0877762	0.603523	0.507748	0.095775	0.518271	0.507649	2.97751	0.00470772	0.432391	-2.07729	chr20	Island	1stExon_5'UTR	NM_178468;NM_178468	NA	FAM83C	No	No	No	No
cg08129017	0.44149	0.391348	0.496208	0.427362	0.485433	0.439326	0.411951	0.540803	0.476952	0.522232	0.404365	0.503983	cg08129017	0.483116	0.419132	0.0639833	0.49082	0.421845	0.0689751	0.373335	-0.168932	2.97744	0.00470864	0.432391	-2.07744	chr17	S_Shore	Body	NM_004176;NM_001005291	NA	SREBF1	No	No	No	No
cg26419659	0.743293	0.773328	0.751525	0.774214	0.809751	0.758721	0.785988	0.809268	0.788683	0.786885	0.692942	0.797061	cg26419659	0.787922	0.742071	0.0458509	0.787784	0.751007	0.0367769	0.365179	1.80701	2.97635	0.00472262	0.432391	-2.07975	chr5	N_Shore	Body	NM_001034850	NA	FAM134B	No	No	No	No
cg00981928	0.48075	0.507613	0.433322	0.461004	0.46377	0.485881	0.4231	0.435375	0.431286	0.389943	0.487712	0.499424	cg00981928	0.442153	0.490489	-0.0483356	0.434349	0.486796	-0.0524475	-0.281646	-0.271241	-2.97622	0.00472421	0.432391	-2.08002	chr7	OpenSea	TSS1500	NR_026929	NA	DKFZp434L192	No	No	No	No
cg00278107	0.818667	0.796693	0.864589	0.841472	0.910693	0.879029	0.860359	0.880692	0.892613	0.86906	0.824645	0.88226	cg00278107	0.875217	0.829759	0.0454586	0.874876	0.821656	0.0532199	0.518999	2.61199	2.97619	0.0047246	0.432391	-2.08008	chr5	Island	Body	NM_006598	rs113527488	SLC12A7	No	No	No	No
cg27391710	0.0551799	0.0641983	0.0551939	0.0490181	0.0698846	0.1078	0.0525766	0.0513868	0.0512149	0.0564077	0.072045	0.0589924	cg27391710	0.0555844	0.0748059	-0.0192215	0.0538852	0.0681217	-0.0142365	-0.419991	-4.04213	-2.97577	0.00472995	0.432391	-2.08096	chr4	Island	TSS200	NM_001995	rs147169415	ACSL1	No	No	No	No
cg02346492	0.216992	0.219064	0.182213	0.152164	0.22905	0.187952	0.168223	0.154189	0.137423	0.139046	0.188411	0.145677	cg02346492	0.163498	0.203105	-0.0396068	0.153176	0.202701	-0.0495251	-0.397814	-2.27229	-2.97523	0.00473687	0.432391	-2.0821	chr17	Island	Body	NM_004822	NA	NTN1	No	No	No	No
cg27000795	0.647759	0.671438	0.66123	0.726554	0.773227	0.687634	0.742452	0.754003	0.728609	0.745945	0.721724	0.725219	cg27000795	0.732155	0.682139	0.0500161	0.73553	0.679536	0.0559941	0.352486	1.37577	2.97508	0.00473878	0.432391	-2.08241	chr14	OpenSea	Body	NM_024764	NA	CATSPERB	No	No	No	No
cg10938441	0.114905	0.0944744	0.0721315	0.0808785	0.0932522	0.0943622	0.0861353	0.0859825	0.0698973	0.0814112	0.0932461	0.07602	cg10938441	0.0807136	0.099247	-0.0185334	0.0811449	0.0944183	-0.0132734	-0.327921	-3.44377	-2.97508	0.00473887	0.432391	-2.08242	chr3	S_Shore	TSS1500_Body	NM_001146314;NM_032750;NM_015407;NR_027476	NA	ABHD14B_ABHD14A	No	No	No	No
cg07797518	0.537698	0.544577	0.593533	0.661956	0.51447	0.597112	0.650508	0.639674	0.652784	0.62168	0.547608	0.648879	cg07797518	0.622935	0.556749	0.0661865	0.644276	0.546093	0.0981837	0.39984	0.660807	2.97476	0.00474292	0.432391	-2.08309	chr2	Island	TSS200	NM_001137550	NA	LRRFIP1	No	No	No	No
cg14046334	0.869186	0.873607	0.827562	0.829915	0.789861	0.835681	0.829867	0.819178	0.828298	0.808186	0.821869	0.803561	cg14046334	0.817054	0.850086	-0.0330321	0.82337	0.852433	-0.029063	-0.355517	2.27638	-2.97449	0.00474641	0.432391	-2.08366	chr5	N_Shore	TSS200	NR_027183	rs78251062	LOC729678	No	No	No	No
cg23272399	0.145967	0.0821775	0.192936	0.162849	0.123332	0.128649	0.153381	0.276955	0.185004	0.230461	0.120902	0.158773	cg23272399	0.185461	0.119424	0.0660377	0.173927	0.124775	0.0491515	0.739356	-2.32439	2.97437	0.00474795	0.432391	-2.08392	chr1	Island	Body	NM_015696	rs34134045	GPX7	No	No	No	No
cg13360002	0.391452	0.41648	0.323701	0.369	0.39739	0.491825	0.396485	0.381327	0.371238	0.389504	0.425656	0.371784	cg13360002	0.375054	0.431353	-0.0562995	0.376555	0.421068	-0.0445125	-0.337789	-0.657323	-2.97356	0.00475837	0.432391	-2.08562	chr4	S_Shore	Body	NM_000812	rs2236781	GABRB1	No	No	No	No
cg23573665	0.473965	0.391064	0.512746	0.510864	0.489373	0.39542	0.470385	0.484843	0.421741	0.444245	0.374604	0.49494	cg23573665	0.478642	0.408763	0.0698787	0.487108	0.393242	0.093866	0.411389	-0.235687	2.97343	0.00475999	0.432391	-2.08589	chr14	N_Shore	1stExon	NM_199047	NA	TBPL2	No	No	No	No
cg19989222	0.154811	0.150341	0.123261	0.155537	0.122341	0.134436	0.135563	0.108508	0.110114	0.118958	0.137821	0.0974121	cg19989222	0.121462	0.144352	-0.0228906	0.12065	0.144081	-0.0234317	-0.297726	-2.79084	-2.97248	0.00477234	0.432391	-2.0879	chr7	Island	1stExon_5'UTR	NM_181349;NM_181349;NM_020429;NM_020429	NA	SMURF1	No	No	No	No
cg14182974	0.395546	0.397467	0.516412	0.38519	0.489709	0.363066	0.462744	0.444038	0.411707	0.502515	0.383842	0.484215	cg14182974	0.462066	0.38498	0.0770857	0.473479	0.389694	0.0837849	0.455115	-0.36368	2.97224	0.00477546	0.432391	-2.08841	chr9	N_Shore	TSS1500	NM_005772	NA	RCL1	No	No	No	No
cg24147838	0.252574	0.19513	0.248883	0.239189	0.260264	0.213851	0.255363	0.250782	0.261991	0.307478	0.15783	0.272665	cg24147838	0.262077	0.204846	0.0572305	0.257813	0.204491	0.0533226	0.47913	-1.59425	2.97201	0.00477836	0.432391	-2.08888	chr19	OpenSea	5'UTR_1stExon	NM_021706;NM_021706;NM_002287;NM_002287	rs13346857	LAIR1	No	No	No	No
cg04169263	0.0522106	0.0543246	0.053409	0.0387827	0.0473086	0.0590607	0.0459526	0.0410913	0.0450224	0.0490118	0.054738	0.0488947	cg04169263	0.0461841	0.0550835	-0.00889933	0.0466306	0.0545313	-0.00790067	-0.272808	-4.45423	-2.97189	0.00477991	0.432391	-2.08914	chr16	OpenSea	TSS200	NM_015133;NM_001040439	NA	MAPK8IP3	No	No	No	No
cg05021743	0.139953	0.157525	0.115968	0.132664	0.113869	0.136117	0.149611	0.0839382	0.11383	0.112991	0.163303	0.128245	cg05021743	0.118889	0.149224	-0.030335	0.114918	0.148739	-0.0338207	-0.391177	-2.78951	-2.97163	0.00478327	0.432391	-2.08968	chr1	Island	Body_TSS200	NM_001136003;NR_024237	NA	C2CD4D_LOC100132111	No	No	No	No
cg01905773	0.37064	0.418675	0.524486	0.499862	0.442606	0.505901	0.498352	0.546893	0.527889	0.541051	0.487697	0.491969	cg01905773	0.509138	0.445728	0.0634103	0.512174	0.453186	0.0589879	0.371339	0.033905	2.97157	0.0047841	0.432391	-2.08982	chr17	OpenSea	5'UTR	NM_178520	rs72850688	TMEM105	No	No	No	No
cg08601917	0.0910445	0.102008	0.111057	0.115597	0.121193	0.0933375	0.141188	0.123403	0.130776	0.10467	0.102251	0.126179	cg08601917	0.121758	0.0971603	0.0245975	0.122298	0.0976726	0.0246253	0.361834	-2.9213	2.97137	0.00478659	0.432391	-2.09022	chr16	Island	5'UTR_1stExon_TSS200	NM_001048251;NM_144601;NM_181554;NM_144601;NM_181553	NA	CMTM3	No	No	No	No
cg06411441	0.0571901	0.0537539	0.0464865	0.0409034	0.0499703	0.0584985	0.0443759	0.0395055	0.0377291	0.0473536	0.0578154	0.0357905	cg06411441	0.0427644	0.0568145	-0.0140501	0.0426396	0.0575028	-0.0148631	-0.439232	-4.38929	-2.97048	0.00479822	0.432391	-2.09211	chrX	S_Shore	1stExon_5'UTR	NM_024917;NM_001167972;NM_001167971;NM_001167970;NM_001167971;NM_001167970;NM_024917;NM_001167972	NA	TRMT2B	No	No	No	No
cg03092399	0.716496	0.648949	0.744475	0.750287	0.79257	0.714101	0.7328	0.765083	0.741589	0.782619	0.72789	0.771516	cg03092399	0.760117	0.701859	0.0582585	0.757685	0.715298	0.0423865	0.42739	1.4434	2.97032	0.00480024	0.432391	-2.09244	chr11	OpenSea	Body	NM_000051	NA	ATM	No	No	No	No
cg17894755	0.351452	0.293124	0.397078	0.359581	0.346951	0.311916	0.366839	0.398978	0.32476	0.380155	0.281557	0.350901	cg17894755	0.365655	0.309512	0.056143	0.36321	0.30252	0.0606899	0.364805	-0.884493	2.97029	0.0048006	0.432391	-2.0925	chr10	OpenSea	TSS200_Body	NM_017787;NM_001083913	NA	C10orf26	No	No	No	No
cg09492887	0.127261	0.13109	0.151837	0.156839	0.130076	0.109064	0.13986	0.184083	0.13536	0.163037	0.122848	0.147592	cg09492887	0.151085	0.122566	0.0285199	0.149715	0.125054	0.0246603	0.345164	-2.57556	2.96938	0.00481255	0.432391	-2.09443	chr7	Island	5'UTR	NM_206885;NM_198999;NM_206883;NM_001167962;NM_206884	rs77333559	SLC26A5	No	No	No	No
cg24783624	0.175987	0.158683	0.0965555	0.0993845	0.143698	0.0982013	0.0972196	0.0958444	0.090985	0.0743871	0.111407	0.0876572	cg24783624	0.0982164	0.13607	-0.0378531	0.0962	0.135045	-0.0388452	-0.514317	-3.11934	-2.96861	0.00482251	0.432391	-2.09604	chrX	Island	5'UTR_1stExon	NM_006777;NM_006777	NA	ZBTB33	No	No	No	No
cg17796960	0.526637	0.472425	0.598304	0.540175	0.61645	0.476655	0.545612	0.608629	0.635821	0.52178	0.496742	0.499086	cg17796960	0.570732	0.493115	0.0776175	0.571958	0.486699	0.0852593	0.454404	0.250766	2.96854	0.00482342	0.432391	-2.09619	chr10	Island	Body	NR_002934	NA	LOC619207	No	No	No	No
cg07257768	0.196998	0.206402	0.142893	0.160934	0.149061	0.195829	0.174891	0.141903	0.195065	0.182224	0.210648	0.170653	cg07257768	0.164703	0.202469	-0.0377662	0.165794	0.2017	-0.0359064	-0.372294	-2.20386	-2.96827	0.00482695	0.432391	-2.09676	chr6	N_Shore	5'UTR	NM_014641	NA	MDC1	No	No	No	No
cg08989441	0.160689	0.12675	0.10504	0.107049	0.114866	0.111212	0.104319	0.100717	0.106179	0.100399	0.110712	0.0934608	cg08989441	0.104004	0.127341	-0.0233369	0.104679	0.118981	-0.0143019	-0.31564	-3.08558	-2.96826	0.00482713	0.432391	-2.09678	chr17	Island	Body	NM_001004313	NA	TMEM220	No	No	No	No
cg06154633	0.790773	0.803514	0.829623	0.827052	0.814638	0.765555	0.811891	0.843833	0.823263	0.840716	0.799112	0.863328	cg06154633	0.831793	0.789739	0.0420545	0.828337	0.794942	0.0333952	0.400126	2.17803	2.96825	0.00482722	0.432391	-2.0968	chr17	N_Shelf	Body	NM_001163034;NM_020761	rs78622203	RPTOR	No	No	No	No
cg27531336	0.265169	0.309771	0.315231	0.368402	0.277079	0.297038	0.341329	0.355104	0.386131	0.313647	0.274732	0.339859	cg27531336	0.337098	0.286678	0.05042	0.340594	0.285885	0.0547084	0.336641	-1.07902	2.96824	0.00482737	0.432391	-2.09682	chr8	Island	TSS1500	NM_006211;NM_001135690	NA	PENK	No	No	No	No
cg00254681	0.400313	0.475394	0.526896	0.583857	0.453434	0.455978	0.588801	0.520667	0.540657	0.443175	0.407467	0.525083	cg00254681	0.522821	0.434788	0.0880331	0.525989	0.431722	0.0942667	0.512817	-0.0152916	2.96799	0.00483055	0.432391	-2.09734	chr6	Island	Body	NM_030651	NA	PRRT1	No	No	No	No
cg05543458	0.282093	0.314389	0.365737	0.31387	0.37015	0.292555	0.338057	0.415287	0.32372	0.344039	0.256522	0.354748	cg05543458	0.353201	0.28639	0.0668109	0.349393	0.287324	0.0620692	0.444202	-1.02363	2.96718	0.00484121	0.432707	-2.09905	chr11	OpenSea	Body	NM_020716	NA	GRAMD1B	No	No	No	No
cg15955731	0.163614	0.144799	0.118634	0.120097	0.118576	0.139644	0.140718	0.114407	0.120217	0.0923363	0.131334	0.116123	cg15955731	0.117639	0.144848	-0.027209	0.118605	0.142221	-0.0236168	-0.348801	-2.75861	-2.96636	0.00485192	0.432786	-2.10077	chr7	S_Shore	1stExon	NM_144648	rs61732215	LRGUK	No	No	No	No
cg08694699	0.16611	0.140429	0.186465	0.189116	0.216833	0.168831	0.224894	0.213785	0.174689	0.201141	0.18026	0.180754	cg08694699	0.19846	0.163907	0.0345522	0.195128	0.16747	0.0276579	0.337496	-2.09582	2.966	0.00485661	0.432786	-2.10152	chr16	Island	TSS200	NM_024939	NA	ESRP2	No	No	No	No
cg17256364	0.321679	0.311711	0.428317	0.352232	0.402547	0.358604	0.382588	0.43105	0.358637	0.432244	0.30705	0.336863	cg17256364	0.39056	0.324761	0.0657991	0.392568	0.316695	0.0758731	0.412412	-0.725338	2.96548	0.00486345	0.432786	-2.10262	chr10	N_Shore	Body	NM_001004470	NA	ST8SIA6	No	No	No	No
cg10348193	0.28233	0.251005	0.242316	0.255498	0.226162	0.293507	0.162412	0.182046	0.190988	0.165495	0.211934	0.162186	cg10348193	0.198388	0.259694	-0.0613059	0.186517	0.266668	-0.0801505	-0.514013	-1.90433	-2.96542	0.00486425	0.432786	-2.10274	chr7	Island	TSS200_5'UTR	NM_001142928;NM_001164458;NM_023942	NA	LRRC61_ACTR3C	No	No	No	No
cg24892628	0.35619	0.307784	0.427723	0.384581	0.425315	0.321753	0.33462	0.406457	0.341118	0.405267	0.342394	0.382903	cg24892628	0.388498	0.33203	0.0564674	0.394924	0.332074	0.0628502	0.352414	-0.743717	2.96498	0.00487003	0.432786	-2.10367	chr19	N_Shore	Body	NM_213604	NA	ADAMTSL5	No	No	No	No
ch.13.1448446R	0.050694	0.0308061	0.0459582	0.050997	0.0631198	0.0432906	0.0474593	0.0557993	0.0523923	0.0573357	0.0417437	0.044538	ch.13.1448446R	0.0521999	0.0416336	0.0105663	0.0516946	0.0425172	0.00917745	0.355771	-4.28886	2.96348	0.00488985	0.432849	-2.10683	chr13	OpenSea	Body	NM_198968;NM_014934	NA	DZIP1	No	No	No	No
cg02329430	0.398001	0.384418	0.452299	0.475234	0.483978	0.426303	0.489545	0.473376	0.416869	0.495073	0.392416	0.430612	cg02329430	0.464623	0.400285	0.0643386	0.474305	0.395209	0.0790962	0.378661	-0.369507	2.96324	0.00489309	0.432849	-2.10734	chr15	N_Shelf	Body	NM_012428;NM_001161364;NM_001161363;NM_017455	NA	NPTN	No	No	No	No
cg05472874	0.13237	0.142839	0.188055	0.115729	0.206924	0.151728	0.198344	0.223525	0.229627	0.253539	0.156561	0.272297	cg05472874	0.211005	0.145875	0.0651304	0.215224	0.147283	0.0679408	0.613056	-2.17635	2.96321	0.00489347	0.432849	-2.1074	chr22	Island	1stExon	NM_014351	NA	SULT4A1	No	No	No	No
cg04166238	0.834865	0.849683	0.838914	0.803593	0.810382	0.842485	0.820447	0.803391	0.812513	0.789471	0.833909	0.810143	cg04166238	0.811107	0.840236	-0.0291287	0.810262	0.838675	-0.0284126	-0.290058	2.09882	-2.96307	0.00489527	0.432849	-2.10769	chr8	S_Shore	3'UTR	NM_147189	NA	FAM110B	No	No	No	No
cg20500248	0.0767485	0.0741938	0.0883435	0.114863	0.0866836	0.0748395	0.0783383	0.110186	0.118826	0.0986921	0.0897873	0.119373	cg20500248	0.101913	0.0788923	0.0230209	0.104439	0.075794	0.0286452	0.394174	-3.21892	2.96295	0.00489682	0.432849	-2.10794	chr7	Island	TSS200_TSS1500	NM_001163148;NM_001163149	rs7806055	ETV1	No	No	No	No
cg03229183	0.142115	0.141539	0.144436	0.200399	0.158242	0.130851	0.148367	0.163679	0.182236	0.183708	0.117892	0.196006	cg03229183	0.172134	0.133099	0.0390349	0.172957	0.136195	0.0367621	0.432086	-2.33725	2.96252	0.0049026	0.432849	-2.10885	chr22	Island	TSS200	NM_003935	NA	TOP3B	No	No	No	No
cg21148531	0.676212	0.67625	0.827756	0.717253	0.75751	0.723021	0.784087	0.746977	0.788215	0.780589	0.72901	0.71403	cg21148531	0.764552	0.701123	0.063429	0.76905	0.699636	0.069414	0.480792	1.52229	2.96239	0.00490428	0.432849	-2.10912	chr6	S_Shore	TSS1500	NM_004849	NA	ATG5	No	No	No	No
cg11680055	0.660787	0.620362	0.533744	0.467948	0.550893	0.633387	0.49901	0.672221	0.480843	0.538833	0.629104	0.500208	cg11680055	0.530463	0.63591	-0.105448	0.516976	0.631246	-0.11427	-0.624129	0.424943	-2.96197	0.00490989	0.432849	-2.11001	chr1	Island	TSS200	NM_146421;NM_000561	NA	GSTM1	No	No	No	No
cg26245697	0.137235	0.101565	0.0866739	0.090506	0.0777688	0.0840087	0.0861591	0.0607171	0.0617986	0.0684395	0.0908605	0.0706798	cg26245697	0.0753429	0.103417	-0.0280744	0.0742243	0.0962128	-0.0219885	-0.490837	-3.46325	-2.96192	0.00491056	0.432849	-2.11012	chr19	S_Shelf	TSS200	NM_198532	rs1476562	C19orf35	No	No	No	No
cg18354203	0.856009	0.859185	0.842501	0.803597	0.837124	0.873872	0.831325	0.852429	0.834537	0.832871	0.854579	0.824916	cg18354203	0.832413	0.860911	-0.0284988	0.833704	0.857597	-0.0238929	-0.315483	2.3836	-2.96142	0.00491713	0.433114	-2.11116	chr11	OpenSea	Body_5'UTR	NM_170731;NM_170732;NM_170734;NM_001143806;NM_001143812;NM_001143813;NM_001143809;NM_001143808;NM_001143815;NM_001143805;NM_170733;NM_001143807;NM_001143814;NM_001143810;NM_001709;NR_002832;NM_001143811	NA	BDNF_BDNFOS	No	No	No	No
cg18339359	0.586081	0.149031	0.157838	0.169416	0.186343	0.831838	0.582525	0.153336	0.166586	0.143063	0.834467	0.172228	cg18339359	0.216417	0.600354	-0.383937	0.168001	0.708959	-0.540958	-2.6559	-1.06837	-2.96064	0.00492748	0.433142	-2.11279	chr8	OpenSea	Body	NM_016612	NA	SLC25A37	No	No	No	No
cg25930962	0.652159	0.600332	0.505524	0.556078	0.534602	0.55729	0.553837	0.523279	0.534594	0.528154	0.580549	0.529945	cg25930962	0.533252	0.597582	-0.0643307	0.53227	0.590441	-0.0581707	-0.381334	0.252075	-2.96034	0.00493152	0.433142	-2.11343	chr15	OpenSea	Body	NM_032892	NA	FRMD5	No	No	No	No
cg16961647	0.14795	0.159464	0.103875	0.130728	0.0684947	0.154176	0.107633	0.0716176	0.111984	0.0745135	0.112992	0.110838	cg16961647	0.0974605	0.143646	-0.0461852	0.105754	0.151063	-0.0453094	-0.65957	-3.07722	-2.96032	0.00493172	0.433142	-2.11346	chr2	Island	1stExon_5'UTR	NM_001103147;NM_001103147;NM_001103148;NM_015575;NM_001103146;NM_001103148;NM_015575;NM_001103146	rs73107691	GIGYF2	No	No	No	No
cg20555564	0.115445	0.127121	0.132992	0.178359	0.138198	0.128318	0.141585	0.158396	0.189927	0.165311	0.149575	0.183143	cg20555564	0.160989	0.130115	0.030874	0.161853	0.127719	0.0341339	0.354124	-2.43342	2.96002	0.00493584	0.43319	-2.11411	chr14	Island	TSS1500_TSS200	NM_022067;NM_012111	NA	C14orf133_AHSA1	No	No	No	No
cg04821895	0.672722	0.726639	0.606001	0.614816	0.657341	0.663152	0.566847	0.615327	0.620029	0.514984	0.659453	0.643573	cg04821895	0.604865	0.680491	-0.0756265	0.615071	0.667937	-0.0528655	-0.476788	0.773995	-2.95826	0.00495932	0.434818	-2.1178	chr15	OpenSea	1stExon	NM_001004195	NA	OR4F4	No	No	No	No
cg14878016	0.0746428	0.0869744	0.0734464	0.0642271	0.0520686	0.0739493	0.0776191	0.0727188	0.0615989	0.0589344	0.0853805	0.0596676	cg14878016	0.0650351	0.0802368	-0.0152017	0.062913	0.0800117	-0.0170987	-0.334136	-3.67093	-2.95809	0.00496154	0.434818	-2.11815	chr20	N_Shore	TSS1500	NM_012112	NA	TPX2	No	No	No	No
cg05032903	0.191946	0.197617	0.330759	0.245867	0.204733	0.196629	0.274186	0.281668	0.272419	0.353233	0.221794	0.213512	cg05032903	0.272047	0.201997	0.0700504	0.273302	0.197123	0.0761789	0.544525	-1.60656	2.95627	0.00498603	0.435791	-2.12198	chrX	N_Shore	TSS1500	NM_001105243;NM_020766	NA	PCDH19	No	No	No	No
cg06659073	0.257999	0.294425	0.289989	0.326165	0.264014	0.144419	0.296059	0.279436	0.322494	0.237782	0.236637	0.295831	cg06659073	0.288971	0.23337	0.0556013	0.29291	0.247318	0.0455921	0.455754	-1.36653	2.95549	0.00499644	0.435791	-2.1236	chr6	Island	1stExon_5'UTR_TSS200	NM_032861;NM_032861;NM_207118	rs190036901	SERAC1_GTF2H5	No	No	No	No
cg05916671	0.121009	0.0963361	0.0888724	0.107127	0.10662	0.129614	0.0893521	0.0824416	0.0737916	0.0872181	0.104584	0.0833379	cg05916671	0.0898451	0.112886	-0.0230409	0.0880453	0.112797	-0.0247515	-0.366849	-3.30091	-2.95523	0.005	0.435791	-2.12416	chr17	Island	TSS200	NM_000676	NA	ADORA2B	No	No	No	No
cg16458838	0.653618	0.632043	0.68162	0.719156	0.728886	0.641815	0.711829	0.707582	0.663631	0.693642	0.605303	0.683338	cg16458838	0.69871	0.633195	0.0655159	0.700612	0.636929	0.0636831	0.427515	1.03053	2.95483	0.0050054	0.435791	-2.125	chr15	OpenSea	Body	NM_003205;NM_207037;NM_207036;NM_207038	NA	TCF12	No	No	No	No
cg21351028	0.879641	0.888324	0.864872	0.874539	0.870919	0.878382	0.867018	0.866032	0.852076	0.846426	0.885229	0.850338	cg21351028	0.861527	0.882894	-0.0213668	0.865452	0.882435	-0.0169835	-0.274538	2.76883	-2.95477	0.00500619	0.435791	-2.12512	chr10	OpenSea	3'UTR	NM_001166246;NM_001166244;NM_001166245;NM_021828	NA	HPSE2	No	No	No	No
cg07548282	0.303033	0.257667	0.211846	0.218281	0.187405	0.192803	0.196464	0.178968	0.174942	0.166634	0.191763	0.157306	cg07548282	0.186481	0.236317	-0.0498359	0.183187	0.225235	-0.0420483	-0.415578	-2.07377	-2.95472	0.0050069	0.435791	-2.12523	chr5	N_Shore	TSS200	NM_152277	NA	UBTD2	No	No	No	No
cg02473562	0.12082	0.109928	0.12746	0.147175	0.162355	0.132418	0.142549	0.172551	0.153125	0.154417	0.132757	0.189815	cg02473562	0.156181	0.123981	0.0321999	0.153771	0.126619	0.0271517	0.382358	-2.60748	2.95458	0.00500881	0.435791	-2.12552	chr20	S_Shore	Body	NM_021248	NA	CDH22	No	No	No	No
cg13829104	0.305992	0.283783	0.423524	0.351271	0.322972	0.280191	0.340367	0.347939	0.305219	0.34689	0.2952	0.345997	cg13829104	0.348023	0.291292	0.056731	0.346444	0.289491	0.0569526	0.373886	-1.00254	2.95421	0.00501374	0.435791	-2.12629	chr12	N_Shore	Body	NM_005996;NM_016569	NA	TBX3	No	No	No	No
cg06583549	0.630489	0.665902	0.690753	0.736841	0.719241	0.692024	0.724057	0.755291	0.756294	0.747457	0.72126	0.747839	cg06583549	0.734721	0.677419	0.0573027	0.742149	0.678963	0.063186	0.39704	1.41658	2.95349	0.00502351	0.435791	-2.1278	chr19	Island	1stExon	NM_015649	NA	IRF2BP1	No	No	No	No
cg10840007	0.167101	0.0772099	0.0722739	0.0629333	0.0775313	0.0756426	0.0738935	0.0702523	0.077152	0.0724376	0.0757581	0.0690488	cg10840007	0.0719403	0.098928	-0.0269876	0.0723557	0.076484	-0.00412827	-0.412978	-3.61573	-2.95331	0.00502594	0.435791	-2.12818	chr14	Island	TSS200	NM_145701;NM_017955	NA	CDCA4	No	No	No	No
cg15175985	0.165937	0.171823	0.150544	0.12384	0.135352	0.135669	0.135571	0.116579	0.113947	0.106468	0.14891	0.108511	cg15175985	0.123851	0.155585	-0.0317332	0.120209	0.157423	-0.037214	-0.385707	-2.72733	-2.953	0.00503018	0.435791	-2.12884	chr5	Island	TSS200	NM_003100	NA	SNX2	No	No	No	No
cg03263543	0.716957	0.558479	0.494293	0.548153	0.569253	0.563487	0.47168	0.466809	0.498815	0.479176	0.560085	0.504184	cg03263543	0.504045	0.599752	-0.095707	0.496554	0.561786	-0.0652325	-0.575459	0.211259	-2.95282	0.00503264	0.435791	-2.12921	chr2	Island	Body	NM_014914;NM_001037131	NA	AGAP1	No	No	No	No
cg18712599	0.790217	0.517312	0.80152	0.809395	0.791449	0.574769	0.775799	0.788615	0.781314	0.816968	0.790522	0.793137	cg18712599	0.794775	0.668205	0.12657	0.792293	0.682493	0.1098	0.865061	1.62266	2.95269	0.0050344	0.435791	-2.12949	chr2	OpenSea	Body	NM_030923	NA	TMEM163	No	No	No	No
cg14001871	0.516802	0.483294	0.519652	0.555074	0.543531	0.535781	0.591169	0.5875	0.577253	0.622734	0.53982	0.615047	cg14001871	0.576495	0.518924	0.0575708	0.582377	0.526292	0.056085	0.337475	0.399972	2.9522	0.0050411	0.435791	-2.13052	chr13	S_Shore	Body	NM_015205;NM_032189	NA	ATP11A	No	No	No	No
cg13468249	0.457019	0.501079	0.508174	0.55291	0.51177	0.512051	0.553414	0.585356	0.596871	0.53501	0.459882	0.569182	cg13468249	0.551586	0.482508	0.0690779	0.553162	0.480481	0.0726811	0.401068	0.234524	2.95215	0.0050417	0.435791	-2.13061	chr17	Island	5'UTR_TSS1500_1stExon	NM_015343;NM_001143775;NM_015362;NM_203414;NM_203413;NM_203415;NM_001143775	rs182019264	DULLARD_C17orf81	No	No	No	No
cg26430059	0.198809	0.17007	0.253704	0.223936	0.222118	0.193544	0.223784	0.288322	0.21387	0.272296	0.18257	0.209341	cg26430059	0.238421	0.186248	0.0521735	0.22386	0.188057	0.0358037	0.446152	-1.75474	2.95195	0.00504446	0.435791	-2.13104	chr14	OpenSea	Body	NM_005197;NM_001085471	NA	FOXN3	No	No	No	No
cg00884093	0.202382	0.165482	0.225185	0.243362	0.282844	0.170596	0.304232	0.197812	0.304598	0.304803	0.192002	0.218701	cg00884093	0.260192	0.182615	0.0775767	0.263103	0.181299	0.081804	0.642882	-1.69713	2.94973	0.00507475	0.436536	-2.13569	chr22	Island	1stExon	NM_014246	NA	CELSR1	No	No	No	No
cg22814944	0.778561	0.729481	0.819914	0.841421	0.792281	0.812999	0.855737	0.826235	0.8126	0.812536	0.794956	0.819611	cg22814944	0.822542	0.778999	0.0435425	0.819762	0.786759	0.0330039	0.389919	2.09764	2.94955	0.00507717	0.436536	-2.13607	chr12	OpenSea	Body	NM_014515	NA	CNOT2	No	No	No	No
cg26144437	0.190758	0.175939	0.282225	0.245736	0.223984	0.151629	0.249388	0.323768	0.195432	0.252934	0.143531	0.162864	cg26144437	0.242041	0.165464	0.076577	0.247562	0.163784	0.0837778	0.671498	-1.81911	2.94936	0.00507982	0.436536	-2.13647	chr1	Island	Body	NM_001039888	NA	ANKRD34A	No	No	No	No
cg17745251	0.223835	0.242596	0.202893	0.224702	0.176981	0.209382	0.15935	0.152878	0.182149	0.170264	0.204553	0.157139	cg17745251	0.178294	0.220091	-0.041797	0.173622	0.216608	-0.0429857	-0.387166	-2.10125	-2.94918	0.00508228	0.436536	-2.13685	chr10	Island	Body	NM_207371	NA	C10orf140	No	No	No	No
cg15488822	0.0807684	0.0924004	0.0744537	0.0690209	0.0714774	0.0729437	0.0586291	0.0514057	0.0755885	0.0594186	0.0875602	0.0640561	cg15488822	0.0655063	0.0834182	-0.0179119	0.0665385	0.0841643	-0.0176258	-0.382248	-3.696	-2.94896	0.00508529	0.436536	-2.13731	chr13	Island	1stExon	NM_000538	rs11539182	RFXAP	No	No	No	No
cg04539957	0.590482	0.531523	0.692288	0.661666	0.607036	0.590972	0.605552	0.637796	0.653785	0.597783	0.576906	0.595868	cg04539957	0.631472	0.572471	0.0590009	0.622416	0.583694	0.0387219	0.35897	0.692585	2.94885	0.00508675	0.436536	-2.13753	chr20	N_Shore	TSS1500	NM_001134771	NA	SLC12A5	No	No	No	No
cg14200170	0.261286	0.201074	0.238771	0.282122	0.277695	0.214738	0.281031	0.316487	0.263052	0.332261	0.239977	0.293887	cg14200170	0.285663	0.229269	0.0563946	0.281576	0.227357	0.0542189	0.427983	-1.43198	2.94822	0.0050954	0.436536	-2.13885	chr18	Island	5'UTR_TSS200	NM_001099733;NM_001117	rs1893153	ADCYAP1	No	No	No	No
cg18623836	0.543659	0.544241	0.464624	0.486266	0.526654	0.560859	0.481387	0.427402	0.528032	0.484031	0.565648	0.456238	cg18623836	0.481829	0.553602	-0.0717724	0.482709	0.55255	-0.0698411	-0.415968	-0.0677907	-2.94815	0.00509641	0.436536	-2.13901	chr2	N_Shore	TSS1500	NM_001034;NM_001165931	NA	RRM2	No	No	No	No
cg26913563	0.573969	0.596306	0.554634	0.554934	0.540182	0.560407	0.565505	0.46517	0.544238	0.51273	0.636086	0.524059	cg26913563	0.532681	0.591692	-0.0590104	0.54221	0.585137	-0.0429275	-0.347873	0.221553	-2.94807	0.00509753	0.436536	-2.13918	chr5	OpenSea	Body	NM_001168393;NM_001168394;NM_153607	NA	C5orf41	No	No	No	No
cg11354682	0.251228	0.246867	0.182223	0.202527	0.119381	0.219188	0.200284	0.211703	0.211578	0.200662	0.244002	0.208876	cg11354682	0.192154	0.240321	-0.0481672	0.201594	0.245434	-0.0438401	-0.429438	-1.89003	-2.94802	0.00509815	0.436536	-2.13927	chr19	N_Shelf	Body	NM_001136482	NA	C19orf38	No	No	No	No
cg13257436	0.345893	0.142739	0.365286	0.267649	0.378828	0.238717	0.361871	0.304769	0.319445	0.352175	0.271325	0.343538	cg13257436	0.336695	0.249669	0.0870264	0.347856	0.255021	0.0928352	0.666537	-1.15841	2.94718	0.00510972	0.436536	-2.14103	chr8	Island	Body	NM_032902	NA	PPP1R16A	No	No	No	No
cg01134144	0.133912	0.144601	0.179537	0.146275	0.169095	0.161268	0.170871	0.15825	0.154596	0.172544	0.100715	0.167843	cg01134144	0.164876	0.135124	0.0297524	0.168469	0.139257	0.0292126	0.355429	-2.42065	2.94658	0.00511793	0.436536	-2.14228	chrX	OpenSea	TSS200	NM_004840	NA	ARHGEF6	No	No	No	No
cg07314549	0.123703	0.134886	0.115332	0.154037	0.0959642	0.100172	0.108218	0.117799	0.105977	0.112558	0.354632	0.0932656	cg07314549	0.112894	0.178348	-0.0654545	0.110388	0.129295	-0.0189068	-0.605438	-2.9124	-2.94577	0.00512919	0.436536	-2.14399	chr16	Island	Body_TSS1500	NM_001142725;NM_080663;NM_030941;NM_001144924	NA	ERI2_LOC81691	No	No	No	No
cg01632803	0.79438	0.774373	0.816622	0.846737	0.816035	0.765979	0.817649	0.830154	0.820857	0.794615	0.787217	0.807577	cg01632803	0.818781	0.780487	0.0382934	0.817135	0.780795	0.0363404	0.348395	2.0578	2.94529	0.00513573	0.436536	-2.14498	chr19	N_Shelf	Body	NM_006801	NA	KDELR1	No	No	No	No
cg10792987	0.445478	0.42132	0.531278	0.522801	0.531741	0.494429	0.517947	0.494017	0.560417	0.478042	0.495162	0.537125	cg10792987	0.521671	0.464097	0.057574	0.52704	0.469953	0.0570863	0.333843	0.0961217	2.94475	0.00514324	0.436536	-2.14612	chr19	S_Shelf	Body	NM_006532	rs7246788	ELL	No	No	No	No
cg14557185	0.541897	0.619516	0.68566	0.698087	0.5541	0.564883	0.742935	0.663375	0.689163	0.704302	0.640004	0.622585	cg14557185	0.670026	0.591575	0.0784508	0.687412	0.5922	0.0952121	0.49699	1.01307	2.94467	0.00514437	0.436536	-2.14629	chr3	Island	Body	NM_015472;NM_001168278;NM_001168280	NA	WWTR1	No	No	No	No
cg11562153	0.360415	0.364934	0.316889	0.31745	0.345107	0.393435	0.337085	0.312338	0.300646	0.358587	0.38069	0.298147	cg11562153	0.323281	0.374869	-0.0515875	0.317169	0.372812	-0.0556424	-0.329555	-0.9705	-2.94442	0.00514783	0.436536	-2.14681	chr6	OpenSea	TSS1500	NM_003996;NM_001509	NA	GPX5	No	No	No	No
cg09161455	0.322083	0.276814	0.357733	0.311042	0.350651	0.267394	0.324962	0.309022	0.368172	0.389044	0.256341	0.330506	cg09161455	0.342642	0.280658	0.0619835	0.340578	0.272104	0.0684745	0.419335	-1.00478	2.94389	0.00515515	0.436536	-2.14792	chr17	Island	Body	NM_021724	NA	NR1D1	No	No	No	No
cg27577424	0.737222	0.426217	0.737938	0.779571	0.794136	0.777999	0.754735	0.749751	0.774744	0.806244	0.427518	0.75078	cg27577424	0.768487	0.592239	0.176248	0.76474	0.58237	0.18237	1.12548	1.38305	2.94386	0.00515565	0.436536	-2.14799	chr17	OpenSea	Body	NM_001009905	NA	B3GNTL1	No	No	No	No
cg14363114	0.229706	0.256604	0.266304	0.301643	0.222279	0.221289	0.321776	0.303259	0.275266	0.294853	0.199173	0.273545	cg14363114	0.282366	0.226693	0.0556728	0.28506	0.225498	0.0595619	0.423268	-1.37387	2.94378	0.00515675	0.436536	-2.14816	chr7	Island	5'UTR	NM_003596	NA	TPST1	No	No	No	No
cg26417642	0.0783148	0.0741669	0.0688625	0.0572687	0.0672577	0.0730612	0.0641823	0.0608342	0.0507612	0.0627196	0.0674873	0.0493642	cg26417642	0.0601563	0.0732575	-0.0131013	0.0617769	0.0736141	-0.0118372	-0.311882	-3.83119	-2.94356	0.00515975	0.436536	-2.14861	chr11	N_Shore	TSS200	NM_000218	NA	KCNQ1	No	No	No	No
cg15990409	0.156876	0.166456	0.222185	0.16671	0.174175	0.156537	0.20444	0.233437	0.184578	0.213902	0.153936	0.176729	cg15990409	0.197019	0.158451	0.0385683	0.194509	0.156706	0.0378025	0.373247	-2.164	2.94342	0.00516178	0.436536	-2.14892	chr12	OpenSea	5'UTR_TSS200	NM_152989;NM_006940	NA	SOX5	No	No	No	No
cg13558371	0.125542	0.261859	0.343574	0.274889	0.448834	0.240662	0.400515	0.34908	0.419207	0.29982	0.269242	0.218668	cg13558371	0.344323	0.224326	0.119997	0.346327	0.25126	0.0950665	0.893181	-1.19719	2.94254	0.005174	0.436536	-2.15076	chr9	Island	Body	NM_173689	NA	CRB2	No	No	No	No
cg05816844	0.109423	0.135556	0.158271	0.175375	0.106953	0.0962449	0.128674	0.192518	0.151071	0.145461	0.11151	0.136105	cg05816844	0.149303	0.113184	0.0361199	0.148266	0.110467	0.0377991	0.450132	-2.54242	2.94206	0.0051807	0.436536	-2.15176	chr9	Island	Body	NM_032888	NA	COL27A1	No	No	No	No
cg11811513	0.0893032	0.103532	0.107253	0.116648	0.107457	0.0969324	0.123402	0.135047	0.109321	0.183364	0.0800508	0.102672	cg11811513	0.123145	0.0924545	0.0306909	0.112984	0.0931178	0.0198664	0.445573	-2.98658	2.94165	0.00518644	0.436536	-2.15262	chr2	N_Shore	TSS1500	NM_194250	NA	ZNF804A	No	No	No	No
cg11764747	0.270725	0.234097	0.245799	0.208374	0.219555	0.229925	0.208135	0.20975	0.156604	0.17272	0.245839	0.199439	cg11764747	0.202547	0.245147	-0.0425997	0.208254	0.239968	-0.031714	-0.363367	-1.90607	-2.94156	0.00518756	0.436536	-2.15279	chrX	Island	Body	NM_004429	NA	EFNB1	No	No	No	No
cg12793879	0.173294	0.175403	0.153429	0.154667	0.134598	0.154707	0.134074	0.127499	0.135327	0.11362	0.150085	0.109711	cg12793879	0.132866	0.163372	-0.0305067	0.134336	0.164	-0.0296644	-0.355969	-2.6498	-2.94153	0.00518804	0.436536	-2.15286	chr15	Island	TSS200	NM_000746	NA	CHRNA7	No	No	No	No
cg24009074	0.791297	0.761433	0.788153	0.796679	0.795918	0.769053	0.808108	0.799806	0.801235	0.788865	0.763643	0.797066	cg24009074	0.796979	0.771357	0.0256222	0.796873	0.766348	0.0305244	0.21738	1.87533	2.94059	0.00520125	0.436536	-2.15484	chr19	OpenSea	Body	NM_003827	NA	NAPA	No	No	No	No
cg15561356	0.0779792	0.0818724	0.0593816	0.052436	0.0619353	0.066432	0.0734704	0.0622862	0.0512635	0.0525052	0.0662236	0.0610513	cg15561356	0.0592912	0.0731268	-0.0138356	0.0602164	0.0722056	-0.0119892	-0.326823	-3.98032	-2.9404	0.00520378	0.436536	-2.15522	chr20	Island	TSS200	NM_018209;NM_175609	NA	ARFGAP1	No	No	No	No
cg09178368	0.2369	0.191104	0.153821	0.183172	0.133637	0.158164	0.123509	0.115367	0.135078	0.109257	0.130742	0.122136	cg09178368	0.134497	0.179227	-0.0447305	0.128573	0.174634	-0.0460611	-0.475251	-2.65534	-2.94016	0.00520714	0.436536	-2.15572	chr17	Island	TSS1500	NM_020653	NA	ZNF287	No	No	No	No
cg00922841	0.769779	0.778335	0.755418	0.733878	0.747788	0.795962	0.697994	0.714623	0.702256	0.708293	0.746218	0.730651	cg00922841	0.723862	0.772573	-0.0487111	0.722637	0.774057	-0.0514203	-0.374726	1.54476	-2.93977	0.00521274	0.436536	-2.15655	chr1	OpenSea	TSS1500	NM_005987	NA	SPRR1A	No	No	No	No
cg13478757	0.338249	0.367586	0.560987	0.549748	0.553592	0.112702	0.579108	0.562074	0.576275	0.581871	0.616937	0.592273	cg13478757	0.569491	0.358869	0.210622	0.569175	0.352918	0.216257	1.41405	-0.0635091	2.93924	0.00522011	0.436536	-2.15765	chr9	S_Shelf	Body	NM_024757;NM_001145527	NA	EHMT1	No	No	No	No
cg12732805	0.0998128	0.0937428	0.0997539	0.0735698	0.0883505	0.137299	0.0743841	0.0900409	0.0787615	0.0789024	0.0795732	0.0776048	cg12732805	0.082671	0.102607	-0.019936	0.0788319	0.0967778	-0.0179459	-0.321915	-3.50154	-2.93912	0.00522175	0.436536	-2.1579	chr8	Island	TSS200_5'UTR	NM_014066;NM_001081004;NM_001081003	NA	COMMD5	No	No	No	No
cg26421735	0.0632028	0.0753121	0.0555352	0.0495911	0.0574087	0.0679879	0.064825	0.0591315	0.0468285	0.0519339	0.0743488	0.0634071	cg26421735	0.0560826	0.0702129	-0.0141303	0.056472	0.0711684	-0.0146964	-0.350623	-3.9291	-2.93905	0.00522283	0.436536	-2.15806	chr1	Island	TSS1500	NM_023018	rs143849993	NADK	No	No	No	No
cg06051619	0.904833	0.43519	0.462577	0.442964	0.129712	0.414984	0.432365	0.426012	0.404624	0.144987	0.914737	0.130996	cg06051619	0.32178	0.667436	-0.345656	0.415318	0.670012	-0.254693	-2.69562	-0.285655	-2.93897	0.00522389	0.436536	-2.15821	chr10	OpenSea	Body	NM_014974	NA	DIP2C	No	No	No	No
cg15559737	0.473811	0.450584	0.51366	0.492633	0.564224	0.515898	0.562745	0.578046	0.553759	0.568862	0.514835	0.570673	cg15559737	0.550575	0.488782	0.0617935	0.563485	0.494323	0.069162	0.358626	0.244135	2.93888	0.00522516	0.436536	-2.1584	chr22	OpenSea	TSS1500	NM_001886	NA	CRYBA4	No	No	No	No
cg02078690	0.305828	0.408003	0.389868	0.490781	0.357679	0.344238	0.470629	0.43195	0.478805	0.423753	0.359511	0.434598	cg02078690	0.434758	0.354395	0.080363	0.433274	0.351875	0.0813995	0.48884	-0.416079	2.93727	0.00524791	0.436536	-2.16178	chr11	Island	TSS200	NM_001098169	NA	BSX	No	No	No	No
cg18302890	0.634406	0.591971	0.696859	0.685935	0.688258	0.599515	0.726047	0.661543	0.605113	0.68271	0.62969	0.667632	cg18302890	0.676762	0.613896	0.0628668	0.684323	0.614602	0.0697201	0.401381	0.94842	2.93712	0.00524998	0.436536	-2.16209	chr10	S_Shore	Body	NM_018702	NA	ADARB2	No	No	No	No
cg24189340	0.196533	0.711327	0.727047	0.723825	0.701011	0.220284	0.731216	0.721834	0.702798	0.718721	0.69217	0.722993	cg24189340	0.718681	0.455078	0.263602	0.722414	0.456227	0.266187	1.70019	0.788643	2.93702	0.00525133	0.436536	-2.16229	chr11	N_Shelf	Body	NM_001012393	NA	OPCML	No	No	No	No
cg02685945	0.493136	0.492794	0.529023	0.624948	0.525375	0.515044	0.570981	0.631609	0.636756	0.562055	0.535629	0.645589	cg02685945	0.590792	0.509151	0.0816411	0.597964	0.50409	0.0938745	0.481604	0.526569	2.93694	0.00525253	0.436536	-2.16246	chr6	Island	1stExon	NM_138574	NA	HDGFL1	No	No	No	No
cg01832325	0.61314	0.539989	0.491534	0.561769	0.481011	0.56356	0.54637	0.468345	0.575869	0.534227	0.630756	0.520113	cg01832325	0.522405	0.586861	-0.0644564	0.52717	0.58835	-0.0611799	-0.379187	0.233099	-2.9368	0.00525449	0.436536	-2.16275	chr11	OpenSea	TSS1500	NR_001589	NA	HBBP1	No	No	No	No
cg09333532	0.11668	0.115641	0.0819268	0.0974449	0.110778	0.0995325	0.100394	0.0835505	0.0811985	0.0932262	0.119725	0.092225	cg09333532	0.0925929	0.112895	-0.0203017	0.0927256	0.11616	-0.0234346	-0.322577	-3.22844	-2.93644	0.0052596	0.436627	-2.16351	chr2	N_Shore	5'UTR	NM_003400	NA	XPO1	No	No	No	No
cg13299824	0.456255	0.508136	0.349745	0.438884	0.472873	0.459585	0.407102	0.361881	0.451782	0.433401	0.489751	0.422028	cg13299824	0.417212	0.478431	-0.0612193	0.427714	0.474668	-0.0469534	-0.360988	-0.439452	-2.93621	0.00526277	0.436627	-2.16398	chr1	Island	TSS200	NM_207189	NA	BRDT	No	No	No	No
cg02339418	0.240046	0.201948	0.167262	0.198569	0.133639	0.20441	0.182504	0.142726	0.175329	0.106294	0.184503	0.133146	cg02339418	0.154934	0.207727	-0.0527931	0.154994	0.203179	-0.0481849	-0.535499	-2.48516	-2.93587	0.00526759	0.436727	-2.16469	chr12	Island	TSS200_TSS1500	NM_152269;NM_001143905	NA	C12orf65	No	No	No	No
cg06762457	0.376819	0.385382	0.267139	0.303273	0.288414	0.311896	0.326842	0.25391	0.332176	0.278223	0.385654	0.331992	cg06762457	0.297746	0.364938	-0.0671922	0.295843	0.381101	-0.0852576	-0.440352	-1.13691	-2.93532	0.00527542	0.437078	-2.16584	chr6	OpenSea	TSS1500	NM_207360	NA	ZC3H12D	No	No	No	No
cg18387017	0.0741608	0.071704	0.0769975	0.064098	0.0590764	0.0660894	0.0573185	0.0531391	0.0510666	0.0606985	0.0739511	0.0541643	cg18387017	0.0595699	0.0714763	-0.0119065	0.0581974	0.0728275	-0.0146301	-0.290789	-3.91236	-2.93491	0.00528123	0.43716	-2.1667	chr1	Island	1stExon_5'UTR_TSS1500	NM_016547;NM_016547;NM_016176;NM_016176;NM_080605	NA	SDF4_B3GALT6	No	No	No	No
cg22518670	0.281563	0.262449	0.255882	0.242293	0.249666	0.233099	0.224557	0.20357	0.182132	0.18659	0.254762	0.180168	cg22518670	0.215607	0.257968	-0.0423611	0.214063	0.258605	-0.044542	-0.348488	-1.79169	-2.93474	0.00528361	0.43716	-2.16705	chr12	Island	Body	NM_020698	NA	TMCC3	No	No	No	No
cg19581696	0.111895	0.11089	0.104303	0.0889348	0.0964012	0.109021	0.0787999	0.0786779	0.0761278	0.0951298	0.0996358	0.0831608	cg19581696	0.0876918	0.10786	-0.0201685	0.0860478	0.109955	-0.0239076	-0.337666	-3.24141	-2.93381	0.00529685	0.437955	-2.16899	chr11	N_Shore	TSS1500	NM_004177	NA	STX3	No	No	No	No
cg00793088	0.317242	0.300278	0.301937	0.39507	0.3871	0.355733	0.368056	0.347251	0.380764	0.391023	0.288126	0.370483	cg00793088	0.367711	0.315345	0.0523657	0.375623	0.30876	0.0668632	0.336677	-0.888259	2.93339	0.00530288	0.437955	-2.16988	chr12	OpenSea	TSS1500	NM_002849	NA	PTPRR	No	No	No	No
cg11648286	0.169568	0.199779	0.144113	0.165986	0.131115	0.146303	0.127277	0.142398	0.129519	0.118089	0.148207	0.120521	cg11648286	0.134877	0.165964	-0.0310869	0.130317	0.158887	-0.0285702	-0.348621	-2.6639	-2.93202	0.00532239	0.437955	-2.17273	chr10	Island	TSS1500_5'UTR	NM_005271;NM_019054	rs7896026	GLUD1_FAM35A	No	No	No	No
cg00069242	0.109398	0.102726	0.127417	0.116685	0.10791	0.0941929	0.128724	0.107863	0.105074	0.14991	0.075898	0.129284	cg00069242	0.121609	0.0955535	0.026055	0.122051	0.0984592	0.0235921	0.393867	-2.93404	2.93177	0.00532605	0.437955	-2.17327	chr14	Island	1stExon	NM_032876	rs117656327	JUB	No	No	No	No
cg10577346	0.104176	0.091976	0.0696396	0.068871	0.089684	0.093727	0.0764071	0.0632456	0.0642201	0.0801022	0.0860077	0.0784501	cg10577346	0.0738275	0.0939716	-0.0201442	0.0730233	0.0928515	-0.0198282	-0.385491	-3.53117	-2.93104	0.00533651	0.437955	-2.17479	chr11	Island	5'UTR_1stExon	NM_000990;NM_000990	NA	RPL27A	No	No	No	No
cg25193571	0.413476	0.534901	0.616786	0.635875	0.54971	0.524872	0.617951	0.560454	0.582361	0.525714	0.540452	0.594099	cg25193571	0.585369	0.503425	0.0819435	0.58823	0.529886	0.0583434	0.481365	0.339484	2.93036	0.00534616	0.437955	-2.1762	chr6	S_Shore	TSS1500	NR_002139	NA	HCG4	No	No	No	No
cg24410256	0.100499	0.111922	0.124126	0.117089	0.119723	0.0895927	0.134514	0.139506	0.129668	0.128774	0.126858	0.131063	cg24410256	0.128058	0.107218	0.0208402	0.129221	0.106211	0.0230105	0.300006	-2.81011	2.93022	0.00534828	0.437955	-2.1765	chr12	S_Shore	5'UTR	NM_023071	NA	SPATS2	No	No	No	No
cg26112457	0.655194	0.738322	0.77022	0.75677	0.780908	0.693647	0.772663	0.776228	0.696428	0.747662	0.673013	0.764237	cg26112457	0.758139	0.690044	0.0680955	0.767229	0.68333	0.0838985	0.493908	1.49717	2.92981	0.00535409	0.437955	-2.17735	chr2	S_Shore	TSS1500	NM_000384	NA	APOB	No	No	No	No
cg09574757	0.161983	0.154159	0.201747	0.155444	0.204944	0.157635	0.226887	0.249152	0.187221	0.159391	0.143499	0.203758	cg09574757	0.198568	0.154319	0.0442488	0.202752	0.155897	0.0468548	0.427409	-2.0527	2.92927	0.00536196	0.437955	-2.17849	chr22	Island	5'UTR	NM_080646;NM_005992;NM_080647	rs41299457	TBX1	No	No	No	No
cg26714650	0.0781226	0.0902349	0.100314	0.112985	0.0898075	0.0811813	0.0872841	0.0938675	0.099779	0.0954706	0.0732486	0.10265	cg26714650	0.0977697	0.0806969	0.0170728	0.0976248	0.079652	0.0179728	0.303862	-3.24233	2.92911	0.00536419	0.437955	-2.17881	chr12	Island	TSS200	NM_004077	rs2695789	CS	No	No	No	No
cg04829485	0.416064	0.418607	0.491693	0.456811	0.458783	0.41183	0.485064	0.485445	0.523607	0.504621	0.503447	0.526433	cg04829485	0.491557	0.437487	0.0540703	0.488569	0.417335	0.0712338	0.315461	-0.139858	2.9288	0.00536864	0.437955	-2.17946	chr14	N_Shore	TSS1500	NM_001080464	rs1770991	ASPG	No	No	No	No
cg06437703	0.684607	0.668881	0.855955	0.666673	0.695384	0.55934	0.857534	0.842775	0.839037	0.727242	0.601344	0.704148	cg06437703	0.773593	0.628543	0.145051	0.78314	0.635113	0.148027	1.08529	1.49176	2.92842	0.00537422	0.437955	-2.18026	chr8	OpenSea	Body	NM_004095	NA	EIF4EBP1	No	No	No	No
cg08979194	0.208749	0.180834	0.161396	0.143646	0.164611	0.166573	0.158133	0.138557	0.148803	0.122036	0.170907	0.128127	cg08979194	0.145664	0.181766	-0.0361022	0.146224	0.175871	-0.0296465	-0.383565	-2.48889	-2.9281	0.00537877	0.437955	-2.18092	chr10	Island	1stExon	NM_001145114;NM_015179	NA	RRP12	No	No	No	No
cg09287933	0.509303	0.539577	0.415733	0.482588	0.428831	0.480354	0.510021	0.39349	0.475641	0.428872	0.548037	0.475397	cg09287933	0.451322	0.519318	-0.0679957	0.452135	0.52444	-0.0723049	-0.395224	-0.161711	-2.92767	0.00538496	0.437955	-2.18182	chr6	N_Shore	Body	NM_001014433;NM_001014840;NM_015921;NM_001014838;NM_001014837	NA	CUTA	No	No	No	No
cg03615235	0.702091	0.650907	0.743159	0.761277	0.733283	0.648708	0.722025	0.727954	0.683066	0.723071	0.691102	0.696586	cg03615235	0.723802	0.673202	0.0506004	0.725512	0.671004	0.0545078	0.348614	1.36033	2.92759	0.00538613	0.437955	-2.18198	chr20	Island	5'UTR_TSS1500	NM_001167821;NM_001167820;NM_001167822;NM_006698;NM_181689;NM_005386;NM_001167823	NA	BLCAP_NNAT	No	No	No	No
cg22451002	0.759528	0.438827	0.848313	0.439513	0.767828	0.433562	0.752872	0.784592	0.7729	0.793507	0.450096	0.759984	cg22451002	0.739939	0.520503	0.219435	0.770364	0.444462	0.325902	1.43033	1.21775	2.92752	0.00538709	0.437955	-2.18212	chrX	N_Shore	TSS1500_TSS200	NM_001145933;NM_001586;NM_012253	rs115875344	TKTL1_TEX28	No	No	No	No
cg06285727	0.219375	0.243764	0.192963	0.173764	0.147888	0.21933	0.217767	0.147738	0.221279	0.169692	0.243869	0.197576	cg06285727	0.183583	0.231585	-0.0480015	0.183364	0.23157	-0.0482062	-0.435481	-1.96502	-2.92683	0.00539708	0.437955	-2.18356	chr11	N_Shore	TSS1500	NM_033388	NA	ATG16L2	No	No	No	No
cg20994083	0.0892461	0.101178	0.106741	0.120126	0.10604	0.0847085	0.0996026	0.172147	0.13153	0.137867	0.0764584	0.0955293	cg20994083	0.121198	0.0878977	0.0333	0.113434	0.0869773	0.0264562	0.499339	-3.03223	2.92641	0.0054033	0.437955	-2.18446	chr11	OpenSea	5'UTR	NM_006185	NA	NUMA1	No	No	No	No
cg10470588	0.179927	0.180934	0.173138	0.184967	0.203366	0.162785	0.214111	0.225523	0.210786	0.249484	0.148221	0.234001	cg10470588	0.211922	0.167967	0.0439552	0.212449	0.171356	0.0410926	0.40987	-2.02023	2.92612	0.00540745	0.437955	-2.18505	chr6	Island	TSS200	NM_080645;NM_004370	NA	COL12A1	No	No	No	No
cg24646457	0.611203	0.628729	0.662912	0.662878	0.722018	0.663892	0.730542	0.746634	0.704125	0.696914	0.682969	0.678804	cg24646457	0.700603	0.646698	0.0539051	0.700519	0.646311	0.0542087	0.356786	1.21212	2.92603	0.00540874	0.437955	-2.18524	chr15	OpenSea	3'UTR	NM_178034	NA	PLA2G4D	No	No	No	No
cg24728112	0.108786	0.110319	0.144012	0.17356	0.136117	0.125184	0.156613	0.145564	0.154542	0.119121	0.112239	0.150465	cg24728112	0.147499	0.114132	0.0333672	0.148015	0.111279	0.0367356	0.420269	-2.5935	2.926	0.00540914	0.437955	-2.1853	chr6	Island	5'UTR_Body	NM_001141969;NR_024517;NM_001141970;NM_001350	NA	DAXX	No	No	No	No
cg24460126	0.765637	0.754062	0.671937	0.677469	0.690985	0.721865	0.665156	0.720955	0.636038	0.728246	0.719778	0.69319	cg24460126	0.685497	0.740335	-0.0548383	0.684227	0.737963	-0.0537363	-0.386679	1.23473	-2.92599	0.00540934	0.437955	-2.18532	chr1	Island	5'UTR	NM_173509	NA	FAM163A	No	No	No	No
cg18033235	0.5361	0.535805	0.554798	0.62936	0.526401	0.544289	0.586581	0.660828	0.655695	0.647859	0.543829	0.645782	cg18033235	0.613413	0.540006	0.0734072	0.637571	0.539965	0.0976061	0.440641	0.624456	2.92587	0.00541105	0.437955	-2.18557	chr19	Island	3'UTR	NM_015260	rs77368007	SIN3B	No	No	No	No
cg19943330	0.24953	0.234519	0.200617	0.197303	0.236008	0.249132	0.222899	0.186844	0.208526	0.20012	0.233777	0.206486	cg19943330	0.20735	0.241739	-0.0343889	0.203551	0.241825	-0.038274	-0.287925	-1.86735	-2.92577	0.00541257	0.437955	-2.18579	chr14	N_Shore	TSS200	NM_001082488	rs2332130	DHRS4L1	No	No	No	No
cg09848114	0.756753	0.712198	0.670087	0.70218	0.662149	0.716189	0.652779	0.633969	0.677548	0.630086	0.722801	0.65186	cg09848114	0.660082	0.726985	-0.0669031	0.657464	0.719495	-0.0620308	-0.455909	1.10718	-2.92548	0.00541676	0.437955	-2.18639	chr6	OpenSea	TSS1500	NM_033229	NA	TRIM15	No	No	No	No
cg07576222	0.487081	0.45395	0.507922	0.595675	0.477893	0.554212	0.561946	0.570328	0.584813	0.554512	0.45093	0.583701	cg07576222	0.554599	0.486543	0.0680556	0.566137	0.470516	0.0956218	0.395595	0.25175	2.92548	0.00541678	0.437955	-2.18639	chr15	Island	TSS1500	NM_005902	NA	SMAD3	No	No	No	No
cg24523535	0.195077	0.171711	0.163863	0.138412	0.163695	0.158503	0.146804	0.128856	0.140407	0.129305	0.16207	0.141138	cg24523535	0.14406	0.17184	-0.0277802	0.140772	0.16689	-0.026118	-0.302743	-2.5664	-2.92546	0.00541706	0.437955	-2.18643	chr1	Island	5'UTR	NM_020248;NM_001012329	NA	CTNNBIP1	No	No	No	No
cg08820231	0.296265	0.303053	0.301917	0.298539	0.299313	0.296828	0.289237	0.30351	0.296347	0.296022	0.837442	0.289187	cg08820231	0.296759	0.433397	-0.136638	0.297443	0.29994	-0.00249714	-0.912682	-1.14126	-2.92543	0.00541754	0.437955	-2.1865	chr12	N_Shore	TSS200	NM_133489	NA	SLC26A10	No	No	No	No
cg15509687	0.202558	0.166863	0.224231	0.184126	0.203712	0.16196	0.195051	0.272521	0.247039	0.250044	0.159304	0.191343	cg15509687	0.221008	0.172671	0.0483371	0.213972	0.164412	0.04956	0.437221	-1.92267	2.92529	0.00541951	0.437955	-2.18678	chr18	Island	Body	NM_001012512;NM_002091;NM_001012513	NA	GRP	No	No	No	No
cg01903903	0.11381	0.146345	0.161326	0.16859	0.14876	0.124077	0.139134	0.158867	0.215045	0.160579	0.148504	0.177008	cg01903903	0.166164	0.133184	0.0329793	0.160952	0.135211	0.0257409	0.373364	-2.3798	2.92474	0.00542751	0.438083	-2.18793	chr12	Island	TSS1500_TSS200_Body	NM_014167;NR_033192;NM_032230	NA	CCDC59_C12orf26	No	No	No	No
cg00248861	0.683089	0.291092	0.707225	0.707351	0.717411	0.29744	0.702499	0.699278	0.71708	0.287717	0.228374	0.723689	cg00248861	0.657781	0.374999	0.282782	0.707288	0.294266	0.413022	1.76438	0.393663	2.92411	0.00543673	0.438134	-2.18925	chr4	N_Shore	Body	NM_005663	NA	WHSC2	No	No	No	No
cg05707844	0.400813	0.411859	0.426463	0.496364	0.431246	0.458473	0.444012	0.499703	0.517415	0.501332	0.425459	0.477054	cg05707844	0.474199	0.424151	0.0500475	0.486709	0.418659	0.0680495	0.292144	-0.229712	2.9235	0.00544558	0.438134	-2.19051	chr2	Island	5'UTR	NM_002759;NM_001135651	NA	EIF2AK2	No	No	No	No
cg11374425	0.0751238	0.0756926	0.0893872	0.0915777	0.0857558	0.0761012	0.0785893	0.0823587	0.105006	0.109298	0.0705235	0.0933304	cg11374425	0.0919128	0.0743603	0.0175525	0.0904824	0.0754082	0.0150742	0.325901	-3.37025	2.92338	0.00544736	0.438134	-2.19077	chr3	Island	TSS1500	NM_018008	NA	FEZF2	No	No	No	No
cg03065803	0.691909	0.750737	0.769258	0.804812	0.813858	0.780284	0.80752	0.80504	0.824675	0.809552	0.784247	0.804347	cg03065803	0.804883	0.751794	0.0530882	0.80628	0.765511	0.040769	0.436092	1.99847	2.92291	0.00545425	0.438134	-2.19175	chr10	OpenSea	3'UTR	NM_002778;NM_001042466;NM_001042465	rs7869	PSAP	No	No	No	No
cg03407648	0.0439042	0.049468	0.0290869	0.0303835	0.0473358	0.053322	0.0397005	0.0320744	0.0486884	0.0345614	0.0429872	0.0288423	cg03407648	0.0363341	0.0474204	-0.0110862	0.0333179	0.0466861	-0.0133682	-0.424276	-4.61877	-2.92253	0.00545978	0.438134	-2.19254	chr17	Island	TSS200	NM_024857	NA	ATAD5	No	No	No	No
cg13468002	0.181275	0.153493	0.225767	0.276695	0.220439	0.179319	0.207171	0.215548	0.199506	0.212782	0.179116	0.228402	cg13468002	0.223289	0.173301	0.0499879	0.217994	0.179218	0.0387758	0.452967	-1.87094	2.92242	0.00546142	0.438134	-2.19277	chr3	Island	TSS200	NM_024046	NA	CAMKV	No	No	No	No
cg19700872	0.278826	0.282493	0.32661	0.339668	0.351164	0.301029	0.315885	0.417462	0.325344	0.339127	0.32104	0.327249	cg19700872	0.342814	0.295847	0.0469669	0.333188	0.291761	0.0414272	0.310591	-0.927011	2.92217	0.0054651	0.438139	-2.19329	chr5	OpenSea	TSS200	NM_194251	NA	GPR151	No	No	No	No
cg21731304	0.557854	0.630116	0.564496	0.571465	0.560091	0.688491	0.609202	0.57078	0.579944	0.611589	0.631587	0.581981	cg21731304	0.581193	0.627012	-0.0458185	0.575704	0.630851	-0.055147	-0.283006	0.551524	-2.92152	0.00547453	0.438161	-2.19463	chr3	OpenSea	5'UTR	NM_178177	NA	NMNAT3	No	No	No	No
cg17726092	0.540876	0.495796	0.452491	0.47125	0.449268	0.457192	0.398587	0.382845	0.444407	0.455117	0.535048	0.362978	cg17726092	0.427118	0.507228	-0.0801104	0.446838	0.515422	-0.0685847	-0.46809	-0.261279	-2.92034	0.00549202	0.438161	-2.19711	chr10	Island	Body	NM_001005463	NA	EBF3	No	No	No	No
cg02484708	0.0895136	0.107501	0.0725372	0.0811717	0.0617518	0.0688183	0.0635372	0.0473986	0.0695968	0.0573171	0.068468	0.0695523	cg02484708	0.0653579	0.0835752	-0.0182173	0.0665448	0.079166	-0.0126212	-0.373361	-3.73957	-2.92028	0.00549288	0.438161	-2.19723	chr17	Island	TSS200	NM_001005404	NA	YPEL2	No	No	No	No
cg24840062	0.205041	0.17993	0.210159	0.228302	0.224009	0.175383	0.210248	0.209889	0.205316	0.295674	0.147288	0.198383	cg24840062	0.222747	0.176911	0.0458369	0.210203	0.177656	0.032547	0.414878	-1.92302	2.92019	0.0054941	0.438161	-2.1974	chr3	OpenSea	Body	NM_022842;NM_178181	NA	CDCP1	No	No	No	No
cg23710751	0.213279	0.236808	0.306163	0.254188	0.355412	0.230577	0.261425	0.310616	0.243765	0.277153	0.196744	0.298543	cg23710751	0.288408	0.219352	0.0690563	0.287848	0.221928	0.0659199	0.523704	-1.40982	2.9199	0.00549841	0.438161	-2.19801	chr11	OpenSea	Body	NM_020716	NA	GRAMD1B	No	No	No	No
cg23964386	0.284133	0.28976	0.369272	0.329318	0.328989	0.278686	0.382076	0.301343	0.278597	0.367799	0.280137	0.326125	cg23964386	0.33544	0.283179	0.0522609	0.329153	0.282135	0.0470184	0.348203	-1.12624	2.91981	0.0054997	0.438161	-2.1982	chr9	S_Shore	TSS200_TSS1500	NM_001146108;NM_001146109;NM_012212	NA	PTGR1	No	No	No	No
cg06545648	0.0614435	0.0764365	0.0606531	0.0645897	0.0557208	0.0665968	0.0523277	0.0530712	0.0447165	0.0550891	0.0652537	0.0432668	cg06545648	0.0536794	0.0674326	-0.0137533	0.0540801	0.0659252	-0.0118451	-0.357189	-4.13739	-2.91968	0.00550171	0.438161	-2.19848	chr7	Island	TSS200	NM_000941	NA	POR	No	No	No	No
cg23691006	0.30544	0.300285	0.288115	0.281589	0.219334	0.28779	0.250643	0.22818	0.276382	0.251097	0.316602	0.235432	cg23691006	0.253846	0.302529	-0.0486827	0.25087	0.302862	-0.0519923	-0.355545	-1.41601	-2.91964	0.00550232	0.438161	-2.19856	chr17	S_Shore	Body	NM_152346	NA	SLC43A2	No	No	No	No
cg17002138	0.2561	0.0435508	0.048781	0.043505	0.0493492	0.0646448	0.0390293	0.0444721	0.0718035	0.0428155	0.0469236	0.0428694	cg17002138	0.0478281	0.102805	-0.0549766	0.0439886	0.0557842	-0.0117957	-0.790702	-4.30791	-2.91944	0.00550516	0.438161	-2.19897	chr1	Island	5'UTR_1stExon_Body	NM_018087;NM_001168551;NM_018087;NR_033142;NM_001168551	NA	TMEM48	No	No	No	No
cg21703056	0.184343	0.175444	0.15933	0.152404	0.129653	0.174565	0.132778	0.103602	0.105769	0.119827	0.148869	0.104821	cg21703056	0.126023	0.170805	-0.0447823	0.12474	0.175005	-0.0502644	-0.527927	-2.7374	-2.91918	0.00550904	0.438161	-2.19951	chr20	Island	TSS200	NM_144703	NA	LSM14B	No	No	No	No
cg26225882	0.0513621	0.0484629	0.0410335	0.0321884	0.0497262	0.0476614	0.0411732	0.0380213	0.039796	0.0359	0.0498282	0.0418897	cg26225882	0.039966	0.0493287	-0.00936261	0.0404148	0.0491456	-0.00873078	-0.327332	-4.51191	-2.91905	0.00551101	0.438161	-2.19979	chr10	S_Shore	1stExon_5'UTR	NM_005539;NM_005539	NA	INPP5A	No	No	No	No
cg10290767	0.402903	0.463545	0.478407	0.566788	0.437444	0.453529	0.543065	0.486261	0.565427	0.509401	0.382661	0.485222	cg10290767	0.509002	0.42566	0.0833424	0.497831	0.428216	0.0696153	0.486642	-0.135379	2.91896	0.0055123	0.438161	-2.19997	chr14	Island	TSS1500	NM_022478;NM_144985	NA	CDH24	No	No	No	No
cg20587236	0.494236	0.368938	0.5031	0.464915	0.510314	0.433834	0.507	0.52829	0.473161	0.471831	0.399897	0.497527	cg20587236	0.494517	0.424226	0.070291	0.500314	0.416866	0.0834478	0.412634	-0.17467	2.91823	0.00552309	0.438731	-2.20149	chr12	OpenSea	Body	NM_031954	rs10160889	KCTD10	No	No	No	No
cg09529023	0.0647856	0.0548192	0.0543507	0.036663	0.0506148	0.0635702	0.0435078	0.0583903	0.0571312	0.044955	0.0749262	0.0531513	cg09529023	0.0498455	0.0645253	-0.0146798	0.0518831	0.0641779	-0.0122949	-0.401503	-4.20827	-2.91775	0.00553015	0.438969	-2.20248	chr16	Island	TSS1500_Body	NM_001077183;NM_002528;NM_000548;NM_001114382	NA	TSC2_NTHL1	No	No	No	No
cg08453784	0.12327	0.118442	0.0971206	0.0934284	0.107778	0.111943	0.100133	0.0793046	0.0868821	0.0776637	0.100183	0.0715129	cg08453784	0.089228	0.11346	-0.0242316	0.0901553	0.115192	-0.0250372	-0.39371	-3.39418	-2.91614	0.00555408	0.438969	-2.20584	chr8	S_Shore	TSS200	NM_052963	NA	TOP1MT	No	No	No	No
cg26673053	0.275483	0.263697	0.193327	0.20712	0.218927	0.237984	0.18808	0.179798	0.199629	0.169168	0.205698	0.196063	cg26673053	0.194014	0.245716	-0.0517016	0.194695	0.25084	-0.0561455	-0.432277	-2.03084	-2.91554	0.00556308	0.438969	-2.2071	chr6	Island	1stExon_5'UTR_Body	NM_024165;NM_024165;NM_002636;NR_027692;NM_002636	NA	PHF1	No	No	No	No
cg25992382	0.141874	0.127675	0.188516	0.171341	0.196948	0.180276	0.177374	0.213203	0.151562	0.194853	0.131193	0.179475	cg25992382	0.184159	0.145255	0.0389042	0.183995	0.136534	0.0474616	0.416658	-2.22625	2.91547	0.00556415	0.438969	-2.20725	chr14	OpenSea	Body	NM_024832	NA	RIN3	No	No	No	No
cg11387077	0.258494	0.204456	0.183897	0.147538	0.12708	0.133652	0.136865	0.112045	0.106753	0.131667	0.142563	0.141578	cg11387077	0.135928	0.184791	-0.0488635	0.134266	0.17351	-0.0392431	-0.494905	-2.63593	-2.91501	0.00557093	0.438969	-2.20819	chr7	Island	TSS200	NM_024051	rs117876715	GGCT	No	No	No	No
cg16406226	0.300777	0.334199	0.272554	0.316399	0.309614	0.313912	0.277642	0.240153	0.247429	0.265941	0.327131	0.243592	cg16406226	0.271665	0.319005	-0.0473394	0.269248	0.320522	-0.0512739	-0.333791	-1.38164	-2.91453	0.00557816	0.438969	-2.2092	chr20	Island	TSS200	NM_006275	NA	SFRS6	No	No	No	No
cg01702246	0.878393	0.86758	0.873078	0.884111	0.869447	0.867633	0.856559	0.861551	0.880834	0.85783	0.394244	0.872539	cg01702246	0.869494	0.751963	0.117531	0.870993	0.867607	0.00338651	0.825512	2.67057	2.91452	0.00557833	0.438969	-2.20922	chr3	OpenSea	3'UTR	NM_007337;NM_007335	NA	DLEC1	No	No	No	No
cg02307953	0.0730746	0.0824838	0.0599346	0.0448691	0.0712094	0.0735252	0.0531612	0.0643301	0.0595774	0.0651873	0.0873512	0.0815766	cg02307953	0.0624807	0.0791087	-0.016628	0.0621323	0.0780045	-0.0158722	-0.382328	-3.70783	-2.91438	0.00558033	0.438969	-2.2095	chr2	Island	TSS1500_1stExon	NM_145212;NM_138798	NA	MRPL30_MITD1	No	No	No	No
[truncated: 6,319 more rows]
