# Supplementary material for: Epigenetic landscape in the kick-and-kill therapeutic vaccine BCN02 clinical trial is associated with antiretroviral treatment interruption (ATI) outcome
Source: eBioMedicine. 2022 Mar 21;78:103956. doi: 10.1016/j.ebiom.2022.103956 (PMC8938861; doi:10.1016/j.ebiom.2022.103956)
Supplement: Supplementary file 7 [file mmc7.xlsx]

## Sheet: TableS16
Table S16. Correlation (Spearman Rho) of methylation levels in DMPs between Early and Late rebound at Vacc+RMD with viral, immunological and clinical variables
CpG Name	Gene	Clinical parameter	Rho	pval	Module
cg27500148	RPL23	0.591945	0.0425902	Proviral	HIV
cg00267207	GUCY2C	0.577934	0.0490488	Proviral	HIV
cg24337683	CHMP2B	-0.493871	0.102705	Proviral	HIV
cg19311470	RPL9_LIAS	-0.486866	0.108443	Proviral	HIV
cg25271770	VPS4B	0.472855	0.120547	Proviral	HIV
cg09513758	AHCYL1	0.434326	0.158294	Proviral	HIV
cg14048834	RPL13AP5_RPL13A	0.416813	0.177675	Proviral	HIV
cg15226348	ADCY2	0.392295	0.207197	Proviral	HIV
cg24004745	IL1RAP	-0.38529	0.216147	Proviral	HIV
cg19693031	TXNIP	0.371279	0.234737	Proviral	HIV
cg24006662	TUBB2A	-0.367776	0.239528	Proviral	HIV
cg04814784	VHL	-0.364274	0.244376	Proviral	HIV
cg12075498	JAK1	0.329247	0.296007	Proviral	HIV
cg25835669	TUBA8	-0.311734	0.323944	Proviral	HIV
cg19242688	GNG8	0.308232	0.329698	Proviral	HIV
cg19443786	NOS2	-0.290718	0.359293	Proviral	HIV
cg23215256	PRKAR1B	0.2662	0.402978	Proviral	HIV
cg06791592	PSMB9	-0.262697	0.409428	Proviral	HIV
cg05265849	IL6	0.245184	0.442438	Proviral	HIV
cg24989962	PTGDR	0.19965	0.533867	Proviral	HIV
cg05984533	ACTG1	-0.18564	0.563504	Proviral	HIV
cg06972019	ENO1	-0.178634	0.578567	Proviral	HIV
cg16853860	PSMB9_TAP1	-0.136603	0.672054	Proviral	HIV
cg25849281	ENO1	-0.129597	0.688104	Proviral	HIV
cg07156249	PSMB9_TAP1	-0.0980737	0.761715	Proviral	HIV
cg09885502	GNAS	-0.0770579	0.811859	Proviral	HIV
cg15416179	MAP2K3	-0.0525395	0.871178	Proviral	HIV
cg24089118	PTGDR	-0.00700526	0.982762	Proviral	HIV
cg23815646	ADCY8	-0.00350263	0.99138	Proviral	HIV
cg10890644	TUBAL3	0	1	Proviral	HIV
cg15416179	MAP2K3	-0.616463	0.032776	Ultrasensitive_VL	HIV
cg09885502	GNAS	-0.549913	0.0639767	Ultrasensitive_VL	HIV
cg24989962	PTGDR	0.539405	0.0703056	Ultrasensitive_VL	HIV
cg05984533	ACTG1	-0.455342	0.136882	Ultrasensitive_VL	HIV
cg10890644	TUBAL3	0.416813	0.177675	Ultrasensitive_VL	HIV
cg15226348	ADCY2	0.413311	0.181721	Ultrasensitive_VL	HIV
cg19443786	NOS2	-0.402803	0.194202	Ultrasensitive_VL	HIV
cg12075498	JAK1	0.3993	0.198476	Ultrasensitive_VL	HIV
cg24089118	PTGDR	0.392295	0.207197	Ultrasensitive_VL	HIV
cg25835669	TUBA8	-0.374782	0.230003	Ultrasensitive_VL	HIV
cg23215256	PRKAR1B	0.360771	0.249283	Ultrasensitive_VL	HIV
cg24004745	IL1RAP	-0.353766	0.259267	Ultrasensitive_VL	HIV
cg04814784	VHL	-0.325745	0.301483	Ultrasensitive_VL	HIV
cg19693031	TXNIP	0.304729	0.335508	Ultrasensitive_VL	HIV
cg25849281	ENO1	-0.290718	0.359293	Ultrasensitive_VL	HIV
cg27500148	RPL23	0.290718	0.359293	Ultrasensitive_VL	HIV
cg16853860	PSMB9_TAP1	-0.287216	0.365374	Ultrasensitive_VL	HIV
cg24006662	TUBB2A	-0.276708	0.38394	Ultrasensitive_VL	HIV
cg06791592	PSMB9	-0.259195	0.415929	Ultrasensitive_VL	HIV
cg07156249	PSMB9_TAP1	-0.241682	0.449189	Ultrasensitive_VL	HIV
cg05265849	IL6	0.210158	0.512085	Ultrasensitive_VL	HIV
cg23815646	ADCY8	0.19965	0.533867	Ultrasensitive_VL	HIV
cg19311470	RPL9_LIAS	0.18564	0.563504	Ultrasensitive_VL	HIV
cg14048834	RPL13AP5_RPL13A	-0.168126	0.601454	Ultrasensitive_VL	HIV
cg09513758	AHCYL1	0.154116	0.632488	Ultrasensitive_VL	HIV
cg19242688	GNG8	0.150613	0.640335	Ultrasensitive_VL	HIV
cg06972019	ENO1	-0.122592	0.704273	Ultrasensitive_VL	HIV
cg00267207	GUCY2C	0.0840632	0.795063	Ultrasensitive_VL	HIV
cg24337683	CHMP2B	-0.0490369	0.879709	Ultrasensitive_VL	HIV
cg25271770	VPS4B	0.0105079	0.974145	Ultrasensitive_VL	HIV
cg24337683	CHMP2B	-0.725045	0.00762875	CA_RNA	HIV
cg19693031	TXNIP	0.704029	0.0106012	CA_RNA	HIV
cg19311470	RPL9_LIAS	-0.686516	0.0136736	CA_RNA	HIV
cg24006662	TUBB2A	-0.672505	0.0165693	CA_RNA	HIV
cg24004745	IL1RAP	-0.630474	0.0279603	CA_RNA	HIV
cg05265849	IL6	0.630474	0.0279603	CA_RNA	HIV
cg12075498	JAK1	0.605955	0.0367585	CA_RNA	HIV
cg06791592	PSMB9	-0.556919	0.0599836	CA_RNA	HIV
cg14048834	RPL13AP5_RPL13A	0.556919	0.0599836	CA_RNA	HIV
cg25835669	TUBA8	-0.549913	0.0639767	CA_RNA	HIV
cg09513758	AHCYL1	0.528897	0.0770524	CA_RNA	HIV
cg16853860	PSMB9_TAP1	-0.521892	0.0817882	CA_RNA	HIV
cg07156249	PSMB9_TAP1	-0.500876	0.0971738	CA_RNA	HIV
cg25849281	ENO1	-0.497374	0.0999139	CA_RNA	HIV
cg19443786	NOS2	-0.490369	0.105548	CA_RNA	HIV
cg19242688	GNG8	0.476358	0.117442	CA_RNA	HIV
cg23215256	PRKAR1B	0.413311	0.181721	CA_RNA	HIV
cg27500148	RPL23	0.413311	0.181721	CA_RNA	HIV
cg06972019	ENO1	-0.409808	0.185824	CA_RNA	HIV
cg00267207	GUCY2C	0.402803	0.194202	CA_RNA	HIV
cg24989962	PTGDR	0.364274	0.244376	CA_RNA	HIV
cg15226348	ADCY2	0.339755	0.27992	CA_RNA	HIV
cg05984533	ACTG1	-0.336253	0.285226	CA_RNA	HIV
cg25271770	VPS4B	0.297724	0.347291	CA_RNA	HIV
cg24089118	PTGDR	0.269703	0.39658	CA_RNA	HIV
cg09885502	GNAS	-0.269703	0.39658	CA_RNA	HIV
cg15416179	MAP2K3	-0.262697	0.409428	CA_RNA	HIV
cg23815646	ADCY8	0.25219	0.429083	CA_RNA	HIV
cg10890644	TUBAL3	0.1331	0.680064	CA_RNA	HIV
cg04814784	VHL	-0.0490369	0.879709	CA_RNA	HIV
cg10890644	TUBAL3	0.48951	0.106252	H3Ac	HIV
cg16853860	PSMB9_TAP1	-0.370629	0.235621	H3Ac	HIV
cg06972019	ENO1	-0.34965	0.265239	H3Ac	HIV
cg25849281	ENO1	-0.328671	0.296904	H3Ac	HIV
cg15416179	MAP2K3	-0.328671	0.296904	H3Ac	HIV
cg23815646	ADCY8	0.328671	0.296904	H3Ac	HIV
cg05984533	ACTG1	-0.321678	0.30791	H3Ac	HIV
cg06791592	PSMB9	-0.307692	0.330589	H3Ac	HIV
cg24004745	IL1RAP	0.265734	0.403833	H3Ac	HIV
cg05265849	IL6	0.258741	0.416775	H3Ac	HIV
cg25271770	VPS4B	-0.258741	0.416775	H3Ac	HIV
cg12075498	JAK1	-0.237762	0.456801	H3Ac	HIV
cg25835669	TUBA8	0.223776	0.484452	H3Ac	HIV
cg07156249	PSMB9_TAP1	-0.20979	0.512841	H3Ac	HIV
cg23215256	PRKAR1B	-0.202797	0.527302	H3Ac	HIV
cg14048834	RPL13AP5_RPL13A	-0.195804	0.541936	H3Ac	HIV
cg09513758	AHCYL1	0.188811	0.556737	H3Ac	HIV
cg24337683	CHMP2B	0.181818	0.571701	H3Ac	HIV
cg24006662	TUBB2A	0.167832	0.602099	H3Ac	HIV
cg00267207	GUCY2C	-0.153846	0.633091	H3Ac	HIV
cg24989962	PTGDR	0.125874	0.696683	H3Ac	HIV
cg27500148	RPL23	-0.104895	0.745609	H3Ac	HIV
cg19443786	NOS2	0.0839161	0.795415	H3Ac	HIV
cg09885502	GNAS	0.0769231	0.812183	H3Ac	HIV
cg15226348	ADCY2	0.048951	0.879919	H3Ac	HIV
cg19311470	RPL9_LIAS	0.041958	0.896986	H3Ac	HIV
cg24089118	PTGDR	0.027972	0.931234	H3Ac	HIV
cg04814784	VHL	-0.020979	0.948402	H3Ac	HIV
cg19242688	GNG8	-0.013986	0.96559	H3Ac	HIV
cg19693031	TXNIP	0	1	H3Ac	HIV
cg19693031	TXNIP	0.517483	0.0848688	Magnitude_HIVconsv	HIV
cg24337683	CHMP2B	-0.51049	0.0899137	Magnitude_HIVconsv	HIV
cg24004745	IL1RAP	-0.468531	0.124455	Magnitude_HIVconsv	HIV
cg24006662	TUBB2A	-0.41958	0.174519	Magnitude_HIVconsv	HIV
cg05265849	IL6	0.41958	0.174519	Magnitude_HIVconsv	HIV
cg12075498	JAK1	0.405594	0.190836	Magnitude_HIVconsv	HIV
cg19311470	RPL9_LIAS	-0.405594	0.190836	Magnitude_HIVconsv	HIV
cg25835669	TUBA8	-0.398601	0.199335	Magnitude_HIVconsv	HIV
cg19242688	GNG8	0.398601	0.199335	Magnitude_HIVconsv	HIV
cg19443786	NOS2	-0.321678	0.30791	Magnitude_HIVconsv	HIV
cg15226348	ADCY2	-0.300699	0.34226	Magnitude_HIVconsv	HIV
cg04814784	VHL	0.293706	0.354148	Magnitude_HIVconsv	HIV
cg23215256	PRKAR1B	0.27972	0.378569	Magnitude_HIVconsv	HIV
cg23815646	ADCY8	0.265734	0.403833	Magnitude_HIVconsv	HIV
cg25849281	ENO1	-0.237762	0.456801	Magnitude_HIVconsv	HIV
cg07156249	PSMB9_TAP1	-0.230769	0.470532	Magnitude_HIVconsv	HIV
cg14048834	RPL13AP5_RPL13A	0.216783	0.498556	Magnitude_HIVconsv	HIV
cg27500148	RPL23	-0.174825	0.586824	Magnitude_HIVconsv	HIV
cg10890644	TUBAL3	-0.174825	0.586824	Magnitude_HIVconsv	HIV
cg09513758	AHCYL1	-0.146853	0.648796	Magnitude_HIVconsv	HIV
cg09885502	GNAS	-0.146853	0.648796	Magnitude_HIVconsv	HIV
cg16853860	PSMB9_TAP1	-0.118881	0.712884	Magnitude_HIVconsv	HIV
cg25271770	VPS4B	-0.111888	0.729195	Magnitude_HIVconsv	HIV
cg24089118	PTGDR	0.104895	0.745609	Magnitude_HIVconsv	HIV
cg05984533	ACTG1	0.0839161	0.795415	Magnitude_HIVconsv	HIV
cg24989962	PTGDR	-0.0769231	0.812183	Magnitude_HIVconsv	HIV
cg00267207	GUCY2C	0.0559441	0.862898	Magnitude_HIVconsv	HIV
cg15416179	MAP2K3	-0.027972	0.931234	Magnitude_HIVconsv	HIV
cg06972019	ENO1	-0.027972	0.931234	Magnitude_HIVconsv	HIV
cg06791592	PSMB9	-0.013986	0.96559	Magnitude_HIVconsv	HIV
cg15226348	ADCY2	-0.486742	0.108546	Breadth_HIVconsv	HIV
cg14048834	RPL13AP5_RPL13A	0.443153	0.149058	Breadth_HIVconsv	HIV
cg19311470	RPL9_LIAS	-0.337813	0.282855	Breadth_HIVconsv	HIV
cg04814784	VHL	0.301489	0.34093	Breadth_HIVconsv	HIV
cg24089118	PTGDR	0.247003	0.438951	Breadth_HIVconsv	HIV
cg05984533	ACTG1	0.232474	0.467167	Breadth_HIVconsv	HIV
cg24337683	CHMP2B	-0.203415	0.526019	Breadth_HIVconsv	HIV
cg19242688	GNG8	0.185253	0.564332	Breadth_HIVconsv	HIV
cg19693031	TXNIP	0.185253	0.564332	Breadth_HIVconsv	HIV
cg06791592	PSMB9	0.18162	0.572127	Breadth_HIVconsv	HIV
cg25849281	ENO1	0.177988	0.579965	Breadth_HIVconsv	HIV
cg25271770	VPS4B	0.156193	0.62785	Breadth_HIVconsv	HIV
cg23815646	ADCY8	-0.141664	0.660536	Breadth_HIVconsv	HIV
cg15416179	MAP2K3	0.130767	0.685417	Breadth_HIVconsv	HIV
cg25835669	TUBA8	-0.127134	0.693776	Breadth_HIVconsv	HIV
cg16853860	PSMB9_TAP1	0.116237	0.719039	Breadth_HIVconsv	HIV
cg09885502	GNAS	0.112604	0.727519	Breadth_HIVconsv	HIV
cg10890644	TUBAL3	-0.112604	0.727519	Breadth_HIVconsv	HIV
cg24006662	TUBB2A	0.0908101	0.778961	Breadth_HIVconsv	HIV
cg24004745	IL1RAP	0.0908101	0.778961	Breadth_HIVconsv	HIV
cg00267207	GUCY2C	0.0726481	0.82247	Breadth_HIVconsv	HIV
cg06972019	ENO1	-0.054486	0.866443	Breadth_HIVconsv	HIV
cg12075498	JAK1	0.0435888	0.893002	Breadth_HIVconsv	HIV
cg23215256	PRKAR1B	0.0399564	0.901879	Breadth_HIVconsv	HIV
cg19443786	NOS2	0.0399564	0.901879	Breadth_HIVconsv	HIV
cg09513758	AHCYL1	-0.036324	0.910766	Breadth_HIVconsv	HIV
cg07156249	PSMB9_TAP1	-0.0326916	0.919662	Breadth_HIVconsv	HIV
cg24989962	PTGDR	-0.0290592	0.928568	Breadth_HIVconsv	HIV
cg05265849	IL6	-0.0217944	0.946399	Breadth_HIVconsv	HIV
cg27500148	RPL23	-0.0108972	0.973187	Breadth_HIVconsv	HIV
cg19693031	TXNIP	0.629371	0.0283197	Magnitude_HIVtotal	HIV
cg12075498	JAK1	0.587413	0.0446093	Magnitude_HIVtotal	HIV
cg24004745	IL1RAP	-0.559441	0.0585895	Magnitude_HIVtotal	HIV
cg24006662	TUBB2A	-0.538462	0.0708943	Magnitude_HIVtotal	HIV
cg05265849	IL6	0.524476	0.0800194	Magnitude_HIVtotal	HIV
cg24337683	CHMP2B	-0.468531	0.124455	Magnitude_HIVtotal	HIV
cg19443786	NOS2	-0.433566	0.159106	Magnitude_HIVtotal	HIV
cg25835669	TUBA8	-0.426573	0.1667	Magnitude_HIVtotal	HIV
cg04814784	VHL	0.426573	0.1667	Magnitude_HIVtotal	HIV
cg07156249	PSMB9_TAP1	-0.391608	0.208063	Magnitude_HIVtotal	HIV
cg23815646	ADCY8	0.377622	0.226206	Magnitude_HIVtotal	HIV
cg25849281	ENO1	-0.34965	0.265239	Magnitude_HIVtotal	HIV
cg19311470	RPL9_LIAS	-0.335664	0.286123	Magnitude_HIVtotal	HIV
cg23215256	PRKAR1B	0.293706	0.354148	Magnitude_HIVtotal	HIV
cg25271770	VPS4B	-0.272727	0.391097	Magnitude_HIVtotal	HIV
cg19242688	GNG8	0.265734	0.403833	Magnitude_HIVtotal	HIV
cg15416179	MAP2K3	-0.258741	0.416775	Magnitude_HIVtotal	HIV
cg24089118	PTGDR	0.244755	0.443262	Magnitude_HIVtotal	HIV
cg09885502	GNAS	-0.244755	0.443262	Magnitude_HIVtotal	HIV
cg16853860	PSMB9_TAP1	-0.230769	0.470532	Magnitude_HIVtotal	HIV
cg14048834	RPL13AP5_RPL13A	0.202797	0.527302	Magnitude_HIVtotal	HIV
cg06972019	ENO1	-0.132867	0.680598	Magnitude_HIVtotal	HIV
cg15226348	ADCY2	-0.125874	0.696683	Magnitude_HIVtotal	HIV
cg06791592	PSMB9	-0.111888	0.729195	Magnitude_HIVtotal	HIV
cg27500148	RPL23	-0.0909091	0.778725	Magnitude_HIVtotal	HIV
cg09513758	AHCYL1	-0.0769231	0.812183	Magnitude_HIVtotal	HIV
cg05984533	ACTG1	-0.0699301	0.829024	Magnitude_HIVtotal	HIV
cg24989962	PTGDR	0.027972	0.931234	Magnitude_HIVtotal	HIV
cg10890644	TUBAL3	0.027972	0.931234	Magnitude_HIVtotal	HIV
cg00267207	GUCY2C	-0.013986	0.96559	Magnitude_HIVtotal	HIV
cg14048834	RPL13AP5_RPL13A	0.60074	0.038858	Breadth_HIVtotal	HIV
cg19693031	TXNIP	0.395782	0.202827	Breadth_HIVtotal	HIV
cg24089118	PTGDR	0.378113	0.225554	Breadth_HIVtotal	HIV
cg25835669	TUBA8	-0.342775	0.275391	Breadth_HIVtotal	HIV
cg04814784	VHL	0.332174	0.291476	Breadth_HIVtotal	HIV
cg24337683	CHMP2B	-0.32864	0.296952	Breadth_HIVtotal	HIV
cg19443786	NOS2	-0.307438	0.33101	Breadth_HIVtotal	HIV
cg12075498	JAK1	0.289769	0.360936	Breadth_HIVtotal	HIV
cg23215256	PRKAR1B	0.279168	0.379551	Breadth_HIVtotal	HIV
cg05265849	IL6	0.275634	0.385864	Breadth_HIVtotal	HIV
cg24006662	TUBB2A	-0.254431	0.424852	Breadth_HIVtotal	HIV
cg19311470	RPL9_LIAS	-0.236762	0.458752	Breadth_HIVtotal	HIV
cg07156249	PSMB9_TAP1	-0.233229	0.465681	Breadth_HIVtotal	HIV
cg00267207	GUCY2C	0.222627	0.486756	Breadth_HIVtotal	HIV
cg09513758	AHCYL1	0.219094	0.493876	Breadth_HIVtotal	HIV
cg24004745	IL1RAP	-0.204959	0.522814	Breadth_HIVtotal	HIV
cg06972019	ENO1	-0.201425	0.530161	Breadth_HIVtotal	HIV
cg24989962	PTGDR	0.162553	0.613729	Breadth_HIVtotal	HIV
cg19242688	GNG8	0.137817	0.669285	Breadth_HIVtotal	HIV
cg15416179	MAP2K3	-0.120148	0.709941	Breadth_HIVtotal	HIV
cg16853860	PSMB9_TAP1	-0.116614	0.71816	Breadth_HIVtotal	HIV
cg09885502	GNAS	-0.102479	0.751303	Breadth_HIVtotal	HIV
cg10890644	TUBAL3	0.0883442	0.784837	Breadth_HIVtotal	HIV
cg05984533	ACTG1	-0.0812767	0.801735	Breadth_HIVtotal	HIV
cg25271770	VPS4B	-0.0706753	0.827226	Breadth_HIVtotal	HIV
cg23815646	ADCY8	0.0706753	0.827226	Breadth_HIVtotal	HIV
cg25849281	ENO1	-0.0671416	0.835758	Breadth_HIVtotal	HIV
cg27500148	RPL23	0.060074	0.852871	Breadth_HIVtotal	HIV
cg06791592	PSMB9	0.0212026	0.947853	Breadth_HIVtotal	HIV
cg15226348	ADCY2	-0.0141351	0.965224	Breadth_HIVtotal	HIV
cg05265849	IL6	0.570929	0.0525236	VL_MAP	HIV
cg19311470	RPL9_LIAS	-0.542908	0.0681501	VL_MAP	HIV
cg06791592	PSMB9	-0.46585	0.126919	VL_MAP	HIV
cg09513758	AHCYL1	0.458845	0.133507	VL_MAP	HIV
cg19693031	TXNIP	0.434326	0.158294	VL_MAP	HIV
cg16853860	PSMB9_TAP1	-0.423819	0.169753	VL_MAP	HIV
cg14048834	RPL13AP5_RPL13A	0.406305	0.189985	VL_MAP	HIV
cg06972019	ENO1	-0.3993	0.198476	VL_MAP	HIV
cg24337683	CHMP2B	-0.395797	0.202808	VL_MAP	HIV
cg25849281	ENO1	-0.346761	0.269479	VL_MAP	HIV
cg07156249	PSMB9_TAP1	-0.33275	0.290588	VL_MAP	HIV
cg24006662	TUBB2A	-0.301226	0.341372	VL_MAP	HIV
cg19443786	NOS2	-0.269703	0.39658	VL_MAP	HIV
cg00267207	GUCY2C	0.259195	0.415929	VL_MAP	HIV
cg15226348	ADCY2	0.248687	0.435736	VL_MAP	HIV
cg24004745	IL1RAP	-0.238179	0.455989	VL_MAP	HIV
cg19242688	GNG8	0.227671	0.476676	VL_MAP	HIV
cg05984533	ACTG1	-0.220666	0.490702	VL_MAP	HIV
cg23815646	ADCY8	0.203153	0.526563	VL_MAP	HIV
cg10890644	TUBAL3	0.19965	0.533867	VL_MAP	HIV
cg27500148	RPL23	0.175132	0.586158	VL_MAP	HIV
cg25835669	TUBA8	-0.164624	0.609158	VL_MAP	HIV
cg15416179	MAP2K3	-0.164624	0.609158	VL_MAP	HIV
cg12075498	JAK1	0.147111	0.648215	VL_MAP	HIV
cg23215256	PRKAR1B	0.112084	0.728736	VL_MAP	HIV
cg25271770	VPS4B	0.108582	0.736944	VL_MAP	HIV
cg24989962	PTGDR	0.0875658	0.786694	VL_MAP	HIV
cg09885502	GNAS	0.0700526	0.828728	VL_MAP	HIV
cg04814784	VHL	0.0525395	0.871178	VL_MAP	HIV
cg24089118	PTGDR	0.0140105	0.96553	VL_MAP	HIV
cg09513758	AHCYL1	-0.845091	0.000538366	time_MAP	HIV
cg24989962	PTGDR	-0.823964	0.000982639	time_MAP	HIV
cg05984533	ACTG1	0.711285	0.00949192	time_MAP	HIV
cg14048834	RPL13AP5_RPL13A	-0.6972	0.0117306	time_MAP	HIV
cg16853860	PSMB9_TAP1	0.633819	0.0268907	time_MAP	HIV
cg23215256	PRKAR1B	-0.626776	0.0291781	time_MAP	HIV
cg25835669	TUBA8	0.626776	0.0291781	time_MAP	HIV
cg24089118	PTGDR	-0.626776	0.0291781	time_MAP	HIV
cg10890644	TUBAL3	-0.619734	0.0316024	time_MAP	HIV
cg19693031	TXNIP	-0.598606	0.0397413	time_MAP	HIV
cg09885502	GNAS	0.584522	0.045932	time_MAP	HIV
cg15416179	MAP2K3	0.577479	0.0492696	time_MAP	HIV
cg25849281	ENO1	0.563394	0.0564496	time_MAP	HIV
cg19443786	NOS2	0.556352	0.0603	time_MAP	HIV
cg00267207	GUCY2C	-0.542267	0.0685411	time_MAP	HIV
cg24006662	TUBB2A	0.535225	0.0729392	time_MAP	HIV
cg05265849	IL6	-0.52114	0.0823085	time_MAP	HIV
cg06791592	PSMB9	0.500012	0.097845	time_MAP	HIV
cg06972019	ENO1	0.485928	0.109227	time_MAP	HIV
cg24337683	CHMP2B	0.478885	0.115234	time_MAP	HIV
cg15226348	ADCY2	-0.471843	0.121455	time_MAP	HIV
cg07156249	PSMB9_TAP1	0.4648	0.127893	time_MAP	HIV
cg19242688	GNG8	-0.408461	0.187418	time_MAP	HIV
cg12075498	JAK1	-0.401418	0.195884	time_MAP	HIV
cg24004745	IL1RAP	0.380291	0.222673	time_MAP	HIV
cg19311470	RPL9_LIAS	0.380291	0.222673	time_MAP	HIV
cg27500148	RPL23	-0.352121	0.261643	time_MAP	HIV
cg23815646	ADCY8	-0.309867	0.327005	time_MAP	HIV
cg04814784	VHL	0.176061	0.584141	time_MAP	HIV
cg25271770	VPS4B	-0.0774667	0.810876	time_MAP	HIV
cg23815646	ADCY8	-0.711034	0.00952876	Time_on_cART_BCN02	HIV
cg19242688	GNG8	-0.616463	0.032776	Time_on_cART_BCN02	HIV
cg24337683	CHMP2B	0.500876	0.0971738	Time_on_cART_BCN02	HIV
cg05984533	ACTG1	0.483363	0.11139	Time_on_cART_BCN02	HIV
cg19443786	NOS2	0.45184	0.140313	Time_on_cART_BCN02	HIV
cg19693031	TXNIP	-0.409808	0.185824	Time_on_cART_BCN02	HIV
cg09885502	GNAS	0.374782	0.230003	Time_on_cART_BCN02	HIV
cg23215256	PRKAR1B	-0.353766	0.259267	Time_on_cART_BCN02	HIV
cg25835669	TUBA8	0.346761	0.269479	Time_on_cART_BCN02	HIV
cg12075498	JAK1	-0.336253	0.285226	Time_on_cART_BCN02	HIV
cg05265849	IL6	-0.31874	0.312602	Time_on_cART_BCN02	HIV
cg04814784	VHL	0.31874	0.312602	Time_on_cART_BCN02	HIV
cg24006662	TUBB2A	0.308232	0.329698	Time_on_cART_BCN02	HIV
cg00267207	GUCY2C	-0.290718	0.359293	Time_on_cART_BCN02	HIV
cg25849281	ENO1	0.287216	0.365374	Time_on_cART_BCN02	HIV
cg19311470	RPL9_LIAS	0.287216	0.365374	Time_on_cART_BCN02	HIV
cg24004745	IL1RAP	0.276708	0.38394	Time_on_cART_BCN02	HIV
cg16853860	PSMB9_TAP1	0.248687	0.435736	Time_on_cART_BCN02	HIV
cg27500148	RPL23	-0.234676	0.462837	Time_on_cART_BCN02	HIV
cg15226348	ADCY2	-0.217163	0.497785	Time_on_cART_BCN02	HIV
cg25271770	VPS4B	0.217163	0.497785	Time_on_cART_BCN02	HIV
cg07156249	PSMB9_TAP1	0.210158	0.512085	Time_on_cART_BCN02	HIV
cg24089118	PTGDR	-0.196147	0.541214	Time_on_cART_BCN02	HIV
cg09513758	AHCYL1	0.182137	0.571016	Time_on_cART_BCN02	HIV
cg15416179	MAP2K3	0.168126	0.601454	Time_on_cART_BCN02	HIV
cg24989962	PTGDR	-0.150613	0.640335	Time_on_cART_BCN02	HIV
cg06791592	PSMB9	0.0910684	0.778346	Time_on_cART_BCN02	HIV
cg06972019	ENO1	0.0805605	0.803451	Time_on_cART_BCN02	HIV
cg14048834	RPL13AP5_RPL13A	-0.06655	0.837188	Time_on_cART_BCN02	HIV
cg10890644	TUBAL3	-0.0630474	0.845664	Time_on_cART_BCN02	HIV
cg15226348	ADCY2	0.734266	0.00654349	VL_cART_initiation	HIV
cg04814784	VHL	-0.699301	0.0113742	VL_cART_initiation	HIV
cg00267207	GUCY2C	0.608392	0.035806	VL_cART_initiation	HIV
cg27500148	RPL23	0.531469	0.0753623	VL_cART_initiation	HIV
cg09513758	AHCYL1	0.482517	0.112109	VL_cART_initiation	HIV
cg25271770	VPS4B	0.356643	0.255138	VL_cART_initiation	HIV
cg05984533	ACTG1	-0.314685	0.319139	VL_cART_initiation	HIV
cg19443786	NOS2	-0.300699	0.34226	VL_cART_initiation	HIV
cg24989962	PTGDR	0.265734	0.403833	VL_cART_initiation	HIV
cg15416179	MAP2K3	-0.244755	0.443262	VL_cART_initiation	HIV
cg24004745	IL1RAP	-0.230769	0.470532	VL_cART_initiation	HIV
cg23215256	PRKAR1B	0.223776	0.484452	VL_cART_initiation	HIV
cg10890644	TUBAL3	0.202797	0.527302	VL_cART_initiation	HIV
cg05265849	IL6	0.195804	0.541936	VL_cART_initiation	HIV
cg06791592	PSMB9	-0.174825	0.586824	VL_cART_initiation	HIV
cg25835669	TUBA8	-0.167832	0.602099	VL_cART_initiation	HIV
cg06972019	ENO1	-0.160839	0.617523	VL_cART_initiation	HIV
cg24006662	TUBB2A	-0.132867	0.680598	VL_cART_initiation	HIV
cg24089118	PTGDR	-0.132867	0.680598	VL_cART_initiation	HIV
cg19311470	RPL9_LIAS	0.132867	0.680598	VL_cART_initiation	HIV
cg24337683	CHMP2B	-0.111888	0.729195	VL_cART_initiation	HIV
cg19693031	TXNIP	0.0979021	0.762122	VL_cART_initiation	HIV
cg07156249	PSMB9_TAP1	0.0909091	0.778725	VL_cART_initiation	HIV
cg14048834	RPL13AP5_RPL13A	0.0839161	0.795415	VL_cART_initiation	HIV
cg16853860	PSMB9_TAP1	-0.0839161	0.795415	VL_cART_initiation	HIV
cg19242688	GNG8	0.0769231	0.812183	VL_cART_initiation	HIV
cg23815646	ADCY8	-0.0769231	0.812183	VL_cART_initiation	HIV
cg25849281	ENO1	-0.0629371	0.845931	VL_cART_initiation	HIV
cg09885502	GNAS	-0.048951	0.879919	VL_cART_initiation	HIV
cg12075498	JAK1	0.027972	0.931234	VL_cART_initiation	HIV
cg15416179	MAP2K3	0.636364	0.0260969	HIV_tocART	HIV
cg15226348	ADCY2	-0.559441	0.0585895	HIV_tocART	HIV
cg10890644	TUBAL3	-0.51049	0.0899137	HIV_tocART	HIV
cg04814784	VHL	0.503497	0.0951574	HIV_tocART	HIV
cg19443786	NOS2	0.41958	0.174519	HIV_tocART	HIV
cg05984533	ACTG1	0.34965	0.265239	HIV_tocART	HIV
cg27500148	RPL23	-0.335664	0.286123	HIV_tocART	HIV
cg00267207	GUCY2C	-0.272727	0.391097	HIV_tocART	HIV
cg05265849	IL6	-0.265734	0.403833	HIV_tocART	HIV
cg14048834	RPL13AP5_RPL13A	0.265734	0.403833	HIV_tocART	HIV
cg24989962	PTGDR	-0.251748	0.429919	HIV_tocART	HIV
cg19311470	RPL9_LIAS	-0.230769	0.470532	HIV_tocART	HIV
cg23215256	PRKAR1B	-0.20979	0.512841	HIV_tocART	HIV
cg09885502	GNAS	0.20979	0.512841	HIV_tocART	HIV
cg19693031	TXNIP	-0.202797	0.527302	HIV_tocART	HIV
cg24337683	CHMP2B	-0.188811	0.556737	HIV_tocART	HIV
cg09513758	AHCYL1	-0.167832	0.602099	HIV_tocART	HIV
cg06791592	PSMB9	0.160839	0.617523	HIV_tocART	HIV
cg24004745	IL1RAP	0.132867	0.680598	HIV_tocART	HIV
cg25835669	TUBA8	0.104895	0.745609	HIV_tocART	HIV
cg16853860	PSMB9_TAP1	0.0839161	0.795415	HIV_tocART	HIV
cg06972019	ENO1	0.0629371	0.845931	HIV_tocART	HIV
cg24006662	TUBB2A	-0.0559441	0.862898	HIV_tocART	HIV
cg07156249	PSMB9_TAP1	-0.0559441	0.862898	HIV_tocART	HIV
cg23815646	ADCY8	-0.048951	0.879919	HIV_tocART	HIV
cg25271770	VPS4B	-0.041958	0.896986	HIV_tocART	HIV
cg19242688	GNG8	0.027972	0.931234	HIV_tocART	HIV
cg25849281	ENO1	0.020979	0.948402	HIV_tocART	HIV
cg24089118	PTGDR	-0.020979	0.948402	HIV_tocART	HIV
cg12075498	JAK1	0.013986	0.96559	HIV_tocART	HIV
cg15416179	MAP2K3	0.669003	0.0173586	UD_MAP	HIV
cg05265849	IL6	-0.588442	0.0441448	UD_MAP	HIV
cg19443786	NOS2	0.58494	0.0457391	UD_MAP	HIV
cg05984533	ACTG1	0.493871	0.102705	UD_MAP	HIV
cg25849281	ENO1	0.46585	0.126919	UD_MAP	HIV
cg24004745	IL1RAP	0.46585	0.126919	UD_MAP	HIV
cg19693031	TXNIP	-0.46585	0.126919	UD_MAP	HIV
cg15226348	ADCY2	-0.45184	0.140313	UD_MAP	HIV
cg10890644	TUBAL3	-0.45184	0.140313	UD_MAP	HIV
cg09885502	GNAS	0.448337	0.143798	UD_MAP	HIV
cg16853860	PSMB9_TAP1	0.427321	0.165877	UD_MAP	HIV
cg23815646	ADCY8	-0.427321	0.165877	UD_MAP	HIV
cg25835669	TUBA8	0.416813	0.177675	UD_MAP	HIV
cg23215256	PRKAR1B	-0.406305	0.189985	UD_MAP	HIV
cg24006662	TUBB2A	0.388792	0.211643	UD_MAP	HIV
cg24989962	PTGDR	-0.388792	0.211643	UD_MAP	HIV
cg12075498	JAK1	-0.350263	0.264344	UD_MAP	HIV
cg07156249	PSMB9_TAP1	0.336253	0.285226	UD_MAP	HIV
cg06791592	PSMB9	0.290718	0.359293	UD_MAP	HIV
cg25271770	VPS4B	0.283713	0.37151	UD_MAP	HIV
cg24089118	PTGDR	-0.280211	0.377698	UD_MAP	HIV
cg06972019	ENO1	0.241682	0.449189	UD_MAP	HIV
cg19242688	GNG8	-0.206655	0.519302	UD_MAP	HIV
cg19311470	RPL9_LIAS	-0.189142	0.556033	UD_MAP	HIV
cg09513758	AHCYL1	-0.171629	0.593787	UD_MAP	HIV
cg04814784	VHL	0.164624	0.609158	UD_MAP	HIV
cg24337683	CHMP2B	0.161121	0.616899	UD_MAP	HIV
cg00267207	GUCY2C	-0.115587	0.720555	UD_MAP	HIV
cg14048834	RPL13AP5_RPL13A	0.112084	0.728736	UD_MAP	HIV
cg27500148	RPL23	-0.0245184	0.93971	UD_MAP	HIV
cg24895834	PRKCQ	-0.612961	0.0340673	Proviral	Immune
cg02585483	KIF2A	-0.549913	0.0639767	Proviral	Immune
cg10982913	HLA-DQB1	-0.546411	0.0660406	Proviral	Immune
cg13921204	SEC61A2	-0.5324	0.0747563	Proviral	Immune
cg03216697	HLA-C	-0.497374	0.0999139	Proviral	Immune
cg27107292	HLA-DRB1	-0.437829	0.154586	Proviral	Immune
cg24470466	HLA-DQA1	-0.416813	0.177675	Proviral	Immune
cg24004745	IL1RAP	-0.38529	0.216147	Proviral	Immune
cg24006662	TUBB2A	-0.367776	0.239528	Proviral	Immune
cg10409680	HLA-C	-0.346761	0.269479	Proviral	Immune
cg12075498	JAK1	0.329247	0.296007	Proviral	Immune
cg07325233	IL10RB	-0.315237	0.318245	Proviral	Immune
cg25835669	TUBA8	-0.311734	0.323944	Proviral	Immune
cg00598125	HLA-DRB1	0.308232	0.329698	Proviral	Immune
cg07173283	HLA-DOA	0.304729	0.335508	Proviral	Immune
cg19443786	NOS2	-0.290718	0.359293	Proviral	Immune
cg19518265	IRAK2	0.287216	0.365374	Proviral	Immune
cg06791592	PSMB9	-0.262697	0.409428	Proviral	Immune
cg01055691	GAP43	-0.259195	0.415929	Proviral	Immune
cg02464073	ITGB2	-0.259195	0.415929	Proviral	Immune
cg05265849	IL6	0.245184	0.442438	Proviral	Immune
cg11201654	HLA-F	-0.234676	0.462837	Proviral	Immune
cg24147543	HLA-DRB1	-0.234676	0.462837	Proviral	Immune
cg22424444	LOC255512_TOLLIP	-0.227671	0.476676	Proviral	Immune
cg09900440	HLA-DPA1	0.213661	0.504913	Proviral	Immune
cg26063719	VIM	-0.206655	0.519302	Proviral	Immune
cg01815645	HLA-DRB1	0.206655	0.519302	Proviral	Immune
cg14302130	HLA-DPA1	0.206655	0.519302	Proviral	Immune
cg13019553	HLA-B	-0.19965	0.533867	Proviral	Immune
cg01517384	HLA-B	-0.192645	0.548603	Proviral	Immune
cg05984533	ACTG1	-0.18564	0.563504	Proviral	Immune
cg16431720	HLA-DQA1	0.178634	0.578567	Proviral	Immune
cg13661648	HLA-DPA1	0.150613	0.640335	Proviral	Immune
cg25283336	HLA-DPA1	-0.140105	0.664076	Proviral	Immune
cg16853860	PSMB9_TAP1	-0.136603	0.672054	Proviral	Immune
cg22731440	HLA-B	-0.129597	0.688104	Proviral	Immune
cg02788013	INPP5D	-0.112084	0.728736	Proviral	Immune
cg07156249	PSMB9_TAP1	-0.0980737	0.761715	Proviral	Immune
cg22037249	HLA-DPA1	0.0945711	0.77002	Proviral	Immune
cg23331433	HLA-DPA1	0.0875658	0.786694	Proviral	Immune
cg11621667	RALA	-0.0735553	0.820285	Proviral	Immune
cg15416179	MAP2K3	-0.0525395	0.871178	Proviral	Immune
cg11992783	MYH14	0.0455342	0.888252	Proviral	Immune
cg14106680	MYH14	-0.038529	0.90537	Proviral	Immune
cg17984783	SDCBP	0.0350263	0.913943	Proviral	Immune
cg12858166	HLA-DPA1	-0.0315237	0.922525	Proviral	Immune
cg08812897	RPS6KA3	0.0175132	0.956919	Proviral	Immune
cg10890644	TUBAL3	0	1	Proviral	Immune
cg08812897	RPS6KA3	0.86515	0.000278812	Ultrasensitive_VL	Immune
cg16431720	HLA-DQA1	-0.619966	0.0315202	Ultrasensitive_VL	Immune
cg15416179	MAP2K3	-0.616463	0.032776	Ultrasensitive_VL	Immune
cg09900440	HLA-DPA1	0.609458	0.0353946	Ultrasensitive_VL	Immune
cg17984783	SDCBP	-0.588442	0.0441448	Ultrasensitive_VL	Immune
cg10409680	HLA-C	-0.588442	0.0441448	Ultrasensitive_VL	Immune
cg01815645	HLA-DRB1	0.563924	0.0561672	Ultrasensitive_VL	Immune
cg11992783	MYH14	0.504379	0.0944845	Ultrasensitive_VL	Immune
cg24470466	HLA-DQA1	-0.497374	0.0999139	Ultrasensitive_VL	Immune
cg14302130	HLA-DPA1	0.490369	0.105548	Ultrasensitive_VL	Immune
cg13019553	HLA-B	-0.479861	0.114389	Ultrasensitive_VL	Immune
cg22037249	HLA-DPA1	0.479861	0.114389	Ultrasensitive_VL	Immune
cg27107292	HLA-DRB1	0.479861	0.114389	Ultrasensitive_VL	Immune
cg07325233	IL10RB	-0.476358	0.117442	Ultrasensitive_VL	Immune
cg26063719	VIM	-0.469353	0.123706	Ultrasensitive_VL	Immune
cg01517384	HLA-B	-0.462347	0.130186	Ultrasensitive_VL	Immune
cg05984533	ACTG1	-0.455342	0.136882	Ultrasensitive_VL	Immune
cg11621667	RALA	-0.45184	0.140313	Ultrasensitive_VL	Immune
cg22731440	HLA-B	-0.448337	0.143798	Ultrasensitive_VL	Immune
cg13661648	HLA-DPA1	0.448337	0.143798	Ultrasensitive_VL	Immune
cg12858166	HLA-DPA1	0.427321	0.165877	Ultrasensitive_VL	Immune
cg10890644	TUBAL3	0.416813	0.177675	Ultrasensitive_VL	Immune
cg19443786	NOS2	-0.402803	0.194202	Ultrasensitive_VL	Immune
cg12075498	JAK1	0.3993	0.198476	Ultrasensitive_VL	Immune
cg24147543	HLA-DRB1	-0.395797	0.202808	Ultrasensitive_VL	Immune
cg24895834	PRKCQ	-0.38529	0.216147	Ultrasensitive_VL	Immune
cg25835669	TUBA8	-0.374782	0.230003	Ultrasensitive_VL	Immune
cg14106680	MYH14	0.360771	0.249283	Ultrasensitive_VL	Immune
cg25283336	HLA-DPA1	0.357268	0.254246	Ultrasensitive_VL	Immune
cg24004745	IL1RAP	-0.353766	0.259267	Ultrasensitive_VL	Immune
cg00598125	HLA-DRB1	-0.301226	0.341372	Ultrasensitive_VL	Immune
cg07173283	HLA-DOA	0.294221	0.353265	Ultrasensitive_VL	Immune
cg16853860	PSMB9_TAP1	-0.287216	0.365374	Ultrasensitive_VL	Immune
cg23331433	HLA-DPA1	0.280211	0.377698	Ultrasensitive_VL	Immune
cg24006662	TUBB2A	-0.276708	0.38394	Ultrasensitive_VL	Immune
cg06791592	PSMB9	-0.259195	0.415929	Ultrasensitive_VL	Immune
cg07156249	PSMB9_TAP1	-0.241682	0.449189	Ultrasensitive_VL	Immune
cg22424444	LOC255512_TOLLIP	-0.238179	0.455989	Ultrasensitive_VL	Immune
cg03216697	HLA-C	-0.234676	0.462837	Ultrasensitive_VL	Immune
cg05265849	IL6	0.210158	0.512085	Ultrasensitive_VL	Immune
cg02788013	INPP5D	-0.203153	0.526563	Ultrasensitive_VL	Immune
cg10982913	HLA-DQB1	-0.175132	0.586158	Ultrasensitive_VL	Immune
cg01055691	GAP43	-0.101576	0.753434	Ultrasensitive_VL	Immune
cg02464073	ITGB2	0.0980737	0.761715	Ultrasensitive_VL	Immune
cg11201654	HLA-F	-0.0630474	0.845664	Ultrasensitive_VL	Immune
cg13921204	SEC61A2	0.0455342	0.888252	Ultrasensitive_VL	Immune
cg02585483	KIF2A	-0.038529	0.90537	Ultrasensitive_VL	Immune
cg19518265	IRAK2	-0.0175132	0.956919	Ultrasensitive_VL	Immune
cg02585483	KIF2A	-0.767076	0.00359618	CA_RNA	Immune
cg24006662	TUBB2A	-0.672505	0.0165693	CA_RNA	Immune
cg24004745	IL1RAP	-0.630474	0.0279603	CA_RNA	Immune
cg05265849	IL6	0.630474	0.0279603	CA_RNA	Immune
cg24895834	PRKCQ	-0.619966	0.0315202	CA_RNA	Immune
cg12075498	JAK1	0.605955	0.0367585	CA_RNA	Immune
cg13921204	SEC61A2	-0.58494	0.0457391	CA_RNA	Immune
cg07325233	IL10RB	-0.560421	0.0580535	CA_RNA	Immune
cg06791592	PSMB9	-0.556919	0.0599836	CA_RNA	Immune
cg25835669	TUBA8	-0.549913	0.0639767	CA_RNA	Immune
cg16853860	PSMB9_TAP1	-0.521892	0.0817882	CA_RNA	Immune
cg26063719	VIM	-0.514887	0.0867183	CA_RNA	Immune
cg07156249	PSMB9_TAP1	-0.500876	0.0971738	CA_RNA	Immune
cg19443786	NOS2	-0.490369	0.105548	CA_RNA	Immune
cg22424444	LOC255512_TOLLIP	-0.448337	0.143798	CA_RNA	Immune
cg07173283	HLA-DOA	0.444834	0.147339	CA_RNA	Immune
cg09900440	HLA-DPA1	0.437829	0.154586	CA_RNA	Immune
cg11621667	RALA	-0.430824	0.162058	CA_RNA	Immune
cg11201654	HLA-F	-0.423819	0.169753	CA_RNA	Immune
cg13019553	HLA-B	-0.409808	0.185824	CA_RNA	Immune
cg02788013	INPP5D	-0.406305	0.189985	CA_RNA	Immune
cg03216697	HLA-C	-0.402803	0.194202	CA_RNA	Immune
cg23331433	HLA-DPA1	0.38529	0.216147	CA_RNA	Immune
cg24147543	HLA-DRB1	-0.371279	0.234737	CA_RNA	Immune
cg01815645	HLA-DRB1	0.353766	0.259267	CA_RNA	Immune
cg10982913	HLA-DQB1	-0.350263	0.264344	CA_RNA	Immune
cg05984533	ACTG1	-0.336253	0.285226	CA_RNA	Immune
cg24470466	HLA-DQA1	-0.311734	0.323944	CA_RNA	Immune
cg13661648	HLA-DPA1	0.308232	0.329698	CA_RNA	Immune
cg22731440	HLA-B	-0.304729	0.335508	CA_RNA	Immune
cg02464073	ITGB2	-0.297724	0.347291	CA_RNA	Immune
cg19518265	IRAK2	0.283713	0.37151	CA_RNA	Immune
cg01517384	HLA-B	-0.276708	0.38394	CA_RNA	Immune
cg10409680	HLA-C	-0.276708	0.38394	CA_RNA	Immune
cg15416179	MAP2K3	-0.262697	0.409428	CA_RNA	Immune
cg22037249	HLA-DPA1	0.259195	0.415929	CA_RNA	Immune
cg14302130	HLA-DPA1	0.25219	0.429083	CA_RNA	Immune
cg11992783	MYH14	0.192645	0.548603	CA_RNA	Immune
cg01055691	GAP43	-0.192645	0.548603	CA_RNA	Immune
cg17984783	SDCBP	-0.178634	0.578567	CA_RNA	Immune
cg12858166	HLA-DPA1	0.161121	0.616899	CA_RNA	Immune
cg10890644	TUBAL3	0.1331	0.680064	CA_RNA	Immune
cg14106680	MYH14	0.122592	0.704273	CA_RNA	Immune
cg16431720	HLA-DQA1	-0.115587	0.720555	CA_RNA	Immune
cg00598125	HLA-DRB1	0.0805605	0.803451	CA_RNA	Immune
cg27107292	HLA-DRB1	-0.0700526	0.828728	CA_RNA	Immune
cg08812897	RPS6KA3	0.0210158	0.948312	CA_RNA	Immune
cg25283336	HLA-DPA1	-0.00350263	0.99138	CA_RNA	Immune
cg11201654	HLA-F	-0.573427	0.0512656	H3Ac	Immune
cg10890644	TUBAL3	0.48951	0.106252	H3Ac	Immune
cg27107292	HLA-DRB1	0.440559	0.151735	H3Ac	Immune
cg00598125	HLA-DRB1	-0.41958	0.174519	H3Ac	Immune
cg16431720	HLA-DQA1	-0.391608	0.208063	H3Ac	Immune
cg01055691	GAP43	0.391608	0.208063	H3Ac	Immune
cg16853860	PSMB9_TAP1	-0.370629	0.235621	H3Ac	Immune
cg15416179	MAP2K3	-0.328671	0.296904	H3Ac	Immune
cg05984533	ACTG1	-0.321678	0.30791	H3Ac	Immune
cg01517384	HLA-B	-0.314685	0.319139	H3Ac	Immune
cg06791592	PSMB9	-0.307692	0.330589	H3Ac	Immune
cg07325233	IL10RB	0.300699	0.34226	H3Ac	Immune
cg24004745	IL1RAP	0.265734	0.403833	H3Ac	Immune
cg23331433	HLA-DPA1	0.265734	0.403833	H3Ac	Immune
cg05265849	IL6	0.258741	0.416775	H3Ac	Immune
cg12075498	JAK1	-0.237762	0.456801	H3Ac	Immune
cg01815645	HLA-DRB1	0.237762	0.456801	H3Ac	Immune
cg02464073	ITGB2	-0.230769	0.470532	H3Ac	Immune
cg25835669	TUBA8	0.223776	0.484452	H3Ac	Immune
cg14106680	MYH14	0.20979	0.512841	H3Ac	Immune
cg07156249	PSMB9_TAP1	-0.20979	0.512841	H3Ac	Immune
cg02788013	INPP5D	-0.188811	0.556737	H3Ac	Immune
cg19518265	IRAK2	0.181818	0.571701	H3Ac	Immune
cg12858166	HLA-DPA1	0.174825	0.586824	H3Ac	Immune
cg03216697	HLA-C	0.174825	0.586824	H3Ac	Immune
cg24006662	TUBB2A	0.167832	0.602099	H3Ac	Immune
cg22731440	HLA-B	-0.160839	0.617523	H3Ac	Immune
cg10409680	HLA-C	0.160839	0.617523	H3Ac	Immune
cg13921204	SEC61A2	-0.153846	0.633091	H3Ac	Immune
cg24895834	PRKCQ	0.13986	0.664633	H3Ac	Immune
cg11992783	MYH14	0.13986	0.664633	H3Ac	Immune
cg10982913	HLA-DQB1	-0.13986	0.664633	H3Ac	Immune
cg02585483	KIF2A	0.104895	0.745609	H3Ac	Immune
cg22424444	LOC255512_TOLLIP	-0.104895	0.745609	H3Ac	Immune
cg11621667	RALA	0.0979021	0.762122	H3Ac	Immune
cg24147543	HLA-DRB1	-0.0979021	0.762122	H3Ac	Immune
cg26063719	VIM	0.0839161	0.795415	H3Ac	Immune
cg13019553	HLA-B	-0.0839161	0.795415	H3Ac	Immune
cg19443786	NOS2	0.0839161	0.795415	H3Ac	Immune
cg14302130	HLA-DPA1	-0.0559441	0.862898	H3Ac	Immune
cg24470466	HLA-DQA1	0.048951	0.879919	H3Ac	Immune
cg09900440	HLA-DPA1	-0.027972	0.931234	H3Ac	Immune
cg25283336	HLA-DPA1	-0.020979	0.948402	H3Ac	Immune
cg08812897	RPS6KA3	0.013986	0.96559	H3Ac	Immune
cg22037249	HLA-DPA1	0.013986	0.96559	H3Ac	Immune
cg07173283	HLA-DOA	0.00699301	0.982792	H3Ac	Immune
cg17984783	SDCBP	0.00699301	0.982792	H3Ac	Immune
cg13661648	HLA-DPA1	0	1	H3Ac	Immune
cg24004745	IL1RAP	-0.468531	0.124455	Magnitude_HIVconsv	Immune
cg02585483	KIF2A	-0.447552	0.144586	Magnitude_HIVconsv	Immune
cg02788013	INPP5D	-0.447552	0.144586	Magnitude_HIVconsv	Immune
cg24006662	TUBB2A	-0.41958	0.174519	Magnitude_HIVconsv	Immune
cg05265849	IL6	0.41958	0.174519	Magnitude_HIVconsv	Immune
cg07325233	IL10RB	-0.41958	0.174519	Magnitude_HIVconsv	Immune
cg13019553	HLA-B	-0.405594	0.190836	Magnitude_HIVconsv	Immune
cg11621667	RALA	-0.405594	0.190836	Magnitude_HIVconsv	Immune
cg12075498	JAK1	0.405594	0.190836	Magnitude_HIVconsv	Immune
cg25835669	TUBA8	-0.398601	0.199335	Magnitude_HIVconsv	Immune
cg26063719	VIM	-0.384615	0.21702	Magnitude_HIVconsv	Immune
cg01055691	GAP43	-0.370629	0.235621	Magnitude_HIVconsv	Immune
cg10982913	HLA-DQB1	0.342657	0.275567	Magnitude_HIVconsv	Immune
cg19443786	NOS2	-0.321678	0.30791	Magnitude_HIVconsv	Immune
cg22424444	LOC255512_TOLLIP	-0.314685	0.319139	Magnitude_HIVconsv	Immune
cg13921204	SEC61A2	-0.258741	0.416775	Magnitude_HIVconsv	Immune
cg01517384	HLA-B	0.258741	0.416775	Magnitude_HIVconsv	Immune
cg07173283	HLA-DOA	0.251748	0.429919	Magnitude_HIVconsv	Immune
cg07156249	PSMB9_TAP1	-0.230769	0.470532	Magnitude_HIVconsv	Immune
cg01815645	HLA-DRB1	-0.20979	0.512841	Magnitude_HIVconsv	Immune
cg24895834	PRKCQ	-0.188811	0.556737	Magnitude_HIVconsv	Immune
cg10890644	TUBAL3	-0.174825	0.586824	Magnitude_HIVconsv	Immune
cg10409680	HLA-C	0.167832	0.602099	Magnitude_HIVconsv	Immune
cg11201654	HLA-F	0.167832	0.602099	Magnitude_HIVconsv	Immune
cg24470466	HLA-DQA1	0.167832	0.602099	Magnitude_HIVconsv	Immune
cg25283336	HLA-DPA1	-0.160839	0.617523	Magnitude_HIVconsv	Immune
cg03216697	HLA-C	-0.146853	0.648796	Magnitude_HIVconsv	Immune
cg02464073	ITGB2	-0.13986	0.664633	Magnitude_HIVconsv	Immune
cg17984783	SDCBP	-0.132867	0.680598	Magnitude_HIVconsv	Immune
cg09900440	HLA-DPA1	0.125874	0.696683	Magnitude_HIVconsv	Immune
cg16853860	PSMB9_TAP1	-0.118881	0.712884	Magnitude_HIVconsv	Immune
cg08812897	RPS6KA3	-0.118881	0.712884	Magnitude_HIVconsv	Immune
cg23331433	HLA-DPA1	0.104895	0.745609	Magnitude_HIVconsv	Immune
cg14302130	HLA-DPA1	-0.104895	0.745609	Magnitude_HIVconsv	Immune
cg22037249	HLA-DPA1	-0.0909091	0.778725	Magnitude_HIVconsv	Immune
cg05984533	ACTG1	0.0839161	0.795415	Magnitude_HIVconsv	Immune
cg24147543	HLA-DRB1	-0.0839161	0.795415	Magnitude_HIVconsv	Immune
cg12858166	HLA-DPA1	0.0769231	0.812183	Magnitude_HIVconsv	Immune
cg19518265	IRAK2	0.0629371	0.845931	Magnitude_HIVconsv	Immune
cg22731440	HLA-B	-0.0559441	0.862898	Magnitude_HIVconsv	Immune
cg13661648	HLA-DPA1	-0.048951	0.879919	Magnitude_HIVconsv	Immune
cg11992783	MYH14	-0.041958	0.896986	Magnitude_HIVconsv	Immune
cg15416179	MAP2K3	-0.027972	0.931234	Magnitude_HIVconsv	Immune
cg16431720	HLA-DQA1	0.027972	0.931234	Magnitude_HIVconsv	Immune
cg27107292	HLA-DRB1	0.027972	0.931234	Magnitude_HIVconsv	Immune
cg06791592	PSMB9	-0.013986	0.96559	Magnitude_HIVconsv	Immune
cg14106680	MYH14	-0.00699301	0.982792	Magnitude_HIVconsv	Immune
cg00598125	HLA-DRB1	0.00699301	0.982792	Magnitude_HIVconsv	Immune
cg16431720	HLA-DQA1	0.541228	0.0691781	Breadth_HIVconsv	Immune
cg01815645	HLA-DRB1	-0.497639	0.0997044	Breadth_HIVconsv	Immune
cg27107292	HLA-DRB1	-0.461315	0.131159	Breadth_HIVconsv	Immune
cg08812897	RPS6KA3	-0.439521	0.152816	Breadth_HIVconsv	Immune
cg10982913	HLA-DQB1	0.37777	0.22601	Breadth_HIVconsv	Immune
cg22424444	LOC255512_TOLLIP	-0.355976	0.256093	Breadth_HIVconsv	Immune
cg19518265	IRAK2	-0.330549	0.293988	Breadth_HIVconsv	Immune
cg01517384	HLA-B	0.326916	0.299645	Breadth_HIVconsv	Immune
cg17984783	SDCBP	0.319651	0.311142	Breadth_HIVconsv	Immune
cg02585483	KIF2A	-0.301489	0.34093	Breadth_HIVconsv	Immune
cg00598125	HLA-DRB1	0.297857	0.347065	Breadth_HIVconsv	Immune
cg24470466	HLA-DQA1	0.297857	0.347065	Breadth_HIVconsv	Immune
cg10409680	HLA-C	0.261533	0.411584	Breadth_HIVconsv	Immune
cg13921204	SEC61A2	-0.257901	0.418344	Breadth_HIVconsv	Immune
cg05984533	ACTG1	0.232474	0.467167	Breadth_HIVconsv	Immune
cg11992783	MYH14	-0.232474	0.467167	Breadth_HIVconsv	Immune
cg12858166	HLA-DPA1	0.225209	0.481585	Breadth_HIVconsv	Immune
cg26063719	VIM	-0.188885	0.55658	Breadth_HIVconsv	Immune
cg23331433	HLA-DPA1	0.188885	0.55658	Breadth_HIVconsv	Immune
cg14106680	MYH14	-0.185253	0.564332	Breadth_HIVconsv	Immune
cg06791592	PSMB9	0.18162	0.572127	Breadth_HIVconsv	Immune
cg22731440	HLA-B	0.18162	0.572127	Breadth_HIVconsv	Immune
cg11201654	HLA-F	0.174355	0.587845	Breadth_HIVconsv	Immune
cg25283336	HLA-DPA1	0.174355	0.587845	Breadth_HIVconsv	Immune
cg01055691	GAP43	0.148929	0.644121	Breadth_HIVconsv	Immune
cg11621667	RALA	0.141664	0.660536	Breadth_HIVconsv	Immune
cg15416179	MAP2K3	0.130767	0.685417	Breadth_HIVconsv	Immune
cg25835669	TUBA8	-0.127134	0.693776	Breadth_HIVconsv	Immune
cg16853860	PSMB9_TAP1	0.116237	0.719039	Breadth_HIVconsv	Immune
cg10890644	TUBAL3	-0.112604	0.727519	Breadth_HIVconsv	Immune
cg02788013	INPP5D	-0.101707	0.753125	Breadth_HIVconsv	Immune
cg02464073	ITGB2	-0.101707	0.753125	Breadth_HIVconsv	Immune
cg24895834	PRKCQ	0.0944425	0.770325	Breadth_HIVconsv	Immune
cg24006662	TUBB2A	0.0908101	0.778961	Breadth_HIVconsv	Immune
cg24004745	IL1RAP	0.0908101	0.778961	Breadth_HIVconsv	Immune
cg13019553	HLA-B	0.0762805	0.813727	Breadth_HIVconsv	Immune
cg24147543	HLA-DRB1	0.0762805	0.813727	Breadth_HIVconsv	Immune
cg09900440	HLA-DPA1	-0.0581185	0.857616	Breadth_HIVconsv	Immune
cg07325233	IL10RB	0.0508536	0.875283	Breadth_HIVconsv	Immune
cg22037249	HLA-DPA1	-0.0472212	0.884136	Breadth_HIVconsv	Immune
cg12075498	JAK1	0.0435888	0.893002	Breadth_HIVconsv	Immune
cg19443786	NOS2	0.0399564	0.901879	Breadth_HIVconsv	Immune
cg07156249	PSMB9_TAP1	-0.0326916	0.919662	Breadth_HIVconsv	Immune
cg07173283	HLA-DOA	0.0290592	0.928568	Breadth_HIVconsv	Immune
cg13661648	HLA-DPA1	0.0290592	0.928568	Breadth_HIVconsv	Immune
cg05265849	IL6	-0.0217944	0.946399	Breadth_HIVconsv	Immune
cg14302130	HLA-DPA1	0.00726481	0.982123	Breadth_HIVconsv	Immune
cg03216697	HLA-C	0.0036324	0.991061	Breadth_HIVconsv	Immune
cg07325233	IL10RB	-0.608392	0.035806	Magnitude_HIVtotal	Immune
cg12075498	JAK1	0.587413	0.0446093	Magnitude_HIVtotal	Immune
cg26063719	VIM	-0.559441	0.0585895	Magnitude_HIVtotal	Immune
cg24004745	IL1RAP	-0.559441	0.0585895	Magnitude_HIVtotal	Immune
cg13019553	HLA-B	-0.559441	0.0585895	Magnitude_HIVtotal	Immune
cg24006662	TUBB2A	-0.538462	0.0708943	Magnitude_HIVtotal	Immune
cg02788013	INPP5D	-0.531469	0.0753623	Magnitude_HIVtotal	Immune
cg05265849	IL6	0.524476	0.0800194	Magnitude_HIVtotal	Immune
cg11621667	RALA	-0.503497	0.0951574	Magnitude_HIVtotal	Immune
cg19443786	NOS2	-0.433566	0.159106	Magnitude_HIVtotal	Immune
cg25835669	TUBA8	-0.426573	0.1667	Magnitude_HIVtotal	Immune
cg07156249	PSMB9_TAP1	-0.391608	0.208063	Magnitude_HIVtotal	Immune
cg01055691	GAP43	-0.384615	0.21702	Magnitude_HIVtotal	Immune
cg02585483	KIF2A	-0.370629	0.235621	Magnitude_HIVtotal	Immune
cg10982913	HLA-DQB1	0.356643	0.255138	Magnitude_HIVtotal	Immune
cg22424444	LOC255512_TOLLIP	-0.321678	0.30791	Magnitude_HIVtotal	Immune
cg24895834	PRKCQ	-0.293706	0.354148	Magnitude_HIVtotal	Immune
cg17984783	SDCBP	-0.27972	0.378569	Magnitude_HIVtotal	Immune
cg15416179	MAP2K3	-0.258741	0.416775	Magnitude_HIVtotal	Immune
cg16853860	PSMB9_TAP1	-0.230769	0.470532	Magnitude_HIVtotal	Immune
cg09900440	HLA-DPA1	0.223776	0.484452	Magnitude_HIVtotal	Immune
cg07173283	HLA-DOA	0.195804	0.541936	Magnitude_HIVtotal	Immune
cg03216697	HLA-C	-0.167832	0.602099	Magnitude_HIVtotal	Immune
cg23331433	HLA-DPA1	0.160839	0.617523	Magnitude_HIVtotal	Immune
cg02464073	ITGB2	0.160839	0.617523	Magnitude_HIVtotal	Immune
cg27107292	HLA-DRB1	0.153846	0.633091	Magnitude_HIVtotal	Immune
cg01517384	HLA-B	0.13986	0.664633	Magnitude_HIVtotal	Immune
cg12858166	HLA-DPA1	0.13986	0.664633	Magnitude_HIVtotal	Immune
cg13921204	SEC61A2	-0.132867	0.680598	Magnitude_HIVtotal	Immune
cg16431720	HLA-DQA1	-0.132867	0.680598	Magnitude_HIVtotal	Immune
cg14106680	MYH14	-0.125874	0.696683	Magnitude_HIVtotal	Immune
cg08812897	RPS6KA3	0.118881	0.712884	Magnitude_HIVtotal	Immune
cg06791592	PSMB9	-0.111888	0.729195	Magnitude_HIVtotal	Immune
cg22731440	HLA-B	-0.111888	0.729195	Magnitude_HIVtotal	Immune
cg24470466	HLA-DQA1	0.111888	0.729195	Magnitude_HIVtotal	Immune
cg11201654	HLA-F	0.104895	0.745609	Magnitude_HIVtotal	Immune
cg25283336	HLA-DPA1	-0.104895	0.745609	Magnitude_HIVtotal	Immune
cg01815645	HLA-DRB1	-0.0979021	0.762122	Magnitude_HIVtotal	Immune
cg11992783	MYH14	-0.0909091	0.778725	Magnitude_HIVtotal	Immune
cg05984533	ACTG1	-0.0699301	0.829024	Magnitude_HIVtotal	Immune
cg22037249	HLA-DPA1	-0.0629371	0.845931	Magnitude_HIVtotal	Immune
cg19518265	IRAK2	-0.048951	0.879919	Magnitude_HIVtotal	Immune
cg00598125	HLA-DRB1	0.041958	0.896986	Magnitude_HIVtotal	Immune
cg14302130	HLA-DPA1	-0.041958	0.896986	Magnitude_HIVtotal	Immune
cg10890644	TUBAL3	0.027972	0.931234	Magnitude_HIVtotal	Immune
cg24147543	HLA-DRB1	0.020979	0.948402	Magnitude_HIVtotal	Immune
cg13661648	HLA-DPA1	-0.013986	0.96559	Magnitude_HIVtotal	Immune
cg10409680	HLA-C	0	1	Magnitude_HIVtotal	Immune
cg26063719	VIM	-0.498261	0.0992148	Breadth_HIVtotal	Immune
cg02585483	KIF2A	-0.473525	0.11995	Breadth_HIVtotal	Immune
cg10982913	HLA-DQB1	0.455856	0.136384	Breadth_HIVtotal	Immune
cg22424444	LOC255512_TOLLIP	-0.381647	0.220892	Breadth_HIVtotal	Immune
cg25835669	TUBA8	-0.342775	0.275391	Breadth_HIVtotal	Immune
cg02788013	INPP5D	-0.339242	0.280695	Breadth_HIVtotal	Immune
cg13921204	SEC61A2	-0.307438	0.33101	Breadth_HIVtotal	Immune
cg19443786	NOS2	-0.307438	0.33101	Breadth_HIVtotal	Immune
cg13019553	HLA-B	-0.293303	0.35484	Breadth_HIVtotal	Immune
cg07325233	IL10RB	-0.289769	0.360936	Breadth_HIVtotal	Immune
cg12075498	JAK1	0.289769	0.360936	Breadth_HIVtotal	Immune
cg05265849	IL6	0.275634	0.385864	Breadth_HIVtotal	Immune
cg24006662	TUBB2A	-0.254431	0.424852	Breadth_HIVtotal	Immune
cg12858166	HLA-DPA1	0.250897	0.431532	Breadth_HIVtotal	Immune
cg07156249	PSMB9_TAP1	-0.233229	0.465681	Breadth_HIVtotal	Immune
cg01055691	GAP43	0.208492	0.515512	Breadth_HIVtotal	Immune
cg24004745	IL1RAP	-0.204959	0.522814	Breadth_HIVtotal	Immune
cg23331433	HLA-DPA1	0.183756	0.567539	Breadth_HIVtotal	Immune
cg11621667	RALA	-0.180222	0.575139	Breadth_HIVtotal	Immune
cg09900440	HLA-DPA1	0.173155	0.590459	Breadth_HIVtotal	Immune
cg25283336	HLA-DPA1	0.169621	0.598178	Breadth_HIVtotal	Immune
cg08812897	RPS6KA3	-0.162553	0.613729	Breadth_HIVtotal	Immune
cg22731440	HLA-B	-0.141351	0.661247	Breadth_HIVtotal	Immune
cg17984783	SDCBP	-0.127216	0.693588	Breadth_HIVtotal	Immune
cg03216697	HLA-C	-0.123682	0.70175	Breadth_HIVtotal	Immune
cg15416179	MAP2K3	-0.120148	0.709941	Breadth_HIVtotal	Immune
cg14106680	MYH14	-0.120148	0.709941	Breadth_HIVtotal	Immune
cg16853860	PSMB9_TAP1	-0.116614	0.71816	Breadth_HIVtotal	Immune
cg07173283	HLA-DOA	0.0989455	0.759652	Breadth_HIVtotal	Immune
cg01815645	HLA-DRB1	-0.0989455	0.759652	Breadth_HIVtotal	Immune
cg02464073	ITGB2	-0.0954117	0.768024	Breadth_HIVtotal	Immune
cg16431720	HLA-DQA1	0.0883442	0.784837	Breadth_HIVtotal	Immune
cg10890644	TUBAL3	0.0883442	0.784837	Breadth_HIVtotal	Immune
cg24147543	HLA-DRB1	-0.0848104	0.793276	Breadth_HIVtotal	Immune
cg05984533	ACTG1	-0.0812767	0.801735	Breadth_HIVtotal	Immune
cg13661648	HLA-DPA1	0.0777429	0.810213	Breadth_HIVtotal	Immune
cg19518265	IRAK2	-0.0636078	0.844307	Breadth_HIVtotal	Immune
cg11201654	HLA-F	0.060074	0.852871	Breadth_HIVtotal	Immune
cg24470466	HLA-DQA1	0.0494727	0.878647	Breadth_HIVtotal	Immune
cg27107292	HLA-DRB1	-0.045939	0.887265	Breadth_HIVtotal	Immune
cg14302130	HLA-DPA1	0.0424052	0.895893	Breadth_HIVtotal	Immune
cg01517384	HLA-B	0.0318039	0.921838	Breadth_HIVtotal	Immune
cg11992783	MYH14	-0.0282701	0.930503	Breadth_HIVtotal	Immune
cg24895834	PRKCQ	-0.0247364	0.939175	Breadth_HIVtotal	Immune
cg10409680	HLA-C	-0.0247364	0.939175	Breadth_HIVtotal	Immune
cg06791592	PSMB9	0.0212026	0.947853	Breadth_HIVtotal	Immune
cg00598125	HLA-DRB1	-0.0141351	0.965224	Breadth_HIVtotal	Immune
cg22037249	HLA-DPA1	-0.00353377	0.991304	Breadth_HIVtotal	Immune
cg11201654	HLA-F	-0.630474	0.0279603	VL_MAP	Immune
cg13921204	SEC61A2	-0.588442	0.0441448	VL_MAP	Immune
cg05265849	IL6	0.570929	0.0525236	VL_MAP	Immune
cg02585483	KIF2A	-0.563924	0.0561672	VL_MAP	Immune
cg06791592	PSMB9	-0.46585	0.126919	VL_MAP	Immune
cg16853860	PSMB9_TAP1	-0.423819	0.169753	VL_MAP	Immune
cg02464073	ITGB2	-0.381787	0.220708	VL_MAP	Immune
cg19518265	IRAK2	0.339755	0.27992	VL_MAP	Immune
cg02788013	INPP5D	-0.33275	0.290588	VL_MAP	Immune
cg07156249	PSMB9_TAP1	-0.33275	0.290588	VL_MAP	Immune
cg24006662	TUBB2A	-0.301226	0.341372	VL_MAP	Immune
cg08812897	RPS6KA3	-0.290718	0.359293	VL_MAP	Immune
cg10982913	HLA-DQB1	-0.283713	0.37151	VL_MAP	Immune
cg22424444	LOC255512_TOLLIP	-0.276708	0.38394	VL_MAP	Immune
cg23331433	HLA-DPA1	0.269703	0.39658	VL_MAP	Immune
cg19443786	NOS2	-0.269703	0.39658	VL_MAP	Immune
cg01517384	HLA-B	-0.248687	0.435736	VL_MAP	Immune
cg13019553	HLA-B	-0.245184	0.442438	VL_MAP	Immune
cg24004745	IL1RAP	-0.238179	0.455989	VL_MAP	Immune
cg22731440	HLA-B	-0.234676	0.462837	VL_MAP	Immune
cg05984533	ACTG1	-0.220666	0.490702	VL_MAP	Immune
cg24895834	PRKCQ	-0.213661	0.504913	VL_MAP	Immune
cg03216697	HLA-C	-0.210158	0.512085	VL_MAP	Immune
cg25283336	HLA-DPA1	-0.19965	0.533867	VL_MAP	Immune
cg10890644	TUBAL3	0.19965	0.533867	VL_MAP	Immune
cg01815645	HLA-DRB1	0.18564	0.563504	VL_MAP	Immune
cg26063719	VIM	-0.178634	0.578567	VL_MAP	Immune
cg24147543	HLA-DRB1	-0.168126	0.601454	VL_MAP	Immune
cg25835669	TUBA8	-0.164624	0.609158	VL_MAP	Immune
cg15416179	MAP2K3	-0.164624	0.609158	VL_MAP	Immune
cg07173283	HLA-DOA	0.157618	0.624676	VL_MAP	Immune
cg12075498	JAK1	0.147111	0.648215	VL_MAP	Immune
cg01055691	GAP43	0.140105	0.664076	VL_MAP	Immune
cg24470466	HLA-DQA1	-0.108582	0.736944	VL_MAP	Immune
cg16431720	HLA-DQA1	-0.0910684	0.778346	VL_MAP	Immune
cg07325233	IL10RB	-0.0805605	0.803451	VL_MAP	Immune
cg27107292	HLA-DRB1	-0.0805605	0.803451	VL_MAP	Immune
cg09900440	HLA-DPA1	0.0770579	0.811859	VL_MAP	Immune
cg11621667	RALA	-0.0630474	0.845664	VL_MAP	Immune
cg00598125	HLA-DRB1	-0.038529	0.90537	VL_MAP	Immune
cg10409680	HLA-C	0.0350263	0.913943	VL_MAP	Immune
cg11992783	MYH14	0.0245184	0.93971	VL_MAP	Immune
cg13661648	HLA-DPA1	0.0245184	0.93971	VL_MAP	Immune
cg14302130	HLA-DPA1	-0.0245184	0.93971	VL_MAP	Immune
cg14106680	MYH14	0.0140105	0.96553	VL_MAP	Immune
cg17984783	SDCBP	0.0105079	0.974145	VL_MAP	Immune
cg22037249	HLA-DPA1	-0.00700526	0.982762	VL_MAP	Immune
cg12858166	HLA-DPA1	0	1	VL_MAP	Immune
cg01815645	HLA-DRB1	-0.838049	0.000664043	time_MAP	Immune
cg24147543	HLA-DRB1	0.774667	0.00308965	time_MAP	Immune
cg02585483	KIF2A	0.72537	0.00758833	time_MAP	Immune
cg09900440	HLA-DPA1	-0.72537	0.00758833	time_MAP	Immune
cg07173283	HLA-DOA	-0.718328	0.00850036	time_MAP	Immune
cg05984533	ACTG1	0.711285	0.00949192	time_MAP	Immune
cg11992783	MYH14	-0.704243	0.0105672	time_MAP	Immune
cg23331433	HLA-DPA1	-0.6972	0.0117306	time_MAP	Immune
cg26063719	VIM	0.669031	0.0173522	time_MAP	Immune
cg12858166	HLA-DPA1	-0.669031	0.0173522	time_MAP	Immune
cg14302130	HLA-DPA1	-0.640861	0.0247359	time_MAP	Immune
cg16853860	PSMB9_TAP1	0.633819	0.0268907	time_MAP	Immune
cg25835669	TUBA8	0.626776	0.0291781	time_MAP	Immune
cg01517384	HLA-B	0.626776	0.0291781	time_MAP	Immune
cg22424444	LOC255512_TOLLIP	0.619734	0.0316024	time_MAP	Immune
cg10890644	TUBAL3	-0.619734	0.0316024	time_MAP	Immune
cg13921204	SEC61A2	0.612691	0.0341681	time_MAP	Immune
cg13661648	HLA-DPA1	-0.598606	0.0397413	time_MAP	Immune
cg16431720	HLA-DQA1	0.598606	0.0397413	time_MAP	Immune
cg14106680	MYH14	-0.591564	0.0427573	time_MAP	Immune
cg22037249	HLA-DPA1	-0.591564	0.0427573	time_MAP	Immune
cg15416179	MAP2K3	0.577479	0.0492696	time_MAP	Immune
cg22731440	HLA-B	0.577479	0.0492696	time_MAP	Immune
cg27107292	HLA-DRB1	-0.577479	0.0492696	time_MAP	Immune
cg11621667	RALA	0.570437	0.0527741	time_MAP	Immune
cg02464073	ITGB2	0.570437	0.0527741	time_MAP	Immune
cg02788013	INPP5D	0.563394	0.0564496	time_MAP	Immune
cg10409680	HLA-C	0.563394	0.0564496	time_MAP	Immune
cg19443786	NOS2	0.556352	0.0603	time_MAP	Immune
cg11201654	HLA-F	0.549309	0.0643293	time_MAP	Immune
cg25283336	HLA-DPA1	-0.542267	0.0685411	time_MAP	Immune
cg24006662	TUBB2A	0.535225	0.0729392	time_MAP	Immune
cg05265849	IL6	-0.52114	0.0823085	time_MAP	Immune
cg00598125	HLA-DRB1	0.507055	0.0924642	time_MAP	Immune
cg06791592	PSMB9	0.500012	0.097845	time_MAP	Immune
cg07325233	IL10RB	0.500012	0.097845	time_MAP	Immune
cg13019553	HLA-B	0.478885	0.115234	time_MAP	Immune
cg17984783	SDCBP	0.471843	0.121455	time_MAP	Immune
cg07156249	PSMB9_TAP1	0.4648	0.127893	time_MAP	Immune
cg12075498	JAK1	-0.401418	0.195884	time_MAP	Immune
cg24895834	PRKCQ	0.380291	0.222673	time_MAP	Immune
cg24004745	IL1RAP	0.380291	0.222673	time_MAP	Immune
cg24470466	HLA-DQA1	0.366206	0.241694	time_MAP	Immune
cg03216697	HLA-C	0.323952	0.304307	time_MAP	Immune
cg01055691	GAP43	-0.309867	0.327005	time_MAP	Immune
cg19518265	IRAK2	-0.28874	0.362722	time_MAP	Immune
cg08812897	RPS6KA3	-0.20423	0.524324	time_MAP	Immune
cg10982913	HLA-DQB1	0.0563394	0.861937	time_MAP	Immune
cg00598125	HLA-DRB1	0.683013	0.0143594	Time_on_cART_BCN02	Immune
cg02788013	INPP5D	0.672505	0.0165693	Time_on_cART_BCN02	Immune
cg13019553	HLA-B	0.570929	0.0525236	Time_on_cART_BCN02	Immune
cg13921204	SEC61A2	0.528897	0.0770524	Time_on_cART_BCN02	Immune
cg19518265	IRAK2	-0.504379	0.0944845	Time_on_cART_BCN02	Immune
cg03216697	HLA-C	0.500876	0.0971738	Time_on_cART_BCN02	Immune
cg05984533	ACTG1	0.483363	0.11139	Time_on_cART_BCN02	Immune
cg25283336	HLA-DPA1	0.458845	0.133507	Time_on_cART_BCN02	Immune
cg19443786	NOS2	0.45184	0.140313	Time_on_cART_BCN02	Immune
cg22424444	LOC255512_TOLLIP	0.427321	0.165877	Time_on_cART_BCN02	Immune
cg17984783	SDCBP	0.392295	0.207197	Time_on_cART_BCN02	Immune
cg22731440	HLA-B	0.381787	0.220708	Time_on_cART_BCN02	Immune
cg14106680	MYH14	-0.371279	0.234737	Time_on_cART_BCN02	Immune
cg01517384	HLA-B	0.360771	0.249283	Time_on_cART_BCN02	Immune
cg07173283	HLA-DOA	-0.353766	0.259267	Time_on_cART_BCN02	Immune
cg27107292	HLA-DRB1	-0.350263	0.264344	Time_on_cART_BCN02	Immune
cg02464073	ITGB2	0.350263	0.264344	Time_on_cART_BCN02	Immune
cg25835669	TUBA8	0.346761	0.269479	Time_on_cART_BCN02	Immune
cg11621667	RALA	0.336253	0.285226	Time_on_cART_BCN02	Immune
cg12075498	JAK1	-0.336253	0.285226	Time_on_cART_BCN02	Immune
cg05265849	IL6	-0.31874	0.312602	Time_on_cART_BCN02	Immune
cg08812897	RPS6KA3	-0.31874	0.312602	Time_on_cART_BCN02	Immune
cg10982913	HLA-DQB1	-0.315237	0.318245	Time_on_cART_BCN02	Immune
cg24006662	TUBB2A	0.308232	0.329698	Time_on_cART_BCN02	Immune
cg24004745	IL1RAP	0.276708	0.38394	Time_on_cART_BCN02	Immune
cg11992783	MYH14	-0.273205	0.390234	Time_on_cART_BCN02	Immune
cg16853860	PSMB9_TAP1	0.248687	0.435736	Time_on_cART_BCN02	Immune
cg01055691	GAP43	0.245184	0.442438	Time_on_cART_BCN02	Immune
cg26063719	VIM	0.234676	0.462837	Time_on_cART_BCN02	Immune
cg16431720	HLA-DQA1	0.227671	0.476676	Time_on_cART_BCN02	Immune
cg24895834	PRKCQ	0.224168	0.483666	Time_on_cART_BCN02	Immune
cg24147543	HLA-DRB1	0.224168	0.483666	Time_on_cART_BCN02	Immune
cg14302130	HLA-DPA1	0.213661	0.504913	Time_on_cART_BCN02	Immune
cg07156249	PSMB9_TAP1	0.210158	0.512085	Time_on_cART_BCN02	Immune
cg22037249	HLA-DPA1	0.19965	0.533867	Time_on_cART_BCN02	Immune
cg02585483	KIF2A	0.168126	0.601454	Time_on_cART_BCN02	Immune
cg15416179	MAP2K3	0.168126	0.601454	Time_on_cART_BCN02	Immune
cg10409680	HLA-C	0.168126	0.601454	Time_on_cART_BCN02	Immune
cg07325233	IL10RB	0.147111	0.648215	Time_on_cART_BCN02	Immune
cg06791592	PSMB9	0.0910684	0.778346	Time_on_cART_BCN02	Immune
cg11201654	HLA-F	0.0875658	0.786694	Time_on_cART_BCN02	Immune
cg01815645	HLA-DRB1	0.06655	0.837188	Time_on_cART_BCN02	Immune
cg10890644	TUBAL3	-0.0630474	0.845664	Time_on_cART_BCN02	Immune
cg13661648	HLA-DPA1	-0.0595447	0.854155	Time_on_cART_BCN02	Immune
cg24470466	HLA-DQA1	-0.0525395	0.871178	Time_on_cART_BCN02	Immune
cg23331433	HLA-DPA1	-0.0210158	0.948312	Time_on_cART_BCN02	Immune
cg12858166	HLA-DPA1	0.0210158	0.948312	Time_on_cART_BCN02	Immune
cg09900440	HLA-DPA1	-0.0175132	0.956919	Time_on_cART_BCN02	Immune
cg24470466	HLA-DQA1	-0.832168	0.000785442	VL_cART_initiation	Immune
cg10982913	HLA-DQB1	-0.636364	0.0260969	VL_cART_initiation	Immune
cg19518265	IRAK2	0.552448	0.0625115	VL_cART_initiation	Immune
cg01815645	HLA-DRB1	0.552448	0.0625115	VL_cART_initiation	Immune
cg10409680	HLA-C	-0.454545	0.137658	VL_cART_initiation	Immune
cg24147543	HLA-DRB1	-0.454545	0.137658	VL_cART_initiation	Immune
cg01517384	HLA-B	-0.447552	0.144586	VL_cART_initiation	Immune
cg02464073	ITGB2	-0.433566	0.159106	VL_cART_initiation	Immune
cg22731440	HLA-B	-0.426573	0.1667	VL_cART_initiation	Immune
cg24895834	PRKCQ	-0.41958	0.174519	VL_cART_initiation	Immune
cg13921204	SEC61A2	-0.412587	0.182564	VL_cART_initiation	Immune
cg08812897	RPS6KA3	0.405594	0.190836	VL_cART_initiation	Immune
cg03216697	HLA-C	-0.398601	0.199335	VL_cART_initiation	Immune
cg02585483	KIF2A	-0.370629	0.235621	VL_cART_initiation	Immune
cg13019553	HLA-B	-0.342657	0.275567	VL_cART_initiation	Immune
cg11992783	MYH14	0.342657	0.275567	VL_cART_initiation	Immune
cg05984533	ACTG1	-0.314685	0.319139	VL_cART_initiation	Immune
cg09900440	HLA-DPA1	0.314685	0.319139	VL_cART_initiation	Immune
cg19443786	NOS2	-0.300699	0.34226	VL_cART_initiation	Immune
cg17984783	SDCBP	-0.286713	0.366251	VL_cART_initiation	Immune
cg16431720	HLA-DQA1	-0.286713	0.366251	VL_cART_initiation	Immune
cg15416179	MAP2K3	-0.244755	0.443262	VL_cART_initiation	Immune
cg24004745	IL1RAP	-0.230769	0.470532	VL_cART_initiation	Immune
cg11201654	HLA-F	-0.216783	0.498556	VL_cART_initiation	Immune
cg10890644	TUBAL3	0.202797	0.527302	VL_cART_initiation	Immune
cg05265849	IL6	0.195804	0.541936	VL_cART_initiation	Immune
cg14302130	HLA-DPA1	0.195804	0.541936	VL_cART_initiation	Immune
cg06791592	PSMB9	-0.174825	0.586824	VL_cART_initiation	Immune
cg25835669	TUBA8	-0.167832	0.602099	VL_cART_initiation	Immune
cg26063719	VIM	-0.153846	0.633091	VL_cART_initiation	Immune
cg07325233	IL10RB	-0.153846	0.633091	VL_cART_initiation	Immune
cg22037249	HLA-DPA1	0.13986	0.664633	VL_cART_initiation	Immune
cg07173283	HLA-DOA	0.132867	0.680598	VL_cART_initiation	Immune
cg24006662	TUBB2A	-0.132867	0.680598	VL_cART_initiation	Immune
cg00598125	HLA-DRB1	-0.132867	0.680598	VL_cART_initiation	Immune
cg14106680	MYH14	0.125874	0.696683	VL_cART_initiation	Immune
cg23331433	HLA-DPA1	-0.111888	0.729195	VL_cART_initiation	Immune
cg13661648	HLA-DPA1	0.111888	0.729195	VL_cART_initiation	Immune
cg07156249	PSMB9_TAP1	0.0909091	0.778725	VL_cART_initiation	Immune
cg01055691	GAP43	0.0909091	0.778725	VL_cART_initiation	Immune
cg16853860	PSMB9_TAP1	-0.0839161	0.795415	VL_cART_initiation	Immune
cg25283336	HLA-DPA1	-0.0769231	0.812183	VL_cART_initiation	Immune
cg27107292	HLA-DRB1	-0.048951	0.879919	VL_cART_initiation	Immune
cg22424444	LOC255512_TOLLIP	-0.041958	0.896986	VL_cART_initiation	Immune
cg02788013	INPP5D	0.041958	0.896986	VL_cART_initiation	Immune
cg12075498	JAK1	0.027972	0.931234	VL_cART_initiation	Immune
cg12858166	HLA-DPA1	0.013986	0.96559	VL_cART_initiation	Immune
cg11621667	RALA	0.00699301	0.982792	VL_cART_initiation	Immune
cg08812897	RPS6KA3	-0.692308	0.012593	HIV_tocART	Immune
cg15416179	MAP2K3	0.636364	0.0260969	HIV_tocART	Immune
cg24470466	HLA-DQA1	0.608392	0.035806	HIV_tocART	Immune
cg13019553	HLA-B	0.566434	0.0548421	HIV_tocART	Immune
cg16431720	HLA-DQA1	0.559441	0.0585895	HIV_tocART	Immune
cg22731440	HLA-B	0.545455	0.0666119	HIV_tocART	Immune
cg01517384	HLA-B	0.538462	0.0708943	HIV_tocART	Immune
cg10890644	TUBAL3	-0.51049	0.0899137	HIV_tocART	Immune
cg10409680	HLA-C	0.496503	0.100603	HIV_tocART	Immune
cg17984783	SDCBP	0.48951	0.106252	HIV_tocART	Immune
cg01815645	HLA-DRB1	-0.41958	0.174519	HIV_tocART	Immune
cg19443786	NOS2	0.41958	0.174519	HIV_tocART	Immune
cg03216697	HLA-C	0.398601	0.199335	HIV_tocART	Immune
cg10982913	HLA-DQB1	0.356643	0.255138	HIV_tocART	Immune
cg05984533	ACTG1	0.34965	0.265239	HIV_tocART	Immune
cg11992783	MYH14	-0.34965	0.265239	HIV_tocART	Immune
cg11201654	HLA-F	0.328671	0.296904	HIV_tocART	Immune
cg09900440	HLA-DPA1	-0.321678	0.30791	HIV_tocART	Immune
cg14302130	HLA-DPA1	-0.307692	0.330589	HIV_tocART	Immune
cg00598125	HLA-DRB1	0.27972	0.378569	HIV_tocART	Immune
cg24147543	HLA-DRB1	0.272727	0.391097	HIV_tocART	Immune
cg05265849	IL6	-0.265734	0.403833	HIV_tocART	Immune
cg13921204	SEC61A2	0.244755	0.443262	HIV_tocART	Immune
cg12858166	HLA-DPA1	-0.237762	0.456801	HIV_tocART	Immune
cg26063719	VIM	0.223776	0.484452	HIV_tocART	Immune
cg24895834	PRKCQ	0.20979	0.512841	HIV_tocART	Immune
cg02788013	INPP5D	0.195804	0.541936	HIV_tocART	Immune
cg22037249	HLA-DPA1	-0.188811	0.556737	HIV_tocART	Immune
cg14106680	MYH14	-0.174825	0.586824	HIV_tocART	Immune
cg06791592	PSMB9	0.160839	0.617523	HIV_tocART	Immune
cg27107292	HLA-DRB1	-0.160839	0.617523	HIV_tocART	Immune
cg22424444	LOC255512_TOLLIP	0.153846	0.633091	HIV_tocART	Immune
cg19518265	IRAK2	-0.153846	0.633091	HIV_tocART	Immune
cg13661648	HLA-DPA1	-0.146853	0.648796	HIV_tocART	Immune
cg24004745	IL1RAP	0.132867	0.680598	HIV_tocART	Immune
cg25835669	TUBA8	0.104895	0.745609	HIV_tocART	Immune
cg23331433	HLA-DPA1	-0.104895	0.745609	HIV_tocART	Immune
cg01055691	GAP43	-0.104895	0.745609	HIV_tocART	Immune
cg02464073	ITGB2	0.0979021	0.762122	HIV_tocART	Immune
cg07325233	IL10RB	0.0909091	0.778725	HIV_tocART	Immune
cg16853860	PSMB9_TAP1	0.0839161	0.795415	HIV_tocART	Immune
cg02585483	KIF2A	0.0699301	0.829024	HIV_tocART	Immune
cg24006662	TUBB2A	-0.0559441	0.862898	HIV_tocART	Immune
cg07156249	PSMB9_TAP1	-0.0559441	0.862898	HIV_tocART	Immune
cg07173283	HLA-DOA	-0.048951	0.879919	HIV_tocART	Immune
cg11621667	RALA	0.020979	0.948402	HIV_tocART	Immune
cg12075498	JAK1	0.013986	0.96559	HIV_tocART	Immune
cg25283336	HLA-DPA1	-0.00699301	0.982792	HIV_tocART	Immune
cg16431720	HLA-DQA1	0.879161	0.000165104	UD_MAP	Immune
cg13019553	HLA-B	0.795098	0.00199349	UD_MAP	Immune
cg17984783	SDCBP	0.781087	0.0027053	UD_MAP	Immune
cg27107292	HLA-DRB1	-0.767076	0.00359618	UD_MAP	Immune
cg08812897	RPS6KA3	-0.714537	0.00902393	UD_MAP	Immune
cg15416179	MAP2K3	0.669003	0.0173586	UD_MAP	Immune
cg00598125	HLA-DRB1	0.669003	0.0173586	UD_MAP	Immune
cg22731440	HLA-B	0.658495	0.0198921	UD_MAP	Immune
cg05265849	IL6	-0.588442	0.0441448	UD_MAP	Immune
cg19443786	NOS2	0.58494	0.0457391	UD_MAP	Immune
cg26063719	VIM	0.577934	0.0490488	UD_MAP	Immune
cg01815645	HLA-DRB1	-0.577934	0.0490488	UD_MAP	Immune
cg11621667	RALA	0.560421	0.0580535	UD_MAP	Immune
cg09900440	HLA-DPA1	-0.546411	0.0660406	UD_MAP	Immune
cg11992783	MYH14	-0.539405	0.0703056	UD_MAP	Immune
cg05984533	ACTG1	0.493871	0.102705	UD_MAP	Immune
cg02788013	INPP5D	0.493871	0.102705	UD_MAP	Immune
cg24147543	HLA-DRB1	0.479861	0.114389	UD_MAP	Immune
cg07325233	IL10RB	0.476358	0.117442	UD_MAP	Immune
cg01517384	HLA-B	0.472855	0.120547	UD_MAP	Immune
cg24470466	HLA-DQA1	0.472855	0.120547	UD_MAP	Immune
cg24004745	IL1RAP	0.46585	0.126919	UD_MAP	Immune
cg10890644	TUBAL3	-0.45184	0.140313	UD_MAP	Immune
cg16853860	PSMB9_TAP1	0.427321	0.165877	UD_MAP	Immune
cg25835669	TUBA8	0.416813	0.177675	UD_MAP	Immune
cg24006662	TUBB2A	0.388792	0.211643	UD_MAP	Immune
cg14106680	MYH14	-0.378284	0.225327	UD_MAP	Immune
cg12858166	HLA-DPA1	-0.353766	0.259267	UD_MAP	Immune
cg12075498	JAK1	-0.350263	0.264344	UD_MAP	Immune
cg10409680	HLA-C	0.346761	0.269479	UD_MAP	Immune
cg19518265	IRAK2	-0.343258	0.274671	UD_MAP	Immune
cg07156249	PSMB9_TAP1	0.336253	0.285226	UD_MAP	Immune
cg22424444	LOC255512_TOLLIP	0.294221	0.353265	UD_MAP	Immune
cg06791592	PSMB9	0.290718	0.359293	UD_MAP	Immune
cg02585483	KIF2A	0.273205	0.390234	UD_MAP	Immune
cg07173283	HLA-DOA	-0.248687	0.435736	UD_MAP	Immune
cg22037249	HLA-DPA1	-0.248687	0.435736	UD_MAP	Immune
cg24895834	PRKCQ	0.220666	0.490702	UD_MAP	Immune
cg13661648	HLA-DPA1	-0.220666	0.490702	UD_MAP	Immune
cg02464073	ITGB2	0.206655	0.519302	UD_MAP	Immune
cg23331433	HLA-DPA1	-0.203153	0.526563	UD_MAP	Immune
cg03216697	HLA-C	0.203153	0.526563	UD_MAP	Immune
cg14302130	HLA-DPA1	-0.18564	0.563504	UD_MAP	Immune
cg13921204	SEC61A2	0.182137	0.571016	UD_MAP	Immune
cg11201654	HLA-F	0.182137	0.571016	UD_MAP	Immune
cg25283336	HLA-DPA1	-0.0910684	0.778346	UD_MAP	Immune
cg10982913	HLA-DQB1	-0.06655	0.837188	UD_MAP	Immune
cg01055691	GAP43	-0.0525395	0.871178	UD_MAP	Immune
cg21226754	RBM22	0.7986	0.00184042	Proviral	Metabolism
cg27500148	RPL23	0.591945	0.0425902	Proviral	Metabolism
cg15755475	PPT2	0.560421	0.0580535	Proviral	Metabolism
cg14227996	MED28	-0.51839	0.0842288	Proviral	Metabolism
cg19311470	RPL9_LIAS	-0.486866	0.108443	Proviral	Metabolism
cg23285761	DDHD2	-0.472855	0.120547	Proviral	Metabolism
cg15571882	SLC44A3	-0.444834	0.147339	Proviral	Metabolism
cg22466012	PLD1	0.437829	0.154586	Proviral	Metabolism
cg14396505	ALDH3A2	-0.427321	0.165877	Proviral	Metabolism
cg14048834	RPL13AP5_RPL13A	0.416813	0.177675	Proviral	Metabolism
cg23522194	PLA2G4C	0.392295	0.207197	Proviral	Metabolism
cg01188578	HADHA	0.378284	0.225327	Proviral	Metabolism
cg05437132	TPTE	0.350263	0.264344	Proviral	Metabolism
cg07582133	CROT_TP53TG1	-0.322242	0.307014	Proviral	Metabolism
cg13573375	PIAS4	0.31874	0.312602	Proviral	Metabolism
cg11585022	WDR36	-0.308232	0.329698	Proviral	Metabolism
cg16737773	SNRNP70	-0.2662	0.402978	Proviral	Metabolism
cg06791592	PSMB9	-0.262697	0.409428	Proviral	Metabolism
cg02136620	RUFY1	0.262697	0.409428	Proviral	Metabolism
cg15472574	YBX1	0.259195	0.415929	Proviral	Metabolism
cg13679714	ENPP7	0.255692	0.422481	Proviral	Metabolism
cg17806798	NSUN4	0.255692	0.422481	Proviral	Metabolism
cg18854398	C1orf66_ISG20L2	-0.154116	0.632488	Proviral	Metabolism
cg16853860	PSMB9_TAP1	-0.136603	0.672054	Proviral	Metabolism
cg02788013	INPP5D	-0.112084	0.728736	Proviral	Metabolism
cg14820908	RUFY1	0.101576	0.753434	Proviral	Metabolism
cg07156249	PSMB9_TAP1	-0.0980737	0.761715	Proviral	Metabolism
cg27307781	CBR1	-0.0770579	0.811859	Proviral	Metabolism
cg20770311	SMPD1	-0.0700526	0.828728	Proviral	Metabolism
cg26516362	RUFY1	0.0700526	0.828728	Proviral	Metabolism
cg01786704	SNRPN	0.06655	0.837188	Proviral	Metabolism
cg00080972	RUFY1	0.0595447	0.854155	Proviral	Metabolism
cg00670721	SNORA63_MIR1248	0.0560421	0.86266	Proviral	Metabolism
cg19626725	RUFY1	-0.0455342	0.888252	Proviral	Metabolism
cg00520378	CTU2_RNF166	-0.0455342	0.888252	Proviral	Metabolism
cg21226059	RUFY1	0.0455342	0.888252	Proviral	Metabolism
cg22870256	FDFT1	0.038529	0.90537	Proviral	Metabolism
cg05457628	RUFY1	-0.0280211	0.931114	Proviral	Metabolism
cg22764044	RUFY1	0.0245184	0.93971	Proviral	Metabolism
cg19112186	CPT1B_CHKB-CPT1B	-0.0210158	0.948312	Proviral	Metabolism
cg09060608	RUFY1	0.0210158	0.948312	Proviral	Metabolism
cg07571734	PRKAG2	0	1	Proviral	Metabolism
cg07571734	PRKAG2	-0.721542	0.00807444	Ultrasensitive_VL	Metabolism
cg00670721	SNORA63_MIR1248	-0.647987	0.0226858	Ultrasensitive_VL	Metabolism
cg13679714	ENPP7	0.609458	0.0353946	Ultrasensitive_VL	Metabolism
cg14396505	ALDH3A2	-0.437829	0.154586	Ultrasensitive_VL	Metabolism
cg15472574	YBX1	-0.406305	0.189985	Ultrasensitive_VL	Metabolism
cg17806798	NSUN4	0.388792	0.211643	Ultrasensitive_VL	Metabolism
cg19112186	CPT1B_CHKB-CPT1B	0.353766	0.259267	Ultrasensitive_VL	Metabolism
cg22870256	FDFT1	-0.339755	0.27992	Ultrasensitive_VL	Metabolism
cg15755475	PPT2	0.325745	0.301483	Ultrasensitive_VL	Metabolism
cg18854398	C1orf66_ISG20L2	-0.304729	0.335508	Ultrasensitive_VL	Metabolism
cg05437132	TPTE	0.294221	0.353265	Ultrasensitive_VL	Metabolism
cg14227996	MED28	0.290718	0.359293	Ultrasensitive_VL	Metabolism
cg27500148	RPL23	0.290718	0.359293	Ultrasensitive_VL	Metabolism
cg16853860	PSMB9_TAP1	-0.287216	0.365374	Ultrasensitive_VL	Metabolism
cg00080972	RUFY1	-0.276708	0.38394	Ultrasensitive_VL	Metabolism
cg06791592	PSMB9	-0.259195	0.415929	Ultrasensitive_VL	Metabolism
cg09060608	RUFY1	-0.259195	0.415929	Ultrasensitive_VL	Metabolism
cg02136620	RUFY1	-0.255692	0.422481	Ultrasensitive_VL	Metabolism
cg07156249	PSMB9_TAP1	-0.241682	0.449189	Ultrasensitive_VL	Metabolism
cg26516362	RUFY1	-0.238179	0.455989	Ultrasensitive_VL	Metabolism
cg21226059	RUFY1	-0.231174	0.469733	Ultrasensitive_VL	Metabolism
cg23522194	PLA2G4C	-0.227671	0.476676	Ultrasensitive_VL	Metabolism
cg02788013	INPP5D	-0.203153	0.526563	Ultrasensitive_VL	Metabolism
cg22764044	RUFY1	-0.203153	0.526563	Ultrasensitive_VL	Metabolism
cg21226754	RBM22	0.19965	0.533867	Ultrasensitive_VL	Metabolism
cg14820908	RUFY1	-0.196147	0.541214	Ultrasensitive_VL	Metabolism
cg27307781	CBR1	0.189142	0.556033	Ultrasensitive_VL	Metabolism
cg19311470	RPL9_LIAS	0.18564	0.563504	Ultrasensitive_VL	Metabolism
cg00520378	CTU2_RNF166	-0.175132	0.586158	Ultrasensitive_VL	Metabolism
cg14048834	RPL13AP5_RPL13A	-0.168126	0.601454	Ultrasensitive_VL	Metabolism
cg13573375	PIAS4	0.143608	0.656129	Ultrasensitive_VL	Metabolism
cg05457628	RUFY1	-0.140105	0.664076	Ultrasensitive_VL	Metabolism
cg15571882	SLC44A3	-0.136603	0.672054	Ultrasensitive_VL	Metabolism
cg19626725	RUFY1	-0.108582	0.736944	Ultrasensitive_VL	Metabolism
cg01188578	HADHA	0.105079	0.745177	Ultrasensitive_VL	Metabolism
cg23285761	DDHD2	-0.0980737	0.761715	Ultrasensitive_VL	Metabolism
cg11585022	WDR36	0.0770579	0.811859	Ultrasensitive_VL	Metabolism
cg20770311	SMPD1	-0.06655	0.837188	Ultrasensitive_VL	Metabolism
cg22466012	PLD1	0.0490369	0.879709	Ultrasensitive_VL	Metabolism
cg01786704	SNRPN	0.0280211	0.931114	Ultrasensitive_VL	Metabolism
cg16737773	SNRNP70	-0.0245184	0.93971	Ultrasensitive_VL	Metabolism
cg07582133	CROT_TP53TG1	0.0105079	0.974145	Ultrasensitive_VL	Metabolism
cg14227996	MED28	-0.693521	0.0123749	CA_RNA	Metabolism
cg23285761	DDHD2	-0.693521	0.0123749	CA_RNA	Metabolism
cg19311470	RPL9_LIAS	-0.686516	0.0136736	CA_RNA	Metabolism
cg13573375	PIAS4	0.683013	0.0143594	CA_RNA	Metabolism
cg23522194	PLA2G4C	0.644484	0.0236773	CA_RNA	Metabolism
cg15755475	PPT2	0.640982	0.0247	CA_RNA	Metabolism
cg14396505	ALDH3A2	-0.630474	0.0279603	CA_RNA	Metabolism
cg01188578	HADHA	0.577934	0.0490488	CA_RNA	Metabolism
cg06791592	PSMB9	-0.556919	0.0599836	CA_RNA	Metabolism
cg14048834	RPL13AP5_RPL13A	0.556919	0.0599836	CA_RNA	Metabolism
cg22466012	PLD1	0.553416	0.0619578	CA_RNA	Metabolism
cg11585022	WDR36	-0.525395	0.0793962	CA_RNA	Metabolism
cg16853860	PSMB9_TAP1	-0.521892	0.0817882	CA_RNA	Metabolism
cg05437132	TPTE	0.507882	0.0918458	CA_RNA	Metabolism
cg07156249	PSMB9_TAP1	-0.500876	0.0971738	CA_RNA	Metabolism
cg21226754	RBM22	0.493871	0.102705	CA_RNA	Metabolism
cg07582133	CROT_TP53TG1	-0.441332	0.150935	CA_RNA	Metabolism
cg15571882	SLC44A3	-0.441332	0.150935	CA_RNA	Metabolism
cg27500148	RPL23	0.413311	0.181721	CA_RNA	Metabolism
cg17806798	NSUN4	0.409808	0.185824	CA_RNA	Metabolism
cg02788013	INPP5D	-0.406305	0.189985	CA_RNA	Metabolism
cg18854398	C1orf66_ISG20L2	-0.346761	0.269479	CA_RNA	Metabolism
cg27307781	CBR1	-0.343258	0.274671	CA_RNA	Metabolism
cg13679714	ENPP7	0.325745	0.301483	CA_RNA	Metabolism
cg00520378	CTU2_RNF166	-0.283713	0.37151	CA_RNA	Metabolism
cg22870256	FDFT1	-0.276708	0.38394	CA_RNA	Metabolism
cg19626725	RUFY1	-0.276708	0.38394	CA_RNA	Metabolism
cg20770311	SMPD1	0.269703	0.39658	CA_RNA	Metabolism
cg01786704	SNRPN	0.238179	0.455989	CA_RNA	Metabolism
cg16737773	SNRNP70	-0.224168	0.483666	CA_RNA	Metabolism
cg05457628	RUFY1	-0.224168	0.483666	CA_RNA	Metabolism
cg07571734	PRKAG2	-0.157618	0.624676	CA_RNA	Metabolism
cg09060608	RUFY1	-0.150613	0.640335	CA_RNA	Metabolism
cg26516362	RUFY1	-0.0980737	0.761715	CA_RNA	Metabolism
cg22764044	RUFY1	-0.0735553	0.820285	CA_RNA	Metabolism
cg21226059	RUFY1	-0.0700526	0.828728	CA_RNA	Metabolism
cg00670721	SNORA63_MIR1248	-0.0595447	0.854155	CA_RNA	Metabolism
cg19112186	CPT1B_CHKB-CPT1B	0.0560421	0.86266	CA_RNA	Metabolism
cg02136620	RUFY1	0.0525395	0.871178	CA_RNA	Metabolism
cg14820908	RUFY1	-0.0245184	0.93971	CA_RNA	Metabolism
cg15472574	YBX1	-0.0140105	0.96553	CA_RNA	Metabolism
cg00080972	RUFY1	0	1	CA_RNA	Metabolism
cg02136620	RUFY1	-0.482517	0.112109	H3Ac	Metabolism
cg07582133	CROT_TP53TG1	-0.454545	0.137658	H3Ac	Metabolism
cg00670721	SNORA63_MIR1248	-0.447552	0.144586	H3Ac	Metabolism
cg15571882	SLC44A3	0.405594	0.190836	H3Ac	Metabolism
cg26516362	RUFY1	-0.405594	0.190836	H3Ac	Metabolism
cg09060608	RUFY1	-0.391608	0.208063	H3Ac	Metabolism
cg00080972	RUFY1	-0.377622	0.226206	H3Ac	Metabolism
cg14820908	RUFY1	-0.377622	0.226206	H3Ac	Metabolism
cg16853860	PSMB9_TAP1	-0.370629	0.235621	H3Ac	Metabolism
cg22764044	RUFY1	-0.363636	0.245265	H3Ac	Metabolism
cg21226059	RUFY1	-0.363636	0.245265	H3Ac	Metabolism
cg15755475	PPT2	-0.335664	0.286123	H3Ac	Metabolism
cg06791592	PSMB9	-0.307692	0.330589	H3Ac	Metabolism
cg05457628	RUFY1	-0.307692	0.330589	H3Ac	Metabolism
cg11585022	WDR36	-0.307692	0.330589	H3Ac	Metabolism
cg19626725	RUFY1	-0.286713	0.366251	H3Ac	Metabolism
cg01786704	SNRPN	0.272727	0.391097	H3Ac	Metabolism
cg23285761	DDHD2	0.272727	0.391097	H3Ac	Metabolism
cg15472574	YBX1	-0.258741	0.416775	H3Ac	Metabolism
cg14396505	ALDH3A2	0.244755	0.443262	H3Ac	Metabolism
cg07571734	PRKAG2	-0.223776	0.484452	H3Ac	Metabolism
cg01188578	HADHA	0.223776	0.484452	H3Ac	Metabolism
cg19112186	CPT1B_CHKB-CPT1B	0.20979	0.512841	H3Ac	Metabolism
cg22870256	FDFT1	0.20979	0.512841	H3Ac	Metabolism
cg07156249	PSMB9_TAP1	-0.20979	0.512841	H3Ac	Metabolism
cg23522194	PLA2G4C	0.195804	0.541936	H3Ac	Metabolism
cg14048834	RPL13AP5_RPL13A	-0.195804	0.541936	H3Ac	Metabolism
cg02788013	INPP5D	-0.188811	0.556737	H3Ac	Metabolism
cg17806798	NSUN4	0.188811	0.556737	H3Ac	Metabolism
cg27307781	CBR1	-0.188811	0.556737	H3Ac	Metabolism
cg05437132	TPTE	-0.181818	0.571701	H3Ac	Metabolism
cg21226754	RBM22	-0.153846	0.633091	H3Ac	Metabolism
cg18854398	C1orf66_ISG20L2	0.132867	0.680598	H3Ac	Metabolism
cg22466012	PLD1	0.125874	0.696683	H3Ac	Metabolism
cg16737773	SNRNP70	0.118881	0.712884	H3Ac	Metabolism
cg27500148	RPL23	-0.104895	0.745609	H3Ac	Metabolism
cg14227996	MED28	-0.0979021	0.762122	H3Ac	Metabolism
cg13573375	PIAS4	0.0839161	0.795415	H3Ac	Metabolism
cg13679714	ENPP7	0.0559441	0.862898	H3Ac	Metabolism
cg20770311	SMPD1	-0.041958	0.896986	H3Ac	Metabolism
cg19311470	RPL9_LIAS	0.041958	0.896986	H3Ac	Metabolism
cg00520378	CTU2_RNF166	0	1	H3Ac	Metabolism
cg23285761	DDHD2	-0.643357	0.0240032	Magnitude_HIVconsv	Metabolism
cg14227996	MED28	-0.559441	0.0585895	Magnitude_HIVconsv	Metabolism
cg20770311	SMPD1	0.496503	0.100603	Magnitude_HIVconsv	Metabolism
cg00520378	CTU2_RNF166	-0.475524	0.118176	Magnitude_HIVconsv	Metabolism
cg02788013	INPP5D	-0.447552	0.144586	Magnitude_HIVconsv	Metabolism
cg27307781	CBR1	-0.447552	0.144586	Magnitude_HIVconsv	Metabolism
cg13573375	PIAS4	0.433566	0.159106	Magnitude_HIVconsv	Metabolism
cg19311470	RPL9_LIAS	-0.405594	0.190836	Magnitude_HIVconsv	Metabolism
cg14396505	ALDH3A2	-0.384615	0.21702	Magnitude_HIVconsv	Metabolism
cg15755475	PPT2	0.356643	0.255138	Magnitude_HIVconsv	Metabolism
cg23522194	PLA2G4C	0.307692	0.330589	Magnitude_HIVconsv	Metabolism
cg22870256	FDFT1	-0.293706	0.354148	Magnitude_HIVconsv	Metabolism
cg18854398	C1orf66_ISG20L2	-0.251748	0.429919	Magnitude_HIVconsv	Metabolism
cg15571882	SLC44A3	-0.244755	0.443262	Magnitude_HIVconsv	Metabolism
cg00670721	SNORA63_MIR1248	0.230769	0.470532	Magnitude_HIVconsv	Metabolism
cg07156249	PSMB9_TAP1	-0.230769	0.470532	Magnitude_HIVconsv	Metabolism
cg15472574	YBX1	0.223776	0.484452	Magnitude_HIVconsv	Metabolism
cg14048834	RPL13AP5_RPL13A	0.216783	0.498556	Magnitude_HIVconsv	Metabolism
cg22466012	PLD1	0.195804	0.541936	Magnitude_HIVconsv	Metabolism
cg07571734	PRKAG2	0.188811	0.556737	Magnitude_HIVconsv	Metabolism
cg17806798	NSUN4	0.188811	0.556737	Magnitude_HIVconsv	Metabolism
cg27500148	RPL23	-0.174825	0.586824	Magnitude_HIVconsv	Metabolism
cg11585022	WDR36	-0.174825	0.586824	Magnitude_HIVconsv	Metabolism
cg19626725	RUFY1	-0.167832	0.602099	Magnitude_HIVconsv	Metabolism
cg05437132	TPTE	0.153846	0.633091	Magnitude_HIVconsv	Metabolism
cg05457628	RUFY1	-0.153846	0.633091	Magnitude_HIVconsv	Metabolism
cg07582133	CROT_TP53TG1	0.13986	0.664633	Magnitude_HIVconsv	Metabolism
cg21226754	RBM22	-0.132867	0.680598	Magnitude_HIVconsv	Metabolism
cg13679714	ENPP7	-0.118881	0.712884	Magnitude_HIVconsv	Metabolism
cg16853860	PSMB9_TAP1	-0.118881	0.712884	Magnitude_HIVconsv	Metabolism
cg01786704	SNRPN	-0.104895	0.745609	Magnitude_HIVconsv	Metabolism
cg00080972	RUFY1	0.0839161	0.795415	Magnitude_HIVconsv	Metabolism
cg14820908	RUFY1	-0.0699301	0.829024	Magnitude_HIVconsv	Metabolism
cg09060608	RUFY1	-0.0629371	0.845931	Magnitude_HIVconsv	Metabolism
cg16737773	SNRNP70	-0.0559441	0.862898	Magnitude_HIVconsv	Metabolism
cg26516362	RUFY1	-0.0559441	0.862898	Magnitude_HIVconsv	Metabolism
cg02136620	RUFY1	-0.048951	0.879919	Magnitude_HIVconsv	Metabolism
cg21226059	RUFY1	-0.041958	0.896986	Magnitude_HIVconsv	Metabolism
cg01188578	HADHA	-0.041958	0.896986	Magnitude_HIVconsv	Metabolism
cg19112186	CPT1B_CHKB-CPT1B	0.034965	0.914093	Magnitude_HIVconsv	Metabolism
cg22764044	RUFY1	-0.027972	0.931234	Magnitude_HIVconsv	Metabolism
cg06791592	PSMB9	-0.013986	0.96559	Magnitude_HIVconsv	Metabolism
cg14048834	RPL13AP5_RPL13A	0.443153	0.149058	Breadth_HIVconsv	Metabolism
cg18854398	C1orf66_ISG20L2	-0.388667	0.211803	Breadth_HIVconsv	Metabolism
cg02136620	RUFY1	0.381402	0.221212	Breadth_HIVconsv	Metabolism
cg07571734	PRKAG2	0.341446	0.27738	Breadth_HIVconsv	Metabolism
cg19311470	RPL9_LIAS	-0.337813	0.282855	Breadth_HIVconsv	Metabolism
cg13573375	PIAS4	0.301489	0.34093	Breadth_HIVconsv	Metabolism
cg00080972	RUFY1	0.294225	0.353259	Breadth_HIVconsv	Metabolism
cg15571882	SLC44A3	-0.28696	0.365821	Breadth_HIVconsv	Metabolism
cg00670721	SNORA63_MIR1248	0.27243	0.391634	Breadth_HIVconsv	Metabolism
cg19626725	RUFY1	0.250636	0.432028	Breadth_HIVconsv	Metabolism
cg14820908	RUFY1	0.247003	0.438951	Breadth_HIVconsv	Metabolism
cg22764044	RUFY1	0.225209	0.481585	Breadth_HIVconsv	Metabolism
cg13679714	ENPP7	-0.217944	0.496202	Breadth_HIVconsv	Metabolism
cg00520378	CTU2_RNF166	-0.210679	0.511015	Breadth_HIVconsv	Metabolism
cg26516362	RUFY1	0.203415	0.526019	Breadth_HIVconsv	Metabolism
cg21226059	RUFY1	0.203415	0.526019	Breadth_HIVconsv	Metabolism
cg06791592	PSMB9	0.18162	0.572127	Breadth_HIVconsv	Metabolism
cg09060608	RUFY1	0.18162	0.572127	Breadth_HIVconsv	Metabolism
cg27307781	CBR1	-0.18162	0.572127	Breadth_HIVconsv	Metabolism
cg11585022	WDR36	-0.18162	0.572127	Breadth_HIVconsv	Metabolism
cg23522194	PLA2G4C	0.170723	0.595766	Breadth_HIVconsv	Metabolism
cg22870256	FDFT1	-0.170723	0.595766	Breadth_HIVconsv	Metabolism
cg05457628	RUFY1	0.159826	0.619771	Breadth_HIVconsv	Metabolism
cg23285761	DDHD2	-0.123502	0.702167	Breadth_HIVconsv	Metabolism
cg21226754	RBM22	-0.119869	0.710588	Breadth_HIVconsv	Metabolism
cg01786704	SNRPN	0.116237	0.719039	Breadth_HIVconsv	Metabolism
cg16853860	PSMB9_TAP1	0.116237	0.719039	Breadth_HIVconsv	Metabolism
cg20770311	SMPD1	-0.112604	0.727519	Breadth_HIVconsv	Metabolism
cg15755475	PPT2	0.10534	0.744563	Breadth_HIVconsv	Metabolism
cg02788013	INPP5D	-0.101707	0.753125	Breadth_HIVconsv	Metabolism
cg16737773	SNRNP70	-0.0908101	0.778961	Breadth_HIVconsv	Metabolism
cg22466012	PLD1	-0.0799129	0.805004	Breadth_HIVconsv	Metabolism
cg01188578	HADHA	-0.0799129	0.805004	Breadth_HIVconsv	Metabolism
cg15472574	YBX1	0.0726481	0.82247	Breadth_HIVconsv	Metabolism
cg14227996	MED28	-0.0617509	0.848805	Breadth_HIVconsv	Metabolism
cg17806798	NSUN4	0.054486	0.866443	Breadth_HIVconsv	Metabolism
cg05437132	TPTE	0.0435888	0.893002	Breadth_HIVconsv	Metabolism
cg07156249	PSMB9_TAP1	-0.0326916	0.919662	Breadth_HIVconsv	Metabolism
cg14396505	ALDH3A2	-0.0254268	0.93748	Breadth_HIVconsv	Metabolism
cg07582133	CROT_TP53TG1	0.0254268	0.93748	Breadth_HIVconsv	Metabolism
cg27500148	RPL23	-0.0108972	0.973187	Breadth_HIVconsv	Metabolism
cg19112186	CPT1B_CHKB-CPT1B	-0.0036324	0.991061	Breadth_HIVconsv	Metabolism
cg23285761	DDHD2	-0.664336	0.0184527	Magnitude_HIVtotal	Metabolism
cg02788013	INPP5D	-0.531469	0.0753623	Magnitude_HIVtotal	Metabolism
cg14396505	ALDH3A2	-0.51049	0.0899137	Magnitude_HIVtotal	Metabolism
cg22870256	FDFT1	-0.51049	0.0899137	Magnitude_HIVtotal	Metabolism
cg20770311	SMPD1	0.51049	0.0899137	Magnitude_HIVtotal	Metabolism
cg14227996	MED28	-0.482517	0.112109	Magnitude_HIVtotal	Metabolism
cg13573375	PIAS4	0.482517	0.112109	Magnitude_HIVtotal	Metabolism
cg07156249	PSMB9_TAP1	-0.391608	0.208063	Magnitude_HIVtotal	Metabolism
cg23522194	PLA2G4C	0.384615	0.21702	Magnitude_HIVtotal	Metabolism
cg17806798	NSUN4	0.363636	0.245265	Magnitude_HIVtotal	Metabolism
cg18854398	C1orf66_ISG20L2	-0.363636	0.245265	Magnitude_HIVtotal	Metabolism
cg19311470	RPL9_LIAS	-0.335664	0.286123	Magnitude_HIVtotal	Metabolism
cg15755475	PPT2	0.328671	0.296904	Magnitude_HIVtotal	Metabolism
cg00520378	CTU2_RNF166	-0.321678	0.30791	Magnitude_HIVtotal	Metabolism
cg07582133	CROT_TP53TG1	0.307692	0.330589	Magnitude_HIVtotal	Metabolism
cg00080972	RUFY1	0.293706	0.354148	Magnitude_HIVtotal	Metabolism
cg05437132	TPTE	0.237762	0.456801	Magnitude_HIVtotal	Metabolism
cg16853860	PSMB9_TAP1	-0.230769	0.470532	Magnitude_HIVtotal	Metabolism
cg00670721	SNORA63_MIR1248	0.223776	0.484452	Magnitude_HIVtotal	Metabolism
cg22764044	RUFY1	0.20979	0.512841	Magnitude_HIVtotal	Metabolism
cg14048834	RPL13AP5_RPL13A	0.202797	0.527302	Magnitude_HIVtotal	Metabolism
cg15571882	SLC44A3	-0.195804	0.541936	Magnitude_HIVtotal	Metabolism
cg22466012	PLD1	0.167832	0.602099	Magnitude_HIVtotal	Metabolism
cg21226059	RUFY1	0.167832	0.602099	Magnitude_HIVtotal	Metabolism
cg21226754	RBM22	-0.167832	0.602099	Magnitude_HIVtotal	Metabolism
cg11585022	WDR36	-0.13986	0.664633	Magnitude_HIVtotal	Metabolism
cg19112186	CPT1B_CHKB-CPT1B	0.132867	0.680598	Magnitude_HIVtotal	Metabolism
cg26516362	RUFY1	0.132867	0.680598	Magnitude_HIVtotal	Metabolism
cg14820908	RUFY1	0.132867	0.680598	Magnitude_HIVtotal	Metabolism
cg02136620	RUFY1	0.118881	0.712884	Magnitude_HIVtotal	Metabolism
cg06791592	PSMB9	-0.111888	0.729195	Magnitude_HIVtotal	Metabolism
cg27307781	CBR1	-0.111888	0.729195	Magnitude_HIVtotal	Metabolism
cg01188578	HADHA	0.111888	0.729195	Magnitude_HIVtotal	Metabolism
cg09060608	RUFY1	0.104895	0.745609	Magnitude_HIVtotal	Metabolism
cg27500148	RPL23	-0.0909091	0.778725	Magnitude_HIVtotal	Metabolism
cg16737773	SNRNP70	-0.0699301	0.829024	Magnitude_HIVtotal	Metabolism
cg01786704	SNRPN	-0.0629371	0.845931	Magnitude_HIVtotal	Metabolism
cg15472574	YBX1	0.0559441	0.862898	Magnitude_HIVtotal	Metabolism
cg05457628	RUFY1	0.034965	0.914093	Magnitude_HIVtotal	Metabolism
cg07571734	PRKAG2	-0.00699301	0.982792	Magnitude_HIVtotal	Metabolism
cg13679714	ENPP7	0.00699301	0.982792	Magnitude_HIVtotal	Metabolism
cg19626725	RUFY1	-0.00699301	0.982792	Magnitude_HIVtotal	Metabolism
cg22870256	FDFT1	-0.639612	0.0251086	Breadth_HIVtotal	Metabolism
cg14048834	RPL13AP5_RPL13A	0.60074	0.038858	Breadth_HIVtotal	Metabolism
cg15571882	SLC44A3	-0.491194	0.104874	Breadth_HIVtotal	Metabolism
cg23522194	PLA2G4C	0.480592	0.113758	Breadth_HIVtotal	Metabolism
cg18854398	C1orf66_ISG20L2	-0.462924	0.129645	Breadth_HIVtotal	Metabolism
cg01188578	HADHA	0.360444	0.249743	Breadth_HIVtotal	Metabolism
cg02788013	INPP5D	-0.339242	0.280695	Breadth_HIVtotal	Metabolism
cg13573375	PIAS4	0.335708	0.286056	Breadth_HIVtotal	Metabolism
cg00520378	CTU2_RNF166	-0.325107	0.302486	Breadth_HIVtotal	Metabolism
cg01786704	SNRPN	0.310972	0.325192	Breadth_HIVtotal	Metabolism
cg19112186	CPT1B_CHKB-CPT1B	0.286235	0.367087	Breadth_HIVtotal	Metabolism
cg11585022	WDR36	-0.279168	0.379551	Breadth_HIVtotal	Metabolism
cg23285761	DDHD2	-0.275634	0.385864	Breadth_HIVtotal	Metabolism
cg02136620	RUFY1	0.254431	0.424852	Breadth_HIVtotal	Metabolism
cg15472574	YBX1	-0.236762	0.458752	Breadth_HIVtotal	Metabolism
cg19311470	RPL9_LIAS	-0.236762	0.458752	Breadth_HIVtotal	Metabolism
cg07156249	PSMB9_TAP1	-0.233229	0.465681	Breadth_HIVtotal	Metabolism
cg22764044	RUFY1	0.226161	0.479684	Breadth_HIVtotal	Metabolism
cg00080972	RUFY1	0.219094	0.493876	Breadth_HIVtotal	Metabolism
cg14396505	ALDH3A2	-0.212026	0.508254	Breadth_HIVtotal	Metabolism
cg05437132	TPTE	0.204959	0.522814	Breadth_HIVtotal	Metabolism
cg00670721	SNORA63_MIR1248	0.197891	0.537551	Breadth_HIVtotal	Metabolism
cg14227996	MED28	-0.183756	0.567539	Breadth_HIVtotal	Metabolism
cg15755475	PPT2	0.151952	0.637331	Breadth_HIVtotal	Metabolism
cg14820908	RUFY1	0.148418	0.645269	Breadth_HIVtotal	Metabolism
cg21226059	RUFY1	0.144884	0.653241	Breadth_HIVtotal	Metabolism
cg21226754	RBM22	-0.120148	0.709941	Breadth_HIVtotal	Metabolism
cg16853860	PSMB9_TAP1	-0.116614	0.71816	Breadth_HIVtotal	Metabolism
cg26516362	RUFY1	0.116614	0.71816	Breadth_HIVtotal	Metabolism
cg22466012	PLD1	0.116614	0.71816	Breadth_HIVtotal	Metabolism
cg17806798	NSUN4	0.106013	0.742979	Breadth_HIVtotal	Metabolism
cg19626725	RUFY1	0.0812767	0.801735	Breadth_HIVtotal	Metabolism
cg16737773	SNRNP70	-0.0777429	0.810213	Breadth_HIVtotal	Metabolism
cg13679714	ENPP7	-0.0742091	0.81871	Breadth_HIVtotal	Metabolism
cg27307781	CBR1	-0.0706753	0.827226	Breadth_HIVtotal	Metabolism
cg07582133	CROT_TP53TG1	0.0636078	0.844307	Breadth_HIVtotal	Metabolism
cg27500148	RPL23	0.060074	0.852871	Breadth_HIVtotal	Metabolism
cg09060608	RUFY1	0.060074	0.852871	Breadth_HIVtotal	Metabolism
cg05457628	RUFY1	0.0530065	0.870042	Breadth_HIVtotal	Metabolism
cg20770311	SMPD1	0.0318039	0.921838	Breadth_HIVtotal	Metabolism
cg06791592	PSMB9	0.0212026	0.947853	Breadth_HIVtotal	Metabolism
cg07571734	PRKAG2	-0.0141351	0.965224	Breadth_HIVtotal	Metabolism
cg23522194	PLA2G4C	0.802103	0.00169653	VL_MAP	Metabolism
cg14227996	MED28	-0.690019	0.0130122	VL_MAP	Metabolism
cg11585022	WDR36	-0.654992	0.0207937	VL_MAP	Metabolism
cg01188578	HADHA	0.609458	0.0353946	VL_MAP	Metabolism
cg19311470	RPL9_LIAS	-0.542908	0.0681501	VL_MAP	Metabolism
cg07582133	CROT_TP53TG1	-0.521892	0.0817882	VL_MAP	Metabolism
cg06791592	PSMB9	-0.46585	0.126919	VL_MAP	Metabolism
cg13573375	PIAS4	0.434326	0.158294	VL_MAP	Metabolism
cg22466012	PLD1	0.430824	0.162058	VL_MAP	Metabolism
cg16853860	PSMB9_TAP1	-0.423819	0.169753	VL_MAP	Metabolism
cg14048834	RPL13AP5_RPL13A	0.406305	0.189985	VL_MAP	Metabolism
cg01786704	SNRPN	0.388792	0.211643	VL_MAP	Metabolism
cg27307781	CBR1	-0.346761	0.269479	VL_MAP	Metabolism
cg23285761	DDHD2	-0.343258	0.274671	VL_MAP	Metabolism
cg02788013	INPP5D	-0.33275	0.290588	VL_MAP	Metabolism
cg07156249	PSMB9_TAP1	-0.33275	0.290588	VL_MAP	Metabolism
cg21226754	RBM22	0.276708	0.38394	VL_MAP	Metabolism
cg19626725	RUFY1	-0.273205	0.390234	VL_MAP	Metabolism
cg17806798	NSUN4	0.2662	0.402978	VL_MAP	Metabolism
cg05457628	RUFY1	-0.231174	0.469733	VL_MAP	Metabolism
cg16737773	SNRNP70	-0.206655	0.519302	VL_MAP	Metabolism
cg15755475	PPT2	0.203153	0.526563	VL_MAP	Metabolism
cg15571882	SLC44A3	-0.182137	0.571016	VL_MAP	Metabolism
cg27500148	RPL23	0.175132	0.586158	VL_MAP	Metabolism
cg09060608	RUFY1	-0.175132	0.586158	VL_MAP	Metabolism
cg05437132	TPTE	0.140105	0.664076	VL_MAP	Metabolism
cg14396505	ALDH3A2	-0.1331	0.680064	VL_MAP	Metabolism
cg20770311	SMPD1	0.1331	0.680064	VL_MAP	Metabolism
cg26516362	RUFY1	-0.1331	0.680064	VL_MAP	Metabolism
cg19112186	CPT1B_CHKB-CPT1B	0.129597	0.688104	VL_MAP	Metabolism
cg00520378	CTU2_RNF166	-0.115587	0.720555	VL_MAP	Metabolism
cg14820908	RUFY1	-0.108582	0.736944	VL_MAP	Metabolism
cg21226059	RUFY1	-0.101576	0.753434	VL_MAP	Metabolism
cg22764044	RUFY1	-0.0735553	0.820285	VL_MAP	Metabolism
cg22870256	FDFT1	-0.0700526	0.828728	VL_MAP	Metabolism
cg15472574	YBX1	0.0490369	0.879709	VL_MAP	Metabolism
cg00080972	RUFY1	-0.0490369	0.879709	VL_MAP	Metabolism
cg07571734	PRKAG2	0.0455342	0.888252	VL_MAP	Metabolism
cg18854398	C1orf66_ISG20L2	-0.038529	0.90537	VL_MAP	Metabolism
cg02136620	RUFY1	-0.0350263	0.913943	VL_MAP	Metabolism
cg13679714	ENPP7	-0.0315237	0.922525	VL_MAP	Metabolism
cg00670721	SNORA63_MIR1248	0.0175132	0.956919	VL_MAP	Metabolism
cg01188578	HADHA	-0.795794	0.00196229	time_MAP	Metabolism
cg07582133	CROT_TP53TG1	0.78171	0.00267007	time_MAP	Metabolism
cg15472574	YBX1	0.704243	0.0105672	time_MAP	Metabolism
cg14048834	RPL13AP5_RPL13A	-0.6972	0.0117306	time_MAP	Metabolism
cg11585022	WDR36	0.676073	0.0157928	time_MAP	Metabolism
cg13573375	PIAS4	-0.640861	0.0247359	time_MAP	Metabolism
cg16853860	PSMB9_TAP1	0.633819	0.0268907	time_MAP	Metabolism
cg00670721	SNORA63_MIR1248	0.633819	0.0268907	time_MAP	Metabolism
cg01786704	SNRPN	-0.591564	0.0427573	time_MAP	Metabolism
cg07571734	PRKAG2	0.570437	0.0527741	time_MAP	Metabolism
cg00520378	CTU2_RNF166	0.570437	0.0527741	time_MAP	Metabolism
cg05437132	TPTE	-0.563394	0.0564496	time_MAP	Metabolism
cg02788013	INPP5D	0.563394	0.0564496	time_MAP	Metabolism
cg15571882	SLC44A3	0.556352	0.0603	time_MAP	Metabolism
cg09060608	RUFY1	0.542267	0.0685411	time_MAP	Metabolism
cg22870256	FDFT1	0.535225	0.0729392	time_MAP	Metabolism
cg13679714	ENPP7	-0.528182	0.0775272	time_MAP	Metabolism
cg06791592	PSMB9	0.500012	0.097845	time_MAP	Metabolism
cg26516362	RUFY1	0.49297	0.103432	time_MAP	Metabolism
cg18854398	C1orf66_ISG20L2	0.478885	0.115234	time_MAP	Metabolism
cg14396505	ALDH3A2	0.4648	0.127893	time_MAP	Metabolism
cg07156249	PSMB9_TAP1	0.4648	0.127893	time_MAP	Metabolism
cg27307781	CBR1	0.4648	0.127893	time_MAP	Metabolism
cg00080972	RUFY1	0.450715	0.141425	time_MAP	Metabolism
cg22466012	PLD1	-0.443673	0.148525	time_MAP	Metabolism
cg05457628	RUFY1	0.436631	0.155849	time_MAP	Metabolism
cg21226059	RUFY1	0.429588	0.163399	time_MAP	Metabolism
cg23522194	PLA2G4C	-0.415503	0.179182	time_MAP	Metabolism
cg15755475	PPT2	-0.415503	0.179182	time_MAP	Metabolism
cg19626725	RUFY1	0.401418	0.195884	time_MAP	Metabolism
cg22764044	RUFY1	0.401418	0.195884	time_MAP	Metabolism
cg19112186	CPT1B_CHKB-CPT1B	-0.394376	0.204582	time_MAP	Metabolism
cg19311470	RPL9_LIAS	0.380291	0.222673	time_MAP	Metabolism
cg14820908	RUFY1	0.359164	0.251553	time_MAP	Metabolism
cg27500148	RPL23	-0.352121	0.261643	time_MAP	Metabolism
cg02136620	RUFY1	0.352121	0.261643	time_MAP	Metabolism
cg23285761	DDHD2	0.316909	0.315544	time_MAP	Metabolism
cg14227996	MED28	0.28874	0.362722	time_MAP	Metabolism
cg21226754	RBM22	-0.246485	0.439943	time_MAP	Metabolism
cg17806798	NSUN4	-0.2324	0.467313	time_MAP	Metabolism
cg16737773	SNRNP70	-0.225358	0.481287	time_MAP	Metabolism
cg20770311	SMPD1	-0.0422546	0.896261	time_MAP	Metabolism
cg02136620	RUFY1	0.690019	0.0130122	Time_on_cART_BCN02	Metabolism
cg14820908	RUFY1	0.676008	0.0158067	Time_on_cART_BCN02	Metabolism
cg02788013	INPP5D	0.672505	0.0165693	Time_on_cART_BCN02	Metabolism
cg26516362	RUFY1	0.616463	0.032776	Time_on_cART_BCN02	Metabolism
cg05457628	RUFY1	0.616463	0.032776	Time_on_cART_BCN02	Metabolism
cg21226059	RUFY1	0.602453	0.0381595	Time_on_cART_BCN02	Metabolism
cg09060608	RUFY1	0.581437	0.0473736	Time_on_cART_BCN02	Metabolism
cg19626725	RUFY1	0.563924	0.0561672	Time_on_cART_BCN02	Metabolism
cg22764044	RUFY1	0.560421	0.0580535	Time_on_cART_BCN02	Metabolism
cg00520378	CTU2_RNF166	0.553416	0.0619578	Time_on_cART_BCN02	Metabolism
cg23285761	DDHD2	0.5324	0.0747563	Time_on_cART_BCN02	Metabolism
cg00080972	RUFY1	0.521892	0.0817882	Time_on_cART_BCN02	Metabolism
cg22466012	PLD1	-0.51839	0.0842288	Time_on_cART_BCN02	Metabolism
cg14227996	MED28	0.514887	0.0867183	Time_on_cART_BCN02	Metabolism
cg19112186	CPT1B_CHKB-CPT1B	-0.514887	0.0867183	Time_on_cART_BCN02	Metabolism
cg18854398	C1orf66_ISG20L2	0.339755	0.27992	Time_on_cART_BCN02	Metabolism
cg05437132	TPTE	-0.311734	0.323944	Time_on_cART_BCN02	Metabolism
cg27307781	CBR1	0.294221	0.353265	Time_on_cART_BCN02	Metabolism
cg19311470	RPL9_LIAS	0.287216	0.365374	Time_on_cART_BCN02	Metabolism
cg22870256	FDFT1	0.280211	0.377698	Time_on_cART_BCN02	Metabolism
cg14396505	ALDH3A2	0.273205	0.390234	Time_on_cART_BCN02	Metabolism
cg07571734	PRKAG2	0.255692	0.422481	Time_on_cART_BCN02	Metabolism
cg23522194	PLA2G4C	-0.255692	0.422481	Time_on_cART_BCN02	Metabolism
cg17806798	NSUN4	-0.255692	0.422481	Time_on_cART_BCN02	Metabolism
cg13679714	ENPP7	-0.25219	0.429083	Time_on_cART_BCN02	Metabolism
cg16853860	PSMB9_TAP1	0.248687	0.435736	Time_on_cART_BCN02	Metabolism
cg11585022	WDR36	-0.241682	0.449189	Time_on_cART_BCN02	Metabolism
cg27500148	RPL23	-0.234676	0.462837	Time_on_cART_BCN02	Metabolism
cg01786704	SNRPN	-0.220666	0.490702	Time_on_cART_BCN02	Metabolism
cg07156249	PSMB9_TAP1	0.210158	0.512085	Time_on_cART_BCN02	Metabolism
cg15472574	YBX1	0.19965	0.533867	Time_on_cART_BCN02	Metabolism
cg00670721	SNORA63_MIR1248	0.147111	0.648215	Time_on_cART_BCN02	Metabolism
cg07582133	CROT_TP53TG1	0.105079	0.745177	Time_on_cART_BCN02	Metabolism
cg06791592	PSMB9	0.0910684	0.778346	Time_on_cART_BCN02	Metabolism
cg14048834	RPL13AP5_RPL13A	-0.06655	0.837188	Time_on_cART_BCN02	Metabolism
cg20770311	SMPD1	-0.0630474	0.845664	Time_on_cART_BCN02	Metabolism
cg01188578	HADHA	0.0280211	0.931114	Time_on_cART_BCN02	Metabolism
cg15571882	SLC44A3	0.0175132	0.956919	Time_on_cART_BCN02	Metabolism
cg21226754	RBM22	-0.0175132	0.956919	Time_on_cART_BCN02	Metabolism
cg13573375	PIAS4	-0.0175132	0.956919	Time_on_cART_BCN02	Metabolism
cg16737773	SNRNP70	-0.0105079	0.974145	Time_on_cART_BCN02	Metabolism
cg15755475	PPT2	-0.00350263	0.99138	Time_on_cART_BCN02	Metabolism
cg21226754	RBM22	0.818182	0.00114311	VL_cART_initiation	Metabolism
cg27500148	RPL23	0.531469	0.0753623	VL_cART_initiation	Metabolism
cg15571882	SLC44A3	-0.461538	0.130948	VL_cART_initiation	Metabolism
cg01188578	HADHA	0.461538	0.130948	VL_cART_initiation	Metabolism
cg07571734	PRKAG2	-0.412587	0.182564	VL_cART_initiation	Metabolism
cg00080972	RUFY1	-0.398601	0.199335	VL_cART_initiation	Metabolism
cg00670721	SNORA63_MIR1248	-0.370629	0.235621	VL_cART_initiation	Metabolism
cg15755475	PPT2	0.370629	0.235621	VL_cART_initiation	Metabolism
cg22466012	PLD1	0.370629	0.235621	VL_cART_initiation	Metabolism
cg19112186	CPT1B_CHKB-CPT1B	0.342657	0.275567	VL_cART_initiation	Metabolism
cg09060608	RUFY1	-0.328671	0.296904	VL_cART_initiation	Metabolism
cg20770311	SMPD1	-0.314685	0.319139	VL_cART_initiation	Metabolism
cg21226059	RUFY1	-0.314685	0.319139	VL_cART_initiation	Metabolism
cg13679714	ENPP7	0.307692	0.330589	VL_cART_initiation	Metabolism
cg16737773	SNRNP70	-0.307692	0.330589	VL_cART_initiation	Metabolism
cg07582133	CROT_TP53TG1	-0.293706	0.354148	VL_cART_initiation	Metabolism
cg22764044	RUFY1	-0.286713	0.366251	VL_cART_initiation	Metabolism
cg14820908	RUFY1	-0.286713	0.366251	VL_cART_initiation	Metabolism
cg26516362	RUFY1	-0.265734	0.403833	VL_cART_initiation	Metabolism
cg11585022	WDR36	-0.258741	0.416775	VL_cART_initiation	Metabolism
cg23522194	PLA2G4C	0.251748	0.429919	VL_cART_initiation	Metabolism
cg05457628	RUFY1	-0.251748	0.429919	VL_cART_initiation	Metabolism
cg19626725	RUFY1	-0.244755	0.443262	VL_cART_initiation	Metabolism
cg06791592	PSMB9	-0.174825	0.586824	VL_cART_initiation	Metabolism
cg14396505	ALDH3A2	-0.160839	0.617523	VL_cART_initiation	Metabolism
cg17806798	NSUN4	0.153846	0.633091	VL_cART_initiation	Metabolism
cg14227996	MED28	-0.13986	0.664633	VL_cART_initiation	Metabolism
cg02136620	RUFY1	-0.13986	0.664633	VL_cART_initiation	Metabolism
cg19311470	RPL9_LIAS	0.132867	0.680598	VL_cART_initiation	Metabolism
cg01786704	SNRPN	0.111888	0.729195	VL_cART_initiation	Metabolism
cg07156249	PSMB9_TAP1	0.0909091	0.778725	VL_cART_initiation	Metabolism
cg00520378	CTU2_RNF166	-0.0909091	0.778725	VL_cART_initiation	Metabolism
cg14048834	RPL13AP5_RPL13A	0.0839161	0.795415	VL_cART_initiation	Metabolism
cg16853860	PSMB9_TAP1	-0.0839161	0.795415	VL_cART_initiation	Metabolism
cg18854398	C1orf66_ISG20L2	0.0839161	0.795415	VL_cART_initiation	Metabolism
cg13573375	PIAS4	-0.0769231	0.812183	VL_cART_initiation	Metabolism
cg15472574	YBX1	0.0699301	0.829024	VL_cART_initiation	Metabolism
cg05437132	TPTE	0.0559441	0.862898	VL_cART_initiation	Metabolism
cg02788013	INPP5D	0.041958	0.896986	VL_cART_initiation	Metabolism
cg27307781	CBR1	0.027972	0.931234	VL_cART_initiation	Metabolism
cg23285761	DDHD2	-0.020979	0.948402	VL_cART_initiation	Metabolism
cg22870256	FDFT1	-0.00699301	0.982792	VL_cART_initiation	Metabolism
cg19112186	CPT1B_CHKB-CPT1B	-0.622378	0.0306759	HIV_tocART	Metabolism
cg00670721	SNORA63_MIR1248	0.559441	0.0585895	HIV_tocART	Metabolism
cg07571734	PRKAG2	0.51049	0.0899137	HIV_tocART	Metabolism
cg17806798	NSUN4	-0.433566	0.159106	HIV_tocART	Metabolism
cg21226754	RBM22	-0.433566	0.159106	HIV_tocART	Metabolism
cg20770311	SMPD1	0.391608	0.208063	HIV_tocART	Metabolism
cg27500148	RPL23	-0.335664	0.286123	HIV_tocART	Metabolism
cg00080972	RUFY1	0.293706	0.354148	HIV_tocART	Metabolism
cg16737773	SNRNP70	0.27972	0.378569	HIV_tocART	Metabolism
cg27307781	CBR1	-0.272727	0.391097	HIV_tocART	Metabolism
cg14048834	RPL13AP5_RPL13A	0.265734	0.403833	HIV_tocART	Metabolism
cg13679714	ENPP7	-0.265734	0.403833	HIV_tocART	Metabolism
cg01188578	HADHA	-0.258741	0.416775	HIV_tocART	Metabolism
cg09060608	RUFY1	0.244755	0.443262	HIV_tocART	Metabolism
cg14820908	RUFY1	0.244755	0.443262	HIV_tocART	Metabolism
cg19311470	RPL9_LIAS	-0.230769	0.470532	HIV_tocART	Metabolism
cg21226059	RUFY1	0.223776	0.484452	HIV_tocART	Metabolism
cg11585022	WDR36	0.20979	0.512841	HIV_tocART	Metabolism
cg01786704	SNRPN	-0.202797	0.527302	HIV_tocART	Metabolism
cg02788013	INPP5D	0.195804	0.541936	HIV_tocART	Metabolism
cg26516362	RUFY1	0.195804	0.541936	HIV_tocART	Metabolism
cg15571882	SLC44A3	0.174825	0.586824	HIV_tocART	Metabolism
cg02136620	RUFY1	0.167832	0.602099	HIV_tocART	Metabolism
cg06791592	PSMB9	0.160839	0.617523	HIV_tocART	Metabolism
cg22870256	FDFT1	0.160839	0.617523	HIV_tocART	Metabolism
cg15755475	PPT2	-0.160839	0.617523	HIV_tocART	Metabolism
cg23522194	PLA2G4C	-0.132867	0.680598	HIV_tocART	Metabolism
cg14227996	MED28	-0.118881	0.712884	HIV_tocART	Metabolism
cg22764044	RUFY1	0.118881	0.712884	HIV_tocART	Metabolism
cg13573375	PIAS4	0.111888	0.729195	HIV_tocART	Metabolism
cg05457628	RUFY1	0.0979021	0.762122	HIV_tocART	Metabolism
cg16853860	PSMB9_TAP1	0.0839161	0.795415	HIV_tocART	Metabolism
cg23285761	DDHD2	-0.0769231	0.812183	HIV_tocART	Metabolism
cg15472574	YBX1	0.0769231	0.812183	HIV_tocART	Metabolism
cg05437132	TPTE	0.0559441	0.862898	HIV_tocART	Metabolism
cg07582133	CROT_TP53TG1	0.0559441	0.862898	HIV_tocART	Metabolism
cg07156249	PSMB9_TAP1	-0.0559441	0.862898	HIV_tocART	Metabolism
cg14396505	ALDH3A2	0.041958	0.896986	HIV_tocART	Metabolism
cg19626725	RUFY1	0.027972	0.931234	HIV_tocART	Metabolism
cg00520378	CTU2_RNF166	0.020979	0.948402	HIV_tocART	Metabolism
cg18854398	C1orf66_ISG20L2	0.00699301	0.982792	HIV_tocART	Metabolism
cg22466012	PLD1	-0.00699301	0.982792	HIV_tocART	Metabolism
cg07571734	PRKAG2	0.704029	0.0106012	UD_MAP	Metabolism
cg19112186	CPT1B_CHKB-CPT1B	-0.630474	0.0279603	UD_MAP	Metabolism
cg00670721	SNORA63_MIR1248	0.591945	0.0425902	UD_MAP	Metabolism
cg02136620	RUFY1	0.588442	0.0441448	UD_MAP	Metabolism
cg22870256	FDFT1	0.556919	0.0599836	UD_MAP	Metabolism
cg09060608	RUFY1	0.546411	0.0660406	UD_MAP	Metabolism
cg14820908	RUFY1	0.528897	0.0770524	UD_MAP	Metabolism
cg26516362	RUFY1	0.511384	0.0892572	UD_MAP	Metabolism
cg02788013	INPP5D	0.493871	0.102705	UD_MAP	Metabolism
cg00080972	RUFY1	0.490369	0.105548	UD_MAP	Metabolism
cg21226059	RUFY1	0.486866	0.108443	UD_MAP	Metabolism
cg00520378	CTU2_RNF166	0.472855	0.120547	UD_MAP	Metabolism
cg05457628	RUFY1	0.448337	0.143798	UD_MAP	Metabolism
cg19626725	RUFY1	0.444834	0.147339	UD_MAP	Metabolism
cg16853860	PSMB9_TAP1	0.427321	0.165877	UD_MAP	Metabolism
cg22764044	RUFY1	0.3993	0.198476	UD_MAP	Metabolism
cg15472574	YBX1	0.388792	0.211643	UD_MAP	Metabolism
cg17806798	NSUN4	-0.378284	0.225327	UD_MAP	Metabolism
cg13679714	ENPP7	-0.346761	0.269479	UD_MAP	Metabolism
cg01188578	HADHA	-0.346761	0.269479	UD_MAP	Metabolism
cg14396505	ALDH3A2	0.336253	0.285226	UD_MAP	Metabolism
cg07156249	PSMB9_TAP1	0.336253	0.285226	UD_MAP	Metabolism
cg06791592	PSMB9	0.290718	0.359293	UD_MAP	Metabolism
cg23522194	PLA2G4C	-0.241682	0.449189	UD_MAP	Metabolism
cg22466012	PLD1	-0.241682	0.449189	UD_MAP	Metabolism
cg23285761	DDHD2	0.224168	0.483666	UD_MAP	Metabolism
cg15755475	PPT2	-0.224168	0.483666	UD_MAP	Metabolism
cg15571882	SLC44A3	0.213661	0.504913	UD_MAP	Metabolism
cg18854398	C1orf66_ISG20L2	0.19965	0.533867	UD_MAP	Metabolism
cg11585022	WDR36	0.196147	0.541214	UD_MAP	Metabolism
cg19311470	RPL9_LIAS	-0.189142	0.556033	UD_MAP	Metabolism
cg01786704	SNRPN	-0.18564	0.563504	UD_MAP	Metabolism
cg13573375	PIAS4	-0.182137	0.571016	UD_MAP	Metabolism
cg20770311	SMPD1	-0.178634	0.578567	UD_MAP	Metabolism
cg27307781	CBR1	0.140105	0.664076	UD_MAP	Metabolism
cg05437132	TPTE	-0.122592	0.704273	UD_MAP	Metabolism
cg14048834	RPL13AP5_RPL13A	0.112084	0.728736	UD_MAP	Metabolism
cg14227996	MED28	0.0980737	0.761715	UD_MAP	Metabolism
cg16737773	SNRNP70	0.0735553	0.820285	UD_MAP	Metabolism
cg07582133	CROT_TP53TG1	0.0245184	0.93971	UD_MAP	Metabolism
cg27500148	RPL23	-0.0245184	0.93971	UD_MAP	Metabolism
cg21226754	RBM22	0.0105079	0.974145	UD_MAP	Metabolism
cg02585483	KIF2A	-0.549913	0.0639767	Proviral	cellcycle
cg05670953	MLH1_EPM2AIP1	-0.539405	0.0703056	Proviral	cellcycle
cg24337683	CHMP2B	-0.493871	0.102705	Proviral	cellcycle
cg18391757	ATM_NPAT	-0.395797	0.202808	Proviral	cellcycle
cg24006662	TUBB2A	-0.367776	0.239528	Proviral	cellcycle
cg02377073	UBE2V2	-0.353766	0.259267	Proviral	cellcycle
cg27541892	CDK11B	0.346761	0.269479	Proviral	cellcycle
cg13573375	PIAS4	0.31874	0.312602	Proviral	cellcycle
cg25835669	TUBA8	-0.311734	0.323944	Proviral	cellcycle
cg26571870	GINS2	-0.311734	0.323944	Proviral	cellcycle
cg15075357	NPHP4	-0.287216	0.365374	Proviral	cellcycle
cg06791592	PSMB9	-0.262697	0.409428	Proviral	cellcycle
cg08928675	FBXL18	0.259195	0.415929	Proviral	cellcycle
cg16126286	SDCCAG8	0.241682	0.449189	Proviral	cellcycle
cg12286158	DMC1	0.217163	0.497785	Proviral	cellcycle
cg00610021	SMC1B_RIBC2	0.168126	0.601454	Proviral	cellcycle
cg20169779	SYCE1	-0.164624	0.609158	Proviral	cellcycle
cg08201700	WDR60	-0.157618	0.624676	Proviral	cellcycle
cg04737361	BARD1	-0.154116	0.632488	Proviral	cellcycle
cg16853860	PSMB9_TAP1	-0.136603	0.672054	Proviral	cellcycle
cg14701554	NUMA1	0.119089	0.7124	Proviral	cellcycle
cg26312542	TEX12	0.108582	0.736944	Proviral	cellcycle
cg00744866	CLASP2	0.101576	0.753434	Proviral	cellcycle
cg07156249	PSMB9_TAP1	-0.0980737	0.761715	Proviral	cellcycle
cg22061523	AFMID_TK	-0.0910684	0.778346	Proviral	cellcycle
cg03958058	PPP2R2D	-0.0280211	0.931114	Proviral	cellcycle
cg21893846	LMBRD2_SKP2	0.0210158	0.948312	Proviral	cellcycle
cg14601097	ANKLE2	0.00350263	0.99138	Proviral	cellcycle
cg10890644	TUBAL3	0	1	Proviral	cellcycle
cg00744866	CLASP2	0.661998	0.0190195	Ultrasensitive_VL	cellcycle
cg21893846	LMBRD2_SKP2	-0.504379	0.0944845	Ultrasensitive_VL	cellcycle
cg04737361	BARD1	-0.46585	0.126919	Ultrasensitive_VL	cellcycle
cg08201700	WDR60	0.437829	0.154586	Ultrasensitive_VL	cellcycle
cg10890644	TUBAL3	0.416813	0.177675	Ultrasensitive_VL	cellcycle
cg25835669	TUBA8	-0.374782	0.230003	Ultrasensitive_VL	cellcycle
cg14701554	NUMA1	0.339755	0.27992	Ultrasensitive_VL	cellcycle
cg22061523	AFMID_TK	-0.329247	0.296007	Ultrasensitive_VL	cellcycle
cg03958058	PPP2R2D	-0.297724	0.347291	Ultrasensitive_VL	cellcycle
cg16853860	PSMB9_TAP1	-0.287216	0.365374	Ultrasensitive_VL	cellcycle
cg24006662	TUBB2A	-0.276708	0.38394	Ultrasensitive_VL	cellcycle
cg06791592	PSMB9	-0.259195	0.415929	Ultrasensitive_VL	cellcycle
cg07156249	PSMB9_TAP1	-0.241682	0.449189	Ultrasensitive_VL	cellcycle
cg05670953	MLH1_EPM2AIP1	-0.220666	0.490702	Ultrasensitive_VL	cellcycle
cg00610021	SMC1B_RIBC2	0.213661	0.504913	Ultrasensitive_VL	cellcycle
cg16126286	SDCCAG8	0.210158	0.512085	Ultrasensitive_VL	cellcycle
cg12286158	DMC1	0.175132	0.586158	Ultrasensitive_VL	cellcycle
cg13573375	PIAS4	0.143608	0.656129	Ultrasensitive_VL	cellcycle
cg14601097	ANKLE2	-0.129597	0.688104	Ultrasensitive_VL	cellcycle
cg08928675	FBXL18	-0.105079	0.745177	Ultrasensitive_VL	cellcycle
cg26571870	GINS2	0.0980737	0.761715	Ultrasensitive_VL	cellcycle
cg15075357	NPHP4	0.0980737	0.761715	Ultrasensitive_VL	cellcycle
cg18391757	ATM_NPAT	-0.0875658	0.786694	Ultrasensitive_VL	cellcycle
cg27541892	CDK11B	-0.0595447	0.854155	Ultrasensitive_VL	cellcycle
cg24337683	CHMP2B	-0.0490369	0.879709	Ultrasensitive_VL	cellcycle
cg02585483	KIF2A	-0.038529	0.90537	Ultrasensitive_VL	cellcycle
cg02377073	UBE2V2	0.0245184	0.93971	Ultrasensitive_VL	cellcycle
cg26312542	TEX12	0.00700526	0.982762	Ultrasensitive_VL	cellcycle
cg20169779	SYCE1	-0.00350263	0.99138	Ultrasensitive_VL	cellcycle
cg02585483	KIF2A	-0.767076	0.00359618	CA_RNA	cellcycle
cg05670953	MLH1_EPM2AIP1	-0.746061	0.00532943	CA_RNA	cellcycle
cg24337683	CHMP2B	-0.725045	0.00762875	CA_RNA	cellcycle
cg13573375	PIAS4	0.683013	0.0143594	CA_RNA	cellcycle
cg24006662	TUBB2A	-0.672505	0.0165693	CA_RNA	cellcycle
cg26571870	GINS2	-0.626971	0.0291129	CA_RNA	cellcycle
cg02377073	UBE2V2	-0.570929	0.0525236	CA_RNA	cellcycle
cg06791592	PSMB9	-0.556919	0.0599836	CA_RNA	cellcycle
cg25835669	TUBA8	-0.549913	0.0639767	CA_RNA	cellcycle
cg18391757	ATM_NPAT	-0.546411	0.0660406	CA_RNA	cellcycle
cg16126286	SDCCAG8	0.539405	0.0703056	CA_RNA	cellcycle
cg16853860	PSMB9_TAP1	-0.521892	0.0817882	CA_RNA	cellcycle
cg07156249	PSMB9_TAP1	-0.500876	0.0971738	CA_RNA	cellcycle
cg12286158	DMC1	0.441332	0.150935	CA_RNA	cellcycle
cg14701554	NUMA1	0.3993	0.198476	CA_RNA	cellcycle
cg04737361	BARD1	-0.38529	0.216147	CA_RNA	cellcycle
cg08928675	FBXL18	0.381787	0.220708	CA_RNA	cellcycle
cg00610021	SMC1B_RIBC2	0.360771	0.249283	CA_RNA	cellcycle
cg00744866	CLASP2	0.336253	0.285226	CA_RNA	cellcycle
cg22061523	AFMID_TK	-0.33275	0.290588	CA_RNA	cellcycle
cg26312542	TEX12	0.269703	0.39658	CA_RNA	cellcycle
cg03958058	PPP2R2D	0.217163	0.497785	CA_RNA	cellcycle
cg14601097	ANKLE2	-0.196147	0.541214	CA_RNA	cellcycle
cg27541892	CDK11B	0.182137	0.571016	CA_RNA	cellcycle
cg15075357	NPHP4	0.157618	0.624676	CA_RNA	cellcycle
cg08201700	WDR60	0.154116	0.632488	CA_RNA	cellcycle
cg10890644	TUBAL3	0.1331	0.680064	CA_RNA	cellcycle
cg20169779	SYCE1	0.122592	0.704273	CA_RNA	cellcycle
cg21893846	LMBRD2_SKP2	-0.0105079	0.974145	CA_RNA	cellcycle
cg26312542	TEX12	0.657343	0.0201855	H3Ac	cellcycle
cg10890644	TUBAL3	0.48951	0.106252	H3Ac	cellcycle
cg20169779	SYCE1	0.454545	0.137658	H3Ac	cellcycle
cg18391757	ATM_NPAT	0.41958	0.174519	H3Ac	cellcycle
cg08928675	FBXL18	0.398601	0.199335	H3Ac	cellcycle
cg16853860	PSMB9_TAP1	-0.370629	0.235621	H3Ac	cellcycle
cg27541892	CDK11B	-0.342657	0.275567	H3Ac	cellcycle
cg22061523	AFMID_TK	-0.335664	0.286123	H3Ac	cellcycle
cg06791592	PSMB9	-0.307692	0.330589	H3Ac	cellcycle
cg03958058	PPP2R2D	-0.27972	0.378569	H3Ac	cellcycle
cg15075357	NPHP4	-0.272727	0.391097	H3Ac	cellcycle
cg00744866	CLASP2	0.244755	0.443262	H3Ac	cellcycle
cg12286158	DMC1	0.237762	0.456801	H3Ac	cellcycle
cg25835669	TUBA8	0.223776	0.484452	H3Ac	cellcycle
cg04737361	BARD1	0.20979	0.512841	H3Ac	cellcycle
cg07156249	PSMB9_TAP1	-0.20979	0.512841	H3Ac	cellcycle
cg24337683	CHMP2B	0.181818	0.571701	H3Ac	cellcycle
cg02377073	UBE2V2	0.181818	0.571701	H3Ac	cellcycle
cg05670953	MLH1_EPM2AIP1	0.174825	0.586824	H3Ac	cellcycle
cg24006662	TUBB2A	0.167832	0.602099	H3Ac	cellcycle
cg16126286	SDCCAG8	0.132867	0.680598	H3Ac	cellcycle
cg02585483	KIF2A	0.104895	0.745609	H3Ac	cellcycle
cg14601097	ANKLE2	0.104895	0.745609	H3Ac	cellcycle
cg14701554	NUMA1	-0.0909091	0.778725	H3Ac	cellcycle
cg13573375	PIAS4	0.0839161	0.795415	H3Ac	cellcycle
cg00610021	SMC1B_RIBC2	0.0769231	0.812183	H3Ac	cellcycle
cg08201700	WDR60	-0.027972	0.931234	H3Ac	cellcycle
cg21893846	LMBRD2_SKP2	-0.013986	0.96559	H3Ac	cellcycle
cg26571870	GINS2	-0.013986	0.96559	H3Ac	cellcycle
cg05670953	MLH1_EPM2AIP1	-0.643357	0.0240032	Magnitude_HIVconsv	cellcycle
cg26571870	GINS2	-0.538462	0.0708943	Magnitude_HIVconsv	cellcycle
cg24337683	CHMP2B	-0.51049	0.0899137	Magnitude_HIVconsv	cellcycle
cg15075357	NPHP4	0.48951	0.106252	Magnitude_HIVconsv	cellcycle
cg02585483	KIF2A	-0.447552	0.144586	Magnitude_HIVconsv	cellcycle
cg13573375	PIAS4	0.433566	0.159106	Magnitude_HIVconsv	cellcycle
cg24006662	TUBB2A	-0.41958	0.174519	Magnitude_HIVconsv	cellcycle
cg00610021	SMC1B_RIBC2	0.412587	0.182564	Magnitude_HIVconsv	cellcycle
cg25835669	TUBA8	-0.398601	0.199335	Magnitude_HIVconsv	cellcycle
cg03958058	PPP2R2D	0.398601	0.199335	Magnitude_HIVconsv	cellcycle
cg14601097	ANKLE2	-0.384615	0.21702	Magnitude_HIVconsv	cellcycle
cg18391757	ATM_NPAT	-0.342657	0.275567	Magnitude_HIVconsv	cellcycle
cg04737361	BARD1	-0.272727	0.391097	Magnitude_HIVconsv	cellcycle
cg14701554	NUMA1	0.258741	0.416775	Magnitude_HIVconsv	cellcycle
cg07156249	PSMB9_TAP1	-0.230769	0.470532	Magnitude_HIVconsv	cellcycle
cg26312542	TEX12	-0.216783	0.498556	Magnitude_HIVconsv	cellcycle
cg16126286	SDCCAG8	0.20979	0.512841	Magnitude_HIVconsv	cellcycle
cg02377073	UBE2V2	-0.20979	0.512841	Magnitude_HIVconsv	cellcycle
cg12286158	DMC1	0.188811	0.556737	Magnitude_HIVconsv	cellcycle
cg27541892	CDK11B	-0.174825	0.586824	Magnitude_HIVconsv	cellcycle
cg10890644	TUBAL3	-0.174825	0.586824	Magnitude_HIVconsv	cellcycle
cg08928675	FBXL18	0.146853	0.648796	Magnitude_HIVconsv	cellcycle
cg22061523	AFMID_TK	-0.125874	0.696683	Magnitude_HIVconsv	cellcycle
cg16853860	PSMB9_TAP1	-0.118881	0.712884	Magnitude_HIVconsv	cellcycle
cg20169779	SYCE1	0.104895	0.745609	Magnitude_HIVconsv	cellcycle
cg00744866	CLASP2	0.0979021	0.762122	Magnitude_HIVconsv	cellcycle
cg08201700	WDR60	0.034965	0.914093	Magnitude_HIVconsv	cellcycle
cg21893846	LMBRD2_SKP2	0.013986	0.96559	Magnitude_HIVconsv	cellcycle
cg06791592	PSMB9	-0.013986	0.96559	Magnitude_HIVconsv	cellcycle
cg03958058	PPP2R2D	0.671995	0.0166827	Breadth_HIVconsv	cellcycle
cg18391757	ATM_NPAT	-0.359608	0.250924	Breadth_HIVconsv	cellcycle
cg02377073	UBE2V2	-0.316019	0.31698	Breadth_HIVconsv	cellcycle
cg26571870	GINS2	-0.312387	0.322878	Breadth_HIVconsv	cellcycle
cg02585483	KIF2A	-0.301489	0.34093	Breadth_HIVconsv	cellcycle
cg13573375	PIAS4	0.301489	0.34093	Breadth_HIVconsv	cellcycle
cg05670953	MLH1_EPM2AIP1	-0.27243	0.391634	Breadth_HIVconsv	cellcycle
cg04737361	BARD1	0.250636	0.432028	Breadth_HIVconsv	cellcycle
cg00744866	CLASP2	-0.236106	0.460035	Breadth_HIVconsv	cellcycle
cg21893846	LMBRD2_SKP2	0.225209	0.481585	Breadth_HIVconsv	cellcycle
cg22061523	AFMID_TK	0.203415	0.526019	Breadth_HIVconsv	cellcycle
cg24337683	CHMP2B	-0.203415	0.526019	Breadth_HIVconsv	cellcycle
cg15075357	NPHP4	0.203415	0.526019	Breadth_HIVconsv	cellcycle
cg06791592	PSMB9	0.18162	0.572127	Breadth_HIVconsv	cellcycle
cg08928675	FBXL18	0.18162	0.572127	Breadth_HIVconsv	cellcycle
cg12286158	DMC1	0.152561	0.635967	Breadth_HIVconsv	cellcycle
cg14601097	ANKLE2	-0.134399	0.67709	Breadth_HIVconsv	cellcycle
cg14701554	NUMA1	0.134399	0.67709	Breadth_HIVconsv	cellcycle
cg25835669	TUBA8	-0.127134	0.693776	Breadth_HIVconsv	cellcycle
cg20169779	SYCE1	-0.119869	0.710588	Breadth_HIVconsv	cellcycle
cg16853860	PSMB9_TAP1	0.116237	0.719039	Breadth_HIVconsv	cellcycle
cg10890644	TUBAL3	-0.112604	0.727519	Breadth_HIVconsv	cellcycle
cg24006662	TUBB2A	0.0908101	0.778961	Breadth_HIVconsv	cellcycle
cg00610021	SMC1B_RIBC2	0.0762805	0.813727	Breadth_HIVconsv	cellcycle
cg26312542	TEX12	-0.0581185	0.857616	Breadth_HIVconsv	cellcycle
cg27541892	CDK11B	-0.054486	0.866443	Breadth_HIVconsv	cellcycle
cg08201700	WDR60	-0.0399564	0.901879	Breadth_HIVconsv	cellcycle
cg07156249	PSMB9_TAP1	-0.0326916	0.919662	Breadth_HIVconsv	cellcycle
cg16126286	SDCCAG8	0.0145296	0.964254	Breadth_HIVconsv	cellcycle
cg05670953	MLH1_EPM2AIP1	-0.671329	0.0168315	Magnitude_HIVtotal	cellcycle
cg15075357	NPHP4	0.636364	0.0260969	Magnitude_HIVtotal	cellcycle
cg24006662	TUBB2A	-0.538462	0.0708943	Magnitude_HIVtotal	cellcycle
cg00610021	SMC1B_RIBC2	0.503497	0.0951574	Magnitude_HIVtotal	cellcycle
cg13573375	PIAS4	0.482517	0.112109	Magnitude_HIVtotal	cellcycle
cg24337683	CHMP2B	-0.468531	0.124455	Magnitude_HIVtotal	cellcycle
cg26571870	GINS2	-0.440559	0.151735	Magnitude_HIVtotal	cellcycle
cg03958058	PPP2R2D	0.440559	0.151735	Magnitude_HIVtotal	cellcycle
cg25835669	TUBA8	-0.426573	0.1667	Magnitude_HIVtotal	cellcycle
cg07156249	PSMB9_TAP1	-0.391608	0.208063	Magnitude_HIVtotal	cellcycle
cg18391757	ATM_NPAT	-0.384615	0.21702	Magnitude_HIVtotal	cellcycle
cg02585483	KIF2A	-0.370629	0.235621	Magnitude_HIVtotal	cellcycle
cg16126286	SDCCAG8	0.370629	0.235621	Magnitude_HIVtotal	cellcycle
cg26312542	TEX12	-0.370629	0.235621	Magnitude_HIVtotal	cellcycle
cg04737361	BARD1	-0.363636	0.245265	Magnitude_HIVtotal	cellcycle
cg14701554	NUMA1	0.293706	0.354148	Magnitude_HIVtotal	cellcycle
cg00744866	CLASP2	0.27972	0.378569	Magnitude_HIVtotal	cellcycle
cg16853860	PSMB9_TAP1	-0.230769	0.470532	Magnitude_HIVtotal	cellcycle
cg14601097	ANKLE2	-0.230769	0.470532	Magnitude_HIVtotal	cellcycle
cg02377073	UBE2V2	-0.223776	0.484452	Magnitude_HIVtotal	cellcycle
cg06791592	PSMB9	-0.111888	0.729195	Magnitude_HIVtotal	cellcycle
cg22061523	AFMID_TK	-0.0979021	0.762122	Magnitude_HIVtotal	cellcycle
cg08201700	WDR60	0.0979021	0.762122	Magnitude_HIVtotal	cellcycle
cg27541892	CDK11B	-0.0979021	0.762122	Magnitude_HIVtotal	cellcycle
cg12286158	DMC1	0.0559441	0.862898	Magnitude_HIVtotal	cellcycle
cg21893846	LMBRD2_SKP2	-0.048951	0.879919	Magnitude_HIVtotal	cellcycle
cg10890644	TUBAL3	0.027972	0.931234	Magnitude_HIVtotal	cellcycle
cg08928675	FBXL18	-0.013986	0.96559	Magnitude_HIVtotal	cellcycle
cg20169779	SYCE1	-0.00699301	0.982792	Magnitude_HIVtotal	cellcycle
cg03958058	PPP2R2D	0.643146	0.0240645	Breadth_HIVtotal	cellcycle
cg15075357	NPHP4	0.480592	0.113758	Breadth_HIVtotal	cellcycle
cg02585483	KIF2A	-0.473525	0.11995	Breadth_HIVtotal	cellcycle
cg18391757	ATM_NPAT	-0.452322	0.139837	Breadth_HIVtotal	cellcycle
cg05670953	MLH1_EPM2AIP1	-0.445255	0.146911	Breadth_HIVtotal	cellcycle
cg14701554	NUMA1	0.441721	0.150532	Breadth_HIVtotal	cellcycle
cg00610021	SMC1B_RIBC2	0.424052	0.169493	Breadth_HIVtotal	cellcycle
cg02377073	UBE2V2	-0.371046	0.235054	Breadth_HIVtotal	cellcycle
cg25835669	TUBA8	-0.342775	0.275391	Breadth_HIVtotal	cellcycle
cg13573375	PIAS4	0.335708	0.286056	Breadth_HIVtotal	cellcycle
cg24337683	CHMP2B	-0.32864	0.296952	Breadth_HIVtotal	cellcycle
cg26571870	GINS2	-0.32864	0.296952	Breadth_HIVtotal	cellcycle
cg24006662	TUBB2A	-0.254431	0.424852	Breadth_HIVtotal	cellcycle
cg16126286	SDCCAG8	0.250897	0.431532	Breadth_HIVtotal	cellcycle
cg07156249	PSMB9_TAP1	-0.233229	0.465681	Breadth_HIVtotal	cellcycle
cg14601097	ANKLE2	-0.226161	0.479684	Breadth_HIVtotal	cellcycle
cg08928675	FBXL18	0.219094	0.493876	Breadth_HIVtotal	cellcycle
cg08201700	WDR60	0.219094	0.493876	Breadth_HIVtotal	cellcycle
cg27541892	CDK11B	-0.169621	0.598178	Breadth_HIVtotal	cellcycle
cg12286158	DMC1	0.144884	0.653241	Breadth_HIVtotal	cellcycle
cg21893846	LMBRD2_SKP2	0.127216	0.693588	Breadth_HIVtotal	cellcycle
cg26312542	TEX12	-0.123682	0.70175	Breadth_HIVtotal	cellcycle
cg16853860	PSMB9_TAP1	-0.116614	0.71816	Breadth_HIVtotal	cellcycle
cg20169779	SYCE1	-0.109547	0.734679	Breadth_HIVtotal	cellcycle
cg22061523	AFMID_TK	-0.106013	0.742979	Breadth_HIVtotal	cellcycle
cg10890644	TUBAL3	0.0883442	0.784837	Breadth_HIVtotal	cellcycle
cg00744866	CLASP2	0.0494727	0.878647	Breadth_HIVtotal	cellcycle
cg04737361	BARD1	0.045939	0.887265	Breadth_HIVtotal	cellcycle
cg06791592	PSMB9	0.0212026	0.947853	Breadth_HIVtotal	cellcycle
cg02585483	KIF2A	-0.563924	0.0561672	VL_MAP	cellcycle
cg08928675	FBXL18	0.556919	0.0599836	VL_MAP	cellcycle
cg26571870	GINS2	-0.479861	0.114389	VL_MAP	cellcycle
cg26312542	TEX12	0.479861	0.114389	VL_MAP	cellcycle
cg06791592	PSMB9	-0.46585	0.126919	VL_MAP	cellcycle
cg05670953	MLH1_EPM2AIP1	-0.448337	0.143798	VL_MAP	cellcycle
cg16126286	SDCCAG8	0.444834	0.147339	VL_MAP	cellcycle
cg13573375	PIAS4	0.434326	0.158294	VL_MAP	cellcycle
cg16853860	PSMB9_TAP1	-0.423819	0.169753	VL_MAP	cellcycle
cg24337683	CHMP2B	-0.395797	0.202808	VL_MAP	cellcycle
cg12286158	DMC1	0.339755	0.27992	VL_MAP	cellcycle
cg07156249	PSMB9_TAP1	-0.33275	0.290588	VL_MAP	cellcycle
cg02377073	UBE2V2	-0.329247	0.296007	VL_MAP	cellcycle
cg22061523	AFMID_TK	-0.322242	0.307014	VL_MAP	cellcycle
cg24006662	TUBB2A	-0.301226	0.341372	VL_MAP	cellcycle
cg21893846	LMBRD2_SKP2	0.301226	0.341372	VL_MAP	cellcycle
cg00610021	SMC1B_RIBC2	0.283713	0.37151	VL_MAP	cellcycle
cg20169779	SYCE1	0.262697	0.409428	VL_MAP	cellcycle
cg10890644	TUBAL3	0.19965	0.533867	VL_MAP	cellcycle
cg25835669	TUBA8	-0.164624	0.609158	VL_MAP	cellcycle
cg14701554	NUMA1	0.157618	0.624676	VL_MAP	cellcycle
cg18391757	ATM_NPAT	-0.150613	0.640335	VL_MAP	cellcycle
cg03958058	PPP2R2D	0.126095	0.696174	VL_MAP	cellcycle
cg08201700	WDR60	-0.122592	0.704273	VL_MAP	cellcycle
cg00744866	CLASP2	0.105079	0.745177	VL_MAP	cellcycle
cg15075357	NPHP4	-0.105079	0.745177	VL_MAP	cellcycle
cg04737361	BARD1	0.0735553	0.820285	VL_MAP	cellcycle
cg27541892	CDK11B	0.0105079	0.974145	VL_MAP	cellcycle
cg14601097	ANKLE2	0.00350263	0.99138	VL_MAP	cellcycle
cg12286158	DMC1	-0.788752	0.00229539	time_MAP	cellcycle
cg26312542	TEX12	-0.78171	0.00267007	time_MAP	cellcycle
cg02585483	KIF2A	0.72537	0.00758833	time_MAP	cellcycle
cg14701554	NUMA1	-0.72537	0.00758833	time_MAP	cellcycle
cg08201700	WDR60	-0.690158	0.0129864	time_MAP	cellcycle
cg13573375	PIAS4	-0.640861	0.0247359	time_MAP	cellcycle
cg16853860	PSMB9_TAP1	0.633819	0.0268907	time_MAP	cellcycle
cg25835669	TUBA8	0.626776	0.0291781	time_MAP	cellcycle
cg10890644	TUBAL3	-0.619734	0.0316024	time_MAP	cellcycle
cg22061523	AFMID_TK	0.605649	0.0368796	time_MAP	cellcycle
cg00610021	SMC1B_RIBC2	-0.570437	0.0527741	time_MAP	cellcycle
cg14601097	ANKLE2	0.563394	0.0564496	time_MAP	cellcycle
cg08928675	FBXL18	-0.556352	0.0603	time_MAP	cellcycle
cg00744866	CLASP2	-0.542267	0.0685411	time_MAP	cellcycle
cg24006662	TUBB2A	0.535225	0.0729392	time_MAP	cellcycle
cg20169779	SYCE1	-0.535225	0.0729392	time_MAP	cellcycle
cg05670953	MLH1_EPM2AIP1	0.500012	0.097845	time_MAP	cellcycle
cg06791592	PSMB9	0.500012	0.097845	time_MAP	cellcycle
cg02377073	UBE2V2	0.485928	0.109227	time_MAP	cellcycle
cg24337683	CHMP2B	0.478885	0.115234	time_MAP	cellcycle
cg21893846	LMBRD2_SKP2	0.4648	0.127893	time_MAP	cellcycle
cg07156249	PSMB9_TAP1	0.4648	0.127893	time_MAP	cellcycle
cg26571870	GINS2	0.443673	0.148525	time_MAP	cellcycle
cg04737361	BARD1	0.338037	0.282517	time_MAP	cellcycle
cg16126286	SDCCAG8	-0.316909	0.315544	time_MAP	cellcycle
cg18391757	ATM_NPAT	0.274655	0.387623	time_MAP	cellcycle
cg15075357	NPHP4	-0.197188	0.539027	time_MAP	cellcycle
cg27541892	CDK11B	0.154933	0.630661	time_MAP	cellcycle
cg03958058	PPP2R2D	0.0352121	0.913488	time_MAP	cellcycle
cg27541892	CDK11B	0.767076	0.00359618	Time_on_cART_BCN02	cellcycle
cg00610021	SMC1B_RIBC2	-0.661998	0.0190195	Time_on_cART_BCN02	cellcycle
cg26571870	GINS2	0.567426	0.054324	Time_on_cART_BCN02	cellcycle
cg08928675	FBXL18	-0.560421	0.0580535	Time_on_cART_BCN02	cellcycle
cg22061523	AFMID_TK	0.514887	0.0867183	Time_on_cART_BCN02	cellcycle
cg24337683	CHMP2B	0.500876	0.0971738	Time_on_cART_BCN02	cellcycle
cg00744866	CLASP2	-0.441332	0.150935	Time_on_cART_BCN02	cellcycle
cg25835669	TUBA8	0.346761	0.269479	Time_on_cART_BCN02	cellcycle
cg05670953	MLH1_EPM2AIP1	0.311734	0.323944	Time_on_cART_BCN02	cellcycle
cg24006662	TUBB2A	0.308232	0.329698	Time_on_cART_BCN02	cellcycle
cg12286158	DMC1	-0.297724	0.347291	Time_on_cART_BCN02	cellcycle
cg14701554	NUMA1	-0.297724	0.347291	Time_on_cART_BCN02	cellcycle
cg14601097	ANKLE2	0.280211	0.377698	Time_on_cART_BCN02	cellcycle
cg18391757	ATM_NPAT	0.262697	0.409428	Time_on_cART_BCN02	cellcycle
cg16853860	PSMB9_TAP1	0.248687	0.435736	Time_on_cART_BCN02	cellcycle
cg03958058	PPP2R2D	-0.248687	0.435736	Time_on_cART_BCN02	cellcycle
cg20169779	SYCE1	-0.245184	0.442438	Time_on_cART_BCN02	cellcycle
cg15075357	NPHP4	-0.245184	0.442438	Time_on_cART_BCN02	cellcycle
cg04737361	BARD1	0.231174	0.469733	Time_on_cART_BCN02	cellcycle
cg16126286	SDCCAG8	-0.220666	0.490702	Time_on_cART_BCN02	cellcycle
cg07156249	PSMB9_TAP1	0.210158	0.512085	Time_on_cART_BCN02	cellcycle
cg21893846	LMBRD2_SKP2	0.189142	0.556033	Time_on_cART_BCN02	cellcycle
cg02585483	KIF2A	0.168126	0.601454	Time_on_cART_BCN02	cellcycle
cg02377073	UBE2V2	0.154116	0.632488	Time_on_cART_BCN02	cellcycle
cg26312542	TEX12	0.119089	0.7124	Time_on_cART_BCN02	cellcycle
cg06791592	PSMB9	0.0910684	0.778346	Time_on_cART_BCN02	cellcycle
cg10890644	TUBAL3	-0.0630474	0.845664	Time_on_cART_BCN02	cellcycle
cg08201700	WDR60	0.038529	0.90537	Time_on_cART_BCN02	cellcycle
[truncated: 787 more rows]
