# Supplementary material for: Epigenetic landscape in the kick-and-kill therapeutic vaccine BCN02 clinical trial is associated with antiretroviral treatment interruption (ATI) outcome
Source: eBioMedicine. 2022 Mar 21;78:103956. doi: 10.1016/j.ebiom.2022.103956 (PMC8938861; doi:10.1016/j.ebiom.2022.103956)
Supplement: Supplementary file 8 [file mmc8.xlsx]

## Sheet: TableS3_DEGw1w0
Table S3: Differentially expressed genes between Vacc (w1) and BSL (w0)
	A02.w0	A04.w0	A05.w0	A09.w0	A12.w0	A13.w0	A15.w0	B03.w0	B05.w0	B06.w0	B07.w0	B10.w0	B13.w0	B14.w0	A02.w1	A04.w1	A05.w1	A09.w1	A12.w1	A13.w1	A15.w1	B03.w1	B05.w1	B06.w1	B07.w1	B10.w1	B13.w1	B14.w1	ENSEMBL_ID	SYMBOL	Biotype	ID	Mean_w0	Mean_w1	diffMean	Median_w0	Median_w1	diffMedian	logFC	AveExpr	t	P.Value	adj.P.Val	B
ENSG00000211897.9,IGHG3,IG_C_gene	4.08885	4.18546	2.81477	3.66209	4.13988	2.84945	3.71838	5.37778	3.53042	2.68253	3.30187	5.08037	3.92476	3.86712	6.10628	7.49559	8.17086	4.61346	5.45505	5.77676	7.8568	5.95712	7.64739	5.81164	7.88335	6.45042	6.96903	4.14562	ENSG00000211897	IGHG3	IG_C_gene	ENSG00000211897.9,IGHG3,IG_C_gene	3.80169	6.45281	2.65112	3.79275	6.27835	2.4856	2.65112	4.52723	5.59412	5.7117e-07	0.00396362	5.74054
ENSG00000211896.7,IGHG1,IG_C_gene	6.64178	5.52328	5.01514	6.639	7.57733	4.60179	4.91959	7.16739	6.77225	5.0427	5.05199	6.49672	6.83971	5.73236	9.28086	9.39601	10.013	8.51394	8.63596	7.65579	10.498	8.01077	9.50572	8.79656	10.7013	7.76423	10.0562	6.28809	ENSG00000211896	IGHG1	IG_C_gene	ENSG00000211896.7,IGHG1,IG_C_gene	6.0015	8.93689	2.93539	6.11454	9.03871	2.92417	2.93539	6.81124	5.54953	6.76238e-07	0.00396362	5.59236
ENSG00000079931.14,MOXD1,protein_coding	-1.38344	-2.14464	-1.7442	-1.50905	-2.50686	-1.18665	-2.55281	-0.41172	-2.17491	-0.27363	-0.969238	-0.482248	-0.973436	-2.4512	-0.2	-0.320955	0.481197	-0.611128	-0.315775	-0.537083	0.74175	0.586383	0.393379	0.132085	0.798838	-0.192016	0.659054	-2.26912	ENSG00000079931	MOXD1	protein_coding	ENSG00000079931.14,MOXD1,protein_coding	-1.48314	-0.0466709	1.43647	-1.44625	-0.0299657	1.41628	1.43647	-1.11108	5.5358	7.12283e-07	0.00396362	5.54679
ENSG00000088340.15,FER1L4,transcribed_unitary_pseudogene	-4.10591	-0.112218	-2.04905	-1.19589	-1.12835	-1.64121	-3.18084	-1.51126	-2.80294	-2.33591	-2.5542	-2.95355	-2.04619	-2.4512	-0.835235	-0.114504	0.215122	0.139844	-0.229619	-0.962389	-0.544301	-0.965027	-0.684623	-0.656411	0.51174	-0.727053	-0.925908	-0.735689	ENSG00000088340	FER1L4	transcribed_unitary_pseudogene	ENSG00000088340.15,FER1L4,transcribed_unitary_pseudogene	-2.14777	-0.46529	1.68248	-2.19248	-0.670517	1.52197	1.68248	-1.16934	5.34613	1.45393e-06	0.00522451	4.92038
ENSG00000211950.2,IGHV1-24,IG_V_gene	-1.38344	-0.177807	-0.927062	-1.12718	-0.146967	-2.00378	-0.912348	1.39105	-0.379732	-1.89982	-1.86232	-0.263238	-0.334317	-1.31369	0.729117	2.38119	5.02052	1.21123	2.71985	0.0580751	4.52292	1.33686	-0.395117	1.18428	3.71654	2.09703	4.61781	-1.3076	ENSG00000211950	IGHV1-24	IG_V_gene	ENSG00000211950.2,IGHV1-24,IG_V_gene	-0.810047	1.99234	2.80238	-0.919705	1.71695	2.63665	2.80238	0.0131733	5.28738	1.81084e-06	0.00522451	4.72761
ENSG00000115884.10,SDC1,protein_coding	-2.34037	-4.01911	-0.778964	-1.90959	-1.7699	-3.58875	-3.47034	-1.25972	-2.17491	-2.96395	-2.34775	-2.71255	-1.77489	-1.96577	0.867564	0.195836	0.806159	0.631233	0.556675	0.175115	1.09041	-0.150582	0.812208	-0.0283798	2.36194	-1.05636	1.20257	-2.42959	ENSG00000115884	SDC1	protein_coding	ENSG00000115884.10,SDC1,protein_coding	-2.36261	0.359629	2.72224	-2.25764	0.593954	2.8516	2.72224	-1.63584	5.27766	1.87774e-06	0.00522451	4.69575
ENSG00000211956.2,IGHV4-34,IG_V_gene	2.66756	2.46739	1.57084	2.4267	2.95475	1.71764	1.70403	2.78643	2.59871	2.20233	1.38198	1.88622	1.35792	0.436329	2.89789	4.35798	4.33656	2.46177	3.17558	4.05934	5.17307	3.60116	3.7409	4.62495	6.07307	2.36904	3.99692	1.70695	ENSG00000211956	IGHV4-34	IG_V_gene	ENSG00000211956.2,IGHV4-34,IG_V_gene	2.01135	3.75537	1.74403	2.04428	3.86891	1.82463	1.74403	2.23165	5.16381	2.8665e-06	0.00683619	4.32423
ENSG00000254709.7,IGLL5,protein_coding	3.39394	2.39028	3.08507	3.55116	3.93829	2.05923	2.59575	3.4385	2.30368	2.46232	2.32656	3.79281	2.88862	2.67258	4.56655	4.78918	5.34022	3.86579	4.62548	5.22178	5.41763	3.94352	4.49506	4.4085	4.93276	4.36818	4.7219	2.49138	ENSG00000254709	IGLL5	protein_coding	ENSG00000254709.7,IGLL5,protein_coding	2.92134	4.51342	1.59208	2.7806	4.59601	1.81542	1.59208	3.29637	5.04477	4.44692e-06	0.00927962	3.93854
ENSG00000239264.8,TXNDC5,protein_coding	6.50714	6.03572	6.06653	6.58467	6.94778	5.6411	5.84027	6.95499	6.42303	6.23951	6.02236	6.88379	6.58078	5.57818	7.38856	8.04126	8.4187	6.89338	7.87944	8.19438	8.72072	7.40356	7.75287	7.63378	8.54673	7.46207	8.43419	6.04065	ENSG00000239264	TXNDC5	protein_coding	ENSG00000239264.8,TXNDC5,protein_coding	6.30756	7.77216	1.4646	6.33127	7.81616	1.48488	1.4646	6.6548	4.97752	5.69004e-06	0.00954748	3.72204
ENSG00000259772.6,RP11-16E12.2,lincRNA	-2.34037	-3.28214	-4.55155	-4.23151	-1.89019	-2.69566	-2.55281	-0.949376	-3.09245	-1.66849	-2.79521	-2.16506	-2.38061	-3.55073	0.57596	0.286034	-0.111379	-2.26824	-1.29375	-1.69935	-0.354823	0.10773	-1.13208	-1.15237	0.0834058	-1.69791	-1.04374	-1.65907	ENSG00000259772	RP11-16E12.2	lincRNA	ENSG00000259772.6,RP11-16E12.2,lincRNA	-2.72473	-0.811399	1.91333	-2.62423	-1.08791	1.53632	1.91333	-2.02855	4.94835	6.32993e-06	0.00954748	3.62844
ENSG00000242534.2,IGKV2D-28,IG_V_gene	-0.0527967	-2.79672	-1.88859	-1.79855	-3.6064	-3.58875	-3.47034	-5.90357	-2.56194	-6.42338	-1.30044	-1.555	-1.28946	-6.35809	-1.03227	0.132411	1.26007	0.507053	1.67867	-0.599819	1.13851	0.835204	0.299257	1.21328	2.21523	-0.0749767	0.0598779	-0.684159	ENSG00000242534	IGKV2D-28	IG_V_gene	ENSG00000242534.2,IGKV2D-28,IG_V_gene	-3.04243	0.496309	3.53874	-2.67933	0.403155	3.08248	3.53874	-1.86283	4.93201	6.71852e-06	0.00954748	3.57612
ENSG00000250274.1,CTB-114C7.4,lincRNA	-1.38344	0.585753	-0.303626	-0.938733	-2.71331	-0.969835	-1.43081	0.539371	-1.13309	-0.642017	-0.188551	-0.390618	-0.838084	0.675336	-4.80486	-3.1734	-1.5651	-1.88122	-2.43125	-1.13748	-1.85363	-1.43069	-2.26959	-3.63042	-1.39846	-6.34176	-2.07477	0.740339	ENSG00000250274	CTB-114C7.4	lincRNA	ENSG00000250274.1,CTB-114C7.4,lincRNA	-0.652262	-2.37516	1.7229	-0.740051	-1.97799	1.23794	-1.7229	-1.24884	-4.92618	6.86293e-06	0.00954748	3.55744
ENSG00000170476.15,MZB1,protein_coding	3.54514	3.15415	2.87191	3.29048	3.68296	2.91451	2.58614	4.16923	3.07078	3.76768	3.20274	3.66517	3.40758	2.68357	4.64015	5.06341	5.52835	3.80775	4.86582	5.10124	5.23982	4.65171	4.72665	4.71134	5.6879	4.37162	5.20054	2.8427	ENSG00000170476	MZB1	protein_coding	ENSG00000170476.15,MZB1,protein_coding	3.28658	4.74564	1.45907	3.24661	4.79623	1.54962	1.45907	3.66773	4.79441	1.10663e-05	0.0142108	3.13792
ENSG00000105974.11,CAV1,protein_coding	-2.03552	-2.14464	-2.04905	-1.42416	-1.12835	-2.30864	-2.73338	-0.694119	-1.73881	-2.33591	-2.5542	-1.76913	-1.94998	-2.27062	-0.717399	0.6901	1.44272	-1.44512	-0.505253	0.212109	1.09041	0.19936	0.45288	-0.208952	1.07447	-0.233239	0.836295	-1.38777	ENSG00000105974	CAV1	protein_coding	ENSG00000105974.11,CAV1,protein_coding	-1.93832	0.107188	2.04551	-2.04229	0.205734	2.24802	2.04551	-1.41324	4.7681	1.21671e-05	0.0145084	3.05467
ENSG00000244116.3,IGKV2-28,IG_V_gene	2.78891	1.91163	2.37524	3.01071	2.58343	1.37869	2.23318	3.54558	3.14489	2.25258	2.51023	3.82183	2.81863	1.5548	5.08033	3.7268	5.18921	4.82492	5.43623	3.66822	5.5839	4.47046	4.67917	4.4996	4.85404	4.15109	5.07718	3.20576	ENSG00000244116	IGKV2-28	IG_V_gene	ENSG00000244116.3,IGKV2-28,IG_V_gene	2.56645	4.60335	2.0369	2.54683	4.75205	2.20522	2.0369	2.93851	4.74525	1.32088e-05	0.0147006	2.98255
ENSG00000182853.11,VMO1,protein_coding	-0.497099	-0.474789	-0.159236	-0.531075	-2.02144	0.233257	-0.490521	-0.288863	0.0774753	1.07647	-1.39666	-0.858397	-0.754426	0.607697	-2.1419	-3.1734	-4.5037	-1.88122	-2.09022	-2.92175	-2.91776	-1.06812	-0.818925	-1.57979	-3.08652	-1.48378	-0.575966	0.494178	ENSG00000182853	VMO1	protein_coding	ENSG00000182853.11,VMO1,protein_coding	-0.391257	-1.98206	1.5908	-0.482655	-1.98572	1.50306	-1.5908	-0.693409	-4.67598	1.69305e-05	0.017114	2.76469
ENSG00000211967.3,IGHV3-53,IG_V_gene	0.286409	0.278571	-1.27853	1.53931	2.21196	-1.18665	0.436547	1.21537	0.424126	0.234834	-0.277361	1.37492	0.857378	-0.168263	2.0655	3.2055	2.37487	0.799504	3.42507	1.8567	3.70363	2.07786	2.54804	3.10333	2.56692	2.95973	3.40307	-0.0413156	ENSG00000211967	IGHV3-53	IG_V_gene	ENSG00000211967.3,IGHV3-53,IG_V_gene	0.424901	2.43203	2.00713	0.355268	2.55748	2.20221	2.00713	0.895277	4.66788	1.74277e-05	0.017114	2.73928
ENSG00000211938.2,IGHV3-7,IG_V_gene	3.10549	2.20971	2.89415	3.8378	3.42702	1.25495	2.84958	3.88922	2.44843	2.2384	2.96695	3.60521	2.54498	2.36643	4.33384	4.41407	5.28257	3.8306	5.45992	3.07072	5.80241	4.4022	3.86655	4.37521	4.93647	3.81937	4.26198	3.31109	ENSG00000211938	IGHV3-7	IG_V_gene	ENSG00000211938.2,IGHV3-7,IG_V_gene	2.83131	4.36907	1.53776	2.87187	4.35452	1.48266	1.53776	3.13572	4.62974	1.99654e-05	0.0185168	2.62
ENSG00000211675.2,IGLC1,IG_C_gene	4.62948	4.10846	4.1775	4.51332	5.19219	2.90996	4.1337	4.83874	3.85527	3.47598	2.78702	4.72848	3.91999	3.56524	5.86962	6.34864	6.56486	4.60023	5.88375	7.07151	6.86077	5.20697	5.74499	5.86344	6.17008	5.35651	5.76881	3.61866	ENSG00000211675	IGLC1	IG_C_gene	ENSG00000211675.2,IGLC1,IG_C_gene	4.05967	5.78063	1.72096	4.12108	5.86653	1.74546	1.72096	4.39201	4.52857	2.85724e-05	0.0238748	2.3056
ENSG00000211976.2,IGHV3-73,IG_V_gene	-0.755411	-1.21175	-0.581927	-0.144051	-0.347664	-0.969835	-0.450444	0.991245	-1.40439	0.871244	-0.762787	0.66383	-1.07128	-0.931822	3.05519	3.82033	1.84798	-1.32482	0.801408	0.212109	3.23936	3.38888	1.503	1.61208	2.88055	2.02018	2.35295	-0.634406	ENSG00000211976	IGHV3-73	IG_V_gene	ENSG00000211976.2,IGHV3-73,IG_V_gene	-0.436075	1.76963	2.2057	-0.668669	1.93408	2.60275	2.2057	-0.012248	4.52453	2.8983e-05	0.0238748	2.29309
ENSG00000211639.2,IGLV4-60,IG_V_gene	-2.7274	-2.79672	-3.32916	-2.16112	-2.16583	-3.22618	-5.05531	-0.949376	-6.26237	0.146478	-4.66968	-1.36859	-2.26032	-1.14863	-1.99751	-0.00347259	1.22422	-2.06179	-0.188396	1.22121	2.40089	-0.965027	-1.78416	0.382408	-1.04699	-0.112945	0.802546	-1.0252	ENSG00000211639	IGLV4-60	IG_V_gene	ENSG00000211639.2,IGLV4-60,IG_V_gene	-2.71244	-0.2253	2.48714	-2.49386	-0.15067	2.34319	2.48714	-1.85078	4.50497	3.10494e-05	0.0238748	2.2327
ENSG00000243466.1,IGKV1-5,IG_V_gene	3.59592	3.27551	3.71679	3.85063	4.65301	2.63457	3.12294	3.98973	3.82376	2.56814	2.91278	4.44577	3.97004	3.11155	4.70755	5.01917	6.5073	4.57918	6.02078	5.09258	6.36407	4.58956	5.678	4.25135	5.92191	5.573	5.7699	2.91131	ENSG00000243466	IGKV1-5	IG_V_gene	ENSG00000243466.1,IGKV1-5,IG_V_gene	3.54794	5.21326	1.66532	3.65636	5.33279	1.67643	1.66532	3.84537	4.50121	3.14631e-05	0.0238748	2.2211
ENSG00000211933.2,IGHV6-1,IG_V_gene	-0.450556	-0.177807	0.339218	0.930373	1.79082	-0.0923194	-0.0704125	1.15171	-1.50749	-0.27363	-0.277361	0.529529	0.353215	-0.630167	1.71346	2.07874	2.29936	1.53117	1.84673	2.57721	2.52669	1.85647	2.52049	1.70689	2.7294	2.12176	1.96009	-0.28823	ENSG00000211933	IGHV6-1	IG_V_gene	ENSG00000211933.2,IGHV6-1,IG_V_gene	0.115366	1.94145	1.82608	-0.0813659	2.01941	2.10078	1.82608	0.570457	4.4778	3.41617e-05	0.0247955	2.14895
ENSG00000170456.15,DENND5B,protein_coding	3.38434	3.22565	2.89415	3.08499	3.18057	2.84469	2.49672	4.4307	3.38328	3.20416	3.41602	3.70725	2.36027	2.78402	3.32956	4.25938	4.16519	3.15285	3.68561	3.98381	4.20871	5.04967	4.13527	4.12352	4.49259	3.72567	3.5425	2.9728	ENSG00000170456	DENND5B	protein_coding	ENSG00000170456.15,DENND5B,protein_coding	3.1712	3.91622	0.745021	3.19236	4.05366	0.861298	0.745021	3.38095	4.38815	4.67322e-05	0.0322529	1.87437
ENSG00000136010.13,ALDH1L2,protein_coding	-0.278089	0.0683538	-1.38163	-1.26804	-1.55577	-1.4419	-0.807378	-0.618171	-0.770522	-1.77952	-2.00671	-0.346896	-0.714349	-2.89866	0.0195668	1.07453	0.286381	-1.01448	-0.723433	0.941751	1.10662	0.10773	-0.343587	-0.170984	-0.423554	-0.233239	0.750395	-0.634406	ENSG00000136010	ALDH1L2	protein_coding	ENSG00000136010.13,ALDH1L2,protein_coding	-1.12852	0.0530922	1.18161	-1.03771	-0.0757087	0.962	1.18161	-0.692677	4.37867	4.83002e-05	0.0322529	1.84546
ENSG00000211955.2,IGHV3-33,IG_V_gene	0.885047	2.30882	3.05084	3.40221	2.97642	2.63457	2.28157	3.40249	2.86433	2.28743	1.58456	3.99109	1.59965	1.80682	3.60877	4.11303	4.55068	3.61816	3.75593	4.07198	5.10813	3.67085	4.5692	4.11394	5.20145	5.13953	3.56028	1.95463	ENSG00000211955	IGHV3-33	IG_V_gene	ENSG00000211955.2,IGHV3-33,IG_V_gene	2.50542	4.07404	1.56862	2.47169	4.0925	1.62081	1.56862	2.92491	4.36543	5.05736e-05	0.0324721	1.80518
ENSG00000178445.9,GLDC,protein_coding	1.07201	-0.394618	-1.49266	1.50725	0.934975	-2.48921	-1.68607	1.54764	0.0774753	-1.66849	-0.828376	0.273515	-0.162706	-0.931822	2.20637	3.38969	2.59434	0.997104	2.15771	1.69623	2.50239	1.97789	1.54462	1.18428	3.06774	1.54698	2.07762	-0.735689	ENSG00000178445	GLDC	protein_coding	ENSG00000178445.9,GLDC,protein_coding	-0.302935	1.87195	2.17488	-0.278662	2.02776	2.30642	2.17488	0.358679	4.32646	5.78854e-05	0.0357002	1.68692
ENSG00000211949.3,IGHV3-23,IG_V_gene	3.99318	3.37034	3.33719	4.0859	4.63405	3.04891	4.06277	4.45947	4.1353	3.30964	3.74395	4.32764	4.5619	3.28035	4.97486	5.3935	5.53568	4.3408	5.38594	5.29473	6.3628	5.21248	4.78714	5.33248	6.27177	5.2614	6.17995	3.4444	ENSG00000211949	IGHV3-23	IG_V_gene	ENSG00000211949.3,IGHV3-23,IG_V_gene	3.88219	5.26985	1.38767	4.02797	5.3136	1.28563	1.38767	4.23216	4.31086	6.10915e-05	0.0357002	1.63972
ENSG00000248571.1,RP11-768B22.2,antisense	-6.42784	-1.51661	-2.22963	-2.64655	-2.71331	-4.07417	-2.93983	0.0271645	-4.67741	-4.10145	-4.66968	-1.76913	-2.04619	-2.11016	-0.556934	-0.0395418	0.215122	-1.88122	-0.84629	-0.419247	0.192664	-1.17915	-1.04719	-0.208952	0.372912	-2.2543	0.00157928	-2.61016	ENSG00000248571	RP11-768B22.2	antisense	ENSG00000248571.1,RP11-768B22.2,antisense	-2.99249	-0.732908	2.25958	-2.67993	-0.48809	2.19184	2.25958	-2.32706	4.30651	6.20166e-05	0.0357002	1.62657
ENSG00000129757.13,CDKN1C,protein_coding	2.70402	2.74022	3.11378	3.88014	2.98499	4.31212	2.68841	3.04771	3.93361	3.40476	3.11822	2.99853	3.60659	4.72473	1.60453	1.59332	2.13534	2.74213	2.69252	2.51195	1.70496	2.22684	3.44007	1.66552	1.07447	2.08869	3.1715	4.54297	ENSG00000129757	CDKN1C	protein_coding	ENSG00000129757.13,CDKN1C,protein_coding	3.37556	2.37106	1.0045	3.116	2.18109	0.934912	-1.0045	3.25486	-4.28388	6.70484e-05	0.0373102	1.55828
ENSG00000180535.3,BHLHA15,protein_coding	-1.78398	-2.79672	-1.88859	-0.881017	-0.632393	-3.58875	-2.93983	-1.99668	-3.09245	-4.83841	-3.44729	-1.45879	-2.65625	-3.55073	-0.0499742	0.0660683	1.37895	-1.57636	-0.148318	-0.419247	-0.0373413	-1.43069	-0.395117	-1.30849	0.0103424	-1.05636	0.390351	-1.47265	ENSG00000180535	BHLHA15	protein_coding	ENSG00000180535.3,BHLHA15,protein_coding	-2.53942	-0.43206	2.10736	-2.72648	-0.271718	2.45476	2.10736	-1.94422	4.27131	7.00128e-05	0.037703	1.52041
ENSG00000244575.3,IGKV1-27,IG_V_gene	0.537948	0.585753	0.758302	0.586109	1.88545	-0.287576	1.63119	1.96061	0.956794	-0.0835272	0.374716	1.48788	0.896727	0.487403	1.70293	1.90934	2.76621	1.44917	3.19129	1.92514	2.81016	2.59062	2.50652	2.07398	3.73366	1.87256	3.12788	0.998651	ENSG00000244575	IGKV1-27	IG_V_gene	ENSG00000244575.3,IGKV1-27,IG_V_gene	0.841271	2.33272	1.49145	0.672205	2.29025	1.61804	1.49145	1.22835	4.25886	7.30728e-05	0.0381211	1.48298
ENSG00000142675.17,CNKSR1,protein_coding	-0.361747	1.21611	0.0533088	0.214742	0.528761	0.569684	0.393155	0.162516	0.748853	-0.194558	-0.371997	-0.146199	0.658069	-0.576727	1.46192	1.17238	1.24226	0.601176	1.07971	0.702744	1.35752	1.18822	1.04269	0.481092	0.798838	0.857909	0.696287	-0.250262	ENSG00000142675	CNKSR1	protein_coding	ENSG00000142675.17,CNKSR1,protein_coding	0.206712	0.888035	0.681323	0.188629	0.950301	0.761671	0.681323	0.454173	4.24722	7.60525e-05	0.0384733	1.44801
ENSG00000128891.15,C15orf57,protein_coding	4.57287	4.7054	4.20222	3.84423	4.35691	4.0582	4.41569	4.28006	4.45958	4.19593	4.19348	4.20815	4.28627	3.93078	5.01265	5.2496	4.47644	4.38997	4.3718	4.27793	4.88549	5.02952	4.78859	4.34605	4.43965	4.49192	4.4344	4.13311	ENSG00000128891	C15orf57	protein_coding	ENSG00000128891.15,C15orf57,protein_coding	4.26498	4.59479	0.329811	4.24411	4.45805	0.213942	0.329811	4.46973	4.23118	8.03506e-05	0.0394521	1.39991
ENSG00000243290.3,IGKV1-12,IG_V_gene	1.47303	0.995841	2.34326	1.88535	1.86702	0.498718	1.6124	2.57621	1.38868	0.471441	0.864301	2.87934	1.75046	-1.31369	3.06756	2.22273	4.00806	2.5111	3.01721	2.67982	4.31368	2.42966	3.86655	3.88753	5.32146	3.55154	4.75536	0.813868	ENSG00000243290	IGKV1-12	IG_V_gene	ENSG00000243290.3,IGKV1-12,IG_V_gene	1.37803	3.31758	1.93956	1.54271	3.30955	1.76683	1.93956	1.88499	4.22166	8.3011e-05	0.0395939	1.37142
ENSG00000211653.2,IGLV1-40,IG_V_gene	2.76446	1.76225	2.35934	1.74577	3.39199	1.24052	1.14763	2.46711	2.18471	1.66938	1.38198	2.89763	1.67703	0.801784	3.72262	3.80261	3.8406	2.32134	3.36403	5.70234	3.94586	3.09287	4.97009	3.53808	4.72012	3.57262	3.96867	0.759075	ENSG00000211653	IGLV1-40	IG_V_gene	ENSG00000211653.2,IGLV1-40,IG_V_gene	1.96368	3.66578	1.7021	1.75401	3.76261	2.0086	1.7021	2.28167	4.20463	8.79849e-05	0.0408006	1.32052
ENSG00000253755.1,IGHGP,IG_C_pseudogene	-0.873247	-2.14464	-1.27853	-0.881017	-0.580863	-6.3961	-3.18084	0.286252	-0.112628	-3.61602	-2.16718	-0.685065	-0.0338084	-1.40389	-0.556934	-0.234798	0.944764	0.570479	-0.229619	-0.160935	1.55945	0.971408	1.00343	0.0379627	0.732241	1.20513	0.456949	-1.09078	ENSG00000253755	IGHGP	IG_C_pseudogene	ENSG00000253755.1,IGHGP,IG_C_pseudogene	-1.64768	0.372053	2.01974	-1.07978	0.513714	1.59349	2.01974	-1.12275	4.18217	9.49884e-05	0.0428577	1.25354
ENSG00000243238.1,IGKV2-30,IG_V_gene	1.68591	1.05414	1.88029	1.9344	1.679	0.0132908	1.68616	3.18654	1.45872	0.263123	1.682	2.94237	1.77178	0.462092	4.14448	4.24258	3.557	2.6931	3.68284	1.68312	5.25898	3.18542	2.21154	1.93292	3.63989	3.26372	2.92719	1.21766	ENSG00000243238	IGKV2-30	IG_V_gene	ENSG00000243238.1,IGKV2-30,IG_V_gene	1.54999	3.11717	1.56719	1.68395	3.22457	1.54062	1.56719	2.00171	4.14588	0.00010746	0.0457028	1.1457
ENSG00000110777.11,POU2AF1,protein_coding	3.98685	4.02346	3.21	2.87072	3.20647	2.96803	3.07569	4.61311	3.29796	2.95817	3.45789	3.45275	2.01767	2.58149	4.14448	5.01258	4.79016	3.29106	3.80779	4.09196	4.75274	5.50959	4.07501	3.95132	4.40087	3.83939	3.15154	2.63524	ENSG00000110777	POU2AF1	protein_coding	ENSG00000110777.11,POU2AF1,protein_coding	3.26573	4.10384	0.838104	3.20823	4.08348	0.875252	0.838104	3.56787	4.14272	0.000108619	0.0457028	1.13632
ENSG00000211947.2,IGHV3-21,IG_V_gene	2.74958	1.21611	1.51454	2.54195	2.91043	1.88467	2.02151	2.9513	2.24938	1.79094	2.16742	2.51479	3.05728	1.56673	3.74589	4.25938	3.63073	2.29341	3.3536	3.15388	4.88549	3.42729	3.59996	3.75575	4.28949	3.61098	4.87791	2.34404	ENSG00000211947	IGHV3-21	IG_V_gene	ENSG00000211947.2,IGHV3-21,IG_V_gene	2.22404	3.65913	1.43508	2.2084	3.62085	1.41245	1.43508	2.50393	4.13777	0.000110457	0.0457028	1.12167
ENSG00000090889.11,KIF4A,protein_coding	0.537948	-0.318669	-0.710251	-0.110499	-0.146967	1.18133	-0.373482	1.01529	0.0774753	-0.0483377	-0.104893	0.705956	-0.274816	-1.96577	0.8863	0.987594	1.26007	0.539115	1.01059	1.53038	1.58281	0.443779	0.617939	0.910957	1.05644	1.07609	1.02372	0.30313	ENSG00000090889	KIF4A	protein_coding	ENSG00000090889.11,KIF4A,protein_coding	-0.0382633	0.944922	0.983185	-0.107696	0.99909	1.10679	0.983185	0.378526	4.12409	0.000115695	0.0457028	1.08118
ENSG00000211970.3,IGHV4-61,IG_V_gene	2.5523	2.17072	1.59819	1.3832	2.098	1.21123	0.827337	2.17858	1.29987	0.344807	0.822175	2.12229	2.15382	1.12573	4.6165	4.44376	3.85239	3.48459	3.12334	2.88847	4.32238	1.57787	3.03541	2.05007	3.44573	2.28395	4.11333	1.29673	ENSG00000211970	IGHV4-61	IG_V_gene	ENSG00000211970.3,IGHV4-61,IG_V_gene	1.56345	3.18104	1.61759	1.49069	3.28453	1.79384	1.61759	1.95405	4.12254	0.000116302	0.0457028	1.0766
ENSG00000211644.3,IGLV1-51,IG_V_gene	2.78891	2.77531	3.25365	2.48273	2.80299	0.615127	1.33128	3.21277	3.13209	1.7615	1.73971	2.61768	2.66378	1.57855	3.40297	4.54466	4.81898	2.24564	3.68838	4.08699	3.77129	3.64256	3.64211	3.31879	4.58512	3.67644	3.66259	2.10134	ENSG00000211644	IGLV1-51	IG_V_gene	ENSG00000211644.3,IGLV1-51,IG_V_gene	2.33972	3.65627	1.31655	2.64073	3.66951	1.02878	1.31655	2.56134	4.11268	0.000120246	0.0457028	1.04746
ENSG00000051341.13,POLQ,protein_coding	1.43635	0.838872	1.42573	1.44091	1.52288	1.93929	1.53466	2.32043	0.97603	0.736494	0.925269	1.73167	1.11264	1.18881	2.64084	2.46725	2.80312	1.96796	1.89548	2.48198	2.66993	2.02874	1.53088	1.95025	1.70356	1.86281	2.04191	0.950557	ENSG00000051341	POLQ	protein_coding	ENSG00000051341.13,POLQ,protein_coding	1.36643	2.07109	0.70466	1.43104	1.99835	0.567311	0.70466	1.73126	4.11184	0.000120588	0.0457028	1.04498
ENSG00000211652.2,IGLV7-43,IG_V_gene	0.286409	0.228818	0.57773	0.684962	0.574931	-0.330011	-0.858908	2.00932	0.0774753	0.263123	0.884911	-0.00359459	0.673256	-2.89866	2.40784	1.27873	1.69924	2.17598	1.04556	2.78177	2.77509	2.90151	0.718341	1.07793	3.34161	0.0676277	1.73706	-0.250262	ENSG00000211652	IGLV7-43	IG_V_gene	ENSG00000211652.2,IGLV7-43,IG_V_gene	0.154983	1.697	1.54202	0.274766	1.71815	1.44338	1.54202	0.408091	4.10388	0.000123873	0.0457028	1.02151
ENSG00000211962.2,IGHV1-46,IG_V_gene	0.230375	0.418296	-1.00723	0.962257	1.79082	-1.4419	-0.531744	2.03307	0.956794	-0.194558	-0.232273	1.16444	0.816926	-1.00054	1.49892	2.33263	2.98548	1.06474	2.81414	1.40817	2.3943	0.863493	1.80652	2.07398	2.75758	2.01138	2.34711	0.169452	ENSG00000211962	IGHV1-46	IG_V_gene	ENSG00000211962.2,IGHV1-46,IG_V_gene	0.283195	1.89485	1.61166	0.324336	2.04268	1.71835	1.61166	0.830219	4.09699	0.000126787	0.0457028	1.00119
ENSG00000169224.12,GCSAML,protein_coding	1.07201	3.4321	3.91741	2.29518	1.55779	1.03853	1.92579	2.83452	2.62332	2.18765	1.80606	2.37165	2.64465	3.16351	-0.0860434	1.09131	3.12323	1.96796	1.35534	1.00636	0.656232	2.40099	1.41598	2.08971	1.32098	1.05912	2.02738	0.982797	ENSG00000169224	GCSAML	protein_coding	ENSG00000169224.12,GCSAML,protein_coding	2.34787	1.45795	0.889916	2.33341	1.33816	0.995251	-0.889916	1.68789	-4.09262	0.000128671	0.0457028	0.988312
ENSG00000197705.9,KLHL14,protein_coding	2.10744	2.08942	0.733849	1.97403	1.76117	1.70719	1.12128	2.61606	2.117	1.956	2.71977	2.56143	0.642721	1.42982	2.32785	3.17435	3.20826	2.35775	2.75197	1.87987	2.93796	3.78617	2.76897	2.94377	3.72797	2.99139	2.57409	1.34714	ENSG00000197705	KLHL14	protein_coding	ENSG00000197705.9,KLHL14,protein_coding	1.82408	2.76982	0.945737	1.96502	2.85346	0.888445	0.945737	2.06722	4.08624	0.000131465	0.0457223	0.969549
ENSG00000224373.3,IGHV4-59,IG_V_gene	3.1997	1.51487	2.38312	3.51399	2.93719	0.861288	0.996356	3.46929	3.58155	2.07248	2.87206	2.78914	1.19911	1.37662	3.14351	3.39308	5.37129	3.92765	3.57025	3.04018	4.82187	4.23904	4.57925	4.14249	5.64631	3.26001	3.66259	1.32215	ENSG00000224373	IGHV4-59	IG_V_gene	ENSG00000224373.3,IGHV4-59,IG_V_gene	2.34048	3.86569	1.52521	2.58613	3.79512	1.20899	1.52521	2.70329	4.07519	0.000136452	0.0464882	0.937035
ENSG00000244479.7,RP4-798C17.6,antisense	0.172077	0.545676	-0.644663	-0.077709	-0.109972	0.498718	1.51455	1.67386	-0.707786	1.13887	0.315215	0.575699	1.46651	-1.71423	2.13765	1.77042	1.13051	0.973834	0.780798	0.594829	1.7261	1.37666	1.00343	0.819617	1.98673	1.07609	1.51541	0.0528066	ENSG00000244479	RP4-798C17.6	antisense	ENSG00000244479.7,RP4-798C17.6,antisense	0.331915	1.21035	0.878434	0.406966	1.1033	0.696333	0.878434	0.913984	4.04342	0.000151814	0.0491467	0.843892
ENSG00000123352.17,SPATS2,protein_coding	2.81772	3.32962	3.01069	2.71568	2.98926	2.54934	2.33987	3.21796	2.52226	2.69297	2.74817	2.58983	2.4155	2.67258	3.06345	3.6065	3.70413	3.17852	2.93565	2.9445	3.41885	3.3037	3.13867	3.20067	3.27689	2.77977	3.13807	2.74269	ENSG00000123352	SPATS2	protein_coding	ENSG00000123352.17,SPATS2,protein_coding	2.75796	3.17372	0.415758	2.70433	3.1586	0.454273	0.415758	2.92608	4.04007	0.000153529	0.0491467	0.834087
ENSG00000144395.17,CCDC150,protein_coding	-0.361747	-1.21175	-1.49266	-0.670799	-0.53111	-1.26682	-0.662988	-0.41172	-0.379732	-0.642017	-1.04519	-0.631626	-0.926893	-1.00054	0.0531193	-0.366043	0.14016	-0.476827	-0.505253	-0.0255828	0.442988	-0.537605	0.013348	-0.13399	0.118595	-0.613843	-0.258484	-0.367302	ENSG00000144395	CCDC150	protein_coding	ENSG00000144395.17,CCDC150,protein_coding	-0.802542	-0.179766	0.622776	-0.666894	-0.196237	0.470657	0.622776	-0.432533	4.03615	0.000155557	0.0491467	0.82263
ENSG00000211677.2,IGLC2,IG_C_gene	5.62235	5.81325	5.93125	6.33549	6.50045	4.73511	4.46629	7.20053	5.71096	5.36738	5.90492	6.32574	5.91101	4.89162	5.82176	7.51514	7.64891	6.26224	7.0674	8.42162	7.1633	7.5804	7.8222	7.31889	9.02784	6.94031	7.51939	5.20533	ENSG00000211677	IGLC2	IG_C_gene	ENSG00000211677.2,IGLC2,IG_C_gene	5.76545	7.23677	1.47131	5.85908	7.41702	1.55793	1.47131	6.04232	4.03525	0.000156031	0.0491467	0.819978
ENSG00000048462.10,TNFRSF17,protein_coding	0.392343	0.504453	0.961516	1.3832	1.30735	0.372084	0.0739774	2.04479	0.656489	-0.233553	-0.277361	1.51183	0.909608	-0.20834	2.32098	2.93977	3.61005	1.10814	2.25805	2.71246	3.61007	2.22684	2.38194	2.51933	3.45952	2.50686	3.3946	0.0528066	ENSG00000048462	TNFRSF17	protein_coding	ENSG00000048462.10,TNFRSF17,protein_coding	0.671313	2.50724	1.83593	0.580471	2.5131	1.93262	1.83593	1.02381	4.01984	0.000164282	0.0507876	0.775003
ENSG00000100162.14,CENPM,protein_coding	-0.238012	0.0683538	-0.408595	0.914163	0.61967	1.33861	-0.0109115	0.118795	0.995013	0.344807	0.15475	0.935743	0.255698	-0.0543064	1.01106	1.023	1.44272	1.4322	1.06274	1.22121	1.71557	0.835204	0.921556	0.481092	1.07447	1.23567	1.067	0.141162	ENSG00000100162	CENPM	protein_coding	ENSG00000100162.14,CENPM,protein_coding	0.359556	1.04747	0.687919	0.205224	1.06487	0.859645	0.687919	0.618502	4.00969	0.000169953	0.0515853	0.745394
ENSG00000211592.8,IGKC,IG_C_gene	7.96106	7.18403	7.80627	7.94485	8.49666	6.57562	6.8905	8.29587	7.68736	6.79413	7.11646	8.36904	7.58423	6.6731	8.62345	8.84399	9.78125	8.34852	9.34707	9.02154	9.86332	8.81186	8.96973	8.79281	9.86422	8.95533	9.43941	7.01689	ENSG00000211592	IGKC	IG_C_gene	ENSG00000211592.8,IGKC,IG_C_gene	7.52708	8.9771	1.45002	7.6358	8.96253	1.32674	1.45002	7.81724	4.00348	0.00017351	0.0517246	0.72732
ENSG00000239855.1,IGKV1-6,IG_V_gene	0.172077	-2.14464	-1.18232	-0.144051	1.56924	-1.35171	-0.411449	0.604222	-0.331637	-0.357288	0.403571	1.93131	-0.42844	-1.14863	0.404592	1.04038	2.86844	1.15026	0.759889	1.91395	3.52518	1.09586	2.46377	2.17325	0.923465	1.29486	2.00529	-1.38777	ENSG00000239855	IGKV1-6	IG_V_gene	ENSG00000239855.1,IGKV1-6,IG_V_gene	-0.20141	1.4451	1.64651	-0.344463	1.22256	1.56702	1.64651	0.306758	3.99075	0.00018103	0.0517727	0.690311
ENSG00000240505.8,TNFRSF13B,protein_coding	1.16462	2.26011	0.167265	0.240973	0.528761	-0.129314	-0.132473	1.70376	0.632443	0.695564	0.945032	0.029958	-0.714349	-0.335719	1.66002	2.38119	2.08627	0.799504	1.02818	1.29203	1.63962	2.62408	1.08091	1.61208	1.64442	0.399704	0.601339	0.580983	ENSG00000240505	TNFRSF13B	protein_coding	ENSG00000240505.8,TNFRSF13B,protein_coding	0.504045	1.38788	0.883835	0.384867	1.45206	1.06719	0.883835	0.858843	3.99018	0.000181376	0.0517727	0.688644
ENSG00000163053.10,SLC16A14,protein_coding	-1.78398	-2.14464	-1.38163	-2.30551	-2.50686	-2.14817	-1.14842	-0.546021	-2.01445	-1.37898	-1.04519	-1.76913	-0.838084	-3.55073	-1.34543	-0.114504	0.178128	-1.21379	-1.05274	-0.114392	-0.950927	0.19936	-0.621888	-0.656411	0.186499	-1.48378	-0.925908	-2.26912	ENSG00000163053	SLC16A14	protein_coding	ENSG00000163053.10,SLC16A14,protein_coding	-1.75441	-0.727494	1.02692	-1.77655	-0.79116	0.985395	1.02692	-1.30249	3.98754	0.000182975	0.0517727	0.680987
ENSG00000129173.12,E2F8,protein_coding	-0.646476	-3.28214	-1.00723	-0.213592	-0.987488	-0.167281	-1.35487	-0.546021	-2.01445	-2.17545	-1.61078	-0.0379461	-1.02153	-0.743377	0.404592	0.754709	0.73152	-0.18732	0.201016	0.728507	0.699624	-0.331155	-0.448556	-0.247946	0.282715	0.777178	0.088167	-1.38777	ENSG00000129173	E2F8	protein_coding	ENSG00000129173.12,E2F8,protein_coding	-1.12919	0.14752	1.27671	-0.997361	0.241865	1.23923	1.27671	-0.60636	3.96839	0.000195014	0.0542593	0.625417
ENSG00000123485.11,HJURP,protein_coding	0.230375	-0.559677	-0.253873	0.665726	-0.859164	0.987604	-0.490521	0.246174	-1.05292	-1.5654	-0.371997	0.863139	-0.135989	-0.475444	0.867564	1.26401	1.57668	0.772787	0.627641	1.70923	2.14244	0.746848	0.510024	0.00517273	0.820371	0.528601	1.25342	-0.213268	ENSG00000123485	HJURP	protein_coding	ENSG00000123485.11,HJURP,protein_coding	-0.197997	0.900822	1.09882	-0.312935	0.796579	1.10951	1.09882	0.317914	3.95327	0.00020505	0.0561165	0.581662
ENSG00000211943.2,IGHV3-15,IG_V_gene	1.95154	1.24142	2.0183	1.95831	3.38876	1.08772	1.29637	2.69262	2.07302	0.756532	1.87979	3.01956	2.82545	1.69176	3.10002	3.19777	3.82871	1.8451	3.81033	3.63455	4.74369	3.16283	2.8597	2.3728	4.66316	3.21091	4.14398	2.0337	ENSG00000211943	IGHV3-15	IG_V_gene	ENSG00000211943.2,IGHV3-15,IG_V_gene	1.99151	3.32909	1.33758	1.95493	3.20434	1.24941	1.33758	2.30141	3.94495	0.00021078	0.0567542	0.557636
ENSG00000211937.3,IGHV2-5,IG_V_gene	2.51761	0.585753	1.50011	1.48548	2.67636	-0.61474	1.50439	1.91021	0.995013	1.31133	1.27674	2.19064	0.496706	0.0513038	3.15127	3.07242	4.81145	1.06474	4.67518	2.1129	4.22736	2.40099	3.46918	2.99059	4.58197	3.14808	2.53352	0.277367	ENSG00000211937	IGHV2-5	IG_V_gene	ENSG00000211937.3,IGHV2-5,IG_V_gene	1.27764	3.03693	1.7593	1.3984	3.11025	1.71185	1.7593	1.65086	3.92139	0.00022786	0.060278	0.48973
ENSG00000211941.3,IGHV3-11,IG_V_gene	1.33372	1.16411	0.733849	1.70865	1.92164	-0.373732	1.53466	2.64717	1.33008	0.31809	0.640177	2.07485	1.69945	-1.40389	2.56146	2.91171	3.87568	1.23099	2.94957	2.20754	3.86002	3.20766	2.90301	2.50767	3.04962	2.41646	4.2542	0.277367	ENSG00000211941	IGHV3-11	IG_V_gene	ENSG00000211941.3,IGHV3-11,IG_V_gene	1.09492	2.7295	1.63458	1.3319	2.90736	1.57546	1.63458	1.50638	3.91456	0.000233062	0.060278	0.470062
ENSG00000135916.15,ITM2C,protein_coding	4.76137	4.34576	4.9235	4.77579	4.99086	4.70259	4.45974	4.66153	4.70413	5.38518	5.14571	4.87184	4.86855	3.95366	5.24816	5.31355	6.0332	4.5907	5.45505	5.56699	6.01593	4.95589	5.43316	5.59943	6.08257	5.12227	5.74012	4.70635	ENSG00000135916	ITM2C	protein_coding	ENSG00000135916.15,ITM2C,protein_coding	4.75359	5.41881	0.665226	4.76858	5.44411	0.675527	0.665226	4.90278	3.91243	0.000234699	0.060278	0.463962
ENSG00000106341.10,PPP1R17,protein_coding	-0.935983	-0.24652	-1.09212	-0.110499	-0.741328	-1.64121	0.0462324	-0.175652	0.50581	0.205979	-0.969238	-1.12758	-1.69472	0.65314	-1.53184	-3.53597	-2.38822	-0.542415	-1.38395	-2.18478	-0.649271	-2.12257	-0.621888	-2.04545	-2.79701	-0.984211	-1.95448	0.580983	ENSG00000106341	PPP1R17	protein_coding	ENSG00000106341.10,PPP1R17,protein_coding	-0.523121	-1.58293	1.05981	-0.493924	-1.74316	1.24924	-1.05981	-0.986198	-3.89784	0.000246265	0.0622902	0.422056
ENSG00000251546.1,IGKV1D-39,IG_V_gene	4.16742	3.2193	3.45407	4.2834	5.23236	2.47734	2.99091	4.27758	3.54337	3.25434	3.05142	4.48259	3.7867	1.75565	5.26973	5.9556	6.06774	4.40092	4.89727	5.26423	6.83454	4.72678	5.45151	5.49407	6.64197	4.66737	5.8736	2.66037	ENSG00000251546	IGKV1D-39	IG_V_gene	ENSG00000251546.1,IGKV1D-39,IG_V_gene	3.56975	5.30041	1.73066	3.49872	5.36062	1.8619	1.73066	3.97851	3.89245	0.000250675	0.0624593	0.406597
ENSG00000211934.3,IGHV1-2,IG_V_gene	1.73707	0.585753	1.24719	2.78418	2.58906	0.952628	1.91048	1.06221	0.451871	2.07248	1.45272	3.2109	-0.245962	1.91338	3.42556	3.52241	3.97339	3.71256	3.83553	2.33878	5.37393	1.84233	2.65957	4.38001	4.76106	3.80925	2.28125	1.01433	ENSG00000211934	IGHV1-2	IG_V_gene	ENSG00000211934.3,IGHV1-2,IG_V_gene	1.55171	3.35214	1.80043	1.59489	3.61748	2.02259	1.80043	2.01144	3.87495	0.00026551	0.0651826	0.356529
ENSG00000275063.1,AC233755.1,protein_coding	-0.873247	-2.43415	-2.43608	-2.02988	1.3478	-6.3961	-3.47034	-1.38001	-0.379732	-0.808667	0.188303	0.30126	-2.51186	-0.0182372	0.790085	-0.193575	1.69924	1.04255	1.5506	-1.44782	0.309309	-0.965027	0.742387	2.55375	2.30961	0.372482	-0.369515	-0.28823	ENSG00000275063	AC233755.1	protein_coding	ENSG00000275063.1,AC233755.1,protein_coding	-1.49292	0.578989	2.07191	-1.12663	0.557434	1.68406	2.07191	-0.91171	3.86962	0.000270204	0.0653736	0.34127
ENSG00000211666.2,IGLV2-14,IG_V_gene	4.77979	3.64623	3.16955	4.13917	5.40123	2.58404	3.5384	4.49624	3.30558	3.83047	3.4266	4.39999	3.73698	3.47005	4.80923	5.1709	5.37742	4.35437	5.75758	5.51981	5.27789	5.15212	5.86552	5.20202	7.10919	4.85238	4.74873	3.18858	ENSG00000211666	IGLV2-14	IG_V_gene	ENSG00000211666.2,IGLV2-14,IG_V_gene	3.85174	5.17041	1.31868	3.6916	5.18646	1.49486	1.31868	4.14194	3.84829	0.000289762	0.069104	0.280438
ENSG00000254122.2,PCDHGB7,protein_coding	0.36658	-0.112218	-3.32916	-1.90959	-0.987488	-1.87254	-1.08568	-1.38001	-1.05292	-1.06583	-0.828376	-1.76913	-0.637387	-2.89866	0.239532	0.424862	-0.360738	-0.24076	-0.556783	-0.882219	0.28102	-0.537605	0.127304	-0.13399	-1.61259	-0.45912	-0.0284779	-1.38777	ENSG00000254122	PCDHGB7	protein_coding	ENSG00000254122.2,PCDHGB7,protein_coding	-1.32589	-0.366238	0.959648	-1.07575	-0.300749	0.775003	0.959648	-0.800045	3.84274	0.000295066	0.0692743	0.264649
ENSG00000211650.2,IGLV5-45,IG_V_gene	0.848288	0.373208	-0.355156	-0.772083	-0.685833	-0.373732	-2.55281	2.11324	-0.647665	-0.997112	-0.104893	0.245226	-0.926893	-2.4512	-0.0147847	1.2933	0.877125	0.717821	0.759889	2.51935	1.83713	-0.0416479	0.481735	0.528014	2.73508	1.70809	2.58406	-0.844624	ENSG00000211650	IGLV5-45	IG_V_gene	ENSG00000211650.2,IGLV5-45,IG_V_gene	-0.449101	1.08147	1.53057	-0.510699	0.818507	1.32921	1.53057	-0.207764	3.83892	0.000298775	0.0692743	0.253779
ENSG00000211964.3,IGHV3-48,IG_V_gene	2.71427	0.0683538	1.08265	1.58098	2.97211	0.203813	1.39865	1.59627	2.84353	2.0483	2.60023	3.31664	2.01767	1.90401	3.69366	2.64252	3.03805	2.43646	4.21164	1.80919	4.10964	3.03808	3.972	3.38719	4.55974	4.17689	3.16488	1.71657	ENSG00000211964	IGHV3-48	IG_V_gene	ENSG00000211964.3,IGHV3-48,IG_V_gene	1.88196	3.28261	1.40065	1.96084	3.27603	1.3152	1.40065	2.23328	3.81772	0.000320172	0.0732185	0.193601
ENSG00000211662.2,IGLV3-21,IG_V_gene	3.32872	2.65802	1.37918	2.4324	4.14944	1.93033	1.89501	3.13809	1.10395	1.62647	1.36741	3.93906	2.00572	1.7452	3.30888	4.12734	2.85092	2.91702	4.76973	4.74201	4.98858	3.52793	3.70157	4.08088	4.76245	4.169	4.43853	2.3808	ENSG00000211662	IGLV3-21	IG_V_gene	ENSG00000211662.2,IGLV3-21,IG_V_gene	2.33564	3.91183	1.57619	1.96802	4.10411	2.13608	1.57619	2.68153	3.80465	0.000334091	0.075369	0.156587
ENSG00000280411.1,IGHV1-69D,IG_V_gene	0.0151074	0.0106383	-0.303626	-0.077709	2.37741	0.592585	0.478673	2.67763	1.84091	1.59343	-0.762787	2.87473	1.20957	1.20416	1.80493	2.62534	3.05855	1.5627	4.09753	1.70923	3.88608	2.82445	3.6357	3.14155	3.45608	3.09078	2.70773	0.917579	ENSG00000280411	IGHV1-69D	IG_V_gene	ENSG00000280411.1,IGHV1-69D,IG_V_gene	0.980765	2.7513	1.77054	0.89837	2.9415	2.04313	1.77054	1.54803	3.79455	0.000345242	0.0762019	0.128036
ENSG00000211598.2,IGKV4-1,IG_V_gene	4.85351	3.12725	3.51991	3.78306	4.64492	3.08166	3.28603	3.87615	4.79629	3.08243	3.802	4.36755	3.40758	2.88747	4.1942	4.95875	5.97844	4.29928	5.93011	5.6118	5.69662	4.7459	4.87948	5.07941	5.6879	5.64586	5.20378	3.32058	ENSG00000211598	IGKV4-1	IG_V_gene	ENSG00000211598.2,IGKV4-1,IG_V_gene	3.75113	5.08801	1.33688	3.65149	5.14159	1.49011	1.33688	3.92058	3.79307	0.000346912	0.0762019	0.12384
ENSG00000175063.16,UBE2C,protein_coding	-1.14243	-1.21175	-1.27853	-0.213592	-1.0562	0.44939	-0.858908	0.0737071	-1.50749	-1.5654	-1.21025	0.15687	-0.529134	-1.6032	0.829344	-0.0395418	1.00937	-0.296255	0.673084	0.753818	0.880197	0.0596354	-0.343587	-0.371682	0.662419	-0.00191327	0.581576	-0.408525	ENSG00000175063	UBE2C	protein_coding	ENSG00000175063.16,UBE2C,protein_coding	-0.821209	0.284853	1.10606	-1.09932	0.320605	1.41992	1.10606	-0.274973	3.78142	0.000360279	0.0771258	0.0909693
ENSG00000211673.2,IGLV3-1,IG_V_gene	2.47001	1.42935	1.37918	3.53535	3.39842	0.823068	1.53466	3.11602	2.02764	1.88496	2.27284	3.31664	2.06449	-0.0543064	2.99172	3.26586	3.61351	2.59737	3.94379	5.14494	4.24943	2.94848	3.53949	5.13256	5.46679	3.55457	4.19689	1.43132	ENSG00000211673	IGLV3-1	IG_V_gene	ENSG00000211673.2,IGLV3-1,IG_V_gene	2.08559	3.71977	1.63417	2.04607	3.58404	1.53797	1.63417	2.42772	3.78135	0.000360358	0.0771258	0.0907791
ENSG00000148773.13,MKI67,protein_coding	4.81474	4.09116	4.07902	4.79473	4.34863	5.60496	4.12543	4.86544	4.23647	3.54096	3.85519	5.39397	3.55833	3.58296	5.31105	5.68631	5.89683	5.29869	5.18982	6.09784	6.36027	5.08313	5.07678	4.99842	5.38696	5.09026	4.98051	3.87204	ENSG00000148773	MKI67	protein_coding	ENSG00000148773.13,MKI67,protein_coding	4.34943	5.30921	0.95978	4.18095	5.24426	1.0633	0.95978	4.74644	3.77696	0.000365516	0.0772396	0.0784229
ENSG00000150967.17,ABCB9,protein_coding	1.69629	1.47274	1.52882	1.73658	1.88545	0.880024	1.29637	1.42734	1.10395	0.925351	1.50691	1.51183	1.42226	0.918037	1.99819	2.1605	2.11591	1.72481	1.92395	2.16099	2.18886	1.21042	1.77189	1.67597	2.22334	1.78236	1.81529	1.17644	ENSG00000150967	ABCB9	protein_coding	ENSG00000150967.17,ABCB9,protein_coding	1.37942	1.85207	0.472641	1.45004	1.86962	0.419579	0.472641	1.60813	3.7616	0.000384153	0.0801632	0.0352005
ENSG00000211651.3,IGLV1-44,IG_V_gene	1.97731	1.98839	0.918767	2.25713	2.29705	-0.246353	0.906626	3.49089	2.57368	1.96464	2.0537	2.7989	2.21217	1.34927	2.8123	5.01258	2.76621	2.79619	2.87375	2.7317	3.78394	3.8757	4.42808	3.70306	4.45866	3.94479	3.79506	0.982797	ENSG00000211651	IGLV1-44	IG_V_gene	ENSG00000211651.3,IGLV1-44,IG_V_gene	1.89587	3.42606	1.53019	2.02104	3.7435	1.72246	1.53019	2.16806	3.7569	0.000390034	0.0803856	0.0219979
ENSG00000281357.2,ARRDC3-AS1,lincRNA	0.791332	0.662715	0.874712	1.16766	1.49914	1.35209	1.18628	0.754639	1.67426	0.776295	0.983764	1.03823	0.627208	0.97283	1.27551	1.36404	1.07121	1.48253	1.51361	1.34296	1.76747	1.50791	1.76016	1.36313	1.05644	2.07186	1.16322	1.17644	ENSG00000281357	ARRDC3-AS1	lincRNA	ENSG00000281357.2,ARRDC3-AS1,lincRNA	1.0258	1.42261	0.396809	0.978297	1.36358	0.385286	0.396809	1.32802	3.74565	0.000404475	0.0818289	-0.00958817
ENSG00000211966.2,IGHV5-51,IG_V_gene	1.70659	2.01798	1.69003	2.06494	2.56066	0.522763	1.55449	3.42958	2.97364	1.53662	1.72835	2.98576	2.05872	0.65314	3.39317	3.41989	4.62301	2.34873	3.78469	2.50452	4.42613	3.05658	2.96563	2.97374	4.79816	3.0311	4.82215	1.46594	ENSG00000211966	IGHV5-51	IG_V_gene	ENSG00000211966.2,IGHV5-51,IG_V_gene	1.96309	3.40096	1.43787	1.87317	3.22487	1.35171	1.43787	2.30167	3.74384	0.000406841	0.0818289	-0.0146543
ENSG00000091490.10,SEL1L3,protein_coding	6.65514	6.48968	6.20639	6.4283	6.57191	6.53334	6.5739	6.99371	6.44563	6.6606	6.71168	6.7739	6.31877	5.82338	6.52288	6.98437	6.90976	6.45837	6.80986	6.91693	7.11554	7.44568	6.86296	7.04441	7.32534	6.74454	6.7714	6.10477	ENSG00000091490	SEL1L3	protein_coding	ENSG00000091490.10,SEL1L3,protein_coding	6.51331	6.85834	0.345033	6.55263	6.88636	0.333729	0.345033	6.54769	3.72817	0.000427911	0.0850422	-0.0585128
ENSG00000131484.4,RP11-798G7.5,lincRNA	-4.84287	-1.51661	-1.49266	-2.64655	-2.50686	-0.373732	-1.88538	-1.99668	-0.707786	-2.72294	-6.25464	-2.71255	-2.38061	-4.03616	0.210089	-0.0395418	0.215122	-1.21379	-2.6377	0.0580751	-1.16774	-0.0950872	-1.3185	-0.823061	-1.73288	-0.984211	-3.1389	-2.42959	ENSG00000131484	RP11-798G7.5	lincRNA	ENSG00000131484.4,RP11-798G7.5,lincRNA	-2.57686	-1.07841	1.49845	-2.44374	-1.07597	1.36776	1.49845	-1.65194	3.68649	0.000489168	0.0960726	-0.174655
ENSG00000211959.2,IGHV4-39,IG_V_gene	2.99633	1.95817	2.37524	3.0221	3.06401	1.24052	1.5643	3.6491	2.65947	0.942945	2.40714	2.29782	2.52419	0.861081	4.16955	4.02191	5.58597	3.28635	4.45058	2.84202	5.30887	3.69072	3.42158	2.60389	5.40311	3.29305	4.93646	0.66286	ENSG00000211959	IGHV4-39	IG_V_gene	ENSG00000211959.2,IGHV4-39,IG_V_gene	2.25446	3.83406	1.57961	2.39119	3.85631	1.46513	1.57961	2.59207	3.6666	0.000521273	0.0994828	-0.229804
ENSG00000050628.20,PTGER3,protein_coding	0.514678	3.25702	3.69479	1.12604	0.61967	0.318145	0.25455	1.01529	-0.033556	0.925351	-0.188551	0.970719	1.18858	2.75305	-0.367456	-0.561963	2.33341	0.440711	0.482036	0.874112	-0.822602	0.285517	-1.53262	0.356645	-0.14792	-0.915499	0.169851	1.01433	ENSG00000050628	PTGER3	protein_coding	ENSG00000050628.20,PTGER3,protein_coding	1.17256	0.114896	1.05766	0.948035	0.227684	0.720351	-1.05766	0.343819	-3.66154	0.000529755	0.0994828	-0.243803
ENSG00000211648.2,IGLV1-47,IG_V_gene	2.31026	1.02529	1.63827	1.46337	2.45969	0.916783	1.31973	2.9513	2.91504	2.12737	1.29225	2.00908	2.15922	0.675336	2.66274	3.88429	4.49912	2.16575	4.50027	2.61913	3.35582	3.48305	3.23079	3.45553	3.66093	3.21474	3.76032	1.28385	ENSG00000211648	IGLV1-47	IG_V_gene	ENSG00000211648.2,IGLV1-47,IG_V_gene	1.8045	3.26974	1.46524	1.82368	3.40568	1.582	1.46524	2.08609	3.65965	0.00053295	0.0994828	-0.249018
ENSG00000184357.4,HIST1H1B,protein_coding	4.55444	3.0929	3.43524	4.42741	4.32011	5.1416	3.79956	3.66818	3.72773	4.09331	4.04342	4.76755	4.03025	2.99285	5.04324	4.87039	4.89505	4.38336	5.21116	5.14972	5.54204	4.04581	4.38481	4.72525	5.12131	5.22572	5.40202	3.4415	ENSG00000184357	HIST1H1B	protein_coding	ENSG00000184357.4,HIST1H1B,protein_coding	4.00675	4.81724	0.810488	4.03684	4.96914	0.932305	0.810488	4.33697	3.65689	0.000537656	0.0994828	-0.256643
ENSG00000197353.3,LYPD2,protein_coding	-0.873247	-1.08051	-4.55155	-0.998854	-2.50686	-1.4419	-1.51099	0.539371	-0.112628	-0.233553	-0.0648159	-1.555	0.658069	0.781464	-1.74597	-2.88389	-6.08866	-2.26824	-4.01621	-2.39123	-6.37719	0.366817	-1.92855	-1.57979	-2.79701	-4.7568	-0.621054	-0.14201	ENSG00000197353	LYPD2	protein_coding	ENSG00000197353.3,LYPD2,protein_coding	-0.925072	-2.65927	1.7342	-0.93605	-2.32974	1.39369	-1.7342	-1.70269	-3.65624	0.00053877	0.0994828	-0.258438
ENSG00000132465.10,JCHAIN,protein_coding	6.41432	5.51032	6.71269	6.41432	6.93594	5.29259	5.30481	7.27369	6.10586	5.94649	6.08159	7.06439	6.22463	4.81996	7.08806	7.58788	8.07192	6.27598	8.01397	8.16549	7.90771	7.78744	7.56657	7.59367	8.61762	7.28017	7.87772	5.31386	ENSG00000132465	JCHAIN	protein_coding	ENSG00000132465.10,JCHAIN,protein_coding	6.15011	7.51058	1.36046	6.16524	7.69056	1.52531	1.36046	6.43424	3.65348	0.000543531	0.0994828	-0.266067
ENSG00000211945.2,IGHV1-18,IG_V_gene	2.27607	0.903723	1.15811	2.28261	2.26924	0.970222	0.827337	2.31075	2.43459	1.2561	1.33782	2.56715	2.12649	0.841585	2.82206	3.15053	4.1979	2.87994	3.22601	3.29419	4.55871	3.17981	2.71531	2.91317	4.47233	2.78494	4.42611	1.57571	ENSG00000211945	IGHV1-18	IG_V_gene	ENSG00000211945.2,IGHV1-18,IG_V_gene	1.68299	3.29977	1.61678	1.73216	3.16517	1.43301	1.61678	2.03527	3.6477	0.000553633	0.0994828	-0.282035
ENSG00000166851.14,PLK1,protein_coding	0.771836	0.995841	0.852169	1.15392	0.528761	1.63181	0.635856	0.118795	0.180569	0.344807	0.188303	0.881635	0.371951	-0.249563	1.91851	1.86125	1.47358	1.10814	1.06274	1.70923	1.9935	1.11951	1.0232	0.996857	1.12726	1.57113	1.62567	-0.0741055	ENSG00000166851	PLK1	protein_coding	ENSG00000166851.14,PLK1,protein_coding	0.600477	1.3226	0.722126	0.582309	1.30042	0.718113	0.722126	0.92007	3.64468	0.000558971	0.0994828	-0.290355
ENSG00000065328.16,MCM10,protein_coding	0.258664	-0.960215	-1.00723	0.606429	-0.483016	1.79866	-0.574179	0.572161	-0.429485	-0.997112	-0.42175	0.806183	-0.00935533	-0.380807	1.01106	0.96956	1.09125	0.0536878	0.956478	1.76008	2.00219	1.02248	0.299257	0.330414	0.943228	0.877405	1.38466	0.169452	ENSG00000065328	MCM10	protein_coding	ENSG00000065328.16,MCM10,protein_coding	-0.0872185	0.919371	1.00659	-0.401279	0.963019	1.3643	1.00659	0.391108	3.64401	0.000560164	0.0994828	-0.292202
ENSG00000278196.3,IGLV2-8,IG_V_gene	2.74459	1.57584	2.61503	3.66935	3.19912	1.18133	2.19578	3.42958	1.55141	2.34149	2.94748	3.33688	1.85405	1.91338	3.27729	3.04254	5.02443	3.41286	3.20295	5.83722	3.60723	3.95013	2.97581	4.00206	5.46166	3.90972	2.84254	1.68752	ENSG00000278196	IGLV2-8	IG_V_gene	ENSG00000278196.3,IGLV2-8,IG_V_gene	2.46824	3.731	1.26276	2.47826	3.51005	1.03178	1.26276	2.58976	3.6399	0.000567541	0.0997318	-0.303544
ENSG00000211968.3,IGHV1-58,IG_V_gene	-3.25791	-5.60407	-6.13652	-3.09401	-2.16583	-4.07417	-1.08568	-0.859179	-1.30818	-2.03106	-1.30044	-1.12758	-3.44474	-3.55073	-1.99751	-0.728613	-1.04426	-2.06179	-2.09022	-2.00421	-2.67675	-0.693725	0.331318	-0.507033	0.613921	0.13397	1.42957	-1.38777	ENSG00000211968	IGHV1-58	IG_V_gene	ENSG00000211968.3,IGHV1-58,IG_V_gene	-2.78858	-0.905935	1.88264	-2.62992	-0.886439	1.74348	1.88264	-2.14739	3.6258	0.000593537	0.102285	-0.342363
ENSG00000241351.3,IGKV3-11,IG_V_gene	3.48655	2.59069	3.36532	3.2164	4.53242	2.7511	3.25303	4.14491	3.27095	2.77384	3.30187	4.17854	3.62818	2.6615	4.18855	4.31756	5.4226	3.46803	4.9787	4.72451	5.12016	4.5768	4.28603	3.90097	6.18728	4.39379	5.33573	3.0471	ENSG00000241351	IGKV3-11	IG_V_gene	ENSG00000241351.3,IGKV3-11,IG_V_gene	3.36824	4.5677	1.19946	3.28641	4.4853	1.19889	1.19946	3.52188	3.62538	0.000594327	0.102285	-0.343516
ENSG00000186185.13,KIF18B,protein_coding	-0.873247	-1.21175	-1.7442	-1.06159	-0.347664	0.372084	-0.490521	-0.546021	-1.40439	-1.37898	-1.73108	0.126173	-1.77489	-4.03616	-0.0860434	0.575541	1.07121	-0.414091	-0.229619	0.594829	1.371	-0.0416479	-0.110387	-0.170984	0.638374	-0.151939	-0.223294	-2.61016	ENSG00000186185	KIF18B	protein_coding	ENSG00000186185.13,KIF18B,protein_coding	-1.15016	0.0151995	1.16536	-1.13667	-0.0982154	1.03846	1.16536	-0.587161	3.61953	0.000605443	0.103135	-0.359574
ENSG00000224650.2,IGHV3-74,IG_V_gene	3.22501	1.1374	0.874712	2.80631	1.81987	0.659182	1.29637	2.38645	0.937298	0.542407	2.12474	2.17573	2.4245	1.3354	2.88863	2.33967	3.42507	2.20625	3.12334	2.49704	3.54316	3.18542	2.58175	2.05007	3.78658	3.40139	3.31605	2.44005	ENSG00000224650	IGHV3-74	IG_V_gene	ENSG00000224650.2,IGHV3-74,IG_V_gene	1.6961	2.91318	1.21708	1.57763	3.00598	1.42835	1.21708	1.93857	3.61123	0.000621579	0.104815	-0.382364
ENSG00000211679.2,IGLC3,IG_C_gene	5.80128	4.31031	4.37425	5.42919	6.11397	2.60671	3.96057	5.24172	5.11971	4.32398	4.14944	5.7288	4.09371	4.44038	6.32807	6.29262	6.52996	5.65474	7.10571	5.41364	6.50831	5.41838	6.75555	6.23973	6.749	6.69698	5.64156	4.69909	ENSG00000211679	IGLC3	IG_C_gene	ENSG00000211679.2,IGLC3,IG_C_gene	4.69243	6.14524	1.45281	4.40732	6.31034	1.90303	1.45281	5.06166	3.58809	0.000668742	0.11164	-0.445707
ENSG00000122966.15,CIT,protein_coding	1.42391	2.26011	1.59819	1.97403	2.02504	2.58974	1.77336	2.34909	1.48582	1.45314	1.39641	2.07485	1.2807	1.79673	2.50802	2.52396	2.35842	2.7002	2.16568	2.7632	2.98694	2.0162	2.0667	2.29355	2.40533	2.13802	2.37608	1.63777	ENSG00000122966	CIT	protein_coding	ENSG00000122966.15,CIT,protein_coding	1.82008	2.35286	0.53278	1.78505	2.36725	0.582207	0.53278	2.03943	3.57699	0.000692543	0.114468	-0.475986
ENSG00000232479.2,AC010900.2,processed_pseudogene	-2.7274	-0.0494827	-0.851114	-1.12718	-0.580863	-2.00378	-1.02556	-0.694119	-0.647665	-1.5654	-1.39666	-1.2837	-1.61877	-1.07268	0.665458	0.575541	0.679525	0.660677	-0.360863	0.0981526	0.390993	0.366817	-0.343587	-1.15237	-1.39846	0.344737	-1.24078	-1.65907	ENSG00000232479	AC010900.2	processed_pseudogene	ENSG00000232479.2,AC010900.2,processed_pseudogene	-1.18888	-0.169516	1.01937	-1.09993	0.221445	1.32138	1.01937	-0.589088	3.56948	0.000709114	0.116058	-0.496455
ENSG00000188596.10,CFAP54,protein_coding	-0.755411	-1.35614	-1.7442	-1.19589	-0.685833	-0.61474	-1.14842	-1.25972	-1.61852	-1.21392	-3.08472	-0.921132	-1.41232	-2.89866	0.0531193	0.451093	0.215122	-1.01448	-1.81458	-0.258782	-0.268667	-0.0950872	-0.750212	-1.30849	-1.21205	-0.84991	-0.925908	-1.1595	ENSG00000188596	CFAP54	protein_coding	ENSG00000188596.10,CFAP54,protein_coding	-1.42212	-0.638452	0.783663	-1.23682	-0.800061	0.436759	0.783663	-1.11636	3.56183	0.000726378	0.117536	-0.517271
ENSG00000140534.13,TICRR,protein_coding	-0.699916	-0.559677	-0.581927	-0.324624	-0.483016	0.880024	-0.807378	-0.122213	-1.73881	-0.750952	-1.49975	0.407193	-1.02153	-1.6032	0.430355	1.10789	1.29505	-0.476827	0.556675	0.649795	1.23014	0.10773	-0.293833	-0.170984	0.25135	0.553054	0.659054	-1.1595	ENSG00000140534	TICRR	protein_coding	ENSG00000140534.13,TICRR,protein_coding	-0.636127	0.338567	0.974695	-0.640921	0.491705	1.13263	0.974695	-0.367751	3.55928	0.000732223	0.117536	-0.524207
ENSG00000065485.19,PDIA5,protein_coding	1.52053	1.74466	2.36731	2.60895	2.20463	2.21492	1.95592	1.76176	2.41358	2.26662	1.8591	2.12229	2.58567	2.00386	2.79257	2.49273	2.98012	2.30278	2.42008	2.57721	2.57991	1.93854	2.43455	2.34686	2.6654	2.60368	2.95049	2.8383	ENSG00000065485	PDIA5	protein_coding	ENSG00000065485.19,PDIA5,protein_coding	2.11642	2.56594	0.44953	2.16346	2.57856	0.415101	0.44953	2.28364	3.54429	0.000767492	0.122024	-0.564908
ENSG00000134690.10,CDCA8,protein_coding	0.605587	0.123849	0.521696	1.05389	0.766156	1.52871	0.478673	0.325246	-0.112628	0.115782	0.253154	1.14926	0.235378	0.718728	1.02803	1.20357	1.5038	1.15026	1.1617	1.27465	1.6058	1.14278	1.09965	1.12447	1.3058	1.09286	1.32648	0.682623	ENSG00000134690	CDCA8	protein_coding	ENSG00000134690.10,CDCA8,protein_coding	0.554534	1.19303	0.6385	0.500184	1.15598	0.655798	0.6385	0.765868	3.53622	0.000787138	0.123967	-0.586769
ENSG00000240382.3,IGKV1-17,IG_V_gene	1.66492	0.418296	1.58458	0.930373	1.49914	-0.129314	0.302246	-0.348984	0.877177	1.22767	0.459605	1.84911	0.172643	0.211768	2.67357	2.38119	2.90852	1.89551	2.37266	1.70923	3.29346	-0.208298	2.58175	1.37601	3.20094	2.14608	2.37608	0.813868	ENSG00000240382	IGKV1-17	IG_V_gene	ENSG00000240382.3,IGKV1-17,IG_V_gene	0.76566	2.10861	1.34295	0.668391	2.37437	1.70598	1.34295	1.11849	3.52269	0.000821144	0.128114	-0.623342
ENSG00000171848.14,RRM2,protein_coding	2.85988	2.74908	2.0971	3.08137	2.52583	4.06025	1.86356	3.57013	2.06405	2.23126	2.12474	3.70206	2.19649	1.73467	3.47591	3.76128	4.51404	3.57628	3.7795	4.33144	4.53794	3.47391	3.18766	3.27476	3.75618	3.28577	4.00437	1.9134	ENSG00000171848	RRM2	protein_coding	ENSG00000171848.14,RRM2,protein_coding	2.63289	3.63375	1.00086	2.37854	3.66623	1.28769	1.00086	2.9531	3.50863	0.00085798	0.132621	-0.661274
ENSG00000267022.1,AC084219.2,protein_coding	0.560849	0.0106383	1.61168	0.795286	1.13314	1.08772	1.77336	1.12985	0.748853	1.37752	0.565538	-0.109205	2.15922	0.918037	2.48976	1.73883	0.988157	1.26972	0.956478	1.51566	1.9582	1.6282	1.74834	1.37601	1.60774	2.00253	2.21224	1.79129	ENSG00000267022	AC084219.2	protein_coding	ENSG00000267022.1,AC084219.2,protein_coding	0.983035	1.66308	0.680048	1.00288	1.68351	0.680639	0.680048	1.33526	3.50083	0.000879091	0.133622	-0.682281
ENSG00000168268.10,NT5DC2,protein_coding	1.76692	2.52005	1.59819	1.0088	1.781	1.08772	1.49416	1.67386	0.97603	1.75155	1.96936	1.57001	2.12649	1.07654	1.99819	2.60796	2.74106	1.30744	2.4134	2.05299	2.61433	1.76945	1.82915	2.24522	2.70645	1.7297	2.80041	1.65788	ENSG00000168268	NT5DC2	protein_coding	ENSG00000168268.10,NT5DC2,protein_coding	1.60005	2.17669	0.57664	1.63602	2.14911	0.51308	0.57664	1.7517	3.50033	0.00088046	0.133622	-0.683626
ENSG00000219507.4,L29074.1,processed_pseudogene	-0.755411	0.278571	0.130271	-0.825522	-2.16583	-0.78139	-1.43081	-0.231147	-0.481015	-0.0139862	-0.700052	-1.12758	-1.54662	0.181072	-1.74597	-1.29893	-2.18177	-1.57636	-1.94583	-1.44782	-1.51921	-0.868811	-1.04719	-2.35031	-0.971042	-1.94945	-1.84345	0.197197	ENSG00000219507	L29074.1	processed_pseudogene	ENSG00000219507.4,L29074.1,processed_pseudogene	-0.67639	-1.46778	0.791391	-0.727731	-1.54779	0.820055	-0.791391	-1.08443	-3.49676	0.000890279	0.133895	-0.693208
ENSG00000094804.9,CDC6,protein_coding	0.560849	0.123849	0.203334	1.12604	-0.264006	1.59825	0.0179434	1.15171	0.180569	-0.27363	-0.188551	1.02164	0.353215	-0.380807	0.324421	1.36404	1.65953	1.36224	1.68976	2.25262	2.05326	0.863493	0.878806	1.01344	1.7934	1.20513	1.81529	0.112308	ENSG00000094804	CDC6	protein_coding	ENSG00000094804.9,CDC6,protein_coding	0.373601	1.31341	0.93981	0.191952	1.36314	1.17119	0.93981	0.853253	3.47002	0.000967361	0.142956	-0.764929
ENSG00000042286.14,AIFM2,protein_coding	1.77674	2.35593	1.74	2.09402	2.17496	1.83752	1.83951	2.25125	1.87205	2.04015	1.62188	1.83968	1.66188	1.7452	2.77759	2.52396	2.41517	2.13461	2.30932	1.94725	2.27744	2.42966	2.33528	1.98429	2.05189	2.18571	1.84046	2.09398	ENSG00000042286	AIFM2	protein_coding	ENSG00000042286.14,AIFM2,protein_coding	1.91791	2.23619	0.318275	1.8396	2.23158	0.391983	0.318275	1.96061	3.46992	0.000967654	0.142956	-0.76519
ENSG00000211946.3,IGHV3-20,IG_V_gene	0.36658	-1.90363	-2.43608	-0.772083	-0.436473	-2.00378	-0.300418	-0.859179	-0.331637	-0.590487	-0.371997	0.481832	-0.46123	-0.685662	1.66002	0.622462	1.36255	-0.542415	0.532222	-0.882219	2.38103	-0.778613	0.900339	1.65499	2.9009	0.97112	0.750395	-1.0252	ENSG00000211946	IGHV3-20	IG_V_gene	ENSG00000211946.3,IGHV3-20,IG_V_gene	-0.736017	0.750542	1.48656	-0.525858	0.825367	1.35123	1.48656	-0.255412	3.46439	0.000984378	0.144151	-0.779984
ENSG00000211660.3,IGLV2-23,IG_V_gene	2.64631	1.87974	2.39876	2.62895	3.21378	0.970222	1.54461	4.00782	2.59249	2.15782	2.12474	3.48637	2.76294	0.899301	3.75101	3.13444	5.26283	2.54307	3.84549	3.8257	4.25308	3.66684	6.23477	3.22934	5.35965	2.87013	3.86621	1.11958	ENSG00000211660	IGLV2-23	IG_V_gene	ENSG00000211660.3,IGLV2-23,IG_V_gene	2.37956	3.78301	1.40345	2.49563	3.78835	1.29273	1.40345	2.68831	3.44767	0.00103659	0.150477	-0.824595
ENSG00000065308.4,TRAM2,protein_coding	4.97358	5.06924	5.32343	5.24381	4.84305	4.82367	5.04229	5.41666	5.32587	5.11044	4.99151	4.83909	4.94092	5.24229	5.16044	5.49785	5.58686	5.37949	5.30526	5.48055	5.67572	5.41957	5.30482	5.37641	5.44183	5.02292	5.09472	5.41996	ENSG00000065308	TRAM2	protein_coding	ENSG00000065308.4,TRAM2,protein_coding	5.0847	5.36903	0.284325	5.05576	5.39953	0.34377	0.284325	5.15468	3.44419	0.00104777	0.150788	-0.833847
ENSG00000184661.13,CDCA2,protein_coding	-0.0879861	-0.849184	-0.644663	0.0759142	0.354431	1.25495	-0.336487	0.325246	-0.589949	-0.233553	-0.42175	1.00487	-0.274816	-0.685662	0.790085	0.6901	1.48877	0.851499	0.821728	1.18445	1.78772	0.652726	0.834751	0.330414	0.962724	0.915625	0.994123	-0.684159	ENSG00000184661	CDCA2	protein_coding	ENSG00000184661.13,CDCA2,protein_coding	-0.0791887	0.83004	0.909228	-0.254185	0.843125	1.09731	0.909228	0.311245	3.43428	0.0010803	0.153532	-0.860225
ENSG00000249096.6,RP11-290F5.1,lincRNA	0.36658	0.0106383	-1.18232	-1.90959	0.327714	-0.0210607	0.0179434	0.363214	0.835657	-1.29409	-0.0258218	0.0627479	-1.23175	-2.27062	0.99388	1.77042	0.101166	-0.542415	0.456273	1.22121	1.07402	1.09586	1.48886	0.0700239	-0.190355	0.503727	-0.667596	-0.844624	ENSG00000249096	RP11-290F5.1	lincRNA	ENSG00000249096.6,RP11-290F5.1,lincRNA	-0.425054	0.46646	0.891515	-0.00521122	0.48	0.485211	0.891515	0.081473	3.43046	0.00109307	0.153532	-0.870361
ENSG00000234062.7,RP11-308D16.2,transcribed_unprocessed_pseudogene	-1.21838	0.228818	-2.22963	-2.30551	-0.0387138	-1.4419	-0.411449	-1.14869	-0.534454	-1.13797	-0.277361	-1.76913	-0.600392	-1.96577	1.06139	0.932802	-0.066291	-0.13579	-0.229619	-0.665407	0.28102	0.00988241	0.537769	-1.08022	-0.475084	-0.727053	-0.715691	-0.96246	ENSG00000234062	RP11-308D16.2	transcribed_unprocessed_pseudogene	ENSG00000234062.7,RP11-308D16.2,transcribed_unprocessed_pseudogene	-1.06075	-0.159625	0.901127	-1.14333	-0.182704	0.960626	0.901127	-0.458193	3.43006	0.00109442	0.153532	-0.871429
ENSG00000111291.8,GPRC5D,protein_coding	-1.47364	-3.28214	-1.38163	-1.26804	-1.36936	-6.3961	-2.93983	-0.41172	-0.647665	-4.83841	-2.34775	-1.6581	-1.61877	-3.18816	-0.963559	0.195836	0.481197	-1.44512	-2.09022	-0.258782	-0.00215183	-0.331155	-1.22228	-0.823061	-0.0666196	-0.984211	0.088167	-2.81661	ENSG00000111291	GPRC5D	protein_coding	ENSG00000111291.8,GPRC5D,protein_coding	-2.34438	-0.731326	1.61305	-1.63843	-0.577108	1.06133	1.61305	-1.87382	3.41941	0.00113087	0.157322	-0.899678
ENSG00000244437.1,IGKV3-15,IG_V_gene	3.74584	3.30582	3.42382	3.06311	4.12055	2.25136	2.64282	4.11741	3.36151	2.56246	2.78153	3.96531	3.41437	2.70531	4.18098	4.39054	5.87676	3.74385	4.7151	4.76398	5.03379	4.61266	4.11008	4.41476	5.10824	4.77783	5.19649	3.26922	ENSG00000244437	IGKV3-15	IG_V_gene	ENSG00000244437.1,IGKV3-15,IG_V_gene	3.24723	4.58531	1.33808	3.33366	4.66388	1.33022	1.33808	3.45264	3.41666	0.00114046	0.157346	-0.906965
ENSG00000171241.8,SHCBP1,protein_coding	0.866785	1.81378	1.08265	1.61146	1.1787	1.8279	1.10792	1.78991	1.79832	0.795791	1.16321	1.6903	1.53462	1.49366	1.63808	2.28239	2.75369	2.05923	1.97927	2.59833	2.83955	1.79904	1.77189	1.82432	2.11424	1.68614	2.48647	1.2445	ENSG00000171241	SHCBP1	protein_coding	ENSG00000171241.8,SHCBP1,protein_coding	1.41107	2.07694	0.665866	1.51414	2.01925	0.505108	0.665866	1.672	3.40294	0.00118951	0.162767	-0.94326
ENSG00000164045.11,CDC25A,protein_coding	-0.755411	-0.474789	-1.09212	0.266737	-0.436473	0.0132908	-1.51099	0.505818	-0.240007	-1.89982	-1.30044	-0.530342	-0.675354	-1.31369	0.404592	0.502167	1.09125	0.507053	0.532222	0.594829	1.13851	-0.465456	-0.199197	0.0700239	0.457801	-0.192016	0.620835	-0.494681	ENSG00000164045	CDC25A	protein_coding	ENSG00000164045.11,CDC25A,protein_coding	-0.674542	0.326281	1.00082	-0.602848	0.479984	1.08283	1.00082	-0.301282	3.38998	0.00123765	0.167978	-0.977449
ENSG00000137571.10,SLCO5A1,protein_coding	-0.873247	-1.08051	-2.43608	-2.02988	-0.436473	-3.22618	-1.88538	-0.288863	-1.73881	-1.66849	-1.49975	-0.530342	-1.47791	-0.866234	-1.53184	0.796229	-1.23068	-0.683278	-0.109324	-2.39123	-0.187367	0.863493	-0.621888	-1.39338	0.841588	-0.560404	0.221845	-1.23165	ENSG00000137571	SLCO5A1	protein_coding	ENSG00000137571.10,SLCO5A1,protein_coding	-1.4313	-0.515563	0.915733	-1.48883	-0.591146	0.897685	0.915733	-1.02533	3.37474	0.00129662	0.174562	-1.01754
ENSG00000081041.8,CXCL2,protein_coding	2.18319	4.96483	3.7507	2.92432	0.0940414	0.803572	2.09105	5.0844	1.20523	0.716174	2.13338	4.17667	1.75046	4.54955	-1.53184	1.24913	2.77243	1.68237	1.29848	2.54132	0.161968	0.746848	-0.293833	-0.371682	2.60464	-0.787174	0.499699	4.21851	ENSG00000081041	CXCL2	protein_coding	ENSG00000081041.8,CXCL2,protein_coding	2.60197	1.05649	1.54548	2.15828	0.997991	1.16029	-1.54548	1.26581	-3.36959	0.00131715	0.175908	-1.03107
ENSG00000143603.18,KCNN3,protein_coding	-3.62048	0.0683538	-0.851114	-0.772083	-0.436473	-1.87254	-0.411449	-0.477308	-1.73881	-1.46918	-2.79521	-0.390618	-1.85978	-1.31369	0.504994	-0.00347259	0.251191	-0.24076	-0.84629	0.478184	0.493173	0.405811	-0.293833	0.191586	-0.584019	-0.613843	-0.408509	-2.42959	ENSG00000143603	KCNN3	protein_coding	ENSG00000143603.18,KCNN3,protein_coding	-1.28146	-0.221098	1.06036	-1.0824	-0.122116	0.960287	1.06036	-0.926685	3.35421	0.0013803	0.182878	-1.07139
ENSG00000169607.12,CKAP2L,protein_coding	0.442529	-0.112218	-0.46409	0.741178	-0.580863	1.31126	-0.531744	0.572161	-0.15385	-2.51649	-0.700052	0.935743	-0.881805	-1.00054	0.351643	0.775618	1.63244	1.23099	0.881026	1.39214	1.70496	0.586383	0.09031	0.382408	0.70934	0.452653	0.561538	-0.0741055	ENSG00000169607	CKAP2L	protein_coding	ENSG00000169607.12,CKAP2L,protein_coding	-0.209913	0.762668	0.97258	-0.30897	0.647862	0.956832	0.97258	0.178081	3.34955	0.0014	0.184028	-1.08358
ENSG00000085999.11,RAD54L,protein_coding	-0.545193	-0.24652	-2.67708	-0.403695	-0.347664	-0.206276	-1.02556	0.118795	-0.534454	-1.37898	-1.04519	-0.986721	-2.04619	-2.4512	-0.0499742	0.0660683	0.286381	-0.35397	-0.229619	0.212109	0.802718	0.552032	-0.110387	-0.555128	-1.04699	0.0332762	-0.575966	-1.65907	ENSG00000085999	RAD54L	protein_coding	ENSG00000085999.11,RAD54L,protein_coding	-0.983995	-0.187751	0.796244	-0.765957	-0.0801807	0.685776	0.796244	-0.531721	3.34517	0.00141872	0.184378	-1.09501
ENSG00000124772.11,CPNE5,protein_coding	3.9042	3.2508	2.72457	3.02587	3.12347	2.50175	2.84958	4.09219	3.13209	3.09429	3.06954	3.24344	2.79453	2.19266	3.51857	4.01313	3.85825	2.9352	3.53376	3.55758	3.74305	4.7459	3.79075	3.55517	4.03703	3.33596	3.63409	3.05849	ENSG00000124772	CPNE5	protein_coding	ENSG00000124772.11,CPNE5,protein_coding	3.07136	3.66549	0.594139	3.08192	3.59584	0.51392	0.594139	3.19577	3.34378	0.00142475	0.184378	-1.09866
ENSG00000109805.9,NCAPG,protein_coding	1.02337	0.228818	0.961516	1.16766	0.456612	2.27278	0.70846	1.56403	0.395837	0.674655	-0.0258218	2.07485	0.371951	0.936534	1.2468	1.85143	2.38302	1.73868	1.67867	2.54132	2.65348	1.52572	1.61143	1.43875	1.86768	1.68614	2.02005	0.721356	ENSG00000109805	NCAPG	protein_coding	ENSG00000109805.9,NCAPG,protein_coding	0.91509	1.78318	0.868089	0.822497	1.71241	0.889914	0.868089	1.32538	3.32322	0.0015163	0.194716	-1.15223
ENSG00000215304.3,RP13-395E19.3,processed_transcript	-1.38344	-0.649875	-2.67708	-1.19589	-0.987488	-1.53812	-2.24795	-1.14869	-2.56194	-0.642017	-0.232273	-0.631626	-1.17625	-0.249563	-6.38982	-1.69947	-2.38822	-1.57636	-2.25068	-1.33678	-1.42299	-5.82301	-6.17648	-0.13399	-6.25644	-1.8182	-1.24078	-0.0413156	ENSG00000215304	RP13-395E19.3	processed_transcript	ENSG00000215304.3,RP13-395E19.3,processed_transcript	-1.2373	-2.7539	1.5166	-1.16247	-1.75883	0.596365	-1.5166	-1.43281	-3.31119	0.00157243	0.200383	-1.18348
ENSG00000123095.5,BHLHE41,protein_coding	-0.450556	0.624747	-0.0279913	-0.720552	-0.0387138	-0.0562501	-0.807378	1.3156	-0.379732	-0.233553	0.0852095	-0.390618	-1.34958	-1.14863	0.976498	0.895082	1.05089	-0.35397	0.201016	0.850843	0.74175	2.15999	0.013348	0.382408	1.50511	-0.0749767	0.435089	-0.408525	ENSG00000123095	BHLHE41	protein_coding	ENSG00000123095.5,BHLHE41,protein_coding	-0.255572	0.598182	0.853754	-0.306642	0.58842	0.895062	0.853754	0.0108818	3.30775	0.00158887	0.200944	-1.19242
ENSG00000211973.2,IGHV1-69,IG_V_gene	0.648979	0.278571	-1.88859	0.316922	1.27973	-0.0562501	-2.24795	0.604222	1.57683	0.960327	-0.473281	1.46353	0.595673	0.38338	1.41108	2.03606	3.19905	1.49893	2.83928	0.676512	2.34049	0.863493	3.4547	2.00931	4.03473	2.49429	2.48647	-1.3076	ENSG00000211973	IGHV1-69	IG_V_gene	ENSG00000211973.2,IGHV1-69,IG_V_gene	0.245864	2.00263	1.75676	0.489526	2.18827	1.69874	1.75676	0.612351	3.29897	0.00163147	0.20478	-1.21516
ENSG00000211632.4,IGKV3D-11,IG_V_gene	-6.42784	-1.69718	-0.303626	-1.06159	-0.799043	-4.81114	-1.68607	-0.546021	-1.73881	-2.72294	-1.86232	-1.20353	-0.881805	-2.27062	-1.10442	0.0996209	0.756831	-0.759227	0.348358	0.0168525	0.0657522	-0.537605	-0.504051	-0.604881	0.0103424	-0.787174	0.088167	-0.634406	ENSG00000211632	IGKV3D-11	IG_V_gene	ENSG00000211632.4,IGKV3D-11,IG_V_gene	-2.0009	-0.253274	1.74762	-1.69163	-0.246854	1.44477	1.74762	-1.53528	3.29442	0.001654	0.206059	-1.22694
ENSG00000173451.6,THAP2,protein_coding	3.06602	3.86963	2.77936	3.18296	3.1504	2.79125	3.05496	3.93721	2.82243	3.14458	3.21093	4.03306	3.0132	3.52608	2.33469	2.60796	2.39112	2.24564	3.0128	2.87699	2.9059	2.86699	2.7394	2.73965	3.20504	2.26186	3.15488	3.58755	ENSG00000173451	THAP2	protein_coding	ENSG00000173451.6,THAP2,protein_coding	3.25586	2.78075	0.475114	3.14749	2.80332	0.344168	-0.475114	2.9429	-3.28565	0.00169818	0.209995	-1.24959
ENSG00000178878.12,APOLD1,protein_coding	1.17949	1.31479	1.06316	0.365421	1.19358	-0.0562501	1.13452	0.782928	1.20523	1.18395	1.79521	1.08686	0.972344	0.487403	1.17242	2.4149	1.72512	0.87681	1.87618	0.803146	1.47456	1.25381	1.82915	1.10912	1.64442	1.41979	1.22821	1.38382	ENSG00000178878	APOLD1	protein_coding	ENSG00000178878.12,APOLD1,protein_coding	0.979188	1.44368	0.464487	1.11069	1.4018	0.291113	0.464487	1.25557	3.28058	0.00172422	0.211648	-1.26266
ENSG00000211663.2,IGLV3-19,IG_V_gene	1.77674	1.08243	1.02336	1.68018	3.85888	0.842305	0.598137	2.90056	1.87205	0.925351	1.83812	1.96639	1.44897	0.861081	2.66274	3.57703	3.56777	2.5111	3.44158	2.48953	3.78394	3.67484	4.63971	4.10623	4.55814	2.10532	3.50364	1.105	ENSG00000211663	IGLV3-19	IG_V_gene	ENSG00000211663.2,IGLV3-19,IG_V_gene	1.61961	3.26618	1.64657	1.56458	3.5357	1.97113	1.64657	1.7622	3.27737	0.00174096	0.212143	-1.27096
ENSG00000274925.1,CTD-2547G23.4,lincRNA	1.95154	2.52005	1.61168	1.47446	1.30735	1.16614	1.44188	1.89733	1.65051	2.12737	0.964528	1.2805	1.69202	1.70261	2.88863	2.83907	2.60831	2.57435	1.70078	2.00109	2.219	2.67285	2.22013	2.33372	1.43704	2.05484	1.35003	1.39584	ENSG00000274925	CTD-2547G23.4	lincRNA	ENSG00000274925.1,CTD-2547G23.4,lincRNA	1.62771	2.16398	0.536264	1.6311	2.21956	0.588468	0.536264	2.03589	3.26155	0.00182548	0.22083	-1.31165
ENSG00000239951.1,IGKV3-20,IG_V_gene	4.59384	4.08068	4.17069	4.71744	5.29145	3.28514	3.44587	5.16319	3.98199	3.16346	3.93395	4.92073	4.03761	3.65174	4.91681	5.58409	6.13504	4.865	6.01031	5.12204	6.12041	5.47334	5.49639	5.0191	6.50863	5.26233	6.1315	3.32687	ENSG00000239951	IGKV3-20	IG_V_gene	ENSG00000239951.1,IGKV3-20,IG_V_gene	4.17413	5.42656	1.25244	4.05914	5.48486	1.42572	1.25244	4.40962	3.25368	0.00186894	0.223214	-1.33184
ENSG00000211669.3,IGLV3-10,IG_V_gene	0.583391	-0.849184	-0.303626	0.0464704	0.327714	-1.18665	-2.11671	1.83114	-1.05292	0.90754	-0.582215	1.48788	-2.26032	0.356158	2.12193	1.30773	2.42309	0.335101	0.604372	1.77251	2.27744	1.76945	-0.343587	3.78744	2.8599	2.21666	0.088167	0.425466	ENSG00000211669	IGLV3-10	IG_V_gene	ENSG00000211669.3,IGLV3-10,IG_V_gene	-0.200809	1.54612	1.74693	-0.128578	1.77098	1.89956	1.74693	-0.103911	3.25315	0.00187193	0.223214	-1.33321
ENSG00000139734.17,DIAPH3,protein_coding	-0.755411	-0.394618	-0.205778	0.214742	-0.53111	0.0468434	-0.411449	-0.0209297	-0.707786	-0.931524	-0.42175	0.0948091	-0.795649	-0.168263	0.0531193	1.14049	1.03028	0.570479	-0.188396	0.566539	1.371	0.19936	0.331318	0.0700239	0.0473366	-0.0379825	0.296484	-0.634406	ENSG00000139734	DIAPH3	protein_coding	ENSG00000139734.17,DIAPH3,protein_coding	-0.356277	0.343975	0.700252	-0.403034	0.247922	0.650956	0.700252	0.0108208	3.24102	0.00194096	0.229804	-1.36428
ENSG00000145386.9,CCNA2,protein_coding	0.829552	-0.318669	0.371279	1.50725	0.481065	2.86834	0.499283	0.325246	0.451871	0.58785	0.403571	2.19804	0.611527	-0.525197	1.58172	1.73883	2.46976	1.4322	1.35534	2.80011	2.67538	1.31654	1.66273	1.31042	2.2314	1.69716	2.04191	-0.0741055	ENSG00000145386	CCNA2	protein_coding	ENSG00000145386.9,CCNA2,protein_coding	0.735072	1.73139	0.996313	0.490174	1.67994	1.18977	0.996313	1.15183	3.21721	0.00208348	0.244941	-1.42503
ENSG00000142583.17,SLC2A5,protein_coding	1.73707	0.735778	1.80012	1.5603	0.597474	0.262111	0.325516	1.10765	1.15548	0.90754	1.49355	0.620437	0.98457	0.0848563	1.39808	1.21892	2.46976	2.11347	1.38296	1.65652	1.24486	1.47161	1.44558	1.75699	2.07895	1.50999	1.84875	0.425466	ENSG00000142583	SLC2A5	protein_coding	ENSG00000142583.17,SLC2A5,protein_coding	0.955176	1.57299	0.617816	0.946055	1.4908	0.544745	0.617816	1.11805	3.20986	0.0021294	0.245015	-1.44371
ENSG00000257379.1,RP11-793H13.8,processed_transcript	1.72698	2.48869	1.21221	1.47446	0.327714	0.398316	2.23932	1.88433	1.53853	-0.540734	0.120399	1.07083	0.996694	1.95933	3.10002	2.70925	2.57312	3.19371	2.16568	1.89132	2.12663	2.72002	1.92681	1.32378	1.53146	2.34823	1.7281	0.966767	ENSG00000257379	RP11-793H13.8	processed_transcript	ENSG00000257379.1,RP11-793H13.8,processed_transcript	1.20693	2.16464	0.957704	1.34334	2.14616	0.802821	0.957704	1.86188	3.20962	0.0021309	0.245015	-1.44431
ENSG00000099958.14,DERL3,protein_coding	2.58618	2.18383	2.11615	1.98959	2.24088	2.14693	1.74775	2.82775	2.46894	3.10995	2.96695	2.29782	2.49029	2.30369	2.50802	3.21318	3.11346	2.41934	2.8192	3.62086	3.02155	3.16851	3.16115	3.18611	3.53309	2.56212	2.95434	1.80036	ENSG00000099958	DERL3	protein_coding	ENSG00000099958.14,DERL3,protein_coding	2.39119	2.93438	0.543185	2.30076	3.06751	0.766753	0.543185	2.52164	3.20863	0.0021372	0.245015	-1.44684
ENSG00000272841.1,RP3-428L16.2,antisense	0.36658	0.123849	0.167265	0.214742	0.406426	0.783809	-0.265229	0.471467	-0.481015	-1.21392	0.0121461	0.844402	0.255698	0.630598	-1.63494	-0.153498	0.0610883	-0.924286	0.26177	0.0981526	-1.98487	-0.465456	-0.621888	-1.39338	-0.14792	-1.58688	-0.489809	0.516374	ENSG00000272841	RP3-428L16.2	antisense	ENSG00000272841.1,RP3-428L16.2,antisense	0.165487	-0.604681	0.770168	0.23522	-0.477632	0.712852	-0.770168	-0.310648	-3.2056	0.00215645	0.245015	-1.45452
ENSG00000017427.16,IGF1,protein_coding	-4.10591	-2.79672	-3.32916	-1.79855	-1.65887	-4.07417	-2.39234	-1.25972	-1.87006	-1.77952	-3.44729	-1.76913	-3.73425	-2.4512	-2.48293	-0.320955	0.354285	-2.06179	-1.94583	-0.665407	-0.0734105	-1.17915	-0.293833	-1.15237	-0.106697	-1.21248	-0.667596	-1.87319	ENSG00000017427	IGF1	protein_coding	ENSG00000017427.16,IGF1,protein_coding	-2.60478	-0.97724	1.62754	-2.42177	-0.909982	1.51179	1.62754	-2.05088	3.20524	0.00215875	0.245015	-1.45544
ENSG00000232216.1,IGHV3-43,IG_V_gene	1.37306	-0.177807	-0.710251	-0.213592	0.380663	-2.93667	-0.967843	0.246174	0.748853	-0.695457	0.734044	-0.0379461	-0.135989	-2.65765	1.38496	0.914065	0.679525	0.440711	1.66748	1.04788	1.93115	0.652726	1.99845	1.62293	3.5396	0.344737	0.979095	-1.47265	ENSG00000232216	IGHV3-43	IG_V_gene	ENSG00000232216.1,IGHV3-43,IG_V_gene	-0.360743	1.12362	1.48436	-0.156898	1.01349	1.17039	1.48436	0.0694607	3.20194	0.00217999	0.245015	-1.46382
ENSG00000231711.2,RP11-398F12.1,processed_transcript	0.36658	-1.21175	0.238524	-0.286656	0.862371	1.35209	0.672615	-0.175652	0.897497	1.58225	-0.188551	-0.184167	0.611527	-0.685662	0.99388	0.875846	0.625587	0.406359	0.673084	0.753818	1.13851	0.746848	0.591708	2.00931	1.22737	1.04194	1.16322	0.682623	ENSG00000231711	RP11-398F12.1	processed_transcript	ENSG00000231711.2,RP11-398F12.1,processed_transcript	0.275072	0.923579	0.648507	0.302552	0.814832	0.51228	0.648507	0.598924	3.20088	0.00218685	0.245015	-1.46651
ENSG00000156970.12,BUB1B,protein_coding	0.903081	-0.0494827	0.549985	0.50184	0.843635	1.3918	0.457764	0.572161	0.366982	0.396802	1.03998	1.59264	0.761163	0.181072	0.8863	1.88068	2.02508	0.901685	1.25431	1.80919	2.60295	1.29593	1.40095	1.36313	1.32098	1.30929	1.45151	0.277367	ENSG00000156970	BUB1B	protein_coding	ENSG00000156970.12,BUB1B,protein_coding	0.679244	1.41281	0.733568	0.561073	1.34206	0.780984	0.733568	1.03932	3.19791	0.00220614	0.245529	-1.47404
ENSG00000237649.7,KIFC1,protein_coding	1.13441	0.462018	0.402643	1.24746	0.354431	2.06742	0.393155	1.33483	0.632443	-0.27363	0.734044	1.33521	0.426744	0.536731	1.26123	1.67349	2.44662	1.48253	1.43664	2.14195	2.23383	1.09586	0.983395	1.16956	1.64442	1.26557	1.87334	0.601892	ENSG00000237649	KIFC1	protein_coding	ENSG00000237649.7,KIFC1,protein_coding	0.770565	1.52217	0.751601	0.584587	1.45959	0.875001	0.751601	1.07295	3.18947	0.0022619	0.249514	-1.49541
ENSG00000211668.2,IGLV2-11,IG_V_gene	2.88731	2.36747	2.04836	2.35044	3.63746	0.803572	1.46302	3.36087	1.08635	2.0483	2.34155	2.11449	1.93188	1.72406	2.66274	3.42321	4.52697	2.74213	4.77625	3.88131	4.18027	3.39858	2.18547	3.29185	5.90248	3.62546	3.41987	1.54365	ENSG00000211668	IGLV2-11	IG_V_gene	ENSG00000211668.2,IGLV2-11,IG_V_gene	2.15465	3.54002	1.38536	2.08143	3.42154	1.34011	1.38536	2.47858	3.1859	0.00228586	0.249514	-1.50443
ENSG00000273243.1,CTA-217C2.2,lincRNA	0.340348	-1.08051	-2.04905	-3.74609	-1.45956	-0.56321	-0.6179	-0.231147	-0.904823	-0.401009	-0.42175	-2.32552	-1.41232	-1.2288	0.770047	0.987594	-0.0225697	-0.414091	-1.20886	-0.258782	0.417225	0.918459	-0.245739	-0.604881	-0.764591	-0.669338	-0.983624	-1.09078	ENSG00000273243	CTA-217C2.2	lincRNA	ENSG00000273243.1,CTA-217C2.2,lincRNA	-1.1501	-0.226424	0.923672	-0.992666	-0.336437	0.65623	0.923672	-0.410665	3.18465	0.00229435	0.249514	-1.50761
ENSG00000081052.12,COL4A4,protein_coding	2.19787	2.61993	2.0183	1.24746	1.30735	0.637323	1.21148	3.00632	0.995013	1.09232	2.17581	1.2805	0.314995	1.29296	2.09802	3.15453	2.66956	1.23099	1.93332	2.45907	2.46516	4.11216	1.71227	1.93292	2.99385	1.65259	1.79827	1.09028	ENSG00000081052	COL4A4	protein_coding	ENSG00000081052.12,COL4A4,protein_coding	1.5284	2.23593	0.707525	1.28673	2.01567	0.728935	0.707525	1.79413	3.18356	0.00230174	0.249514	-1.51036
ENSG00000122035.6,RASL11A,protein_coding	0.417654	1.38461	1.37918	0.214742	0.574931	1.89392	0.937161	1.15171	1.33008	1.07647	0.711144	1.23807	1.69945	0.801784	-1.53184	0.398144	-0.111379	0.298107	0.821728	1.18445	-0.148373	-0.0950872	0.617939	0.407719	1.01968	0.25815	1.05272	1.46594	ENSG00000122035	RASL11A	protein_coding	ENSG00000122035.6,RASL11A,protein_coding	1.05792	0.402707	0.655215	1.11409	0.402932	0.711157	-0.655215	0.677159	-3.18134	0.00231681	0.249528	-1.51594
ENSG00000108551.4,RASD1,protein_coding	-1.38344	1.29075	0.604951	0.412342	-0.184934	0.111695	-0.531744	0.325246	0.00441181	1.93857	1.16321	0.0627479	0.151109	0.536731	-2.93039	-0.670897	-0.803257	-0.24076	0.759889	-0.209029	-0.354823	-2.65308	-0.967023	-0.0979208	0.372912	-1.58688	0.750395	0.998651	ENSG00000108551	RASD1	protein_coding	ENSG00000108551.4,RASD1,protein_coding	0.321546	-0.545158	0.866704	0.238178	-0.297791	0.535969	-0.866704	-0.111832	-3.17899	0.00233293	0.249654	-1.52188
ENSG00000078900.14,TP73,protein_coding	-6.42784	-0.849184	-0.205778	-2.02988	-1.2043	-1.87254	-1.68607	-1.25972	-1.05292	-2.51649	-1.21025	-0.146199	-2.04619	-3.55073	0.268387	0.25659	-0.416234	-0.839397	-0.783554	-1.23369	-0.0373413	-1.17915	-1.78416	-1.79391	-0.0666196	-0.411026	-0.294553	-1.3076	ENSG00000078900	TP73	protein_coding	ENSG00000078900.14,TP73,protein_coding	-1.86129	-0.687304	1.17399	-1.47289	-0.599894	0.873	1.17399	-1.28472	3.17634	0.00235128	0.250015	-1.52858
ENSG00000277443.2,MARCKS,protein_coding	5.06051	5.52328	6.37795	6.25612	4.72516	6.50156	5.68532	6.15205	6.16415	5.25126	6.1497	6.42642	5.94347	5.93395	4.63877	4.92053	5.31062	5.28576	4.79564	5.09382	4.98968	6.04697	5.06372	4.66748	5.84848	4.64194	5.67517	6.42271	ENSG00000277443	MARCKS	protein_coding	ENSG00000277443.2,MARCKS,protein_coding	5.86792	5.24295	0.62497	6.04659	5.07877	0.967816	-0.62497	5.68568	-3.17355	0.00237067	0.250481	-1.53561
ENSG00000270550.1,IGHV3-30,IG_V_gene	4.16182	3.31777	2.77936	3.57713	4.35526	2.22229	-0.574179	4.60323	3.17849	1.85739	3.07403	3.81944	2.25317	3.18688	5.35459	5.24586	5.1646	3.53713	5.64449	5.10984	1.69427	5.00751	5.6369	3.9599	5.99947	4.35085	4.21945	3.40032	ENSG00000270550	IGHV3-30	IG_V_gene	ENSG00000270550.1,IGHV3-30,IG_V_gene	2.98658	4.59466	1.60808	3.18269	5.05867	1.87599	1.60808	3.3	3.16468	0.00243339	0.255491	-1.55795
ENSG00000142945.12,KIF2C,protein_coding	0.466982	-0.849184	0.708974	1.15392	0.641529	1.63181	-0.197325	0.471467	-0.240007	-0.401009	-0.700052	1.38791	0.0146901	-0.335719	1.20263	1.17238	1.39516	0.406359	1.01059	1.66988	1.9582	0.945177	0.766038	0.945934	1.51834	1.28029	1.21545	0.353316	ENSG00000142945	KIF2C	protein_coding	ENSG00000142945.12,KIF2C,protein_coding	0.268142	1.13141	0.863268	0.240836	1.18751	0.946669	0.863268	0.597725	3.15968	0.00246944	0.257655	-1.57053
ENSG00000275846.1,RP11-457M11.7,lincRNA	-1.67295	-1.51661	-1.61295	-2.16112	-2.16583	-2.00378	-1.02556	-0.477308	-1.61852	-1.5654	-2.34775	-2.95355	-1.41232	-3.55073	0.149335	-0.46068	-1.13446	-3.16133	-0.911878	0.0580751	-0.649271	-0.331155	-0.343587	-0.288024	-1.12716	-1.13231	-2.51087	-2.61016	ENSG00000275846	RP11-457M11.7	lincRNA	ENSG00000275846.1,RP11-457M11.7,lincRNA	-1.86317	-1.03239	0.830779	-1.64573	-0.780575	0.865159	0.830779	-1.37555	3.15719	0.0024876	0.257938	-1.5768
ENSG00000232907.7,RP5-977B1.7,antisense	-0.450556	-0.474789	-0.851114	-0.487353	0.684279	-0.246353	-0.265229	-0.175652	0.0774753	-0.27363	-0.0648159	-0.304461	-0.135989	-1.07268	0.643599	0.286034	0.4505	-0.542415	-0.315775	0.0981526	0.364276	1.16568	0.45288	-0.208952	0.313411	0.228092	-0.0284779	-0.28823	ENSG00000232907	RP5-977B1.7	antisense	ENSG00000232907.7,RP5-977B1.7,antisense	-0.288634	0.187055	0.475689	-0.269429	0.257063	0.526493	0.475689	-0.136189	3.14358	0.00258894	0.264153	-1.61094
ENSG00000127564.16,PKMYT1,protein_coding	-0.124055	-0.849184	-0.408595	0.266737	-0.799043	0.916783	-0.858908	-1.65565	-0.647665	-2.03106	-0.473281	0.620437	-0.926893	-0.743377	1.07778	1.023	1.18747	0.539115	0.291214	0.941751	1.46201	-0.613554	-0.154109	-0.371682	0.589046	-0.112945	0.296484	-1.1595	ENSG00000127564	PKMYT1	protein_coding	ENSG00000127564.16,PKMYT1,protein_coding	-0.550982	0.356863	0.907845	-0.695521	0.417799	1.11332	0.907845	-0.0746575	3.14346	0.00258978	0.264153	-1.61122
ENSG00000069849.10,ATP1B3,protein_coding	5.26085	6.11916	5.64443	5.60674	5.30521	5.69633	5.3643	5.98403	5.5598	5.68613	5.44189	5.55892	5.68384	6.14251	4.87755	4.98367	5.32867	5.35381	5.20537	5.55444	5.06938	4.86262	5.22173	5.29143	5.36056	5.33904	5.54601	6.06062	ENSG00000069849	ATP1B3	protein_coding	ENSG00000069849.10,ATP1B3,protein_coding	5.64672	5.28963	0.35709	5.62559	5.31005	0.315543	-0.35709	5.44825	-3.14278	0.00259501	0.264153	-1.61294
ENSG00000232788.1,AC078883.3,antisense	-0.0879861	-1.69718	-1.49266	-0.144051	-1.36936	-0.41882	-0.757625	-0.694119	-0.707786	-0.194558	-0.969238	-0.304461	-0.396378	-0.291998	-0.323735	-0.277233	-0.53407	-1.44512	0.627641	0.175115	-0.311102	0.19936	0.331318	-0.0627313	-0.373801	0.0332762	-0.0905389	0.471636	ENSG00000232788	AC078883.3	antisense	ENSG00000232788.1,AC078883.3,antisense	-0.680444	-0.112856	0.567588	-0.55647	-0.0766351	0.479835	0.567588	-0.609722	3.13736	0.00263647	0.265473	-1.62649
ENSG00000273983.1,HIST1H3G,protein_coding	2.65165	1.42935	1.61168	2.77074	2.74359	3.75745	1.65894	2.40477	1.38868	1.42837	1.53326	3.33688	2.11542	1.12573	3.25223	2.95817	3.73948	3.28162	3.73734	3.56117	4.11366	2.50342	2.95538	2.77412	3.59998	3.30029	4.07498	1.44295	ENSG00000273983	HIST1H3G	protein_coding	ENSG00000273983.1,HIST1H3G,protein_coding	2.13975	3.23534	1.09559	1.88718	3.29095	1.40377	1.09559	2.51017	3.13693	0.00263978	0.265473	-1.62756
ENSG00000211892.4,IGHG4,IG_C_gene	2.86449	2.32074	2.4219	4.19391	4.0811	0.701932	1.48385	4.46602	3.98199	0.446988	1.8591	1.78177	2.90157	2.73203	4.23131	4.57629	4.66037	3.9063	4.29758	2.30493	3.72741	5.23431	3.7259	2.67336	4.89774	2.31287	4.36384	2.9321	ENSG00000211892	IGHG4	IG_C_gene	ENSG00000211892.4,IGHG4,IG_C_gene	2.58839	3.84602	1.25764	2.57697	4.06881	1.49184	1.25764	2.87562	3.13019	0.00269235	0.267701	-1.64441
ENSG00000113231.13,PDE8B,protein_coding	-0.545193	-1.21175	-1.09212	-1.50905	-0.580863	0.262111	0.101199	-1.38001	0.70341	-0.0835272	-0.828376	-0.304461	-0.058683	0.211768	-2.30236	-1.21404	-1.5651	-1.72075	-0.610223	-2.18478	-0.950927	-0.965027	-0.154109	-1.39338	-2.16898	-2.88233	-0.489809	0.401814	ENSG00000113231	PDE8B	protein_coding	ENSG00000113231.13,PDE8B,protein_coding	-0.451111	-1.3	0.848889	-0.424827	-1.30371	0.878881	-0.848889	-0.583075	-3.12998	0.00269401	0.267701	-1.64494
ENSG00000135476.11,ESPL1,protein_coding	0.258664	1.57584	0.683663	0.946403	0.641529	1.74856	0.0739774	1.2961	0.557804	-0.0483377	0.15475	1.42622	-0.217673	0.181072	1.28966	1.65103	1.95026	1.5627	1.09649	2.27902	2.2558	1.59484	0.742387	1.21328	1.7934	1.04194	1.08115	0.0828638	ENSG00000135476	ESPL1	protein_coding	ENSG00000135476.11,ESPL1,protein_coding	0.662755	1.40249	0.739732	0.599667	1.42618	0.826512	0.739732	1.03079	3.12265	0.00275232	0.270748	-1.66323
ENSG00000075218.18,GTSE1,protein_coding	-0.0527967	-0.318669	0.43334	0.266737	-0.109972	0.680715	-0.574179	0.539371	-0.285095	-0.695457	-0.323903	0.529529	-0.881805	-0.743377	0.923059	0.6901	1.22422	0.799504	0.430041	0.96361	1.57118	0.10773	0.299257	-0.0283798	0.638374	0.646921	0.714549	-0.367302	ENSG00000075218	GTSE1	protein_coding	ENSG00000075218.18,GTSE1,protein_coding	-0.109683	0.615205	0.724888	-0.197534	0.668511	0.866045	0.724888	0.117288	3.12168	0.00276016	0.270748	-1.66566
ENSG00000089685.14,BIRC5,protein_coding	0.0478973	0.228818	0.402643	1.22134	0.50511	2.3078	-0.230877	1.27634	0.557804	0.146478	0.120399	1.52365	0.314995	-1.07268	1.31753	1.59332	2.01463	1.0866	1.64485	2.00109	2.28459	0.918459	1.18985	1.40143	2.05189	1.29486	1.76361	0.759075	ENSG00000089685	BIRC5	protein_coding	ENSG00000089685.14,BIRC5,protein_coding	0.52498	1.52298	0.998005	0.358819	1.49737	1.13855	0.998005	0.820416	3.12004	0.00277333	0.270748	-1.66972
ENSG00000172977.12,KAT5,protein_coding	5.46281	5.96151	5.51767	5.79998	5.37944	5.31772	5.39487	5.48713	5.41314	5.48764	5.33361	5.37777	5.52602	6.21201	4.82389	4.95072	5.19385	5.65016	5.45911	5.38254	5.09092	5.01856	5.1415	5.3366	5.59022	5.36171	5.40061	5.87393	ENSG00000172977	KAT5	protein_coding	ENSG00000172977.12,KAT5,protein_coding	5.54795	5.30531	0.242642	5.47497	5.34916	0.125815	-0.242642	5.3744	-3.11598	0.00280643	0.272387	-1.67986
ENSG00000272983.1,RP11-508N22.12,lincRNA	-0.873247	-1.21175	-3.81459	-3.74609	-0.987488	-1.53812	-0.807378	-1.04559	-0.196286	-0.446097	-0.762787	-1.76913	-3.73425	-3.55073	-0.123038	0.226533	-1.13446	-1.1107	-1.58326	-0.363752	-0.354823	0.806349	-0.504051	-0.460491	-1.12716	-0.613843	-1.74035	-3.05762	ENSG00000272983	RP11-508N22.12	lincRNA	ENSG00000272983.1,RP11-508N22.12,lincRNA	-1.74882	-0.795762	0.953062	-1.12867	-0.558947	0.569726	0.953062	-1.09314	3.10943	0.00286045	0.275116	-1.69614
ENSG00000258643.5,BCL2L2-PABPN1,protein_coding	1.41137	1.5956	1.02336	1.82594	1.0041	-0.0562501	2.13781	0.725784	1.23747	1.52499	1.48007	0.407193	2.81522	2.35272	2.29317	2.12835	0.944764	1.90784	1.36922	1.51566	2.10259	2.54768	2.0084	2.25223	1.72655	1.83316	2.27511	3.17818	ENSG00000258643	BCL2L2-PABPN1	protein_coding	ENSG00000258643.5,BCL2L2-PABPN1,protein_coding	1.39181	2.00592	0.61411	1.44572	2.05549	0.609776	0.61411	1.93314	3.10611	0.00288828	0.275116	-1.7044
ENSG00000092853.13,CLSPN,protein_coding	1.36007	1.31479	0.631669	1.35945	0.952569	2.27278	0.906626	1.51428	0.532041	0.871244	1.00275	1.67977	1.05583	0.739945	1.82449	2.19195	2.32497	2.08117	1.62186	2.29635	2.5857	1.4154	1.66273	1.62293	1.72655	1.65259	1.86519	0.900804	ENSG00000092853	CLSPN	protein_coding	ENSG00000092853.13,CLSPN,protein_coding	1.1567	1.84091	0.684205	1.02929	1.77552	0.746234	0.684205	1.45426	3.10414	0.00290485	0.275116	-1.70928
ENSG00000213865.7,C8orf44,protein_coding	1.93411	0.228818	0.961516	0.586109	1.438	1.52871	1.33128	1.01529	1.26901	1.48951	0.983764	0.863139	0.857378	0.536731	2.62977	1.72814	1.71224	1.3442	1.35534	1.47057	1.93115	1.95178	1.84033	1.48704	0.732241	2.01138	1.38466	0.795834	ENSG00000213865	C8orf44	protein_coding	ENSG00000213865.7,C8orf44,protein_coding	1.0731	1.59819	0.525095	0.999527	1.59964	0.600114	0.525095	1.32272	3.10199	0.00292306	0.275116	-1.71462
ENSG00000211670.2,IGLV3-9,IG_V_gene	0.111323	-1.08051	-0.927062	1.40656	-1.0562	-1.75224	-0.490521	0.325246	0.70341	-0.0483377	0.221093	1.3618	-0.881805	-1.07268	0.430355	-1.05792	2.01463	1.15026	1.2241	1.20295	3.20965	0.32674	0.331318	2.0975	2.88566	2.36214	1.74596	0.224418	ENSG00000211670	IGLV3-9	IG_V_gene	ENSG00000211670.2,IGLV3-9,IG_V_gene	-0.227138	1.29627	1.52341	-0.269429	1.21352	1.48295	1.52341	0.136487	3.10192	0.00292367	0.275116	-1.7148
ENSG00000211637.2,IGLV4-69,IG_V_gene	-0.238012	-0.112218	-0.46409	-0.998854	-0.741328	-1.35171	-0.574179	0.837894	1.66244	0.205979	-0.188551	0.806183	-0.0839941	0.271269	-0.2	1.63967	3.86117	-1.1107	2.0238	0.248178	0.417225	1.54331	1.89499	1.87057	3.0033	1.22048	2.80893	-0.684159	ENSG00000211637	IGLV4-69	IG_V_gene	ENSG00000211637.2,IGLV4-69,IG_V_gene	-0.0692263	1.32405	1.39328	-0.150385	1.59149	1.74188	1.39328	0.0988635	3.10077	0.00293343	0.275116	-1.71764
ENSG00000109501.13,WFS1,protein_coding	2.03569	1.21611	0.805999	0.881186	1.80057	0.659182	1.22392	0.941917	0.877177	0.925351	1.33782	1.13391	1.39503	1.18881	1.66002	1.71737	1.84798	1.49893	1.62186	1.42403	1.94924	1.29593	1.89499	1.45097	1.91848	1.45914	1.99038	1.45449	ENSG00000109501	WFS1	protein_coding	ENSG00000109501.13,WFS1,protein_coding	1.17305	1.65599	0.48294	1.16136	1.64094	0.479584	0.48294	1.27238	3.09514	0.00298185	0.276097	-1.73161
ENSG00000101057.15,MYBL2,protein_coding	2.49994	1.40716	1.59819	2.23772	2.098	2.60671	0.843548	3.41158	2.43459	1.82929	2.86689	2.15307	1.59168	1.36301	2.71608	2.81402	3.76153	2.57435	3.03472	3.21439	3.69561	3.63437	3.03054	2.6148	4.34254	2.49429	3.50888	1.134	ENSG00000101057	MYBL2	protein_coding	ENSG00000101057.15,MYBL2,protein_coding	2.06724	3.04072	0.973482	2.12553	3.03263	0.907096	0.973482	2.29653	3.09425	0.00298952	0.276097	-1.7338
ENSG00000241755.1,IGKV1-9,IG_V_gene	2.87366	1.57584	2.0971	2.14353	2.40323	-0.513457	1.34273	1.65867	1.01375	0.994475	0.843392	2.49691	0.513679	-0.0913006	1.38496	3.5006	3.50193	1.99132	2.69252	3.72691	3.6214	1.75442	2.45652	3.52657	3.97358	2.64976	2.97342	0.169452	ENSG00000241755	IGKV1-9	IG_V_gene	ENSG00000241755.1,IGKV1-9,IG_V_gene	1.3823	2.70881	1.32651	1.45928	2.83297	1.37369	1.32651	1.5761	3.0938	0.0029935	0.276097	-1.73494
ENSG00000278272.1,HIST1H3C,protein_coding	2.75456	1.69055	1.72767	2.50455	2.55491	3.69004	1.63119	2.47581	1.81977	1.61554	2.00745	3.13198	2.08735	0.880318	3.15127	3.04685	3.6679	2.63495	3.51517	3.56475	3.87429	2.06574	2.64051	3.0031	3.52983	3.3742	3.59519	1.49976	ENSG00000278272	HIST1H3C	protein_coding	ENSG00000278272.1,HIST1H3C,protein_coding	2.18369	3.08311	0.899414	2.0474	3.26274	1.21533	0.899414	2.46464	3.08074	0.00310899	0.283912	-1.76723
ENSG00000275832.4,ARHGAP23,protein_coding	-0.699916	0.699709	-0.159236	-0.363618	-0.859164	-0.78139	-1.28272	-0.348984	-1.30818	-1.46918	-2.00671	-1.36859	-1.34958	-0.931822	0.404592	0.226533	0.178128	-0.18732	-1.38395	0.416123	0.222722	-0.0950872	-0.750212	-0.507033	-0.528524	-1.05636	-0.621054	0.0828638	ENSG00000275832	ARHGAP23	protein_coding	ENSG00000275832.4,ARHGAP23,protein_coding	-0.873528	-0.257041	0.616486	-0.895493	-0.141204	0.75429	0.616486	-0.270705	3.07898	0.00312486	0.283912	-1.77157
ENSG00000169679.14,BUB1,protein_coding	1.42391	1.36171	1.76435	1.8085	1.72067	3.06538	1.54461	2.24109	1.90253	1.79094	1.19657	2.39115	1.99367	1.61346	2.6017	2.45434	3.03287	2.19623	2.57774	2.69949	3.31804	2.44846	1.96818	2.17325	2.6654	2.40978	3.14818	1.71657	ENSG00000169679	BUB1	protein_coding	ENSG00000169679.14,BUB1,protein_coding	1.84418	2.5293	0.68512	1.77765	2.51604	0.738391	0.68512	2.09866	3.0769	0.00314375	0.283912	-1.77671
ENSG00000211951.2,IGHV2-26,IG_V_gene	-1.29855	-0.559677	-0.710251	-1.26804	0.0291903	-2.14817	-1.68607	0.471467	-0.83611	-1.46918	-0.277361	0.552799	-1.69472	-1.2288	-0.661904	-0.00347259	0.73152	-0.924286	0.104801	0.0168525	4.27117	0.154272	0.331318	0.457047	0.754783	0.426421	1.24087	-0.634406	ENSG00000211951	IGHV2-26	IG_V_gene	ENSG00000211951.2,IGHV2-26,IG_V_gene	-0.865963	0.447499	1.31346	-1.03246	0.242795	1.27525	1.31346	-0.740816	3.07322	0.00317734	0.283912	-1.78577
ENSG00000225523.2,IGKV6D-21,IG_V_gene	-6.42784	-2.14464	-3.32916	-1.06159	1.11763	-4.81114	-3.47034	-0.477308	-2.56194	-1.66849	-3.08472	-1.88942	-2.38061	-6.35809	-1.43563	-2.88389	0.944764	-3.16133	-1.20886	-2.39123	-0.494548	1.09586	2.73342	0.0379627	-1.30225	-1.13231	-0.715691	-1.65907	ENSG00000225523	IGKV6D-21	IG_V_gene	ENSG00000225523.2,IGKV6D-21,IG_V_gene	-2.7534	-0.826629	1.92677	-2.47127	-1.17058	1.30069	1.92677	-2.52053	3.07309	0.00317862	0.283912	-1.78611
ENSG00000211658.2,IGLV3-27,IG_V_gene	-1.56986	-3.28214	-0.778964	-3.09401	-1.28447	-4.81114	-2.11671	-1.99668	-1.61852	-0.49264	-2.34775	-0.580096	-2.26032	-4.03616	0.867564	-1.13387	0.178128	-5.96868	-0.980591	0.416123	0.442988	0.746848	0.669014	0.330414	1.49175	-0.319395	1.29041	-1.3076	ENSG00000211658	IGLV3-27	IG_V_gene	ENSG00000211658.2,IGLV3-27,IG_V_gene	-2.1621	-0.234064	1.92804	-2.05669	0.373268	2.42996	1.92804	-1.85313	3.07291	0.00318028	0.283912	-1.78656
ENSG00000178999.12,AURKB,protein_coding	0.340348	-0.318669	-0.159236	0.847437	0.18616	0.861288	-0.300418	0.363214	-0.033556	-0.590487	-0.762787	0.575699	-0.396378	0.0848563	1.0448	0.85635	1.29505	0.717821	0.482036	1.43971	1.34391	0.405811	0.266467	-0.288024	0.862497	0.989154	0.659054	-0.107658	ENSG00000178999	AURKB	protein_coding	ENSG00000178999.12,AURKB,protein_coding	0.0498192	0.711927	0.662107	0.0256501	0.787085	0.761435	0.662107	0.32358	3.06914	0.00321511	0.284013	-1.79585
ENSG00000116741.7,RGS2,protein_coding	7.87687	8.25206	9.27271	8.97223	7.9789	9.19621	8.42443	8.93006	8.83767	8.95387	9.02718	8.5823	9.21377	9.56545	6.63237	7.50246	8.0237	7.81094	8.42065	9.00162	7.81579	7.84555	8.00242	8.28253	9.1314	7.34638	8.7516	10.048	ENSG00000116741	RGS2	protein_coding	ENSG00000116741.7,RGS2,protein_coding	8.79169	8.18681	0.60488	8.94196	8.01306	0.928902	-0.60488	8.34894	-3.0691	0.00321543	0.284013	-1.79593
ENSG00000211642.3,IGLV10-54,IG_V_gene	-0.545193	-1.35614	0.57773	-0.0456478	-4.82879	-1.1107	-4.31834	-2.20313	-2.35548	-4.83841	-3.08472	0.457379	0.803186	-4.03616	0.0195668	2.05328	1.20596	1.23099	-2.09022	1.72211	-0.822602	-2.12257	-1.22228	-0.883182	-0.325707	3.63122	0.390351	-4.19512	ENSG00000211642	IGLV10-54	IG_V_gene	ENSG00000211642.3,IGLV10-54,IG_V_gene	-1.92032	-0.100585	1.81973	-1.77964	-0.15307	1.62657	1.81973	-1.67773	3.06299	0.0032727	0.286807	-1.81098
ENSG00000154099.17,DNAAF1,protein_coding	1.05598	0.177288	-1.18232	-2.16112	-2.02144	-0.41882	-0.531744	1.10765	-1.30818	-1.21392	-0.277361	1.02164	-0.135989	-0.291998	-3.2199	-1.29893	-1.84073	-2.06179	-0.783554	-0.419247	-1.98487	0.552032	-2.71704	-4.85281	-0.898892	-3.53441	-1.95448	-0.96246	ENSG00000154099	DNAAF1	protein_coding	ENSG00000154099.17,DNAAF1,protein_coding	-0.441452	-1.85551	1.41405	-0.355409	-1.8976	1.5422	-1.41405	-1.37965	-3.06116	0.00329007	0.286807	-1.81549
ENSG00000176658.16,MYO1D,protein_coding	3.26739	3.91753	3.71367	3.54327	3.93608	3.27809	3.70514	3.79513	3.23946	3.68384	3.45099	3.52512	3.42113	3.6904	3.47281	4.34929	4.18397	3.84028	4.14063	4.17862	4.31891	3.93021	3.46918	3.6928	4.01619	3.45752	3.88246	3.88063	ENSG00000176658	MYO1D	protein_coding	ENSG00000176658.16,MYO1D,protein_coding	3.58338	3.91525	0.331874	3.61356	3.90633	0.292777	0.331874	3.70435	3.06026	0.00329861	0.286807	-1.8177
ENSG00000206344.7,HCG27,lincRNA	1.87137	1.91163	1.94563	1.83457	2.24802	2.36212	1.95592	1.54764	2.2093	2.38075	2.8565	1.29437	2.35086	1.49366	3.13178	3.28421	2.71547	2.32134	1.62186	2.1891	2.82493	3.2618	2.90833	2.45401	2.3172	2.46881	2.33536	1.68752	ENSG00000206344	HCG27	lincRNA	ENSG00000206344.7,HCG27,lincRNA	2.01874	2.53727	0.518526	1.95078	2.46141	0.510633	0.518526	2.49374	3.053	0.00336829	0.290748	-1.83551
ENSG00000231475.3,IGHV4-30-2,IG_V_gene	1.17949	0.965784	-1.18232	0.188025	1.60306	0.2904	-5.05531	1.97294	1.22144	-0.808667	0.565538	1.51183	0.0616112	1.60191	1.62698	3.17041	2.29072	3.16831	2.79371	2.88274	-2.12926	2.39131	2.87065	2.27991	3.18027	2.02018	2.12618	0.516374	ENSG00000231475	IGHV4-30-2	IG_V_gene	ENSG00000231475.3,IGHV4-30-2,IG_V_gene	0.293982	2.08489	1.79091	0.765661	2.34102	1.57535	1.79091	0.633925	3.05193	0.00337876	0.290748	-1.83815
ENSG00000211659.2,IGLV3-25,IG_V_gene	1.08786	0.699709	2.29394	1.16766	2.8318	0.262111	0.875432	3.77062	2.09957	-0.194558	1.02148	2.17573	1.98152	0.328413	2.81719	3.62678	3.62387	0.851499	4.1507	2.81221	4.60936	2.93522	3.13414	1.49887	4.69557	3.09911	3.74929	0.30313	ENSG00000211659	IGLV3-25	IG_V_gene	ENSG00000211659.2,IGLV3-25,IG_V_gene	1.45723	2.99335	1.53612	1.12776	3.11662	1.98886	1.53612	1.71541	3.03548	0.00354244	0.301726	-1.87843
ENSG00000250132.6,RP11-359B12.2,antisense	-0.0879861	-2.43415	0.272875	-1.19589	-1.28447	-0.41882	-0.757625	-0.231147	0.112665	-0.357288	-0.146116	-0.263238	-0.881805	-0.576727	0.351643	0.25659	0.101166	-0.611128	0.0368965	0.351272	0.28102	-0.268419	-0.0267294	0.162142	-0.14792	-0.00191327	-0.765444	-0.28823	ENSG00000250132	RP11-359B12.2	antisense	ENSG00000250132.6,RP11-359B12.2,antisense	-0.589266	-0.0406467	0.548619	-0.388054	0.0174916	0.405546	0.548619	-0.226179	3.03547	0.00354249	0.301726	-1.87845
ENSG00000111206.12,FOXM1,protein_coding	1.13441	1.33844	0.272875	1.44091	0.481065	1.83752	0.0179434	1.33483	0.557804	-0.27363	-0.473281	1.48788	0.12925	0.436329	1.07778	1.75997	2.29072	1.57821	1.31291	2.31347	2.40744	1.25381	1.17225	1.28333	1.49175	1.02456	1.70087	0.30313	ENSG00000111206	FOXM1	protein_coding	ENSG00000111206.12,FOXM1,protein_coding	0.694453	1.49787	0.803418	0.519434	1.40233	0.882894	0.803418	1.04355	3.02193	0.0036827	0.312076	-1.91148
ENSG00000214894.6,LINC00243,lincRNA	2.0918	0.462018	0.402643	1.70865	1.88545	1.49264	2.37375	0.864612	2.24938	2.12737	1.27674	1.34857	2.44234	1.09312	3.51556	2.92112	1.26007	2.05923	1.66748	1.30921	2.8052	2.43909	2.73342	2.3856	1.81502	1.78236	2.32944	1.82725	ENSG00000214894	LINC00243	lincRNA	ENSG00000214894.6,LINC00243,lincRNA	1.55851	2.20357	0.645067	1.60065	2.19434	0.593687	0.645067	1.85321	3.01404	0.00376682	0.317592	-1.93069
ENSG00000015475.18,BID,protein_coding	5.38635	6.43038	5.72651	5.78111	5.37782	5.77351	5.48934	5.75598	5.85039	5.61862	5.68237	5.56894	5.65735	6.4202	5.50082	4.89806	5.23045	5.58159	5.51087	5.45859	5.09296	4.91424	5.30784	5.2289	5.40043	5.6157	5.58126	6.48066	ENSG00000015475	BID	protein_coding	ENSG00000015475.18,BID,protein_coding	5.75135	5.41446	0.336892	5.70444	5.42951	0.274927	-0.336892	5.68507	-3.01201	0.00378871	0.317833	-1.93562
ENSG00000149054.15,ZNF215,protein_coding	-2.9684	-1.90363	-4.55155	-0.403695	-4.82879	-3.58875	-2.93983	-0.122213	-0.0725502	-1.66849	-1.49975	-1.12758	-4.09682	-3.55073	-0.775114	0.195836	-0.803257	-0.296255	-1.58326	-2.18478	-0.649271	0.443779	0.789308	-1.91421	0.282715	-0.84991	-2.07477	-3.05762	ENSG00000149054	ZNF215	protein_coding	ENSG00000149054.15,ZNF215,protein_coding	-2.3802	-0.8912	1.489	-2.42173	-0.789185	1.63254	1.489	-1.64732	3.00846	0.00382738	0.319472	-1.94426
ENSG00000264207.1,RP11-196G18.23,antisense	0.230375	-0.960215	-0.303626	-0.938733	0.552031	0.615127	0.101199	-0.348984	-0.647665	0.756532	0.120399	0.685047	0.235378	-1.40389	0.749727	-0.193575	-1.13446	-0.0379427	0.801408	0.351272	0.822481	0.0596354	0.537769	0.761902	0.68607	0.934361	0.819519	-0.0413156	ENSG00000264207	RP11-196G18.23	antisense	ENSG00000264207.1,RP11-196G18.23,antisense	-0.0933589	0.365489	0.458848	0.110799	0.61192	0.501121	0.458848	0.331618	3.00492	0.00386616	0.321103	-1.95283
ENSG00000255112.2,CHMP1B,protein_coding	6.50087	7.05034	6.76454	7.05053	6.60462	7.07087	6.77032	7.39664	7.0275	6.88795	7.00613	6.9757	6.98543	7.28993	6.00544	6.34208	6.42729	6.60236	6.80061	6.85029	6.45669	6.46037	6.56562	6.60132	6.96861	6.46096	6.85017	7.69643	ENSG00000255112	CHMP1B	protein_coding	ENSG00000255112.2,CHMP1B,protein_coding	6.95581	6.64916	0.306651	6.99578	6.58347	0.412308	-0.306651	6.77697	-2.99657	0.00395939	0.327218	-1.97308
ENSG00000051180.16,RAD51,protein_coding	1.03977	-0.318669	-1.61295	0.292048	-0.347664	1.35209	-0.0403553	0.162516	-1.21798	-1.77952	0.0121461	0.863139	-0.058683	-0.291998	0.829344	0.25659	0.569553	0.260139	0.937981	0.985144	1.43659	0.480773	0.362682	0.276475	0.798838	0.478416	0.917366	-0.28823	ENSG00000051180	RAD51	protein_coding	ENSG00000051180.16,RAD51,protein_coding	-0.139008	0.592976	0.731984	-0.0495192	0.525163	0.574682	0.731984	-0.00657937	2.97413	0.00422019	0.346238	-2.02727
ENSG00000230457.3,PA2G4P4,processed_pseudogene	0.0151074	0.418296	-2.43608	-1.90959	-0.0739032	-1.64121	-0.265229	-0.477308	-0.770522	-0.357288	-0.897088	-1.36859	-0.42844	-0.931822	1.43672	0.796229	-0.206016	0.335101	-0.911878	0.283367	0.611493	-0.150582	0.266467	-0.656411	-0.106697	0.0332762	-0.258484	-0.96246	ENSG00000230457	PA2G4P4	processed_pseudogene	ENSG00000230457.3,PA2G4P4,processed_pseudogene	-0.794547	0.0364378	0.830985	-0.623915	-0.0367104	0.587204	0.830985	-0.286119	2.97322	0.00423102	0.346238	-2.02945
ENSG00000163734.4,CXCL3,protein_coding	-0.319312	2.30882	0.306428	0.188025	-1.45956	-0.969835	0.79436	2.26133	-0.112628	-0.0835272	1.21297	2.84204	0.673256	1.27854	-4.0679	-0.234798	-0.662394	-1.32482	0.231713	1.35954	-1.09179	-1.29945	-1.22228	-1.22832	1.21116	-3.53441	-1.46905	1.21766	ENSG00000163734	CXCL3	protein_coding	ENSG00000163734.4,CXCL3,protein_coding	0.637208	-0.865366	1.50257	0.489842	-1.15703	1.64688	-1.50257	-0.637767	-2.97056	0.00426307	0.34716	-2.03586
ENSG00000274104.1,CTD-2553L13.10,lincRNA	1.44868	1.29075	0.874712	1.78195	2.0167	1.36545	0.937161	1.62781	1.58937	0.653438	1.67017	1.60382	1.41324	1.42982	0.621403	0.286034	0.830204	1.17087	1.2241	1.16572	0.468299	0.366817	0.900339	0.617512	1.70356	0.600751	1.50495	1.90502	ENSG00000274104	CTD-2553L13.10	lincRNA	ENSG00000274104.1,CTD-2553L13.10,lincRNA	1.40736	0.954684	0.452678	1.43925	0.865272	0.573976	-0.452678	1.0505	-2.9634	0.00435047	0.352557	-2.05308
ENSG00000238009.6,RP11-34P13.7,lincRNA	0.0151074	1.26629	0.57773	0.914163	0.663062	0.372084	0.810943	1.06221	0.147016	0.610046	0.315215	0.432505	-0.365014	-0.20834	1.68164	1.62822	1.5038	1.25049	0.69528	1.00636	1.04066	0.971408	0.766038	0.819617	0.883107	0.952857	-0.0284779	0.401814	ENSG00000238009	RP11-34P13.7	lincRNA	ENSG00000238009.6,RP11-34P13.7,lincRNA	0.472359	0.969487	0.497128	0.505117	0.962133	0.457016	0.497128	0.859768	2.95988	0.00439404	0.353261	-2.06154
ENSG00000143228.12,NUF2,protein_coding	0.172077	-0.394618	-0.355156	0.684962	0.431737	0.970222	0.5789	0.436277	0.0774753	0.495486	0.374716	0.598242	0.426744	0.821822	0.404592	0.343178	1.03028	0.631233	1.06274	1.60181	1.49933	0.806349	0.900339	0.963109	1.32098	0.478416	1.21545	0.66286	ENSG00000143228	NUF2	protein_coding	ENSG00000143228.12,NUF2,protein_coding	0.37992	0.922905	0.542984	0.434007	0.931724	0.497717	0.542984	0.541478	2.95928	0.00440148	0.353261	-2.06298
ENSG00000107372.12,ZFAND5,protein_coding	7.61014	7.42849	7.87515	7.57817	7.49398	7.97792	7.87241	7.86099	7.85535	8.00308	7.79818	8.1974	7.94723	8.15854	7.0999	7.38916	7.5116	7.48498	7.51526	7.76505	7.55512	7.52503	7.51603	7.70298	7.74611	7.4829	7.5507	8.03099	ENSG00000107372	ZFAND5	protein_coding	ENSG00000107372.12,ZFAND5,protein_coding	7.83265	7.56256	0.270089	7.8667	7.52053	0.34617	-0.270089	7.75679	-2.9567	0.00443369	0.354143	-2.06916
ENSG00000236499.2,LINC00896,lincRNA	-0.594946	-1.51661	-0.927062	-0.881017	-0.0739032	-0.330011	-0.531744	-1.04559	-0.112628	-0.119596	-0.828376	-0.631626	-0.30426	-1.6032	0.621403	-0.114504	-0.596806	0.0974092	-0.783554	0.0981526	0.252165	-0.208298	0.232914	0.382408	-0.475084	0.713519	-0.621054	-1.47265	ENSG00000236499	LINC00896	lincRNA	ENSG00000236499.2,LINC00896,lincRNA	-0.678612	-0.133856	0.544756	-0.613286	-0.00854736	0.604739	0.544756	-0.217485	2.95339	0.00447531	0.355766	-2.07709
ENSG00000166803.12,PCLAF,protein_coding	-1.78398	-1.08051	-0.408595	-0.670799	-0.580863	1.5639	-1.78229	0.204952	-0.707786	-2.33591	-0.828376	1.02164	-0.838084	-0.743377	0.180031	-0.00347259	0.830204	-0.35397	0.456273	0.351272	1.371	-0.396743	-0.199197	0.550914	0.563735	0.426421	0.677791	-0.494681	ENSG00000166803	PCLAF	protein_coding	ENSG00000166803.12,PCLAF,protein_coding	-0.64072	0.282827	0.923547	-0.725582	0.388846	1.11443	0.923547	-0.151512	2.94543	0.00457696	0.362017	-2.09614
ENSG00000117650.12,NEK2,protein_coding	-0.545193	-0.318669	-0.355156	-0.403695	-1.12835	0.2904	-1.08568	-1.51126	-1.87006	-2.51649	-1.86232	-0.146199	-1.12281	-2.89866	-0.608464	-0.728613	0.178128	-0.476827	-0.360863	0.537685	1.02369	0.243082	-0.199197	0.0379627	-0.190355	-0.151939	0.435089	-1.3076	ENSG00000117650	NEK2	protein_coding	ENSG00000117650.12,NEK2,protein_coding	-1.1053	-0.112016	0.99328	-1.10425	-0.171147	0.933099	0.99328	-0.768024	2.94386	0.00459731	0.362017	-2.0999
ENSG00000125538.11,IL1B,protein_coding	6.91937	8.64319	6.94613	6.40565	6.50231	6.20544	6.62608	8.63843	6.92266	6.23327	8.26518	9.06721	6.92228	8.38132	2.97868	5.8156	6.04929	6.05611	7.41622	7.46424	5.57955	6.6233	5.38433	4.9389	7.66419	3.80671	5.5409	8.56606	ENSG00000125538	IL1B	protein_coding	ENSG00000125538.11,IL1B,protein_coding	7.33418	5.99172	1.34246	6.92247	5.93245	0.990018	-1.34246	6.3124	-2.94081	0.00463696	0.363424	-2.10718
ENSG00000133328.3,HRASLS2,protein_coding	-4.84287	-4.01911	-1.61295	-1.26804	-1.0562	-4.07417	-2.93983	-0.546021	-1.73881	-1.13797	-4.66968	-1.555	-1.54662	-2.65765	-0.459087	-0.985771	0.251191	-1.57636	0.13759	-0.599819	-0.446454	-0.868811	-1.42159	-1.30849	-0.898892	-1.58688	0.0310231	-2.26912	ENSG00000133328	HRASLS2	protein_coding	ENSG00000133328.3,HRASLS2,protein_coding	-2.40464	-0.857248	1.54739	-1.67588	-0.883852	0.792032	1.54739	-1.85117	2.92954	0.00478647	0.373054	-2.13408
ENSG00000263426.2,RN7SL471P,misc_RNA	-0.405468	0.504453	0.0533088	0.266737	0.244458	1.24052	-0.574179	-1.04559	-1.05292	-0.401009	0.374716	-0.109205	-0.00935533	-0.475444	1.26123	1.50843	1.29505	0.221145	1.67867	0.941751	0.252165	-1.43069	0.878806	-0.170984	1.68019	-0.275674	1.82373	0.377769	ENSG00000263426	RN7SL471P	misc_RNA	ENSG00000263426.2,RN7SL471P,misc_RNA	-0.0992126	0.717255	0.816468	-0.0592801	0.910278	0.969559	0.816468	0.239513	2.9282	0.00480451	0.373054	-2.13727
ENSG00000165891.15,E2F7,protein_coding	-1.38344	-0.0494827	-2.04905	-0.720552	-1.2043	0.111695	-1.14842	0.0737071	-1.13309	-1.89982	-2.00671	-0.631626	-1.69472	-0.20834	-0.897971	-0.00347259	0.540698	0.335101	-0.723433	0.508241	1.10662	-0.0950872	-0.154109	-0.170984	-0.279164	0.0676277	-0.621054	-1.56285	ENSG00000165891	E2F7	protein_coding	ENSG00000165891.15,E2F7,protein_coding	-0.996011	-0.139274	0.856737	-1.14075	-0.124598	1.01616	0.856737	-0.461611	2.92308	0.00487414	0.374986	-2.14946
ENSG00000211649.3,IGLV7-46,IG_V_gene	0.691105	-1.21175	-0.778964	-0.825522	-0.184934	-1.26682	-0.101109	2.63946	0.424126	-0.642017	0.822175	1.25235	0.479531	-0.380807	0.0859093	1.93745	0.73152	-0.542415	-0.610223	1.86833	2.45253	2.54768	1.44558	-0.0283798	2.71797	1.5591	4.37393	-0.0741055	ENSG00000211649	IGLV7-46	IG_V_gene	ENSG00000211649.3,IGLV7-46,IG_V_gene	0.0654872	1.31892	1.25343	-0.143022	1.50234	1.64536	1.25343	0.42985	2.92306	0.00487433	0.374986	-2.14949
ENSG00000146670.9,CDCA5,protein_coding	0.537948	0.735778	0.238524	0.54459	0.300492	1.33861	-0.0403553	0.539371	0.479092	-0.642017	-0.582215	1.23807	0.513679	0.181072	0.643599	1.65103	1.63244	0.851499	1.65621	1.57366	1.83713	1.07181	0.742387	1.04605	1.25926	1.26557	1.24087	0.494178	ENSG00000146670	CDCA5	protein_coding	ENSG00000146670.9,CDCA5,protein_coding	0.384474	1.21183	0.827361	0.496386	1.25006	0.753677	0.827361	0.674456	2.92085	0.00490469	0.375591	-2.15475
ENSG00000211942.3,IGHV3-13,IG_V_gene	0.111323	-2.43415	-0.710251	-0.213592	0.215603	-0.513457	-1.214	1.27634	-0.196286	-2.03106	-0.146116	0.66383	0.761163	-1.31369	1.62698	0.25659	4.05472	0.335101	0.801408	-0.310312	1.52368	0.443779	-0.245739	2.85455	1.19477	1.67505	1.39602	-1.38777	ENSG00000211942	IGHV3-13	IG_V_gene	ENSG00000211942.3,IGHV3-13,IG_V_gene	-0.410311	1.01563	1.42594	-0.204939	0.998088	1.20303	1.42594	-0.139484	2.91676	0.00496125	0.378188	-2.16447
ENSG00000163661.3,PTX3,protein_coding	1.19422	3.4266	2.51812	2.69211	1.48711	1.75872	0.843548	3.46493	1.80909	1.31133	2.20888	3.22907	1.99971	3.85745	0.210089	0.622462	1.51867	1.99132	1.71171	2.29635	0.861213	1.3569	0.834751	0.432594	2.28659	0.952857	1.78104	3.45018	ENSG00000163661	PTX3	protein_coding	ENSG00000163661.3,PTX3,protein_coding	2.27149	1.45048	0.821011	2.1043	1.43779	0.66651	-0.821011	1.61869	-2.91483	0.00498814	0.378509	-2.16904
ENSG00000244274.7,DBNDD2,protein_coding	3.3617	3.53804	3.16498	2.92026	2.98499	3.12942	2.55695	3.31317	2.23348	2.73901	2.80335	3.0444	2.80491	3.39513	2.52606	2.57256	2.78479	2.59737	2.76252	2.42796	2.44618	1.82804	2.351	2.45401	3.05417	2.86036	2.94276	3.59799	ENSG00000244274	DBNDD2	protein_coding	ENSG00000244274.7,DBNDD2,protein_coding	2.99927	2.65756	0.341715	3.01469	2.58497	0.429728	-0.341715	2.81635	-2.90632	0.00510851	0.385473	-2.18923
ENSG00000135047.14,CTSL,protein_coding	2.40821	3.73355	2.80306	3.61021	2.20463	3.32329	3.01616	4.02864	3.45359	3.034	1.98853	3.01118	3.52523	4.07758	2.34827	2.04469	2.1061	2.09202	1.81668	1.42403	2.0616	3.01934	2.88692	2.34031	1.64442	2.85053	3.14818	4.74211	ENSG00000135047	CTSL	protein_coding	ENSG00000135047.14,CTSL,protein_coding	3.15842	2.46608	0.692335	3.17865	2.2232	0.955444	-0.692335	3.04038	-2.90362	0.00514721	0.385473	-2.19562
ENSG00000169429.10,CXCL8,protein_coding	6.27931	8.15009	7.54351	6.74734	5.65603	7.03213	6.40941	8.37204	6.77877	6.77921	7.26978	9.10059	6.62465	8.30553	2.24317	4.60869	5.89754	5.32537	6.65249	7.38444	4.88079	5.68726	4.91165	4.98377	7.0816	1.74039	5.27242	8.82901	ENSG00000169429	CXCL8	protein_coding	ENSG00000169429.10,CXCL8,protein_coding	7.21774	5.39276	1.82499	6.90567	5.29889	1.60678	-1.82499	5.83795	-2.90159	0.00517657	0.385473	-2.20043
ENSG00000159147.17,DONSON,protein_coding	1.96018	1.87974	1.86911	2.26354	2.31757	2.51379	2.31683	2.35852	1.91255	2.33485	2.33407	2.26297	2.22253	2.0126	2.48976	2.43475	2.5873	2.64234	2.55364	2.4436	2.73915	2.25914	2.4853	2.30032	2.44052	2.08869	2.35295	2.06415	ENSG00000159147	DONSON	protein_coding	ENSG00000159147.17,DONSON,protein_coding	2.18278	2.42012	0.237341	2.26326	2.44206	0.178807	0.237341	2.35474	2.89937	0.00520871	0.385473	-2.20567
ENSG00000255398.2,GPR109B,protein_coding	3.38755	4.20811	4.17523	2.94839	2.88316	3.99729	3.59455	3.38414	4.03339	3.61691	3.92899	3.87588	4.51947	4.83605	1.98086	3.56507	1.82423	2.33966	3.05632	3.48387	3.26847	2.51238	2.67839	2.82197	3.79748	1.53475	3.4878	5.23491	ENSG00000255398	GPR109B	protein_coding	ENSG00000255398.2,GPR109B,protein_coding	3.81351	2.97044	0.843068	3.90244	2.93915	0.963292	-0.843068	3.36893	-2.89926	0.00521039	0.385473	-2.20595
ENSG00000254087.7,LYN,protein_coding	7.58086	8.03402	8.09253	8.04374	7.29026	8.09394	7.61144	7.99361	8.32605	8.0002	7.81691	7.71702	7.86592	8.56259	7.47504	7.26366	7.32457	7.67394	7.46831	7.78014	7.06925	7.58969	7.76081	7.61539	7.5135	7.67077	7.52506	8.56946	ENSG00000254087	LYN	protein_coding	ENSG00000254087.7,LYN,protein_coding	7.93065	7.59283	0.337821	7.9969	7.55738	0.439527	-0.337821	7.89859	-2.89785	0.00523083	0.385473	-2.20926
ENSG00000260335.1,RP11-345J4.6,unprocessed_pseudogene	-6.42784	-0.0494827	-6.13652	-6.55344	0.0291903	-6.3961	-6.64027	-5.90357	-0.429485	-6.42338	-6.25464	-6.41299	-6.90417	-6.35809	0.37836	-0.0765361	0.251191	-0.24076	-6.33814	-1.69935	0.468299	-0.537605	0.812208	-6.43777	-4.67148	-0.192016	-6.59833	-6.51705	ENSG00000260335	RP11-345J4.6	unprocessed_pseudogene	ENSG00000260335.1,RP11-345J4.6,unprocessed_pseudogene	-5.06148	-2.24279	2.8187	-6.37709	-0.389182	5.98791	2.8187	-3.3856	2.89712	0.00524155	0.385473	-2.21099
ENSG00000004468.12,CD38,protein_coding	5.32496	4.13233	4.06928	4.97843	5.22694	5.23735	3.84858	5.69215	4.81377	5.07497	4.94442	4.51553	4.89227	4.69923	5.26705	5.2194	5.65491	4.99783	5.26223	5.53541	5.3306	5.59221	5.48842	5.52982	5.57447	4.78688	5.69715	5.16551	ENSG00000004468	CD38	protein_coding	ENSG00000004468.12,CD38,protein_coding	4.81787	5.36442	0.546546	4.91835	5.40951	0.491162	0.546546	5.05269	2.89329	0.00529788	0.387907	-2.22003
ENSG00000204103.3,MAFB,protein_coding	5.5187	7.61616	8.29792	8.55365	5.40682	6.29149	5.96498	6.97888	6.61126	5.63563	6.37084	6.21569	6.17648	8.43526	5.41713	6.0347	6.48522	7.43686	5.60033	5.52625	5.64622	5.93979	6.00871	4.79525	6.74021	5.40936	5.98733	8.66321	ENSG00000204103	MAFB	protein_coding	ENSG00000204103.3,MAFB,protein_coding	6.71955	6.12076	0.598799	6.33117	5.96356	0.367606	-0.598799	6.48361	-2.8904	0.00534072	0.389336	-2.22685
ENSG00000171174.14,RBKS,protein_coding	2.09964	3.86557	3.9443	3.49777	2.69738	2.20009	2.9726	4.21667	3.40474	2.78364	2.98615	3.33688	3.2645	4.21272	1.12588	2.59626	3.27109	3.17852	3.51204	3.60007	1.87547	1.79904	2.08562	2.30706	2.68314	1.05912	1.92914	4.43205	ENSG00000171174	RBKS	protein_coding	ENSG00000171174.14,RBKS,protein_coding	3.24876	2.53246	0.716295	3.30069	2.45166	0.849032	-0.716295	2.62301	-2.88737	0.00538612	0.390939	-2.23401
ENSG00000241772.2,AC092620.2,3prime_overlapping_ncRNA	0.583391	0.504453	-0.303626	-1.19589	-0.184934	0.592585	0.690649	0.505818	0.366982	-0.194558	0.486827	-0.0379461	-0.754426	0.149707	1.51104	1.44458	-0.416234	0.660677	0.348358	1.29203	1.30229	1.73923	1.32337	0.893146	0.282715	0.877405	-0.870413	-0.408525	ENSG00000241772	AC092620.2	3prime_overlapping_ncRNA	ENSG00000241772.2,AC092620.2,3prime_overlapping_ncRNA	0.0863593	0.712834	0.626475	0.258345	0.885276	0.626931	0.626475	0.645962	2.88423	0.00543335	0.392659	-2.24139
ENSG00000181744.8,C3orf58,protein_coding	4.73267	5.08854	5.61795	5.08091	4.78408	5.42926	5.02196	5.60174	5.27144	5.0559	5.07123	5.87905	5.14806	5.44806	4.56219	4.62894	4.97271	4.43327	4.78662	5.24092	4.56606	4.77969	4.72665	4.9093	5.29862	4.81874	4.888	5.59702	ENSG00000181744	C3orf58	protein_coding	ENSG00000181744.8,C3orf58,protein_coding	5.23077	4.87205	0.358722	5.1183	4.80268	0.315618	-0.358722	5.06251	-2.88128	0.00547817	0.393214	-2.24834
ENSG00000268006.1,PTOV1-AS1,antisense	-0.361747	0.624747	-0.46409	-1.42416	0.574931	-0.41882	-0.0403553	-0.859179	0.041406	0.0844175	-0.42175	0.0948091	0.513679	-0.866234	1.47436	0.6901	-0.157922	-0.839397	0.841766	0.478184	0.364276	0.10773	0.591708	0.595652	0.186499	0.344737	0.478482	-1.56285	ENSG00000268006	PTOV1-AS1	antisense	ENSG00000268006.1,PTOV1-AS1,antisense	-0.208739	0.256666	0.465405	-0.201051	0.42123	0.622281	0.465405	0.106254	2.8801	0.00549627	0.393214	-2.25113
ENSG00000245849.6,CTD-2339L15.1,processed_transcript	2.82246	2.61993	2.48919	2.8453	3.02296	2.62904	3.05844	3.02421	2.5157	2.83637	3.11387	2.51479	2.90157	2.58736	3.43195	3.76128	2.82722	3.35999	2.9263	2.81221	3.63822	3.79354	3.26439	3.05208	3.01268	3.18376	2.95049	2.47447	ENSG00000245849	CTD-2339L15.1	processed_transcript	ENSG00000245849.6,CTD-2339L15.1,processed_transcript	2.78437	3.17776	0.393386	2.82941	3.11792	0.288503	0.393386	3.03601	2.87785	0.0055307	0.393214	-2.25641
ENSG00000215483.10,RP11-350A18.1,lincRNA	0.313631	0.177288	-0.303626	-0.110499	-0.391385	-1.26682	-0.265229	-0.288863	-0.481015	-1.06583	-0.323903	0.126173	-0.245962	-0.630167	0.529039	0.314889	0.540698	0.139844	0.169652	0.0168525	0.364276	0.806349	0.232914	-0.13399	-0.475084	0.287593	-0.223294	-0.367302	ENSG00000215483	RP11-350A18.1	lincRNA	ENSG00000215483.10,RP11-350A18.1,lincRNA	-0.339728	0.157317	0.497045	-0.296244	0.201283	0.497527	0.497045	-0.0243662	2.87756	0.00553524	0.393214	-2.2571
ENSG00000011426.10,ANLN,protein_coding	0.938486	0.504453	1.41038	1.76397	0.663062	1.41768	0.827337	0.666283	0.395837	-0.27363	0.640177	1.46353	0.803186	0.841585	1.43672	1.61668	1.85971	2.00286	1.52604	1.83314	2.18886	0.652726	0.983395	1.18428	1.22737	1.40643	1.29041	0.998651	ENSG00000011426	ANLN	protein_coding	ENSG00000011426.10,ANLN,protein_coding	0.861596	1.44338	0.581782	0.815262	1.42158	0.606315	0.581782	1.09986	2.87472	0.00557903	0.394646	-2.26376
ENSG00000014138.8,POLA2,protein_coding	4.07301	3.56335	3.68207	3.86546	4.14371	4.20845	3.94751	3.8463	3.95073	4.00603	3.84471	3.96097	4.04492	3.69312	4.56219	4.2538	4.09746	3.99277	4.09544	4.0103	4.20118	3.97951	4.11008	4.02882	4.00917	4.22524	4.19689	3.87849	ENSG00000014138	POLA2	protein_coding	ENSG00000014138.8,POLA2,protein_coding	3.91645	4.11724	0.200786	3.94912	4.09645	0.14733	0.200786	3.98314	2.86812	0.00568229	0.400254	-2.27926
ENSG00000255284.1,AP006621.5,lincRNA	1.65431	0.770968	1.00304	0.946403	1.10195	0.680715	0.672615	0.572161	1.1385	0.674655	0.843392	1.03823	1.3004	0.630598	1.86284	1.82158	0.511254	1.19119	1.56272	0.778693	1.38436	1.72389	1.54462	1.21328	1.40889	1.44614	1.24087	0.998651	ENSG00000255284	AP006621.5	lincRNA	ENSG00000255284.1,AP006621.5,lincRNA	0.930566	1.33493	0.404361	0.894898	1.39663	0.501728	0.404361	1.03188	2.86535	0.00572605	0.401641	-2.28574
ENSG00000111665.11,CDCA3,protein_coding	0.313631	0.177288	-0.205778	-0.363618	-0.264006	0.233257	-0.101109	-0.175652	-1.50749	-0.0835272	-0.52672	0.505878	-0.245962	-0.576727	0.268387	0.645362	0.652808	0.260139	0.348358	0.537685	1.24486	0.443779	0.331318	0.276475	0.118595	-0.112945	0.499699	-0.96246	ENSG00000111665	CDCA3	protein_coding	ENSG00000111665.11,CDCA3,protein_coding	-0.201467	0.325147	0.526614	-0.190715	0.339838	0.530553	0.526614	0.0363225	2.86076	0.00579947	0.40509	-2.29651
ENSG00000216775.3,RP1-152L7.5,transcribed_unprocessed_pseudogene	-1.67295	-2.79672	-2.22963	-0.772083	-1.7699	-1.35171	-2.24795	-1.04559	-2.01445	-2.17545	-2.00671	-2.16506	-1.47791	-3.18816	-1.86626	-0.851469	0.251191	-2.26824	-0.783554	-1.23369	0.442988	0.10773	0.09031	-0.765345	0.118595	-3.17184	-0.0905389	-3.70969	ENSG00000216775	RP1-152L7.5	transcribed_unprocessed_pseudogene	ENSG00000216775.3,RP1-152L7.5,transcribed_unprocessed_pseudogene	-1.92245	-0.980701	0.941746	-2.01058	-0.77445	1.23613	0.941746	-1.59058	2.85552	0.00588427	0.407946	-2.30877
ENSG00000104976.11,SNAPC2,protein_coding	3.18871	3.34721	3.12323	3.49777	3.27799	3.20938	3.01973	2.96987	3.12349	2.95383	2.95725	3.03203	3.22382	3.29117	2.67357	2.84897	2.60831	2.9709	3.02161	2.81822	2.8151	2.51238	2.56836	2.84068	3.16772	2.94133	3.33978	3.4588	ENSG00000104976	SNAPC2	protein_coding	ENSG00000104976.11,SNAPC2,protein_coding	3.15825	2.89898	0.259268	3.1561	2.84482	0.311276	-0.259268	3.05535	-2.85521	0.00588925	0.407946	-2.30948
ENSG00000272750.1,RP11-378J18.8,antisense	0.417654	-0.559677	0.092303	-0.213592	1.19358	0.569684	1.36536	0.69634	1.23747	0.344807	0.565538	1.08686	0.673256	-0.42735	1.14156	1.70653	0.679525	0.507053	0.937981	1.108	1.71557	1.75442	1.61143	1.38878	0.70934	1.07609	0.296484	-0.250262	ENSG00000272750	RP11-378J18.8	antisense	ENSG00000272750.1,RP11-378J18.8,antisense	0.503016	1.02732	0.524304	0.567611	1.09204	0.524433	0.524304	0.793921	2.85071	0.00596307	0.411353	-2.32
ENSG00000246596.7,RP11-1277A3.2,transcribed_unprocessed_pseudogene	3.44715	3.47541	2.53944	2.7063	3.05181	2.43362	2.79644	2.68514	2.76276	2.59064	2.79248	2.42936	2.80835	2.68904	3.72522	3.37948	3.02769	2.87994	2.86398	2.87122	3.35921	3.9402	2.85419	3.02371	3.06774	3.06125	2.97721	2.94443	ENSG00000246596	RP11-1277A3.2	transcribed_unprocessed_pseudogene	ENSG00000246596.7,RP11-1277A3.2,transcribed_unprocessed_pseudogene	2.80057	3.14111	0.340536	2.73453	3.0257	0.291164	0.340536	3.01511	2.84357	0.00608188	0.414422	-2.33665
ENSG00000196878.14,LAMB3,protein_coding	0.36658	4.90273	0.982425	1.24746	0.705188	0.743451	-0.0704125	3.86957	0.877177	0.871244	1.33782	1.62593	0.547038	3.01478	0.0195668	-1.58844	0.320732	0.87681	0.97474	1.53038	-0.311102	-0.613554	-0.504051	0.382408	0.923465	-0.0379825	-0.532244	2.98479	ENSG00000196878	LAMB3	protein_coding	ENSG00000196878.14,LAMB3,protein_coding	1.5015	0.316109	1.18539	0.929801	0.170149	0.759652	-1.18539	0.929566	-2.84216	0.00610554	0.414422	-2.33993
ENSG00000273703.1,HIST1H2BM,protein_coding	1.85293	1.36171	1.00304	2.21805	2.16745	2.74601	1.70403	2.04479	1.86175	1.79094	1.95968	2.78423	1.57561	1.57855	2.32098	2.24539	2.98548	2.19623	3.10687	2.80617	3.20965	1.84233	1.96818	2.42332	2.82304	2.59193	2.96582	2.0337	ENSG00000273703	HIST1H2BM	protein_coding	ENSG00000273703.1,HIST1H2BM,protein_coding	1.90348	2.53708	0.633594	1.85734	2.50762	0.650281	0.633594	2.07877	2.8412	0.00612185	0.414422	-2.34218
ENSG00000143297.18,FCRL5,protein_coding	3.85409	3.21291	3.31263	3.81179	3.43017	3.15657	2.79644	4.509	3.50415	3.65744	3.57983	3.59964	3.31862	2.40014	3.74075	4.30324	4.15332	3.99855	3.35011	3.92931	3.73003	5.71081	4.35002	4.10623	4.32381	3.43796	3.92817	2.74269	ENSG00000143297	FCRL5	protein_coding	ENSG00000143297.18,FCRL5,protein_coding	3.43882	3.98607	0.547254	3.46716	3.96393	0.496766	0.547254	3.64895	2.84048	0.00613392	0.414422	-2.34384
ENSG00000284602.1,RP3-465N24.7,bidirectional_promoter_lncRNA	-0.646476	0.123849	-0.0704265	-0.110499	0.725798	-0.129314	0.154148	0.666283	0.24542	0.31809	0.253154	-0.390618	0.0845116	0.211768	0.729117	0.343178	0.922568	0.406359	0.532222	0.212109	0.588593	0.776905	0.232914	0.701781	0.537972	-0.192016	0.561538	0.112308	ENSG00000284602	RP3-465N24.7	bidirectional_promoter_lncRNA	ENSG00000284602.1,RP3-465N24.7,bidirectional_promoter_lncRNA	0.102549	0.461825	0.359276	0.138998	0.535097	0.396098	0.359276	0.434381	2.84016	0.00613945	0.414422	-2.34461
ENSG00000196497.16,IPO4,protein_coding	4.87423	5.08854	4.65709	4.91263	4.8036	4.84648	4.80526	4.58326	4.56497	4.10508	4.82418	4.89137	4.93464	4.85562	4.24408	4.40571	4.48215	4.64511	4.82362	4.5992	4.49856	4.1239	4.69003	4.43336	4.7968	4.60733	4.81265	4.52803	ENSG00000196497	IPO4	protein_coding	ENSG00000196497.16,IPO4,protein_coding	4.76764	4.54932	0.218316	4.83533	4.56361	0.271714	-0.218316	4.67144	-2.83915	0.0061565	0.414422	-2.34695
ENSG00000278896.1,RP11-474P2.7,TEC	1.42391	0.0106383	-1.49266	-2.853	-0.53111	-0.287576	0.415014	0.162516	0.307481	-0.314853	0.778783	-0.530342	-1.23175	-0.0182372	1.46192	1.18806	0.705757	0.139844	0.071248	0.702744	1.48699	1.67684	1.2244	0.722101	0.0834058	-0.411026	-0.667596	-1.1595	ENSG00000278896	RP11-474P2.7	TEC	ENSG00000278896.1,RP11-474P2.7,TEC	-0.297227	0.516086	0.813313	-0.152906	0.70425	0.857157	0.813313	0.162953	2.83635	0.00620418	0.415954	-2.35345
ENSG00000157827.19,FMNL2,protein_coding	2.81772	2.2968	2.46711	2.81942	2.35112	3.56245	3.12626	2.67763	3.79155	3.56956	2.52999	2.60661	3.52523	3.53825	1.97212	2.32556	1.97204	2.67156	1.99725	2.10308	2.49625	2.36187	3.19639	2.15842	1.87798	2.4816	3.12788	3.4386	ENSG00000157827	FMNL2	protein_coding	ENSG00000157827.19,FMNL2,protein_coding	2.97712	2.44147	0.535649	2.81857	2.34372	0.474855	-0.535649	2.8802	-2.83449	0.00623617	0.416426	-2.35779
ENSG00000211972.2,IGHV3-66,IG_V_gene	0.286409	-0.177807	-0.927062	0.930373	1.13314	-2.14817	-1.88538	0.400208	0.479092	-6.42338	0.284518	-0.580096	0.0146901	-6.35809	1.71346	1.71737	2.23777	0.926138	2.33781	1.48576	1.74693	1.57787	1.38577	-3.63042	2.36926	0.13397	2.61841	-6.51705	ENSG00000211972	IGHV3-66	IG_V_gene	ENSG00000211972.2,IGHV3-66,IG_V_gene	-1.0694	0.721648	1.79104	-0.0815583	1.64567	1.72723	1.79104	-0.686983	2.82739	0.00635928	0.422956	-2.37428
ENSG00000277775.1,HIST1H3F,protein_coding	2.50585	1.24142	2.44468	3.05204	2.59468	3.71634	1.91048	2.60818	2.05504	2.13504	2.46987	3.22545	2.25822	1.49366	3.13961	3.03822	3.67455	3.20375	3.43169	3.55758	3.60723	2.23769	2.88692	2.88641	3.59687	3.30029	3.56028	2.14473	ENSG00000277775	HIST1H3F	protein_coding	ENSG00000277775.1,HIST1H3F,protein_coding	2.40793	3.16184	0.753918	2.45728	3.25202	0.794739	0.753918	2.66201	2.82213	0.00645191	0.427414	-2.38648
ENSG00000112096.17,SOD2,protein_coding	8.02935	9.05609	8.67401	8.30391	7.9009	8.49886	8.17587	8.73899	8.55316	8.61387	8.2252	9.06024	8.49994	9.26038	7.79156	7.57246	8.10894	8.13469	8.35366	8.72416	7.76164	7.9459	7.85548	7.88296	8.08208	7.92861	7.99488	9.3045	ENSG00000112096	SOD2	protein_coding	ENSG00000112096.17,SOD2,protein_coding	8.5422	8.10297	0.439231	8.52655	7.97039	0.556157	-0.439231	8.37319	-2.8196	0.00649692	0.428694	-2.39234
ENSG00000225032.5,RP11-228B15.4,antisense	2.66228	2.6005	2.31881	1.20811	2.59468	1.8279	2.47608	2.19972	2.00909	2.2384	2.02613	1.72144	2.51157	1.87553	3.03014	2.91171	2.78479	2.41934	2.31649	2.59833	3.04698	3.06269	2.64689	2.70434	2.70066	2.43631	2.69399	1.72612	ENSG00000225032	RP11-228B15.4	antisense	ENSG00000225032.5,RP11-228B15.4,antisense	2.16216	2.64848	0.486324	2.21906	2.69732	0.478265	0.486324	2.45496	2.81324	0.00661134	0.434526	-2.40705
ENSG00000088325.15,TPX2,protein_coding	1.8805	1.29075	1.3473	2.36244	1.90366	3.24956	1.54461	1.88433	1.22144	1.69037	1.42484	2.88393	1.50945	1.04279	2.13765	2.68182	2.82722	2.09202	2.59555	3.07072	3.22458	2.0162	1.93727	2.33372	2.63534	2.54393	2.78321	1.54365	ENSG00000088325	TPX2	protein_coding	ENSG00000088325.15,TPX2,protein_coding	1.80257	2.45878	0.656207	1.61749	2.56974	0.952254	0.656207	2.06579	2.80876	0.00669308	0.436203	-2.41741
ENSG00000227354.6,RP11-30E17.3,antisense	0.648979	-0.24652	1.29811	0.703945	0.766156	0.615127	0.61712	0.572161	0.792908	0.471441	1.16321	1.63686	0.334232	0.936534	0.665458	0.895082	1.92815	0.973834	0.801408	0.897013	1.1697	1.11951	0.942465	1.25572	1.16141	1.86281	0.802546	1.134	ENSG00000227354	RP11-30E17.3	antisense	ENSG00000227354.6,RP11-30E17.3,antisense	0.736448	1.11494	0.378488	0.676462	1.04667	0.370208	0.378488	0.916779	2.80868	0.00669463	0.436203	-2.4176
ENSG00000185338.5,SOCS1,protein_coding	2.30348	4.5265	3.16498	2.33225	3.07208	2.31471	1.99273	2.90056	1.88228	2.41897	2.62494	2.27001	2.0236	2.95706	2.19889	2.56657	3.21284	2.33053	2.99053	1.84497	1.6835	1.47161	1.48886	1.77655	2.27103	0.857909	2.01269	2.38683	ENSG00000185338	SOCS1	protein_coding	ENSG00000185338.5,SOCS1,protein_coding	2.62744	2.07809	0.549346	2.37561	2.10579	0.269823	-0.549346	2.33424	-2.807	0.0067255	0.436203	-2.42148
ENSG00000136960.12,ENPP2,protein_coding	-0.0527967	1.5956	1.81185	0.759441	1.71037	1.35209	1.19894	0.991245	1.48582	1.45314	0.945032	1.14926	1.63886	1.36301	0.11797	0.599192	1.03028	0.0536878	1.44976	0.778693	0.971537	0.619936	0.834751	1.12447	1.07447	0.989154	1.3383	0.642822	ENSG00000136960	ENPP2	protein_coding	ENSG00000136960.12,ENPP2,protein_coding	1.24299	0.830359	0.41263	1.35755	0.903144	0.454409	-0.41263	1.05131	-2.80614	0.00674137	0.436203	-2.42346
ENSG00000139410.14,SDSL,protein_coding	-1.07028	-0.112218	0.167265	0.457785	-0.799043	-0.0562501	-0.336487	-0.231147	-0.0725502	-0.446097	-0.762787	-0.146199	0.658069	0.211768	-0.897971	-0.0765361	-0.879205	-0.839397	-2.25068	-1.84374	-1.98487	0.10773	-0.750212	-1.08022	-0.14792	0.0676277	-0.15539	0.224418	ENSG00000139410	SDSL	protein_coding	ENSG00000139410.14,SDSL,protein_coding	-0.181298	-0.750455	0.569157	-0.129209	-0.794804	0.665596	-0.569157	-0.235012	-2.80288	0.00680176	0.438178	-2.43098
ENSG00000270177.1,CTD-2410N18.3,lincRNA	-0.646476	-0.318669	-0.114148	-0.622705	-0.347664	-0.841511	-0.265229	-0.288863	-0.112628	-0.314853	0.188303	0.0948091	-0.058683	-1.2288	-0.123038	-0.193575	0.0610883	-0.0379427	-0.315775	-0.476962	0.442988	0.480773	0.198563	-0.208952	-0.373801	0.344737	0.456949	0.277367	ENSG00000270177	CTD-2410N18.3	lincRNA	ENSG00000270177.1,CTD-2410N18.3,lincRNA	-0.348366	0.0380299	0.386396	-0.301858	0.0115728	0.313431	0.386396	-0.00235778	2.80147	0.00682811	0.438178	-2.43423
ENSG00000267436.1,AC005786.7,antisense	0.0478973	0.123849	-1.27853	-0.0456478	0.0291903	-1.03855	-1.214	-0.694119	-0.707786	-1.06583	-1.61078	-0.74056	-0.42844	-1.83453	0.643599	1.09131	0.178128	0.440711	-0.360863	-0.160935	0.517627	0.243082	-0.343587	-0.371682	0.0103424	-0.613843	-1.04374	-1.56285	ENSG00000267436	AC005786.7	antisense	ENSG00000267436.1,AC005786.7,antisense	-0.746988	-0.0951937	0.651795	-0.724173	-0.0752961	0.648877	0.651795	-0.357033	2.80026	0.00685063	0.438178	-2.437
ENSG00000124882.3,EREG,protein_coding	3.16275	6.09853	3.88446	2.20478	2.58343	4.01435	2.99454	5.80766	3.23946	4.71809	4.06164	6.10542	2.52419	4.83235	0.621403	3.19001	3.50939	1.19119	3.00837	4.77483	2.42047	2.42017	2.15891	3.71578	3.77008	1.30929	2.31156	5.23826	ENSG00000124882	EREG	protein_coding	ENSG00000124882.3,EREG,protein_coding	4.01655	2.83141	1.18514	3.94941	2.71442	1.23499	-1.18514	3.26655	-2.79563	0.00693804	0.438289	-2.44768
ENSG00000220412.1,RP11-95M15.2,processed_pseudogene	-1.07028	-0.24652	-2.04905	-0.825522	-1.12835	-0.969835	-1.59587	-1.25972	-0.770522	-1.13797	-0.762787	-0.0731355	-0.637387	-0.0543064	-6.38982	-2.25586	-2.0012	-1.1107	-0.980591	0.248178	-1.3328	-4.23805	-1.78416	-2.35031	-2.79701	-2.43487	-1.84345	-0.14201	ENSG00000220412	RP11-95M15.2	processed_pseudogene	ENSG00000220412.1,RP11-95M15.2,processed_pseudogene	-0.898662	-2.1009	1.20224	-0.897679	-1.92232	1.02464	-1.20224	-1.48745	-2.79461	0.00695737	0.438289	-2.45002
ENSG00000185031.6,RP11-182I10.4,processed_pseudogene	-1.07028	-3.28214	-2.67708	-3.74609	-1.55577	-1.03855	-1.88538	-1.38001	-3.09245	-0.0835272	-1.86232	-2.02067	-2.51186	-2.65765	0.430355	-0.234798	-1.13446	-1.32482	-2.6377	-0.258782	-0.446454	0.00988241	-0.684623	-1.22832	-0.701855	-0.84991	-2.20602	-3.70969	ENSG00000185031	RP11-182I10.4	processed_pseudogene	ENSG00000185031.6,RP11-182I10.4,processed_pseudogene	-2.0617	-1.0698	0.991899	-1.95302	-0.775883	1.17714	0.991899	-1.55876	2.7935	0.00697841	0.438289	-2.45257
ENSG00000100629.16,C14orf145,protein_coding	3.74834	4.23671	3.8479	4.4402	4.11665	3.79496	3.93054	4.40135	3.85267	3.75778	3.94135	4.30383	3.74778	4.02885	4.39889	4.70721	4.69679	4.56173	4.31201	4.24483	4.43579	4.40941	4.30835	3.83019	3.9974	4.3921	3.93791	4.00945	ENSG00000100629	C14orf145	protein_coding	ENSG00000100629.16,C14orf145,protein_coding	4.01064	4.303	0.292369	3.93594	4.35206	0.416114	0.292369	4.14396	2.79333	0.00698174	0.438289	-2.45297
ENSG00000274267.1,HIST1H3B,protein_coding	3.27434	2.54059	2.73076	3.8335	3.19543	4.25943	2.1703	3.35146	2.30368	1.90305	2.68494	3.96314	2.60164	2.58149	3.71477	3.6997	4.39415	3.91854	4.22886	4.35438	4.54093	3.06878	3.30935	3.18245	4.11968	3.35694	4.36094	3.02017	ENSG00000274267	HIST1H3B	protein_coding	ENSG00000274267.1,HIST1H3B,protein_coding	2.9567	3.80497	0.848279	2.70785	3.81666	1.10881	0.848279	3.19731	2.79323	0.00698365	0.438289	-2.4532
ENSG00000196465.10,MYL6B,protein_coding	0.627446	0.770968	1.21221	1.28576	1.05385	1.43045	0.981784	1.44516	1.1385	1.09232	1.19657	1.05462	1.3766	1.27854	1.80493	1.12428	1.16873	1.15026	1.96107	1.58781	1.42371	1.02248	1.40095	1.67597	1.6323	1.59487	1.62567	1.94648	ENSG00000196465	MYL6B	protein_coding	ENSG00000196465.10,MYL6B,protein_coding	1.13891	1.50854	0.369624	1.16754	1.59134	0.423804	0.369624	1.36844	2.78919	0.0070611	0.441491	-2.46248
ENSG00000259075.6,POC1B-GALNT4,protein_coding	3.00471	2.96958	2.57429	2.95633	2.70259	1.99192	2.59095	2.96371	1.40296	1.82929	1.84865	2.09084	2.47737	3.47005	1.76499	1.36404	1.29505	2.25532	2.52914	3.14434	2.18886	1.50791	0.423436	2.12828	2.2943	1.97565	1.99786	2.8383	ENSG00000259075	POC1B-GALNT4	protein_coding	ENSG00000259075.6,POC1B-GALNT4,protein_coding	2.49094	1.97911	0.511839	2.58262	2.06307	0.519552	-0.511839	2.15285	-2.78444	0.00715321	0.445225	-2.47339
ENSG00000211895.5,IGHA1,IG_C_gene	7.68061	6.48306	7.64515	7.1637	7.74478	5.21631	6.26305	7.60261	6.53508	6.21075	6.08882	7.4055	7.16553	6.54598	7.65124	8.15994	8.82979	7.13215	8.83581	7.50254	7.85635	7.77656	7.51298	8.06338	7.9957	7.95866	8.3355	6.62426	ENSG00000211895	IGHA1	IG_C_gene	ENSG00000211895.5,IGHA1,IG_C_gene	6.83935	7.87392	1.03457	6.85484	7.90751	1.05267	1.03457	7.04413	2.78336	0.00717417	0.445225	-2.47585
ENSG00000211952.3,IGHV4-28,IG_V_gene	-1.67295	-0.649875	-1.49266	0.214742	-0.305229	-2.00378	-2.93983	0.436277	-0.534454	-2.96395	-0.582215	-0.0379461	-2.51186	-0.685662	0.455666	1.12428	0.215122	-0.839397	1.23929	0.317719	0.442988	1.02248	1.37042	-1.48357	1.74918	0.0676277	-0.0905389	-0.408525	ENSG00000211952	IGHV4-28	IG_V_gene	ENSG00000211952.3,IGHV4-28,IG_V_gene	-1.12353	0.370195	1.49372	-0.667769	0.380353	1.04812	1.49372	-0.738729	2.78028	0.00723472	0.44732	-2.48292
ENSG00000242338.6,BMS1P4,transcribed_unprocessed_pseudogene	1.11906	0.228818	0.9403	1.81725	2.35112	1.46809	1.2606	1.54764	1.79832	1.60453	1.11168	1.55856	1.14568	1.37662	1.90019	2.77821	1.97204	2.18614	1.12946	1.80919	2.0616	1.6282	2.53433	2.14343	2.01502	1.35172	1.20257	1.16243	ENSG00000242338	BMS1P4	transcribed_unprocessed_pseudogene	ENSG00000242338.6,BMS1P4,transcribed_unprocessed_pseudogene	1.38059	1.84818	0.467592	1.42235	1.93612	0.513762	0.467592	1.68753	2.77776	0.00728455	0.448739	-2.4887
ENSG00000130066.16,SAT1,protein_coding	8.33605	8.49388	9.29076	8.81592	8.4183	9.28027	8.53095	8.93647	9.04572	9.11878	9.19544	8.7372	9.175	9.85913	7.57767	8.15621	8.45528	8.19237	8.24512	8.73721	8.47158	8.82282	8.55627	8.44997	8.69752	8.1837	8.76645	9.95639	ENSG00000130066	SAT1	protein_coding	ENSG00000130066.16,SAT1,protein_coding	8.94528	8.51918	0.426092	8.99109	8.46343	0.527663	-0.426092	8.82221	-2.77453	0.00734881	0.451033	-2.49608
ENSG00000213600.3,XXcos-LUCA16.1,sense_intronic	-0.199017	0.770968	-0.778964	-1.12718	-1.2043	0.372084	-0.709531	-0.41172	0.213359	-0.808667	-0.700052	-0.631626	-1.28946	-0.380807	1.58172	1.30773	-0.206016	0.601176	0.13759	-0.160935	1.04066	0.716151	0.643702	0.162142	-0.0276255	0.838146	-1.46905	-1.47265	ENSG00000213600	XXcos-LUCA16.1	sense_intronic	ENSG00000213600.3,XXcos-LUCA16.1,sense_intronic	-0.49178	0.263767	0.755546	-0.665839	0.381659	1.0475	0.755546	0.204465	2.76954	0.00744927	0.455115	-2.5075
ENSG00000029639.10,TFB1M,protein_coding	2.33704	2.15748	2.63497	2.37434	3.09602	2.68871	3.04097	2.59228	2.75722	3.0381	2.93271	2.6665	2.77707	2.22311	3.31235	3.32024	2.86844	2.87994	3.06912	2.72531	3.15614	3.24039	2.99094	3.03999	3.03127	3.16801	2.89151	2.3808	ENSG00000029639	TFB1M	protein_coding	ENSG00000029639.10,TFB1M,protein_coding	2.66547	3.00532	0.339853	2.6776	3.03563	0.358024	0.339853	2.75912	2.76852	0.00746984	0.455115	-2.50982
ENSG00000181097.5,RP11-429J17.2,sense_intronic	0.142019	0.228818	-0.253873	-0.324624	0.125406	-0.723675	0.457764	0.118795	-0.15385	0.0844175	0.315215	-0.921132	-0.564323	-1.00054	0.923059	1.07453	0.4505	0.474263	0.169652	0.447487	1.00651	0.0596354	0.393379	0.457047	-0.373801	-0.151939	-0.294553	-0.45096	ENSG00000181097	RP11-429J17.2	sense_intronic	ENSG00000181097.5,RP11-429J17.2,sense_intronic	-0.176398	0.298915	0.475314	-0.0347164	0.420433	0.455149	0.475314	0.122479	2.7671	0.00749883	0.45522	-2.51308
ENSG00000176890.15,TYMS,protein_coding	1.25164	1.02529	0.896907	1.24746	0.934975	2.58974	0.154148	2.3772	0.877177	-0.233553	0.59085	1.6903	-0.189928	0.899301	1.48669	1.88068	2.56598	2.02567	1.61022	2.51195	2.8052	1.67684	1.48886	1.52223	1.86768	1.47202	1.59642	0.721356	ENSG00000176890	TYMS	protein_coding	ENSG00000176890.15,TYMS,protein_coding	1.00796	1.80227	0.794307	0.917138	1.64353	0.726393	0.794307	1.30991	2.76418	0.00755842	0.455638	-2.51973
ENSG00000146072.6,TNFRSF21,protein_coding	0.903081	4.05235	2.21663	1.53931	1.42545	2.46499	1.86356	2.55175	2.24938	3.71489	3.04686	1.51183	1.9507	2.62775	0.11797	1.65103	2.39112	1.57821	1.36922	2.08325	1.3163	0.405811	2.11354	2.64171	1.78247	1.00696	1.50495	2.34404	ENSG00000146072	TNFRSF21	protein_coding	ENSG00000146072.6,TNFRSF21,protein_coding	2.29418	1.59333	0.700852	2.233	1.61462	0.618382	-0.700852	1.85329	-2.76409	0.0075603	0.455638	-2.51994
ENSG00000226450.2,CYP2D8P1,unprocessed_pseudogene	-1.21838	0.903723	-0.355156	-0.772083	-0.146967	-1.53812	-0.807378	-0.231147	-0.589949	-1.29409	-0.104893	-0.858397	-0.396378	-0.576727	0.296676	0.951298	0.286381	0.139844	0.104801	0.248178	-0.268667	0.19936	-0.0267294	-0.13399	0.152947	-0.00191327	-0.331547	-1.0252	ENSG00000226450	CYP2D8P1	unprocessed_pseudogene	ENSG00000226450.2,CYP2D8P1,unprocessed_pseudogene	-0.570425	0.0422459	0.612671	-0.583338	0.122322	0.705661	0.612671	-0.147836	2.75776	0.00769128	0.461864	-2.53437
ENSG00000073756.11,PTGS2,protein_coding	4.04282	7.21551	7.18386	5.85303	5.31544	5.43323	5.38798	8.14823	6.17356	4.59134	7.05838	7.68727	5.62404	7.23355	2.33469	4.50921	5.97709	5.03624	6.06033	6.54064	4.43739	5.45137	4.40001	3.62428	6.85453	3.70126	4.3868	7.56967	ENSG00000073756	PTGS2	protein_coding	ENSG00000073756.11,PTGS2,protein_coding	6.21059	5.06311	1.14748	6.01329	4.77272	1.24057	-1.14748	5.35723	-2.75559	0.0077365	0.462914	-2.5393
ENSG00000275131.2,CH17-472G23.4,transcribed_unprocessed_pseudogene	5.48991	5.03708	4.95558	4.75091	5.26176	4.79434	5.08978	4.33364	4.95012	5.11141	5.64207	4.84617	5.03504	5.16106	5.9691	5.85972	5.13353	5.17279	5.41466	5.05235	5.44019	5.16922	5.21315	5.38599	5.85502	5.09962	5.015	5.27615	ENSG00000275131	CH17-472G23.4	transcribed_unprocessed_pseudogene	ENSG00000275131.2,CH17-472G23.4,transcribed_unprocessed_pseudogene	5.03278	5.36118	0.328402	5.03606	5.24465	0.208593	0.328402	5.1908	2.75148	0.00782312	0.465572	-2.54865
ENSG00000164241.13,C5orf63,protein_coding	2.76938	0.805319	2.21663	2.59376	2.91492	2.69401	3.04798	2.45837	2.90002	2.81264	2.74817	2.75944	2.47304	1.5548	3.23406	2.74679	2.60134	2.74213	2.54144	2.83611	3.3422	3.63847	3.05474	3.09945	2.70066	2.94133	2.72585	2.24117	ENSG00000164241	C5orf63	protein_coding	ENSG00000164241.13,C5orf63,protein_coding	2.48204	2.88898	0.406945	2.72109	2.79145	0.0703545	0.406945	2.66705	2.75055	0.00784278	0.465572	-2.55076
ENSG00000161692.17,DBF4B,protein_coding	1.55516	1.36171	0.982425	1.15392	1.27973	1.16614	1.49416	1.64332	1.23747	1.47749	1.12906	1.20907	1.53462	1.3354	2.54387	2.23788	1.39516	1.5627	1.70078	1.50079	1.9671	2.22684	1.62442	1.56785	1.2434	1.70809	1.39602	1.38382	ENSG00000161692	DBF4B	protein_coding	ENSG00000161692.17,DBF4B,protein_coding	1.32569	1.71848	0.392788	1.30757	1.59614	0.288572	0.392788	1.58258	2.74953	0.00786457	0.465572	-2.55309
ENSG00000109099.14,PMP22,protein_coding	-0.405468	2.22248	1.3147	-0.531075	-2.32629	0.262111	0.25455	0.572161	1.10395	1.07647	0.59085	-0.858397	-0.135989	1.04279	-0.775114	-0.114504	0.215122	-1.1107	-0.911878	0.212109	-1.73334	-1.29945	-0.245739	-1.08022	-0.641734	-2.09384	-0.532244	1.85364	ENSG00000109099	PMP22	protein_coding	ENSG00000109099.14,PMP22,protein_coding	0.298774	-0.589849	0.888622	0.417136	-0.708424	1.12556	-0.888622	-0.15903	-2.73758	0.00812255	0.479144	-2.58019
ENSG00000157456.7,CCNB2,protein_coding	0.711715	-0.0494827	-0.303626	1.09761	0.0940414	2.12354	0.101199	0.941917	-1.05292	-0.156591	-0.277361	1.53538	-0.00935533	-0.0543064	0.55269	1.14049	1.47358	0.660677	1.51361	1.80919	1.86598	0.619936	0.537769	0.996857	1.36561	1.23567	1.61599	-0.213268	ENSG00000157456	CCNB2	protein_coding	ENSG00000157456.7,CCNB2,protein_coding	0.33584	1.08391	0.748073	0.0423431	1.18808	1.14574	0.748073	0.632324	2.73213	0.00824282	0.481626	-2.59253
ENSG00000183742.12,MACC1,protein_coding	0.340348	0.462018	-0.521806	0.133058	0.125406	0.952628	1.17351	1.68888	0.60799	0.631905	1.09409	0.766924	-0.564323	-0.0182372	0.529039	1.20357	1.18747	0.825736	0.104801	1.48576	1.66173	2.17135	0.481735	1.21328	1.54446	0.756269	0.32053	0.538233	ENSG00000183742	MACC1	protein_coding	ENSG00000183742.12,MACC1,protein_coding	0.490885	1.00171	0.510825	0.535004	1.0066	0.471597	0.510825	0.818547	2.73165	0.00825361	0.481626	-2.59363
ENSG00000269374.1,CTB-50E14.5,processed_pseudogene	1.38595	1.65332	1.62504	1.16766	1.4128	1.5639	1.55449	1.81753	2.02764	1.96464	1.82751	2.11449	1.83392	2.13777	1.1876	0.551495	1.60483	1.26972	1.07971	1.40817	0.989131	0.716151	1.32337	1.32378	2.06097	1.65259	1.20257	1.80938	ENSG00000269374	CTB-50E14.5	processed_pseudogene	ENSG00000269374.1,CTB-50E14.5,processed_pseudogene	1.72047	1.29853	0.42194	1.73542	1.29655	0.438874	-0.42194	1.48316	-2.73015	0.008287	0.481626	-2.59701
ENSG00000136237.18,RAPGEF5,protein_coding	0.392343	0.585753	-3.32916	-0.178403	-0.685833	-0.61474	-1.78229	-0.0706828	0.276784	-0.233553	0.664223	-0.109205	-0.754426	-1.2288	-0.556934	0.875846	0.540698	0.298107	-0.315775	0.283367	0.634036	1.18822	0.693888	0.0700239	1.29045	0.344737	-0.0591747	-1.99349	ENSG00000136237	RAPGEF5	protein_coding	ENSG00000136237.18,RAPGEF5,protein_coding	-0.504857	0.235286	0.740142	-0.205978	0.321422	0.5274	0.740142	-0.352624	2.72947	0.00830218	0.481626	-2.59855
ENSG00000139190.16,VAMP1,protein_coding	4.79435	4.59928	4.6473	4.62086	5.3507	4.46886	5.12833	4.60521	4.549	4.80964	4.74324	4.38711	4.68782	3.75174	5.29799	5.42693	5.10425	5.04604	4.94784	4.67899	5.55244	5.60797	5.0348	5.22178	4.78179	4.87073	4.89202	3.6466	ENSG00000139190	VAMP1	protein_coding	ENSG00000139190.16,VAMP1,protein_coding	4.6531	5.00787	0.354765	4.63408	5.04042	0.406341	0.354765	4.82838	2.72917	0.00830886	0.481626	-2.59923
ENSG00000140379.7,BCL2A1,protein_coding	4.69046	5.44782	4.87541	5.63731	4.41676	5.20892	4.85609	5.50104	5.36379	5.06396	5.44102	5.97369	5.54678	6.43653	3.72001	4.50452	3.9351	4.8523	5.01996	4.96429	4.38685	4.60011	4.58757	4.39591	5.22283	4.53859	4.89902	6.75718	ENSG00000140379	BCL2A1	protein_coding	ENSG00000140379.7,BCL2A1,protein_coding	5.31854	4.74173	0.57681	5.40241	4.59384	0.80857	-0.57681	5.09286	-2.72527	0.00839665	0.483389	-2.60804
ENSG00000188868.13,ZNF563,protein_coding	1.68591	-0.0494827	1.26436	1.02399	1.40003	1.25495	1.73042	1.3156	1.25333	1.41583	1.19657	1.14926	2.02952	0.149707	1.69232	1.68458	1.37895	1.10814	2.03254	1.30921	2.01083	1.45312	1.65007	1.97586	1.93831	2.12176	1.79827	0.777572	ENSG00000188868	ZNF563	protein_coding	ENSG00000188868.13,ZNF563,protein_coding	1.20143	1.63797	0.43654	1.25966	1.68845	0.428796	0.43654	1.39327	2.72421	0.00842048	0.483389	-2.61042
ENSG00000066279.17,ASPM,protein_coding	1.79617	1.67205	2.48187	2.48273	2.12928	3.47581	2.27561	2.68514	2.09077	1.62647	1.69373	3.38305	1.97541	1.79673	2.32098	3.45272	3.63073	2.73522	1.96107	3.91536	4.12564	3.10477	2.87609	2.92636	3.1423	3.10739	3.01822	1.19031	ENSG00000066279	ASPM	protein_coding	ENSG00000066279.17,ASPM,protein_coding	2.25463	2.9648	0.710166	2.11003	3.06149	0.951467	0.710166	2.58595	2.72396	0.00842615	0.483389	-2.61098
ENSG00000068697.6,LAPTM4A,protein_coding	5.20289	5.37392	5.84041	5.7282	5.03694	5.81792	5.19697	5.60769	5.7295	5.68808	5.50733	5.65478	5.61423	6.05051	4.44386	4.72344	5.10917	5.32076	5.03635	5.39667	4.79961	4.83252	5.11642	5.43529	5.46423	5.37891	5.46405	6.20938	ENSG00000068697	LAPTM4A	protein_coding	ENSG00000068697.6,LAPTM4A,protein_coding	5.57495	5.19505	0.379907	5.63451	5.21859	0.415918	-0.379907	5.36949	-2.72013	0.00851343	0.486723	-2.61963
ENSG00000268472.2,RP11-356J5.13,antisense	-0.935983	-0.177807	-1.49266	-4.96848	-1.2043	-1.87254	-1.51099	-0.41172	-1.87006	-1.77952	-1.86232	-3.24306	-2.51186	-2.4512	-0.963559	0.25659	-0.731107	-1.21379	-1.94583	-0.0255828	-0.595832	-0.268419	-0.504051	-1.22832	-2.00852	0.228092	-2.20602	-1.99349	ENSG00000268472	RP11-356J5.13	antisense	ENSG00000268472.2,RP11-356J5.13,antisense	-1.87803	-0.942845	0.93519	-1.82092	-0.847333	0.973589	0.93519	-1.22633	2.70967	0.00875581	0.498679	-2.64316
ENSG00000272858.1,CTA-292E10.8,sense_intronic	-1.00157	0.585753	-1.09212	-0.998854	0.215603	-1.87254	-0.757625	-0.859179	-0.589949	0.0844175	-0.371997	-1.76913	-0.637387	-1.14863	0.0195668	0.343178	-0.255769	0.474263	-0.188396	0.0168525	0.417225	0.00988241	0.127304	-0.371682	-0.701855	-0.560404	-0.408509	-0.735689	ENSG00000272858	CTA-292E10.8	sense_intronic	ENSG00000272858.1,CTA-292E10.8,sense_intronic	-0.729515	-0.129574	0.599941	-0.808402	-0.0892567	0.719145	0.599941	-0.282315	2.70855	0.00878229	0.498679	-2.64569
ENSG00000285444.1,RP11-147H23.3,protein_coding	-0.238012	-0.960215	-1.38163	-1.50905	-0.00436225	-0.904247	-0.411449	-0.546021	0.24542	0.371039	-2.16718	-0.146199	-0.109757	-1.2288	-0.0147847	0.6901	-0.255769	-0.759227	-0.315775	-0.419247	0.252165	1.31654	0.299257	-0.0979208	-0.279164	0.166031	-0.15539	-1.65907	ENSG00000285444	RP11-147H23.3	protein_coding	ENSG00000285444.1,RP11-147H23.3,protein_coding	-0.642176	-0.0880177	0.554158	-0.478735	-0.126655	0.35208	0.554158	-0.118768	2.70491	0.00886834	0.500249	-2.65386
ENSG00000180611.6,MB21D2,protein_coding	2.64631	2.84301	2.51812	3.16595	3.17309	2.49568	2.86554	2.77942	2.69473	2.94513	2.91779	3.42779	2.63692	3.49522	1.90019	2.31846	1.88288	2.26494	3.26363	2.48953	2.47143	2.08988	2.42715	2.5984	2.88055	2.43631	2.57909	3.08843	ENSG00000180611	MB21D2	protein_coding	ENSG00000180611.6,MB21D2,protein_coding	2.90034	2.47792	0.422416	2.85428	2.45387	0.400405	-0.422416	2.60949	-2.70484	0.00886988	0.500249	-2.65401
ENSG00000203811.1,HIST2H3C,protein_coding	2.27607	0.624747	2.26863	2.79307	2.29705	3.71894	1.17351	1.93563	0.856566	0.942945	1.42484	3.44032	1.85405	1.40346	2.90709	2.56657	3.90145	2.75583	3.57325	3.46483	3.31804	1.48988	2.31938	2.30706	3.28852	2.88465	3.67663	1.68752	ENSG00000203811	HIST2H3C	protein_coding	ENSG00000203811.1,HIST2H3C,protein_coding	1.92927	2.86719	0.937918	1.89484	2.89587	1.00103	0.937918	2.32431	2.70009	0.00898342	0.50363	-2.66466
ENSG00000180626.9,ZNF594,protein_coding	2.83191	1.79681	1.97723	1.9344	2.98499	2.83991	2.91624	2.02124	2.46894	3.2005	2.8617	2.86081	3.00422	1.20416	3.94221	3.40655	2.58023	2.05923	2.49791	2.69296	3.27565	3.39858	3.26439	3.43413	2.689	3.42807	3.37177	1.88809	ENSG00000180626	ZNF594	protein_coding	ENSG00000180626.9,ZNF594,protein_coding	2.49308	2.99491	0.501837	2.83591	3.27002	0.434113	0.501837	2.74021	2.69875	0.00901582	0.50363	-2.66768
ENSG00000101019.21,UQCC1,protein_coding	4.56298	4.3133	3.82783	4.04182	4.49689	4.27367	4.63644	4.24998	4.26803	4.49623	4.3462	4.15782	4.20239	3.9192	4.91453	4.89806	4.42606	4.57918	4.30481	4.50172	5.03697	4.85559	4.69466	4.79645	4.3444	4.67852	4.22901	3.47305	ENSG00000101019	UQCC1	protein_coding	ENSG00000101019.21,UQCC1,protein_coding	4.27091	4.55236	0.281445	4.27085	4.62885	0.357999	0.281445	4.44837	2.69856	0.00902032	0.50363	-2.6681
ENSG00000117724.12,CENPF,protein_coding	3.68981	3.04339	3.38115	3.80081	3.3428	4.32927	3.347	3.73124	3.59093	3.23662	3.27479	4.30897	3.43456	3.10339	3.69099	4.07136	4.42606	3.6625	3.88465	4.42895	4.70695	3.77876	3.972	4.13114	4.59296	3.71216	4.27434	3.44729	ENSG00000117724	CENPF	protein_coding	ENSG00000117724.12,CENPF,protein_coding	3.54391	4.05572	0.511814	3.40786	4.02168	0.613823	0.511814	3.69459	2.692	0.00917996	0.510834	-2.68279
ENSG00000109685.17,NSD2,protein_coding	6.09155	6.44544	5.88481	6.03457	6.04286	5.99487	6.01504	6.1087	5.9486	5.84194	5.92931	6.09208	5.89693	5.94141	6.29076	6.45818	6.38378	6.30657	6.1429	6.25733	6.54744	6.29301	6.13782	5.96391	6.12212	6.19181	5.92645	5.90843	ENSG00000109685	NSD2	protein_coding	ENSG00000109685.17,NSD2,protein_coding	6.01915	6.20932	0.190171	6.00496	6.22457	0.219614	0.190171	6.13087	2.69069	0.00921212	0.51092	-2.68571
ENSG00000236144.6,AD000090.2,antisense	3.87023	2.11703	3.10904	3.16937	3.36925	3.20195	3.32696	2.53522	3.09298	3.44545	3.44753	3.14352	3.63402	2.78912	3.77131	3.30593	3.09374	3.3555	3.39148	2.97711	3.78142	3.77132	3.55993	3.92964	3.65195	3.73639	3.55268	2.88169	ENSG00000236144	AD000090.2	antisense	ENSG00000236144.6,AD000090.2,antisense	3.16083	3.48286	0.322032	3.18566	3.5563	0.370645	0.322032	3.34047	2.68862	0.00926302	0.512043	-2.69033
ENSG00000115738.9,ID2,protein_coding	6.84552	6.92071	7.02288	7.41117	6.9187	7.2178	6.92424	7.41342	7.03468	7.25467	7.52805	7.26374	7.46044	7.00509	6.11375	6.14878	6.73888	6.62261	7.36997	7.08029	5.9954	6.46326	6.5736	6.98127	7.10591	6.21929	7.26363	7.72098	ENSG00000115738	ID2	protein_coding	ENSG00000115738.9,ID2,protein_coding	7.15865	6.74269	0.415965	7.12624	6.68075	0.445499	-0.415965	6.91555	-2.68575	0.00933433	0.513199	-2.69674
ENSG00000071539.13,TRIP13,protein_coding	0.142019	-0.474789	-0.927062	-0.363618	-0.109972	0.173755	-0.574179	-0.0209297	-0.83611	-0.233553	-1.30044	0.30126	-0.334317	-0.743377	-0.556934	0.132411	1.29505	0.260139	0.071248	0.622574	0.822481	0.480773	0.393379	0.162142	0.563735	0.197396	0.901512	-1.0252	ENSG00000071539	TRIP13	protein_coding	ENSG00000071539.13,TRIP13,protein_coding	-0.378665	0.308622	0.687287	-0.348968	0.326759	0.675727	0.687287	-0.194718	2.68511	0.00935019	0.513199	-2.69817
ENSG00000247828.7,CTC-358I24.1,antisense	2.85061	2.61025	3.11851	2.67297	3.17683	3.10971	3.1096	3.01827	3.2474	2.9008	2.94748	2.64501	2.86566	2.63909	3.32614	3.46885	3.51311	2.98842	3.17558	3.09072	3.3827	3.30885	3.47278	3.34195	2.8599	3.03545	3.05092	2.77066	ENSG00000247828	CTC-358I24.1	antisense	ENSG00000247828.7,CTC-358I24.1,antisense	2.9223	3.199	0.276702	2.92414	3.24222	0.318074	0.276702	3.0558	2.68391	0.00938009	0.513199	-2.70084
ENSG00000260273.1,RP11-425D10.10,antisense	1.05598	1.08243	-0.0704265	0.795286	0.380663	0.318145	0.302246	1.64332	0.72631	0.58785	0.486827	0.881635	0.960013	1.80682	-0.0147847	-0.412585	-0.879205	0.507053	0.841766	0.874112	-0.148373	-0.268419	0.510024	0.573456	0.0103424	0.10118	0.0310231	1.66783	ENSG00000260273	RP11-425D10.10	antisense	ENSG00000260273.1,RP11-425D10.10,antisense	0.78265	0.242387	0.540263	0.760798	0.0661016	0.694696	-0.540263	0.389317	-2.68284	0.00940691	0.513199	-2.70323
ENSG00000181467.4,RAP2B,protein_coding	6.8832	7.41673	7.47485	7.52729	6.75852	7.08557	7.01067	7.37124	7.0321	7.11178	7.1501	7.05245	7.15373	7.76434	6.76484	6.9003	7.11025	7.00627	7.10467	6.98931	6.81864	6.59879	6.87422	6.91634	7.11982	6.84389	7.16871	7.82967	ENSG00000181467	RAP2B	protein_coding	ENSG00000181467.4,RAP2B,protein_coding	7.19947	7.00327	0.196205	7.13094	6.95283	0.178113	-0.196205	7.07577	-2.68048	0.00946631	0.514757	-2.70849
ENSG00000161921.14,CXCL16,protein_coding	3.7877	5.66213	5.33465	4.80136	3.81145	4.6325	4.32624	5.07299	5.13583	4.81682	4.54383	4.0017	4.79843	6.12346	3.64772	3.95015	4.48783	4.26374	3.89428	4.654	3.69024	4.17276	4.18656	3.80183	4.40266	3.73372	4.20176	6.20255	ENSG00000161921	CXCL16	protein_coding	ENSG00000161921.14,CXCL16,protein_coding	4.77494	4.23499	0.539949	4.7999	4.17966	0.620234	-0.539949	4.64039	-2.67535	0.00959643	0.520139	-2.71991
ENSG00000185946.15,RNPC3,protein_coding	5.00209	5.40366	5.51229	5.45744	5.56603	5.25809	5.45414	5.60174	5.56378	5.26706	5.41291	5.27745	5.41352	5.47124	5.63774	6.03307	5.84393	5.83343	5.44608	5.36005	5.82524	6.04311	5.77006	5.60696	5.32334	5.44899	5.50266	5.35447	ENSG00000185946	RNPC3	protein_coding	ENSG00000185946.15,RNPC3,protein_coding	5.40439	5.64494	0.240551	5.43383	5.62235	0.18852	0.240551	5.57852	2.67394	0.00963263	0.520411	-2.72306
ENSG00000175787.16,ZNF169,protein_coding	3.28125	2.9312	3.02588	2.71568	3.271	3.02807	3.11962	2.96987	2.86948	3.00079	3.01449	2.81343	2.86236	2.70531	4.04793	3.72411	3.37282	3.62937	2.88344	2.91676	3.83104	3.69859	3.36849	3.29524	2.94568	3.35694	2.78321	2.52461	ENSG00000175787	ZNF169	protein_coding	ENSG00000175787.16,ZNF169,protein_coding	2.97203	3.31273	0.340702	2.98533	3.36271	0.377384	0.340702	3.22922	2.66751	0.00979854	0.527667	-2.73734
ENSG00000033170.16,FUT8,protein_coding	4.76013	4.88678	4.7019	4.62335	4.73154	4.62696	4.6675	5.13466	4.69545	4.52864	5.00922	4.66983	4.45613	4.87493	5.14691	5.00153	5.08938	5.1535	4.88405	5.19662	5.23982	5.34127	5.01397	4.80004	5.10276	4.75824	4.78483	4.4509	ENSG00000033170	FUT8	protein_coding	ENSG00000033170.16,FUT8,protein_coding	4.7405	4.99741	0.256913	4.69868	5.05167	0.352998	0.256913	4.80873	2.65772	0.0100564	0.534484	-2.75905
ENSG00000160326.13,SLC2A6,protein_coding	5.27217	6.12767	5.26809	5.22093	4.74423	5.17518	5.33808	4.75196	5.16651	5.18903	5.1669	5.50551	4.97119	5.7204	5.22627	4.80833	4.98882	5.04045	4.8399	4.50172	5.05483	4.79262	4.88624	4.61276	5.06492	5.18718	4.81159	5.4833	ENSG00000160326	SLC2A6	protein_coding	ENSG00000160326.13,SLC2A6,protein_coding	5.25842	4.94992	0.308494	5.20498	4.93753	0.267447	-0.308494	5.25405	-2.65621	0.0100966	0.534484	-2.76239
ENSG00000180822.11,PSMG4,protein_coding	4.18227	3.2193	3.64648	3.60769	4.03849	3.88119	4.08169	3.40704	3.83697	4.01437	3.68347	3.70466	3.96079	3.17134	4.60947	4.314	4.01856	4.07161	3.7743	3.99712	4.33963	4.37052	4.133	4.2739	3.78385	4.169	3.97626	3.27248	ENSG00000180822	PSMG4	protein_coding	ENSG00000180822.11,PSMG4,protein_coding	3.74541	4.07883	0.333424	3.77082	4.1023	0.331489	0.333424	3.89353	2.65471	0.0101369	0.534484	-2.76572
ENSG00000258476.5,RP11-76E17.3,lincRNA	-0.361747	-2.14464	-0.408595	-2.02988	-1.12835	0.203813	-0.757625	-1.14869	-0.240007	1.50144	-0.323903	-0.580096	0.275736	-0.630167	-1.86626	-1.95101	-0.731107	-2.79876	-0.610223	0.351272	-1.98487	-2.65308	-0.818925	-0.460491	-0.898892	-1.21248	-1.95448	-1.0252	ENSG00000258476	RP11-76E17.3	lincRNA	ENSG00000258476.5,RP11-76E17.3,lincRNA	-0.555194	-1.32961	0.774413	-0.494345	-1.11884	0.624493	-0.774413	-0.934422	-2.6529	0.0101857	0.534484	-2.76972
ENSG00000211974.3,IGHV2-70D,IG_V_gene	-6.42784	-0.960215	-2.22963	-3.74609	0.528761	-3.22618	-3.18084	-5.90357	-0.331637	-2.96395	-4.66968	-0.0379461	-1.94998	-2.4512	-2.68938	-0.0395418	-0.066291	-2.79876	0.956478	-0.537083	-1.51921	-3.01565	-1.22228	0.132085	-2.556	-0.669338	0.601339	-1.99349	ENSG00000211974	IGHV2-70D	IG_V_gene	ENSG00000211974.3,IGHV2-70D,IG_V_gene	-2.68214	-1.10122	1.58092	-2.70757	-0.945809	1.76176	1.58092	-2.19169	2.65049	0.0102506	0.534484	-2.77503
ENSG00000227953.6,RP11-439E19.3,processed_transcript	-0.199017	-0.318669	-0.114148	-2.02988	-0.391385	-0.66818	0.101199	-1.51126	0.72631	0.205979	-1.21025	-0.435706	-0.494782	-1.31369	-0.963559	-0.234798	0.101166	-2.79876	-4.01621	-1.33678	-1.3328	-1.73554	-0.0267294	0.24873	-1.61259	-0.560404	-1.38888	-1.76216	ENSG00000227953	RP11-439E19.3	processed_transcript	ENSG00000227953.6,RP11-439E19.3,processed_transcript	-0.546677	-1.24424	0.69756	-0.413545	-1.33479	0.921245	-0.69756	-0.876117	-2.65035	0.0102546	0.534484	-2.77535
ENSG00000001630.15,CYP51A1,protein_coding	4.44484	5.01523	4.58373	4.89312	4.58413	4.55591	4.52652	5.40078	4.75374	4.76212	4.80673	4.77992	4.61103	5.21887	3.78135	4.07979	4.16282	4.47115	4.46195	4.43091	4.10562	4.60431	4.47905	4.372	4.70717	4.4824	4.77508	5.35985	ENSG00000001630	CYP51A1	protein_coding	ENSG00000001630.15,CYP51A1,protein_coding	4.78119	4.4481	0.333088	4.75793	4.46655	0.291378	-0.333088	4.55951	-2.65033	0.010255	0.534484	-2.77539
ENSG00000235381.1,RP11-477D19.2,antisense	0.903081	-0.112218	0.130271	0.266737	1.438	0.934817	1.52464	0.286252	0.583115	1.52499	1.38198	0.481832	0.611527	-0.249563	2.12981	1.86125	1.45824	1.59356	1.34134	0.850843	1.9935	1.87048	1.78353	1.65499	1.12726	1.18962	0.520608	-1.23165	ENSG00000235381	RP11-477D19.2	antisense	ENSG00000235381.1,RP11-477D19.2,antisense	0.693247	1.29595	0.602708	0.597321	1.5259	0.928578	0.602708	0.970683	2.65005	0.0102627	0.534484	-2.77602
ENSG00000177732.8,SOX12,protein_coding	2.89634	2.6005	2.48187	1.73658	2.35774	1.97459	2.17672	1.83114	1.48582	1.96464	2.19244	2.13776	2.40189	1.54278	2.70557	2.69285	2.72191	2.04813	2.642	2.16099	2.34049	2.68082	2.18547	2.16586	2.60464	2.39633	2.45966	2.20746	ENSG00000177732	SOX12	protein_coding	ENSG00000177732.8,SOX12,protein_coding	2.1272	2.42944	0.302241	2.15724	2.42799	0.270755	0.302241	2.4059	2.64978	0.0102701	0.534484	-2.77662
ENSG00000117399.13,CDC20,protein_coding	0.866785	-1.35614	-0.408595	0.50184	0.125406	1.76881	-0.807378	0.604222	-1.13309	-1.13797	-0.323903	1.22364	-0.109757	-0.803498	1.07778	0.987594	1.67289	0.507053	1.39657	1.35954	1.77763	0.619936	0.617939	0.761902	1.29045	0.756269	1.85699	-0.408525	ENSG00000117399	CDC20	protein_coding	ENSG00000117399.13,CDC20,protein_coding	-0.0706889	1.01957	1.09026	-0.21683	1.03269	1.24952	1.09026	0.143103	2.64847	0.0103057	0.534484	-2.77951
ENSG00000180155.19,LYNX1,protein_coding	2.14581	0.995841	0.43334	1.98959	1.32096	1.22595	1.49416	2.2813	2.10831	1.06044	0.925269	1.46353	1.24049	1.57855	0.455666	1.05756	0.178128	1.0866	0.937981	0.212109	-0.00215183	2.50342	1.24138	0.550914	0.485023	1.28029	0.714549	2.1232	ENSG00000180155	LYNX1	protein_coding	ENSG00000180155.19,LYNX1,protein_coding	1.4474	0.916047	0.531348	1.39224	0.826265	0.565979	-0.531348	1.4832	-2.6467	0.0103539	0.534484	-2.78341
ENSG00000143847.15,PPFIA4,protein_coding	0.955868	-0.474789	0.0533088	0.457785	0.0291903	1.63181	1.06709	-0.694119	0.532041	1.63732	0.374716	-0.0379461	0.579643	0.117646	1.71346	1.27873	-0.416234	0.221145	0.759889	0.897013	1.09041	0.652726	0.718341	2.10526	0.776979	2.12176	1.009	0.516374	ENSG00000143847	PPFIA4	protein_coding	ENSG00000143847.15,PPFIA4,protein_coding	0.444969	0.960347	0.515378	0.41625	0.836996	0.420745	0.515378	0.942098	2.64653	0.0103585	0.534484	-2.78378
ENSG00000179981.10,TSHZ1,protein_coding	5.79888	6.01477	6.11408	6.01475	6.02426	5.84916	5.67969	6.01044	5.89781	5.96813	5.99358	5.74341	5.90097	5.99202	5.41713	5.54047	6.00904	5.83666	6.04961	5.84533	5.47807	5.67933	5.6369	5.81873	5.84192	5.66981	5.87613	5.74063	ENSG00000179981	TSHZ1	protein_coding	ENSG00000179981.10,TSHZ1,protein_coding	5.92871	5.7457	0.183013	5.98008	5.77968	0.200396	-0.183013	5.74794	-2.64591	0.0103757	0.534484	-2.78516
ENSG00000183010.16,PYCR1,protein_coding	-1.21838	-1.21175	-1.7442	-0.825522	-0.347664	-1.18665	-1.08568	0.0737071	-0.240007	-1.21392	-1.30044	0.0948091	-0.42844	-1.31369	-0.412544	0.132411	0.354285	-0.24076	0.456273	0.622574	0.130603	0.0596354	0.09031	-0.415403	0.0473366	0.777178	0.750395	-0.902339	ENSG00000183010	PYCR1	protein_coding	ENSG00000183010.16,PYCR1,protein_coding	-0.853417	0.103568	0.956985	-1.13616	0.110457	1.24662	0.956985	-0.616804	2.64498	0.010401	0.534484	-2.7872
ENSG00000072756.16,TRNT1,protein_coding	3.92862	3.52263	3.90651	3.8485	3.89345	3.98219	4.09867	4.09784	4.02649	3.98919	3.98496	4.04131	4.01096	4.01151	4.26033	4.35625	4.09498	4.24442	3.85045	3.89275	4.44538	4.38034	4.27988	4.20879	3.87927	4.14306	4.19201	3.79923	ENSG00000072756	TRNT1	protein_coding	ENSG00000072756.16,TRNT1,protein_coding	3.95306	4.1448	0.191735	3.98708	4.2004	0.213326	0.191735	4.08865	2.64326	0.0104485	0.534484	-2.79099
ENSG00000204650.14,AC126544.4,transcribed_unitary_pseudogene	3.41294	3.31181	3.85075	3.96324	3.83061	3.35712	3.99726	3.22828	3.5594	3.30624	3.61418	3.4924	3.94523	3.14375	3.88281	4.21605	4.12445	4.52016	3.59407	3.53221	4.17836	3.91339	3.7675	3.72588	3.74215	3.61969	4.17892	3.60059	ENSG00000204650	AC126544.4	transcribed_unitary_pseudogene	ENSG00000204650.14,AC126544.4,transcribed_unitary_pseudogene	3.57237	3.89973	0.327358	3.5259	3.82515	0.299254	0.327358	3.7101	2.64288	0.0104589	0.534484	-2.79183
ENSG00000224699.8,RP11-225L12.2,processed_transcript	2.65165	2.41274	1.84648	1.81725	2.96779	2.16232	2.40686	2.55995	2.40651	2.26662	2.43536	2.23447	1.72154	1.45569	3.32614	3.31667	2.44662	2.72829	2.33074	2.7317	3.29346	3.30885	3.24769	2.72462	2.36926	2.59193	1.90549	1.38382	ENSG00000224699	RP11-225L12.2	processed_transcript	ENSG00000224699.8,RP11-225L12.2,processed_transcript	2.23894	2.69323	0.45429	2.33657	2.72645	0.389889	0.45429	2.58595	2.6425	0.0104694	0.534484	-2.79267
ENSG00000276718.1,RP1-102E24.10,antisense	0.340348	-0.394618	-0.355156	0.341375	-0.00436225	0.173755	0.179911	-0.348984	-0.240007	0.674655	-0.232273	0.30126	-0.0338084	-1.00054	1.30366	1.07453	0.286381	-0.414091	-0.407406	0.594829	0.935692	0.945177	0.481735	0.432594	0.401767	1.02456	0.456949	-0.844624	ENSG00000276718	RP1-102E24.10	antisense	ENSG00000276718.1,RP1-102E24.10,antisense	-0.0427456	0.447982	0.490728	-0.0190853	0.469342	0.488427	0.490728	0.120779	2.6392	0.0105612	0.534981	-2.79995
ENSG00000270638.1,RP3-466P17.1,lincRNA	-1.67295	-1.69718	-0.581927	-0.670799	-0.146967	-0.287576	-0.574179	-1.14869	-0.331637	-0.750952	-0.0648159	-0.74056	-0.245962	-0.743377	0.11797	-0.0765361	-0.596806	0.139844	-0.229619	0.317719	-0.544301	-0.268419	-0.199197	-0.765345	-0.106697	-0.508873	-0.489809	-0.586312	ENSG00000270638	RP3-466P17.1	lincRNA	ENSG00000270638.1,RP3-466P17.1,lincRNA	-0.689826	-0.27117	0.418656	-0.626363	-0.249019	0.377344	0.418656	-0.32283	2.639	0.0105666	0.534981	-2.80038
ENSG00000240376.1,RP11-36C20.1,processed_pseudogene	0.0478973	-0.559677	0.167265	0.292048	0.641529	0.233257	0.127916	0.162516	0.147016	-0.401009	0.374716	-0.304461	-0.529134	-0.0543064	-0.775114	-1.05792	-1.13446	-0.611128	0.376103	-0.599819	-1.01964	-0.268419	-0.343587	-1.39338	0.485023	0.0332762	0.088167	0.224418	ENSG00000240376	RP11-36C20.1	processed_pseudogene	ENSG00000240376.1,RP11-36C20.1,processed_pseudogene	0.0246838	-0.42832	0.453004	0.137466	-0.471703	0.609169	-0.453004	-0.33545	-2.63777	0.0106009	0.534981	-2.80308
ENSG00000138709.17,LARP1B,protein_coding	3.66888	3.76879	3.87051	4.03246	3.8866	3.71894	3.99182	3.72396	3.9113	3.77997	3.62034	4.13101	4.08522	4.16645	3.83297	4.13545	4.02117	3.93068	4.01831	4.08201	4.24211	4.03653	4.04148	4.00414	4.10878	3.96088	4.15739	4.10775	ENSG00000138709	LARP1B	protein_coding	ENSG00000138709.17,LARP1B,protein_coding	3.88259	4.04855	0.165955	3.87856	4.039	0.160449	0.165955	3.90781	2.63637	0.0106403	0.534981	-2.80618
ENSG00000115310.17,RTN4,protein_coding	6.8347	6.67409	6.96988	6.7576	6.77684	7.14172	6.83711	6.78446	7.15877	6.8814	6.86576	7.1374	6.96436	6.83251	6.50291	6.55055	6.59937	6.57894	6.52546	6.81051	6.71242	6.61448	6.90451	6.76083	6.68148	6.99097	6.87651	7.12962	ENSG00000115310	RTN4	protein_coding	ENSG00000115310.17,RTN4,protein_coding	6.90119	6.73133	0.169859	6.85144	6.69695	0.154482	-0.169859	6.86739	-2.63591	0.0106531	0.534981	-2.80718
ENSG00000211893.4,IGHG2,IG_C_gene	5.66393	5.17154	5.5513	6.68631	6.24602	3.68472	4.71343	7.61938	6.70971	4.26575	4.9358	6.40859	6.26747	5.32885	6.48458	6.85036	6.93769	7.06835	6.76858	5.55983	6.14808	8.04398	6.52591	5.10671	6.44161	7.65162	7.19069	5.69757	ENSG00000211893	IGHG2	IG_C_gene	ENSG00000211893.4,IGHG2,IG_C_gene	5.66091	6.6054	0.944485	5.60761	6.64725	1.03963	0.944485	5.80156	2.63422	0.0107008	0.534981	-2.81091
ENSG00000122952.16,ZWINT,protein_coding	0.885047	1.47274	1.37918	1.92634	1.438	2.51379	1.54461	1.49731	0.937298	0.371039	1.27674	2.19064	1.82715	1.49366	1.53499	2.01862	2.68942	1.96796	2.08392	2.42796	2.34049	1.59484	1.54462	1.73715	2.15718	2.04625	2.44333	1.54365	ENSG00000122952	ZWINT	protein_coding	ENSG00000122952.16,ZWINT,protein_coding	1.4824	2.00931	0.526918	1.4832	2.03244	0.549235	0.526918	1.66648	2.63412	0.0107035	0.534981	-2.81112
ENSG00000171223.5,JUNB,protein_coding	9.33675	10.1335	9.28354	9.56856	9.63697	9.637	8.92332	9.59786	9.08327	8.66554	10.1237	9.76811	9.40411	10.2456	7.94773	8.75492	8.60619	9.27899	9.69216	8.85309	8.90998	8.31678	8.8802	8.19687	10.0736	7.98164	9.56199	10.4454	ENSG00000171223	JUNB	protein_coding	ENSG00000171223.5,JUNB,protein_coding	9.52913	8.96426	0.564872	9.58321	8.86664	0.716564	-0.564872	9.18291	-2.63164	0.0107735	0.536876	-2.81656
ENSG00000172059.10,KLF11,protein_coding	6.06427	6.14202	6.66256	6.68839	5.91856	5.97431	5.51803	6.30008	6.68544	6.10776	6.3603	5.81313	6.39375	6.6183	5.45213	5.46202	5.78363	6.28073	6.16145	5.50219	5.50201	5.80498	5.95442	5.95428	6.33951	5.41354	6.15426	6.87594	ENSG00000172059	KLF11	protein_coding	ENSG00000172059.10,KLF11,protein_coding	6.23192	5.90293	0.328987	6.22105	5.87963	0.341422	-0.328987	6.08474	-2.62897	0.0108496	0.537723	-2.82243
ENSG00000104472.9,CHRAC1,protein_coding	4.26826	4.60903	4.51723	4.67357	4.1049	4.45643	4.19183	4.56912	4.50994	4.41661	4.46731	4.60313	4.44068	4.77055	3.8037	3.86491	4.27876	4.12804	4.3387	4.3209	3.99893	3.88262	4.26335	4.18885	4.47572	4.12686	4.33904	5.09074	ENSG00000104472	CHRAC1	protein_coding	ENSG00000104472.9,CHRAC1,protein_coding	4.47133	4.22151	0.249819	4.48863	4.2261	0.262524	-0.249819	4.31774	-2.62878	0.010855	0.537723	-2.82284
ENSG00000165895.18,ARHGAP42,protein_coding	0.920892	1.65332	0.604951	1.24746	0.766156	1.26924	-0.101109	1.87121	1.25333	1.74153	1.73971	0.575699	0.658069	0.801784	1.30366	2.39477	2.01463	0.87681	1.2241	1.90268	1.57118	2.2049	1.97834	1.90653	2.3172	0.426421	1.45151	0.559767	ENSG00000165895	ARHGAP42	protein_coding	ENSG00000165895.18,ARHGAP42,protein_coding	1.07159	1.58089	0.509305	1.08417	1.73693	0.652754	0.509305	1.22045	2.62503	0.0109628	0.54146	-2.83109
ENSG00000196924.15,FLNA,protein_coding	11.8481	11.9543	11.6013	11.9182	11.837	11.8389	11.8284	11.6931	11.7216	11.8796	11.7832	11.6694	11.7328	11.756	11.4401	11.3887	11.6363	11.6112	11.7825	11.5727	11.526	11.199	11.5167	11.7498	11.5616	11.7281	11.7612	11.8451	ENSG00000196924	FLNA	protein_coding	ENSG00000196924.15,FLNA,protein_coding	11.7901	11.5942	0.195936	11.8058	11.5919	0.213916	-0.195936	11.6478	-2.61957	0.0111212	0.543045	-2.84305
ENSG00000250011.1,AC010149.2,processed_pseudogene	1.43635	1.63433	-0.851114	-1.12718	1.10195	0.203813	0.875432	0.754639	1.62637	0.925351	0.221093	-0.0379461	0.479531	-0.380807	1.90938	2.69285	1.36255	1.59356	0.532222	1.22121	1.77763	1.85647	1.3549	1.04605	0.798838	1.89186	-0.448586	0.197197	ENSG00000250011	AC010149.2	processed_pseudogene	ENSG00000250011.1,AC010149.2,processed_pseudogene	0.490129	1.27044	0.780309	0.617085	1.35873	0.741644	0.780309	0.971443	2.6194	0.0111261	0.543045	-2.84342
ENSG00000211640.4,IGLV6-57,IG_V_gene	0.583391	1.47274	0.167265	0.741178	0.663062	-2.00378	-1.43081	1.53106	0.771048	0.115782	0.253154	1.03823	0.107054	0.117646	0.686991	2.69834	2.35013	1.04255	1.36922	2.33878	0.989131	1.09586	2.90301	2.3271	1.40889	1.10945	2.22503	-0.789129	ENSG00000211640	IGLV6-57	IG_V_gene	ENSG00000211640.4,IGLV6-57,IG_V_gene	0.294786	1.55395	1.25917	0.418273	1.38905	0.970781	1.25917	0.571162	2.61897	0.0111388	0.543045	-2.84437
ENSG00000138180.15,CEP55,protein_coding	-0.238012	-0.318669	0.0533088	0.412342	-0.799043	2.05923	0.302246	0.471467	-0.240007	-0.642017	0.0121461	1.78177	0.0146901	-0.168263	1.26123	0.951298	1.75054	0.570479	0.738673	1.77251	2.03644	0.516842	0.232914	0.85685	1.14444	0.877405	1.67313	-0.00925435	ENSG00000138180	CEP55	protein_coding	ENSG00000138180.15,CEP55,protein_coding	0.192942	1.02668	0.833736	0.0134181	0.914352	0.900934	0.833736	0.436118	2.61874	0.0111454	0.543045	-2.84486
ENSG00000147119.3,CHST7,protein_coding	2.58059	3.70199	3.48737	2.94839	2.45353	3.14112	2.7326	2.40477	2.42762	2.32146	2.67314	3.23627	2.91121	3.70396	2.83176	2.91642	2.91977	2.89241	2.25057	2.32196	2.59722	1.21042	2.17667	2.07398	2.17401	2.53782	2.76142	3.73443	ENSG00000147119	CHST7	protein_coding	ENSG00000147119.3,CHST7,protein_coding	2.90886	2.52849	0.380368	2.8219	2.56752	0.254382	-0.380368	2.83024	-2.61832	0.0111576	0.543045	-2.84577
ENSG00000171320.14,ESCO2,protein_coding	-0.646476	-1.21175	-0.778964	-0.249662	-0.146967	0.970222	-0.531744	0.505818	-1.13309	-0.156591	-0.0648159	1.23807	-0.0338084	-0.866234	0.455666	0.398144	0.781706	0.221145	0.26177	1.18445	1.35752	0.552032	-0.199197	0.0379627	0.613921	-0.0379825	0.852878	-0.327224	ENSG00000171320	ESCO2	protein_coding	ENSG00000171320.14,ESCO2,protein_coding	-0.221857	0.439485	0.661342	-0.203126	0.426905	0.630031	0.661342	-0.0285979	2.61507	0.0112532	0.544438	-2.85289
ENSG00000276043.4,UHRF1,protein_coding	1.95154	1.24142	1.51454	2.51534	2.02504	3.17565	1.6124	2.14628	1.56417	1.33817	1.8591	2.50886	1.8607	1.12573	2.61299	2.65949	2.99615	2.51916	2.71985	3.12507	3.13654	1.5607	2.19421	2.47212	2.54122	2.29123	2.73482	1.3347	ENSG00000276043	UHRF1	protein_coding	ENSG00000276043.4,UHRF1,protein_coding	1.88849	2.49273	0.604237	1.8599	2.5771	0.717204	0.604237	2.1022	2.61453	0.0112691	0.544438	-2.85406
ENSG00000166562.8,SEC11C,protein_coding	4.075	4.16577	4.22214	4.81452	4.66906	4.24866	4.6035	4.55278	4.37334	4.2762	4.29514	4.77869	4.68875	4.34322	4.39072	4.58075	4.82647	4.94496	4.97417	4.66905	5.15175	4.55095	4.72061	4.56856	5.01444	4.62618	5.38216	4.32609	ENSG00000166562	SEC11C	protein_coding	ENSG00000166562.8,SEC11C,protein_coding	4.4362	4.7662	0.330006	4.35828	4.69483	0.336549	0.330006	4.47347	2.61403	0.011284	0.544438	-2.85516
ENSG00000243960.1,RP11-552M11.4,sense_overlapping	1.08786	-0.746091	0.57773	0.64623	0.705188	0.143059	1.24848	0.400208	0.72631	-0.314853	0.664223	-0.223161	1.41324	0.38338	1.55854	1.00541	-0.111379	0.507053	1.62186	0.778693	1.05744	1.23227	0.963075	1.77655	0.372912	0.818108	0.732583	0.721356	ENSG00000243960	RP11-552M11.4	sense_overlapping	ENSG00000243960.1,RP11-552M11.4,sense_overlapping	0.479414	0.931034	0.451619	0.61198	0.890591	0.278612	0.451619	0.766074	2.61056	0.011387	0.547823	-2.86273
ENSG00000131153.8,GINS2,protein_coding	0.466982	-0.960215	0.167265	0.104769	0.272747	1.92131	0.0739774	0.991245	0.180569	-0.695457	-0.700052	1.17947	0.479531	0.271269	0.941093	0.286034	1.11101	0.973834	0.821728	1.23924	1.77763	0.480773	1.13641	0.550914	1.17818	1.14205	1.53609	0.328441	ENSG00000131153	GINS2	protein_coding	ENSG00000131153.8,GINS2,protein_coding	0.268101	0.964531	0.69643	0.225919	1.04242	0.816505	0.69643	0.50915	2.60795	0.0114654	0.548726	-2.86845
ENSG00000255163.1,RP11-832A4.5,processed_pseudogene	-0.497099	-3.28214	-0.205778	-1.79855	-0.146967	-0.206276	0.205222	-1.81611	0.276784	-0.0139862	0.459605	-0.304461	-0.637387	-0.630167	1.0448	0.951298	-0.157922	0.0536878	0.13759	-0.363752	1.3163	-0.331155	0.921556	0.00517273	-0.898892	1.12584	-0.369515	-1.09078	ENSG00000255163	RP11-832A4.5	processed_pseudogene	ENSG00000255163.1,RP11-832A4.5,processed_pseudogene	-0.614094	0.167445	0.781539	-0.255368	0.0294303	0.284799	0.781539	-0.0193413	2.60627	0.0115158	0.548726	-2.8721
ENSG00000120833.13,SOCS2,protein_coding	3.90867	4.23671	5.38754	3.68377	3.95584	3.52127	3.93433	3.89894	3.50746	3.9484	3.27479	3.98683	4.45722	4.40927	3.03434	3.32733	4.47644	3.17343	3.70762	3.43776	3.43499	3.91677	3.46918	3.87171	3.18857	3.24508	3.76251	3.48154	ENSG00000120833	SOCS2	protein_coding	ENSG00000120833.13,SOCS2,protein_coding	4.00793	3.53766	0.470269	3.94136	3.45347	0.487892	-0.470269	3.56926	-2.60569	0.0115333	0.548726	-2.87337
ENSG00000116514.16,RNF19B,protein_coding	5.71587	6.74714	6.28318	6.31557	5.51143	5.771	5.53871	6.3547	5.88959	5.4107	5.84504	5.97691	5.65496	6.76813	5.27773	5.29918	5.7367	5.77237	5.61059	5.6519	5.15954	5.53289	5.28244	5.21193	5.80189	5.72533	5.41743	6.85921	ENSG00000116514	RNF19B	protein_coding	ENSG00000116514.16,RNF19B,protein_coding	5.9845	5.59565	0.388843	5.86731	5.57174	0.295573	-0.388843	5.89078	-2.6046	0.0115661	0.548726	-2.87574
ENSG00000276728.1,AC142472.6,lincRNA	1.39871	0.699709	0.852169	1.15392	1.11763	1.05511	1.54461	0.782928	1.26901	1.16908	1.27674	0.844402	1.02064	0.899301	2.2212	1.98311	1.07121	1.17087	1.2241	1.57366	1.86598	1.9117	1.78353	1.59014	1.05644	1.52242	0.802546	0.622502	ENSG00000276728	AC142472.6	lincRNA	ENSG00000276728.1,AC142472.6,lincRNA	1.07743	1.4571	0.379676	1.08637	1.54804	0.461674	0.379676	1.40134	2.60387	0.0115883	0.548726	-2.87733
ENSG00000133624.13,ZNF767,transcribed_unprocessed_pseudogene	4.88448	4.76771	4.65871	4.25793	4.98873	4.71699	4.83293	4.64429	4.49001	4.81324	4.60877	4.24612	4.31197	4.14275	5.57054	5.32601	4.87062	4.92386	4.45546	4.781	5.34006	5.2518	5.19476	5.09702	4.38831	5.05324	4.56594	4.0385	ENSG00000133624	ZNF767	transcribed_unprocessed_pseudogene	ENSG00000133624.13,ZNF767,transcribed_unprocessed_pseudogene	4.59747	4.91837	0.320893	4.6515	4.98855	0.33705	0.320893	4.83114	2.60324	0.0116074	0.548726	-2.8787
ENSG00000165457.13,FOLR2,protein_coding	1.79617	-0.112218	2.1535	1.61146	1.30735	1.79866	1.02507	0.635586	1.97124	1.41583	1.59711	1.16444	1.67703	1.82679	0.8863	-0.153498	0.4505	0.997104	1.14567	0.778693	-0.187367	0.684787	0.742387	1.18428	0.732241	1.52242	1.26585	1.70695	ENSG00000165457	FOLR2	protein_coding	ENSG00000165457.13,FOLR2,protein_coding	1.41914	0.839738	0.579406	1.60429	0.832496	0.77179	-0.579406	1.12566	-2.60231	0.0116358	0.548726	-2.88074
ENSG00000171798.17,KNDC1,protein_coding	2.24105	1.69055	-0.355156	1.08318	1.89459	1.22595	1.10792	1.42734	1.73198	0.834011	0.0852095	0.642297	0.673256	2.02993	2.28613	0.132411	-0.157922	-0.24076	1.34134	0.317719	0.28102	1.07181	1.25815	-0.371682	-1.50156	0.478416	-0.331547	1.80938	ENSG00000171798	KNDC1	protein_coding	ENSG00000171798.17,KNDC1,protein_coding	1.16515	0.455208	0.709943	1.16694	0.29937	0.867569	-0.709943	1.18614	-2.60005	0.0117049	0.550425	-2.88567
ENSG00000111490.12,TBC1D30,protein_coding	1.55516	0.965784	1.3147	1.02399	0.934975	1.51679	1.21148	1.10765	1.03225	1.63732	1.21297	0.953337	1.45777	2.2381	0.976498	0.836586	0.806159	0.799504	0.673084	1.29203	1.10662	0.835204	0.617939	1.31042	0.962724	1.12584	1.02372	1.63777	ENSG00000111490	TBC1D30	protein_coding	ENSG00000111490.12,TBC1D30,protein_coding	1.2973	1.00029	0.297011	1.21222	0.969611	0.242612	-0.297011	1.29414	-2.59642	0.0118163	0.552484	-2.89355
ENSG00000165868.14,HSPA12A,protein_coding	-1.90427	-0.849184	-0.355156	-2.02988	-0.436473	-0.246353	0.25455	-0.618171	-0.647665	-0.401009	0.0491403	-0.482248	-0.714349	-1.14863	-0.367456	-0.510433	-0.255769	-1.1107	-0.665718	0.283367	0.364276	1.31654	-0.395117	0.276475	0.0103424	0.0332762	-0.369515	-0.107658	ENSG00000165868	HSPA12A	protein_coding	ENSG00000165868.14,HSPA12A,protein_coding	-0.680693	-0.107006	0.573687	-0.550209	-0.181713	0.368496	0.573687	-0.417304	2.59623	0.0118223	0.552484	-2.89397
ENSG00000269927.1,RP6-91H8.3,lincRNA	-1.90427	0.735778	0.43334	0.214742	0.406426	-0.841511	0.598137	0.754639	1.20523	0.0523563	0.315215	0.029958	0.703157	0.584427	-1.86626	-0.788734	0.481197	-0.414091	0.780798	0.985144	-0.544301	-0.778613	0.09031	-1.01151	-1.30225	-3.53441	-0.408509	-0.586312	ENSG00000269927	RP6-91H8.3	lincRNA	ENSG00000269927.1,RP6-91H8.3,lincRNA	0.23483	-0.635538	0.870368	0.419883	-0.565306	0.985189	-0.870368	-0.239952	-2.5954	0.0118479	0.552484	-2.89578
ENSG00000270012.1,LL0XNC01-7P3.1,lincRNA	1.37306	1.94282	1.47081	1.42955	1.69999	1.41768	1.47347	1.46275	1.63849	1.92977	1.57191	1.29437	1.82034	1.84648	2.9025	2.27506	2.03546	1.54702	1.66748	1.79707	2.24852	2.60744	2.13186	2.12065	1.81502	1.81305	1.77235	0.900804	ENSG00000270012	LL0XNC01-7P3.1	lincRNA	ENSG00000270012.1,LL0XNC01-7P3.1,lincRNA	1.59797	1.97388	0.375913	1.52269	1.92524	0.402549	0.375913	1.8711	2.59138	0.0119728	0.554843	-2.9045
ENSG00000101194.17,SLC17A9,protein_coding	3.87023	4.19521	3.24935	3.49504	3.51551	3.09776	3.4903	3.73486	3.02071	3.17095	3.55754	3.00276	3.60263	3.50455	3.88746	4.43064	3.95437	3.59928	3.76646	3.88704	3.83348	3.94683	3.44374	3.64038	3.92471	3.11562	3.60011	3.36406	ENSG00000101194	SLC17A9	protein_coding	ENSG00000101194.17,SLC17A9,protein_coding	3.46481	3.74244	0.277628	3.4998	3.79997	0.300171	0.277628	3.68357	2.58981	0.0120219	0.554843	-2.90791
ENSG00000283515.1,CTD-3138B18.4,protein_coding	2.74459	2.55075	2.72457	3.54591	2.26924	2.71504	2.54708	2.22055	2.31883	3.02989	2.31901	2.71372	2.23793	3.07445	0.11797	0.754709	2.20136	2.96501	2.5837	2.32196	1.23014	1.92519	2.22013	2.51933	1.99622	2.33419	2.42681	3.25279	ENSG00000283515	CTD-3138B18.4	protein_coding	ENSG00000283515.1,CTD-3138B18.4,protein_coding	2.64368	2.06068	0.583004	2.63223	2.27104	0.361191	-0.583004	2.38642	-2.58766	0.0120894	0.554843	-2.91257
ENSG00000163249.11,CCNYL1,protein_coding	3.71299	4.06304	4.18879	3.63267	3.77236	3.92695	3.71838	4.06653	3.99147	3.79216	3.85258	3.94786	3.57863	3.97619	3.61158	3.86247	3.79856	3.45968	3.24494	3.94587	3.77889	4.0083	3.77043	3.59978	3.74496	3.74437	3.43371	3.67894	ENSG00000163249	CCNYL1	protein_coding	ENSG00000163249.11,CCNYL1,protein_coding	3.8729	3.69161	0.181294	3.88977	3.74467	0.145097	-0.181294	3.82292	-2.58757	0.0120923	0.554843	-2.91277
ENSG00000280184.2,RP3-466P17.3,TEC	0.392343	-0.849184	-0.851114	-0.938733	-1.28447	-1.03855	-0.574179	0.0737071	-1.61852	-0.194558	-1.61078	-0.390618	-0.881805	-1.31369	-0.412544	0.25659	-0.307299	-1.21379	-0.229619	0.0981526	-0.0734105	0.443779	0.127304	-0.371682	-0.0666196	-0.112945	-1.46905	-0.96246	ENSG00000280184	RP3-466P17.3	TEC	ENSG00000280184.2,RP3-466P17.3,TEC	-0.79144	-0.306685	0.484754	-0.866459	-0.171282	0.695178	0.484754	-0.384658	2.58698	0.012111	0.554843	-2.91405
ENSG00000240671.4,IGKV1-8,IG_V_gene	-0.450556	-3.28214	-3.81459	-1.26804	-0.00436225	-0.206276	-2.11671	0.782928	-1.50749	-0.0835272	-1.49975	-0.0731355	-0.189928	-2.4512	-0.161005	-1.29893	-1.33377	-1.01448	0.58072	1.72211	0.822481	1.02248	-1.78416	0.573456	1.3058	-0.0379825	1.51541	-1.56285	ENSG00000240671	IGKV1-8	IG_V_gene	ENSG00000240671.4,IGKV1-8,IG_V_gene	-1.15463	0.0249481	1.17957	-0.859298	0.267737	1.12704	1.17957	-0.870683	2.58677	0.0121174	0.554843	-2.91449
ENSG00000276775.1,IGHV4-4,IG_V_gene	-2.9684	0.462018	-0.408595	-2.853	2.79326	0.592585	-5.05531	2.57621	1.67426	-0.27363	-0.146116	1.20907	1.18858	-0.0913006	-2.68938	1.91877	3.19905	-2.79876	2.52294	1.8567	-2.4703	3.09883	5.28756	2.49001	3.34533	2.39633	4.11333	0.0221098	ENSG00000276775	IGHV4-4	IG_V_gene	ENSG00000276775.1,IGHV4-4,IG_V_gene	-0.0928836	1.59232	1.68521	0.185358	2.44317	2.25781	1.68521	0.27221	2.58576	0.0121496	0.554843	-2.9167
ENSG00000264743.2,DPRXP4,processed_pseudogene	-0.405468	0.0683538	-1.38163	-1.34399	-0.799043	-1.35171	-0.101109	-0.41172	0.00441181	-0.590487	-0.232273	-0.74056	-1.23175	-0.931822	1.44938	0.71196	-0.662394	0.406359	-1.29375	0.0168525	0.634036	0.971408	0.591708	-0.0627313	-0.423554	-0.275674	-1.31293	-0.844624	ENSG00000264743	DPRXP4	processed_pseudogene	ENSG00000264743.2,DPRXP4,processed_pseudogene	-0.674913	-0.00671101	0.668202	-0.665524	-0.0229394	0.642584	0.668202	-0.0901813	2.58529	0.0121644	0.554843	-2.91771
ENSG00000145949.10,MYLK4,protein_coding	1.34695	0.735778	1.24719	0.930373	1.45043	1.84707	1.6405	1.21537	1.17225	1.09232	1.29225	1.4008	1.74329	1.09312	1.99819	1.14049	1.27766	1.46595	1.65621	2.17979	1.87547	1.70837	1.38577	1.25572	1.60774	1.87256	1.89752	1.06038	ENSG00000145949	MYLK4	protein_coding	ENSG00000145949.10,MYLK4,protein_coding	1.30055	1.5987	0.298152	1.26972	1.63198	0.362255	0.298152	1.38623	2.5832	0.0122308	0.556354	-2.92224
ENSG00000211965.4,IGHV3-49,IG_V_gene	1.62201	0.585753	1.3473	0.389072	1.3478	0.203813	1.28454	0.162516	1.41711	0.422113	0.374716	1.76194	0.426744	1.82679	0.708208	1.07453	2.90286	0.799504	2.52914	0.803146	3.14048	1.43438	3.44374	1.22757	4.5992	1.59487	1.44059	1.43132	ENSG00000211965	IGHV3-49	IG_V_gene	ENSG00000211965.4,IGHV3-49,IG_V_gene	0.940873	1.93782	0.996951	0.935149	1.43748	0.502334	0.996951	1.01963	2.58035	0.0123218	0.558968	-2.92841
ENSG00000172939.8,OXSR1,protein_coding	5.99133	6.4005	6.18231	6.14938	6.14825	6.32307	6.23183	6.40846	6.29293	6.23282	6.076	6.39296	6.27776	6.55387	5.81015	5.96017	6.01889	5.94757	6.09935	6.14165	5.96849	5.88651	6.08885	6.14367	6.15586	6.24061	6.17501	6.2501	ENSG00000172939	OXSR1	protein_coding	ENSG00000172939.8,OXSR1,protein_coding	6.26153	6.06335	0.198185	6.25529	6.0941	0.161193	-0.198185	6.13188	-2.5788	0.0123717	0.559602	-2.93177
ENSG00000137807.14,KIF23,protein_coding	-0.594946	0.0106383	0.683663	1.20811	0.684279	2.10773	0.499283	0.916606	1.53853	0.736494	0.539775	1.66916	0.947576	0.149707	0.809848	1.10789	1.83615	1.4322	0.841766	1.84497	1.94924	1.04736	1.38577	1.5106	1.65645	1.49744	1.91342	0.448735	ENSG00000137807	KIF23	protein_coding	ENSG00000137807.14,KIF23,protein_coding	0.792614	1.37727	0.584659	0.710387	1.46482	0.754433	0.584659	1.07532	2.57783	0.0124028	0.559602	-2.93386
ENSG00000113712.17,CSNK1A1,protein_coding	7.20981	7.36945	7.44927	7.29762	7.22886	7.53842	7.32488	7.34569	7.30427	7.32492	7.30103	7.55217	7.51177	7.55845	6.96456	7.02968	7.17005	7.20109	7.27161	7.27315	7.14355	7.02425	7.21194	7.22011	7.28114	7.33276	7.4281	7.42336	ENSG00000113712	CSNK1A1	protein_coding	ENSG00000113712.17,CSNK1A1,protein_coding	7.37976	7.21252	0.167233	7.3353	7.21603	0.11928	-0.167233	7.31568	-2.57272	0.0125688	0.560166	-2.94491
ENSG00000167034.9,NKX3-1,protein_coding	-1.07028	1.40716	-0.0279913	-0.249662	0.824652	-0.330011	-0.411449	1.27634	0.041406	-0.156591	0.539775	-0.223161	-0.795649	0.880318	-1.99751	-0.851469	-0.111379	0.0974092	-0.315775	-0.962389	-0.704766	-0.268419	-0.891074	0.330414	0.25135	-2.2543	-0.816974	0.998651	ENSG00000167034	NKX3-1	protein_coding	ENSG00000167034.9,NKX3-1,protein_coding	0.121775	-0.535445	0.65722	-0.0922909	-0.510271	0.41798	-0.65722	-0.0550365	-2.57219	0.0125859	0.560166	-2.94603
ENSG00000024526.16,DEPDC1,protein_coding	-1.47364	-2.43415	-2.22963	-1.50905	-1.45956	-1.03855	-1.214	-0.949376	-1.13309	-2.03106	-2.79521	-0.263238	-1.12281	-2.4512	-1.34543	-0.670897	-0.066291	-1.1107	-1.05274	-0.160935	0.634036	-0.465456	-0.199197	-1.01151	-0.279164	-0.669338	0.00157928	-1.65907	ENSG00000024526	DEPDC1	protein_coding	ENSG00000024526.16,DEPDC1,protein_coding	-1.5789	-0.575365	1.00353	-1.4666	-0.567397	0.899202	1.00353	-1.30967	2.57202	0.0125914	0.560166	-2.9464
ENSG00000140105.17,WARS,protein_coding	7.43973	7.72278	7.70416	7.55009	7.08148	8.30157	7.391	7.68268	8.16225	7.38126	7.36294	7.50988	8.22249	8.35223	6.89167	7.1464	7.03174	7.1093	7.03377	7.86878	6.70313	7.27189	7.41071	6.91607	7.16365	7.66745	7.64179	8.27813	ENSG00000140105	WARS	protein_coding	ENSG00000140105.17,WARS,protein_coding	7.70461	7.29532	0.409291	7.61639	7.15502	0.461362	-0.409291	7.70378	-2.5719	0.0125954	0.560166	-2.94666
ENSG00000157315.4,TMED6,protein_coding	-1.78398	-0.112218	-1.7442	-4.23151	-0.859164	-3.22618	-1.68607	-0.618171	-0.534454	-2.33591	-2.00671	-1.6581	-2.51186	-4.03616	-0.323735	-0.0395418	-1.23068	-1.1107	-1.29375	-2.18478	-0.544301	-0.0416479	0.266467	-0.765345	-1.73288	-1.05636	-1.74035	-3.34712	ENSG00000157315	TMED6	protein_coding	ENSG00000157315.4,TMED6,protein_coding	-1.95319	-1.08177	0.871425	-1.76409	-1.08353	0.680559	0.871425	-1.41129	2.57181	0.0125985	0.560166	-2.94687
ENSG00000089195.14,TRMT6,protein_coding	3.9591	4.96673	4.21553	4.493	3.96454	4.214	4.42784	4.34317	4.05617	4.04321	4.24022	4.42228	4.28008	4.80619	3.60028	3.80006	3.87279	4.01003	3.89428	3.92374	4.07093	3.85823	4.02932	4.05107	4.26417	3.94248	4.29269	4.9823	ENSG00000089195	TRMT6	protein_coding	ENSG00000089195.14,TRMT6,protein_coding	4.31658	4.04231	0.274263	4.26015	3.97626	0.283892	-0.274263	4.10731	-2.57095	0.0126266	0.560166	-2.94872
ENSG00000271936.1,RP11-443B20.1,antisense	-1.00157	-0.559677	-1.38163	-1.50905	-0.9219	-0.723675	-0.164535	0.162516	-1.61852	-0.194558	0.0491403	-0.263238	-1.23175	-0.931822	-0.0147847	0.164472	0.251191	-0.0379427	-0.4555	0.137147	-0.0373413	-0.0416479	-0.395117	-0.247946	-1.21205	0.0332762	-1.04374	-0.494681	ENSG00000271936	RP11-443B20.1	antisense	ENSG00000271936.1,RP11-443B20.1,antisense	-0.735019	-0.242476	0.492542	-0.822787	-0.0397953	0.782992	0.492542	-0.606767	2.57023	0.0126502	0.560166	-2.95027
ENSG00000198689.11,SLC9A6,protein_coding	4.98843	4.83991	5.15177	5.02257	4.78531	5.2803	5.18509	5.14287	5.03855	4.94677	5.0656	5.29911	5.07561	4.72606	4.54608	4.68251	4.96187	5.02779	4.77103	4.92583	4.83043	4.90916	4.79291	4.98692	4.99445	4.91974	5.05047	4.71717	ENSG00000198689	SLC9A6	protein_coding	ENSG00000198689.11,SLC9A6,protein_coding	5.03914	4.86546	0.173683	5.05207	4.91445	0.137621	-0.173683	4.9456	-2.56439	0.0128433	0.567214	-2.96286
ENSG00000121895.7,TMEM156,protein_coding	3.31194	2.96958	2.46711	2.83673	3.40802	3.17565	3.07226	3.63752	2.94464	3.0864	2.85127	3.60799	2.92713	2.84893	3.37339	3.65244	3.36872	2.78286	3.21836	3.47248	3.5342	4.17276	3.31738	3.28504	3.30389	3.40811	3.31306	3.18512	ENSG00000121895	TMEM156	protein_coding	ENSG00000121895.7,TMEM156,protein_coding	3.0818	3.38484	0.303046	3.02092	3.34305	0.322133	0.303046	3.16576	2.56222	0.0129156	0.568898	-2.96752
ENSG00000115762.16,PLEKHB2,protein_coding	6.672	6.9104	6.97021	6.9805	6.63524	7.08835	6.81133	6.94681	7.06026	7.06785	6.80453	6.86648	7.06764	6.81699	6.41773	6.42217	6.57379	6.78642	6.62385	6.81465	6.51212	6.56043	6.68014	6.89608	6.73809	6.90572	6.8602	6.95475	ENSG00000115762	PLEKHB2	protein_coding	ENSG00000115762.16,PLEKHB2,protein_coding	6.90704	6.69615	0.210889	6.9286	6.70911	0.219488	-0.210889	6.82198	-2.55995	0.0129918	0.570734	-2.97241
ENSG00000170619.9,COMMD5,protein_coding	4.29412	4.41413	4.70662	4.53733	4.34364	4.22504	4.04185	4.23981	4.10066	4.26049	4.27966	4.04337	4.21022	5.09158	4.12686	3.97748	4.12201	4.51211	4.21357	4.06694	3.70894	3.70251	4.16893	4.14249	4.18754	4.18669	4.18875	4.84325	ENSG00000170619	COMMD5	protein_coding	ENSG00000170619.9,COMMD5,protein_coding	4.34204	4.15343	0.188604	4.27008	4.15571	0.11437	-0.188604	4.21973	-2.55895	0.0130256	0.570734	-2.97457
ENSG00000197405.7,C5AR1,protein_coding	5.46584	7.07078	6.88568	6.80809	5.18383	6.41307	5.82861	6.85444	6.70971	6.31281	6.59613	5.79006	6.27184	7.59802	4.85988	5.3506	5.94511	5.94384	5.4469	6.15239	5.3469	5.30821	5.86141	5.5654	6.59745	5.7723	5.99202	8.10311	ENSG00000197405	C5AR1	protein_coding	ENSG00000197405.7,C5AR1,protein_coding	6.41349	5.87468	0.538814	6.5046	5.81686	0.68774	-0.538814	6.23221	-2.55398	0.0131942	0.572526	-2.98524
ENSG00000239219.2,RP11-379K17.4,antisense	-1.21838	-0.960215	-1.18232	-1.90959	-2.02144	-1.18665	-0.662988	-1.25972	-0.379732	-2.33591	-0.897088	-0.74056	-1.54662	-1.50011	-0.717399	-1.13387	-0.731107	-2.06179	0.169652	-0.476962	-0.446454	-0.0416479	-0.448556	-0.555128	-0.279164	-0.984211	-1.31293	-1.56285	ENSG00000239219	RP11-379K17.4	antisense	ENSG00000239219.2,RP11-379K17.4,antisense	-1.27152	-0.755887	0.515635	-1.20251	-0.636263	0.566251	0.515635	-1.06819	2.55379	0.0132007	0.572526	-2.98565
ENSG00000160298.17,C21orf58,protein_coding	1.20879	1.51487	1.22981	1.3832	1.69999	1.48042	1.66807	1.54764	1.47233	1.84809	1.73971	1.4512	1.74329	0.861081	2.34149	2.36748	1.92815	1.66794	1.92395	1.77251	1.90358	2.04118	1.77189	2.0339	1.99622	1.67505	1.77235	0.601892	ENSG00000160298	C21orf58	protein_coding	ENSG00000160298.17,C21orf58,protein_coding	1.48918	1.84269	0.353509	1.49764	1.91377	0.416123	0.353509	1.66185	2.55329	0.0132177	0.572526	-2.98672
ENSG00000107968.9,MAP3K8,protein_coding	5.27043	6.70683	5.68725	5.73744	4.98339	5.21723	4.94328	6.58803	5.41667	5.60211	5.75624	5.28094	5.00684	6.24901	4.81414	4.93222	5.34545	5.27747	5.40206	5.40168	4.67877	5.25314	4.98403	5.34154	5.45135	4.66175	4.64544	6.57818	ENSG00000107968	MAP3K8	protein_coding	ENSG00000107968.9,MAP3K8,protein_coding	5.60326	5.19766	0.405606	5.50939	5.2653	0.244084	-0.405606	5.45252	-2.55287	0.0132321	0.572526	-2.98762
ENSG00000198496.11,NBR2,bidirectional_promoter_lncRNA	1.53217	0.699709	1.10189	-0.0142836	1.42545	1.18133	0.79436	0.754639	1.06854	1.65877	1.17999	0.863139	1.25065	-0.129268	1.60453	1.80134	1.16873	0.772787	1.43664	1.23924	1.49933	1.37666	1.47458	1.53377	1.17818	1.18962	1.38466	0.998651	ENSG00000198496	NBR2	bidirectional_promoter_lncRNA	ENSG00000198496.11,NBR2,bidirectional_promoter_lncRNA	0.954791	1.33277	0.377975	1.08522	1.38066	0.295447	0.377975	1.17381	2.55172	0.0132715	0.572526	-2.99009
ENSG00000225528.3,RP3-370M22.8,protein_coding	2.65165	1.89577	2.19887	1.47446	1.91268	0.842305	2.61476	2.41384	1.55141	2.27359	1.6341	1.4999	1.84737	0.899301	3.22304	3.18611	2.87424	2.68596	1.75461	2.06315	3.44458	3.17981	2.78642	2.21687	1.46466	1.98467	2.02738	1.134	ENSG00000225528	RP3-370M22.8	protein_coding	ENSG00000225528.3,RP3-370M22.8,protein_coding	1.83643	2.43039	0.593962	1.87157	2.45141	0.579838	0.593962	2.16323	2.55002	0.0133298	0.572526	-2.99373
ENSG00000131368.7,MRPS25,protein_coding	5.21827	5.13318	5.10487	5.03387	5.31629	5.12991	5.33235	5.23662	5.12295	5.21007	5.31569	5.25279	5.37282	5.15317	5.52643	5.55036	5.30312	5.49638	5.36186	5.29149	5.53458	5.60588	5.35928	5.26743	5.35412	5.34867	5.44913	4.94084	ENSG00000131368	MRPS25	protein_coding	ENSG00000131368.7,MRPS25,protein_coding	5.20949	5.38497	0.17548	5.21417	5.36057	0.146402	0.17548	5.31198	2.54981	0.013337	0.572526	-2.99418
ENSG00000137575.11,SDCBP,protein_coding	6.8652	7.30226	8.15932	7.67875	6.63252	7.69426	7.2937	7.8026	7.56407	7.57812	7.37733	7.61241	7.51598	8.13044	6.47572	6.68614	7.39604	7.62459	6.88329	7.51624	6.83606	7.20852	7.15122	7.29111	7.24004	7.17332	7.25097	8.05772	ENSG00000137575	SDCBP	protein_coding	ENSG00000137575.11,SDCBP,protein_coding	7.51478	7.19936	0.315429	7.5711	7.22428	0.346818	-0.315429	7.37903	-2.54952	0.013347	0.572526	-2.9948
ENSG00000185291.11,IL3RA,protein_coding	1.00679	3.07189	2.32701	1.45218	1.51106	1.36545	1.89501	2.48444	2.88483	2.97537	2.71977	1.57001	2.84234	2.65593	1.14156	2.36058	1.67289	0.901685	0.841766	1.14673	1.43659	2.2049	1.71227	2.12065	2.03357	1.43302	2.29345	2.41664	ENSG00000185291	IL3RA	protein_coding	ENSG00000185291.11,IL3RA,protein_coding	2.19729	1.69402	0.50327	2.40573	1.69258	0.713147	-0.50327	1.9921	-2.54771	0.0134095	0.572526	-2.99867
ENSG00000185291.11_PAR_Y,IL3RA,protein_coding	1.00679	3.07189	2.32701	1.45218	1.51106	1.36545	1.89501	2.48444	2.88483	2.97537	2.71977	1.57001	2.84234	2.65593	1.14156	2.36058	1.67289	0.901685	0.841766	1.14673	1.43659	2.2049	1.71227	2.12065	2.03357	1.43302	2.29345	2.41664	ENSG00000185291	IL3RA	protein_coding	ENSG00000185291.11_PAR_Y,IL3RA,protein_coding	2.19729	1.69402	0.50327	2.40573	1.69258	0.713147	-0.50327	1.9921	-2.54771	0.0134095	0.572526	-2.99867
ENSG00000117010.15,ZNF684,protein_coding	1.92531	0.903723	1.42573	1.95038	1.56924	2.01753	1.52464	1.44516	1.84091	2.16534	1.46646	1.97503	1.85405	1.96834	1.01106	1.23411	1.9828	1.15026	1.23929	1.48576	1.42371	1.18822	1.37042	1.26959	1.50511	1.3656	1.76361	1.79129	ENSG00000117010	ZNF684	protein_coding	ENSG00000117010.15,ZNF684,protein_coding	1.71656	1.41291	0.303645	1.84748	1.36801	0.479475	-0.303645	1.55064	-2.54577	0.0134768	0.573004	-3.00283
ENSG00000266094.7,RASSF5,protein_coding	8.12177	8.65854	8.26403	8.482	8.17771	8.41863	8.22735	8.40739	8.2973	8.22042	8.29063	8.28935	8.30135	8.82108	7.77359	7.84194	8.01225	8.08363	8.40222	8.25117	7.97713	7.92466	7.96954	8.13096	8.21123	8.1926	8.38479	8.79346	ENSG00000266094	RASSF5	protein_coding	ENSG00000266094.7,RASSF5,protein_coding	8.35554	8.13923	0.216315	8.29396	8.1073	0.186668	-0.216315	8.26401	-2.54541	0.0134893	0.573004	-3.0036
ENSG00000241728.5,AP001062.8,sense_overlapping	-6.42784	-0.177807	0.167265	-1.59925	-0.391385	-0.330011	-0.574179	-5.90357	-3.09245	-0.401009	0.539775	-0.263238	-0.564323	-1.31369	-1.18037	-1.38913	0.251191	-0.18732	0.430041	-0.209029	-0.649271	0.32674	-0.199197	-1.01151	-0.0666196	-0.84991	-0.223294	-0.789129	ENSG00000241728	AP001062.8	sense_overlapping	ENSG00000241728.5,AP001062.8,sense_overlapping	-1.45227	-0.410486	1.04178	-0.482666	-0.216162	0.266505	1.04178	-0.690766	2.54431	0.0135276	0.573172	-3.00595
ENSG00000279884.1,RP11-483E17.1,TEC	-0.450556	-0.474789	0.339218	-0.213592	0.456612	-0.465363	0.436547	-0.122213	0.00441181	-0.0139862	-0.52672	-0.0731355	0.0383414	-1.6032	0.809848	0.951298	0.966624	0.139844	0.169652	0.702744	1.44936	1.29593	1.08091	0.330414	-0.234076	0.426421	-0.188943	-1.23165	ENSG00000279884	RP11-483E17.1	TEC	ENSG00000279884.1,RP11-483E17.1,TEC	-0.190602	0.476313	0.666915	-0.0976743	0.564582	0.662257	0.666915	0.15795	2.54152	0.0136255	0.574881	-3.01193
ENSG00000196458.10,ZNF605,protein_coding	3.47755	2.46739	3.32905	3.8074	3.57635	3.57113	4.22933	3.57013	3.40118	3.83519	3.99684	3.62181	3.95147	2.94341	3.92872	3.84527	3.66121	3.85946	3.39826	3.61741	4.36512	4.36558	3.83894	3.91868	3.84815	3.80671	3.99692	3.4386	ENSG00000196458	ZNF605	protein_coding	ENSG00000196458.10,ZNF605,protein_coding	3.55559	3.84922	0.293628	3.57374	3.84671	0.272972	0.293628	3.68912	2.54003	0.0136778	0.574881	-3.01511
ENSG00000196873.15,CBWD3,protein_coding	4.09475	4.44714	4.18654	4.23037	4.25247	3.63595	4.65607	4.72851	3.96524	3.90866	3.96574	4.11742	4.14227	4.26488	4.39889	4.84959	4.65869	4.70816	4.38722	3.98113	5.01459	5.00751	4.5074	4.24435	4.25036	3.92853	4.08378	4.40851	ENSG00000196873	CBWD3	protein_coding	ENSG00000196873.15,CBWD3,protein_coding	4.18543	4.45919	0.273764	4.1644	4.4037	0.239296	0.273764	4.42663	2.53977	0.0136871	0.574881	-3.01567
ENSG00000276368.1,HIST1H2AJ,protein_coding	1.52053	1.33844	1.51454	2.43808	2.21924	3.03226	0.777584	1.39105	1.15548	0.716174	1.45272	2.63958	1.13475	0.607697	2.80247	2.5053	2.96933	2.14506	2.99053	2.49704	2.7852	1.6446	1.90567	1.33702	3.04962	2.26926	3.33092	1.34714	ENSG00000276368	HIST1H2AJ	protein_coding	ENSG00000276368.1,HIST1H2AJ,protein_coding	1.56701	2.39851	0.831503	1.42188	2.50117	1.07929	0.831503	1.82954	2.53924	0.0137057	0.574881	-3.0168
ENSG00000260719.1,AC009133.17,antisense	1.36007	0.838872	1.08265	1.40656	1.47499	1.25495	1.87148	1.37255	0.917534	1.28398	1.05824	1.10271	1.55935	0.675336	2.42075	2.32556	1.18747	0.901685	1.59849	1.70923	2.11065	2.29073	1.43085	1.49887	1.6323	1.81305	1.32648	0.559767	ENSG00000260719	AC009133.17	antisense	ENSG00000260719.1,AC009133.17,antisense	1.23281	1.62899	0.396186	1.26947	1.6154	0.34593	0.396186	1.31391	2.53751	0.0137669	0.576001	-3.02049
ENSG00000262227.1,RP5-1050D4.5,antisense	-0.238012	-0.960215	-1.49266	-1.26804	-0.146967	-0.969835	-0.912348	-0.694119	-0.976973	-0.27363	-0.473281	-1.2837	-0.30426	-0.630167	-0.0860434	0.195836	-0.731107	-0.18732	-0.315775	-0.363752	0.130603	-0.613554	-0.293833	-0.0979208	0.0834058	-0.319395	-0.765444	-0.735689	ENSG00000262227	RP5-1050D4.5	antisense	ENSG00000262227.1,RP5-1050D4.5,antisense	-0.758872	-0.292856	0.466016	-0.803234	-0.304804	0.498429	0.466016	-0.505433	2.53494	0.0138582	0.576946	-3.02598
ENSG00000124151.18,NCOA3,protein_coding	7.77528	7.67423	7.67616	7.70107	7.74367	7.72939	7.79872	7.99475	7.92211	7.69824	7.75265	7.79013	7.72649	7.81411	7.70136	7.89441	7.95103	7.8454	7.75635	7.95996	7.97478	8.18411	7.97842	7.84843	8.01786	7.92729	7.865	7.80326	ENSG00000124151	NCOA3	protein_coding	ENSG00000124151.18,NCOA3,protein_coding	7.77121	7.90769	0.136475	7.74816	7.91085	0.162689	0.136475	7.80769	2.53447	0.0138749	0.576946	-3.02698
ENSG00000155366.16,RHOC,protein_coding	5.13297	4.91261	4.56479	5.80987	5.0826	5.55991	5.17231	5.58778	5.15495	5.5614	5.4771	4.62113	5.39188	5.31124	4.69963	4.44703	4.60918	5.02213	4.8046	4.72131	4.38186	4.81633	4.9457	5.16817	4.4151	4.76087	5.37787	5.91888	ENSG00000155366	RHOC	protein_coding	ENSG00000155366.16,RHOC,protein_coding	5.23861	4.86348	0.375135	5.24178	4.78274	0.45904	-0.375135	5.08966	-2.53337	0.0139142	0.576946	-3.02932
ENSG00000260261.2,RP11-480A16.2,transcribed_unprocessed_pseudogene	1.71682	2.42383	1.7883	0.54459	1.84834	1.37869	1.87937	2.18918	1.51241	1.86664	1.60955	1.53538	1.38585	0.880318	2.82692	2.87826	2.03546	2.07024	1.36922	2.17979	2.67538	2.99398	2.32735	2.12065	1.51834	2.0803	1.59642	0.934162	ENSG00000260261	RP11-480A16.2	transcribed_unprocessed_pseudogene	ENSG00000260261.2,RP11-480A16.2,transcribed_unprocessed_pseudogene	1.61138	2.11475	0.503372	1.66318	2.10048	0.437292	0.503372	1.95006	2.533	0.0139277	0.576946	-3.03012
ENSG00000081320.10,STK17B,protein_coding	8.79824	9.15618	9.69165	9.57775	9.24521	9.56487	9.32838	9.44526	9.59227	9.26506	9.58483	9.71592	9.43997	9.89515	8.52685	8.60463	9.1936	9.1876	9.3742	9.45254	8.97268	8.89194	9.19179	9.11595	9.54509	8.98632	9.39361	10.0287	ENSG00000081320	STK17B	protein_coding	ENSG00000081320.10,STK17B,protein_coding	9.45005	9.1761	0.273951	9.50507	9.1897	0.315371	-0.273951	9.28671	-2.52668	0.0141557	0.584937	-3.04358
ENSG00000134108.12,ARL8B,protein_coding	5.39911	5.69914	6.3201	6.09649	5.58166	6.10599	5.87321	6.41299	6.01984	5.96545	5.90176	6.23605	5.92773	6.26876	5.20123	5.43599	5.85055	5.9764	5.52411	5.88954	5.58967	5.824	5.6345	5.7732	5.60813	5.75462	5.74457	6.13692	ENSG00000134108	ARL8B	protein_coding	ENSG00000134108.12,ARL8B,protein_coding	5.9863	5.71025	0.27606	5.99265	5.7496	0.243048	-0.27606	5.87467	-2.52409	0.0142503	0.587392	-3.0491
ENSG00000136848.16,DAB2IP,protein_coding	-0.450556	-0.746091	-1.09212	-1.59925	-2.50686	-1.1107	-1.14842	-0.694119	-0.331637	0.146478	-1.73108	-2.95355	-0.0338084	-1.2288	0.57596	-0.615402	-0.803257	-1.21379	-0.723433	0.0981526	-0.762481	-0.0416479	-0.448556	0.382408	-1.61259	-1.58688	0.088167	-0.789129	ENSG00000136848	DAB2IP	protein_coding	ENSG00000136848.16,DAB2IP,protein_coding	-1.10575	-0.53232	0.573431	-1.10141	-0.669418	0.431992	0.573431	-0.797229	2.5229	0.0142937	0.58773	-3.05162
ENSG00000008256.15,CYTH3,protein_coding	3.54227	3.82009	3.16498	3.69092	3.71424	3.65511	3.59694	3.58628	3.18677	3.21143	3.85258	3.29954	3.65137	3.9851	3.5774	3.30952	2.87424	3.51312	3.49948	3.59658	3.46987	3.15713	3.04994	3.17878	3.51999	3.25629	3.40589	3.71537	ENSG00000008256	CYTH3	protein_coding	ENSG00000008256.15,CYTH3,protein_coding	3.5684	3.36597	0.202431	3.62416	3.43788	0.186282	-0.202431	3.47636	-2.51944	0.0144211	0.589781	-3.05897
ENSG00000111252.10,SH2B3,protein_coding	6.98804	7.58591	7.50294	7.29332	6.76818	7.40085	7.06698	7.25583	7.46608	7.3038	7.11346	7.03655	7.11984	7.93632	6.82039	6.87539	7.02492	7.07144	6.83037	7.11488	6.79758	6.72413	7.00483	7.09665	6.78914	7.20718	6.93049	7.89002	ENSG00000111252	SH2B3	protein_coding	ENSG00000111252.10,SH2B3,protein_coding	7.27415	7.01267	0.261476	7.27457	6.96766	0.306914	-0.261476	7.28653	-2.51868	0.0144494	0.589781	-3.06059
ENSG00000120742.10,SERP1,protein_coding	6.65048	6.64059	7.55708	7.40556	6.99497	7.55071	7.10929	7.12416	7.33974	7.24739	7.26733	7.54801	7.20067	7.09274	6.30823	6.54599	7.02264	6.93049	6.8181	7.10016	6.73476	6.8011	6.93613	7.0746	7.15255	6.98733	7.14092	7.38051	ENSG00000120742	SERP1	protein_coding	ENSG00000120742.10,SERP1,protein_coding	7.19491	6.92382	0.271088	7.22403	6.96173	0.262301	-0.271088	7.0458	-2.51799	0.014475	0.589781	-3.06206
ENSG00000170881.4,RNF139,protein_coding	5.84974	6.1166	6.52058	6.98463	6.40143	6.57203	6.35568	6.66984	6.60123	6.14529	6.64868	6.92561	6.32239	6.39784	4.57379	5.63217	5.95676	6.54134	6.14088	6.45305	5.9422	6.06002	6.18903	5.99399	6.58571	5.72466	6.34546	6.8746	ENSG00000170881	RNF139	protein_coding	ENSG00000170881.4,RNF139,protein_coding	6.46511	6.0724	0.392707	6.461	6.10045	0.360556	-0.392707	6.20015	-2.51685	0.0145171	0.589781	-3.06447
ENSG00000131747.14,TOP2A,protein_coding	3.00052	2.2968	2.64812	3.71685	2.78346	4.49188	2.63353	3.52897	2.69473	2.56246	2.70246	3.98255	3.01021	2.90636	3.11995	3.41323	4.03417	3.81104	3.60584	4.49047	4.50774	3.29334	3.31337	3.55233	4.08896	3.84683	4.05898	3.17818	ENSG00000131747	TOP2A	protein_coding	ENSG00000131747.14,TOP2A,protein_coding	3.06849	3.73675	0.668252	2.84491	3.70844	0.863529	0.668252	3.31189	2.51677	0.0145202	0.589781	-3.06464
ENSG00000145850.8,TIMD4,protein_coding	-0.199017	0.418296	-0.927062	-0.720552	0.431737	-0.0210607	-0.300418	-0.122213	-0.904823	-0.119596	-0.473281	-0.580096	-0.058683	-0.743377	0.99388	-0.234798	0.215122	0.221145	0.482036	0.0580751	0.0985422	0.32674	0.127304	0.0700239	-0.279164	-0.411026	0.640071	0.277367	ENSG00000145850	TIMD4	protein_coding	ENSG00000145850.8,TIMD4,protein_coding	-0.308582	0.184666	0.493247	-0.249718	0.171213	0.420931	0.493247	-0.0315825	2.5145	0.0146047	0.59171	-3.06945
ENSG00000273329.1,RP11-448A19.1,lincRNA	3.12867	2.95435	2.96939	2.41522	2.82226	2.57831	2.82121	2.80033	2.71204	2.89177	2.42835	2.02581	2.71971	2.23063	3.90824	3.61813	3.35221	3.02284	2.42008	2.89417	3.36932	3.51461	3.13414	3.20789	2.46123	3.0441	2.55395	2.15891	ENSG00000273329	RP11-448A19.1	lincRNA	ENSG00000273329.1,RP11-448A19.1,lincRNA	2.67843	3.04713	0.368697	2.76002	3.08912	0.329098	0.368697	2.94208	2.51282	0.0146676	0.59171	-3.073
ENSG00000142949.16,PTPRF,protein_coding	0.20152	-0.649875	-1.09212	-0.938733	-2.50686	-1.53812	-0.912348	-0.231147	-0.647665	0.519137	-0.969238	-1.88942	-1.17625	-6.35809	-0.0147847	-1.29893	-0.157922	-0.924286	-0.723433	-0.599819	0.0321997	1.16568	-0.967023	-0.371682	-0.764591	-1.29737	-0.188943	-0.789129	ENSG00000142949	PTPRF	protein_coding	ENSG00000142949.16,PTPRF,protein_coding	-1.29923	-0.492859	0.80637	-0.953985	-0.661626	0.292359	0.80637	-0.737168	2.51265	0.014674	0.59171	-3.07336
ENSG00000188266.13,AGPHD1,protein_coding	-0.755411	-0.24652	-0.114148	-0.531075	0.641529	-0.465363	-0.373482	-0.546021	-0.534454	-1.66849	-0.473281	0.355199	0.353215	-0.743377	0.504994	0.424862	0.251191	-0.18732	-0.407406	-0.258782	-0.148373	0.243082	0.127304	-0.13399	0.118595	0.600751	0.750395	-0.789129	ENSG00000188266	AGPHD1	protein_coding	ENSG00000188266.13,AGPHD1,protein_coding	-0.364406	0.0782982	0.442704	-0.469322	0.12295	0.592272	0.442704	-0.202394	2.50931	0.0148	0.595243	-3.08044
ENSG00000105248.15,CCDC94,protein_coding	4.35106	5.06747	4.32599	4.69626	4.12637	4.14596	4.03304	4.41497	4.11158	4.08936	4.10621	4.09975	4.29856	5.24693	3.71215	3.73216	4.00013	4.30628	4.35969	4.12143	3.76619	3.7335	3.73791	3.7729	4.4638	3.96771	4.2306	5.27696	ENSG00000105248	CCDC94	protein_coding	ENSG00000105248.15,CCDC94,protein_coding	4.36525	4.08439	0.280865	4.22226	3.98392	0.238342	-0.280865	4.18735	-2.50844	0.0148329	0.595243	-3.08228
ENSG00000145632.14,PLK2,protein_coding	2.43325	5.33918	3.73539	2.95633	2.31076	2.09975	2.66123	5.41666	2.92992	2.1119	3.17372	3.32003	2.96773	5.26076	0.57596	1.60504	3.55339	2.51916	2.86398	3.44942	1.43659	0.684787	1.85143	2.06605	3.66093	0.478416	2.44879	5.74122	ENSG00000145632	PLK2	protein_coding	ENSG00000145632.14,PLK2,protein_coding	3.3369	2.35251	0.984388	2.96203	2.25742	0.70461	-0.984388	2.55758	-2.50713	0.0148829	0.595477	-3.08507
ENSG00000280228.1,RP11-67L14.1,TEC	0.938486	-0.112218	-0.521806	-2.30551	-0.109972	-1.26682	0.325516	0.246174	-0.033556	-1.06583	1.35269	2.28398	0.479531	0.739945	-3.58247	-0.366043	-1.5651	-1.01448	0.992774	0.622574	-1.16774	-0.613554	-1.3185	-1.01151	-0.701855	-2.09384	-2.07477	-1.56285	ENSG00000280228	RP11-67L14.1	TEC	ENSG00000280228.1,RP11-67L14.1,TEC	0.067901	-1.1041	1.172	0.106309	-1.09111	1.19742	-1.172	-0.879331	-2.50556	0.0149425	0.595477	-3.08837
ENSG00000105371.9,ICAM4,protein_coding	1.53217	0.699709	1.61168	1.20811	0.934975	0.823068	1.54461	0.837894	1.9225	0.834011	0.964528	0.987894	0.642721	1.92268	0.686991	-0.320955	0.922568	0.474263	1.11307	-0.114392	0.841977	0.285517	1.6373	0.0700239	0.662419	1.00696	0.561538	1.66783	ENSG00000105371	ICAM4	protein_coding	ENSG00000105371.9,ICAM4,protein_coding	1.17618	0.678223	0.497959	0.976211	0.674705	0.301506	-0.497959	1.07649	-2.50548	0.0149458	0.595477	-3.08855
ENSG00000158792.15,SPATA2L,protein_coding	3.40663	4.28315	3.37721	3.20645	3.0354	3.1255	2.64744	3.23342	2.88991	2.9187	3.44406	2.86546	2.88536	4.10032	2.72131	2.949	2.54434	2.75583	2.70898	2.83017	2.64795	2.32165	2.89766	2.47212	3.49007	2.51932	2.85082	4.19806	ENSG00000158792	SPATA2L	protein_coding	ENSG00000158792.15,SPATA2L,protein_coding	3.24422	2.85052	0.393695	3.16597	2.73857	0.4274	-0.393695	3.02861	-2.50349	0.0150219	0.597084	-3.09275
ENSG00000272316.1,XXbac-BPGBPG55C20.2,lincRNA	3.074	2.08942	3.53768	3.34591	3.59608	3.45096	3.66237	3.34198	3.77242	3.84692	3.25513	3.3064	3.31136	2.78402	3.55708	3.75603	3.89861	3.72655	3.48999	3.58252	3.92087	4.19519	4.06789	3.86715	3.11642	3.28577	3.37465	3.07728	ENSG00000272316	XXbac-BPGBPG55C20.2	lincRNA	ENSG00000272316.1,XXbac-BPGBPG55C20.2,lincRNA	3.31248	3.63686	0.324381	3.34395	3.65453	0.310587	0.324381	3.49535	2.50229	0.0150678	0.597487	-3.09528
ENSG00000146215.13,CRIP3,protein_coding	0.142019	0.662715	-1.18232	1.12604	1.0041	0.143059	0.127916	0.505818	0.00441181	0.519137	0.284518	0.38143	-0.00935533	-0.380807	0.958904	1.00541	0.0610883	0.926138	0.456273	0.248178	0.656232	1.21042	1.08091	1.21328	1.07447	0.624021	0.169851	0.0828638	ENSG00000146215	CRIP3	protein_coding	ENSG00000146215.13,CRIP3,protein_coding	0.237763	0.697717	0.459954	0.213789	0.791185	0.577396	0.459954	0.495264	2.49905	0.015193	0.600407	-3.10212
ENSG00000128185.9,DGCR6L,protein_coding	4.71746	4.2801	4.6325	4.69389	4.59957	4.46731	4.26587	4.28995	4.14383	4.24993	4.60567	4.38872	4.48331	4.24461	4.10703	3.75865	4.24338	4.12276	4.45546	3.95954	4.17644	3.77132	4.24454	4.08285	4.66018	4.40727	4.57097	4.28627	ENSG00000128185	DGCR6L	protein_coding	ENSG00000128185.9,DGCR6L,protein_coding	4.43305	4.20333	0.22972	4.42802	4.20991	0.218109	-0.22972	4.27095	-2.49734	0.0152593	0.600407	-3.10572
ENSG00000128438.10,TBC1D27,transcribed_unprocessed_pseudogene	1.83426	3.06481	1.55697	0.993452	1.51106	0.970222	1.35409	2.42286	1.29987	1.37752	1.81682	1.08686	0.0616112	0.630598	1.80493	3.58594	2.43098	1.30744	1.73332	2.31347	2.11866	3.95343	1.65007	2.26613	2.51505	1.37934	0.659054	0.425466	ENSG00000128438	TBC1D27	transcribed_unprocessed_pseudogene	ENSG00000128438.10,TBC1D27,transcribed_unprocessed_pseudogene	1.42721	2.01023	0.58302	1.3658	1.9618	0.595994	0.58302	1.7168	2.49725	0.015263	0.600407	-3.10592
ENSG00000135862.5,LAMC1,protein_coding	2.98791	2.03255	3.0309	2.29518	2.03333	2.76629	1.46302	2.8141	2.74605	3.60591	3.03307	3.07686	2.63692	2.18494	2.77759	3.03822	3.19443	2.26494	3.25244	2.91676	2.40089	3.64663	3.20507	3.66945	4.17296	3.11972	2.95434	2.74269	ENSG00000135862	LAMC1	protein_coding	ENSG00000135862.5,LAMC1,protein_coding	2.62193	3.09687	0.474934	2.75617	3.07897	0.322796	0.474934	2.72191	2.49486	0.0153563	0.600407	-3.11096
ENSG00000188042.7,ARL4C,protein_coding	8.40659	9.21096	8.89643	9.26871	8.67267	8.51168	8.58272	9.31873	8.54292	8.82347	9.04932	8.66737	8.40903	9.26325	7.63765	8.25851	8.75286	8.82131	8.74928	8.66504	8.30991	8.45813	8.35618	8.63825	8.76995	7.91334	8.58394	9.44925	ENSG00000188042	ARL4C	protein_coding	ENSG00000188042.7,ARL4C,protein_coding	8.83028	8.52597	0.304303	8.74807	8.6111	0.136976	-0.304303	8.58521	-2.49389	0.0153943	0.600407	-3.11301
ENSG00000183723.12,CMTM4,protein_coding	1.43635	2.27245	3.21442	2.5629	2.0821	2.82065	2.63353	2.07942	2.70052	2.78364	2.55593	2.12229	2.49884	2.65034	3.33639	2.75207	2.62215	3.16831	2.03254	2.80617	3.18696	2.83877	2.74536	2.9864	2.52163	3.06975	2.10557	2.75675	ENSG00000183723	CMTM4	protein_coding	ENSG00000183723.12,CMTM4,protein_coding	2.4581	2.78063	0.322532	2.55942	2.78146	0.222044	0.322532	2.77077	2.49369	0.0154021	0.600407	-3.11343
ENSG00000157593.18,SLC35B2,protein_coding	4.14865	5.02801	4.23308	4.28182	4.37497	4.23962	4.19815	4.70098	4.13102	4.14743	4.28355	4.67381	4.33124	4.26853	3.70161	3.93629	4.11469	4.01574	4.27011	4.22008	3.92545	4.12097	4.1953	4.23554	4.27591	4.57187	4.39673	4.34171	ENSG00000157593	SLC35B2	protein_coding	ENSG00000157593.18,SLC35B2,protein_coding	4.36006	4.16586	0.194204	4.27518	4.20769	0.0674883	-0.194204	4.23308	-2.49328	0.015418	0.600407	-3.11428
ENSG00000272980.4,RP11-517H2.6,processed_transcript	0.903081	1.79681	2.44468	0.292048	1.47499	0.916783	1.48385	2.22055	2.0184	1.02783	0.983764	1.46353	0.444555	0.181072	2.53202	2.22273	2.35013	2.03694	1.34134	1.87987	1.98475	2.42966	1.88422	1.15469	1.6323	1.20513	1.16322	1.06038	ENSG00000272980	RP11-517H2.6	processed_transcript	ENSG00000272980.4,RP11-517H2.6,processed_transcript	1.26085	1.77696	0.516102	1.24568	1.88205	0.636363	0.516102	1.57424	2.493	0.0154292	0.600407	-3.11488
ENSG00000135604.9,STX11,protein_coding	6.04104	6.70966	6.71308	6.56696	5.42111	6.0809	5.67516	6.13294	6.2126	5.83313	6.10867	6.01721	6.14653	7.42726	5.73978	5.50178	5.77591	6.06026	5.72086	6.01456	5.16536	5.20421	5.6353	5.22178	6.29695	5.43014	5.80228	7.80861	ENSG00000135604	STX11	protein_coding	ENSG00000135604.9,STX11,protein_coding	6.22045	5.8127	0.407749	6.12081	5.73032	0.390486	-0.407749	6.17775	-2.49142	0.0154913	0.601422	-3.1182
ENSG00000143630.9,HCN3,protein_coding	-0.278089	0.935087	0.092303	1.09761	0.785919	0.680715	0.478673	0.286252	-0.033556	0.396802	0.615724	0.273515	0.426744	0.436329	0.504994	0.667905	0.679525	0.901685	1.02818	0.248178	0.802718	1.16568	0.591708	1.02983	0.51174	1.00696	0.885482	0.642822	ENSG00000143630	HCN3	protein_coding	ENSG00000143630.9,HCN3,protein_coding	0.442431	0.761958	0.319528	0.431536	0.741122	0.309585	0.319528	0.555792	2.48953	0.015566	0.601763	-3.12218
ENSG00000184708.17,EIF4ENIF1,protein_coding	4.82542	4.76771	4.39194	4.39565	4.72772	4.59613	4.76541	4.4682	4.73127	4.64069	4.62418	4.6988	4.66236	4.32403	5.09952	4.89926	4.75291	4.70286	4.76318	4.52396	4.83895	4.79078	4.81434	4.77473	4.60852	4.85852	4.77616	4.34326	ENSG00000184708	EIF4ENIF1	protein_coding	ENSG00000184708.17,EIF4ENIF1,protein_coding	4.61568	4.75335	0.137674	4.65152	4.77544	0.12392	0.137674	4.63682	2.48938	0.0155721	0.601763	-3.1225
ENSG00000197153.4,HIST1H3J,protein_coding	2.03569	1.02529	0.758302	1.98183	2.47194	2.47118	1.18628	1.73305	0.835657	1.21325	1.43885	2.37165	1.48384	1.23437	1.90938	2.07031	2.7025	2.04813	2.88827	2.53404	2.60295	1.33686	2.09499	2.00102	2.79612	2.4559	2.79184	1.16243	ENSG00000197153	HIST1H3J	protein_coding	ENSG00000197153.4,HIST1H3J,protein_coding	1.58866	2.24248	0.653826	1.46135	2.27544	0.814097	0.653826	1.75202	2.48789	0.0156312	0.60265	-3.12563
ENSG00000162836.11,ACP6,protein_coding	3.20697	2.54059	3.21	2.94041	3.24624	2.74601	3.28306	2.76531	3.0573	2.74905	3.09187	3.05258	3.38007	2.64473	3.6228	3.62102	3.30151	3.1836	3.05632	3.10554	3.61575	3.5455	3.5633	2.92198	3.48671	3.30749	3.38323	2.51912	ENSG00000162836	ACP6	protein_coding	ENSG00000162836.11,ACP6,protein_coding	2.99387	3.30242	0.308549	3.05494	3.34536	0.290424	0.308549	3.13059	2.4847	0.0157586	0.606161	-3.13234
ENSG00000196449.3,YRDC,protein_coding	3.84246	3.92926	4.40555	4.5752	4.27187	4.29826	3.65779	3.86627	4.1094	3.70719	4.42748	4.46123	3.98837	4.63273	2.76752	3.16249	3.77707	4.13067	4.3649	4.01555	3.36932	3.45544	3.68616	3.4646	4.54688	3.26372	4.24323	4.93879	ENSG00000196449	YRDC	protein_coding	ENSG00000196449.3,YRDC,protein_coding	4.15522	3.79902	0.356193	4.19064	3.73162	0.459019	-0.356193	3.84738	-2.48141	0.0158908	0.606459	-3.13924
ENSG00000225062.1,AC021016.6,processed_transcript	0.111323	1.33844	0.521696	0.897769	0.50511	1.19636	-0.0403553	0.539371	0.917534	0.631905	0.884911	0.863139	0.530455	0.899301	0.210089	0.132411	0.4505	0.0536878	0.821728	0.985144	0.192664	-0.465456	0.45288	-0.0627313	0.903427	-0.233239	0.088167	0.682623	ENSG00000225062	AC021016.6	processed_transcript	ENSG00000225062.1,AC021016.6,processed_transcript	0.699783	0.30085	0.398933	0.747522	0.201377	0.546146	-0.398933	0.616257	-2.48041	0.0159313	0.606459	-3.14134
ENSG00000107954.10,NEURL1,protein_coding	2.85061	3.84508	2.45967	2.63391	2.40323	3.13333	2.78809	2.47581	3.27095	2.60176	2.97177	2.3585	3.09442	3.77506	2.80247	2.95359	1.82423	2.24564	2.25057	2.17042	2.4839	2.2049	3.07382	1.95025	2.30961	2.56813	2.55901	3.70091	ENSG00000107954	NEURL1	protein_coding	ENSG00000107954.10,NEURL1,protein_coding	2.90444	2.50696	0.397482	2.81935	2.39675	0.4226	-0.397482	2.92175	-2.48034	0.015934	0.606459	-3.14148
ENSG00000261734.1,RP11-669C19.1,lincRNA	-3.62048	-0.318669	-1.18232	-2.16112	-1.89019	-0.969835	-1.99641	-1.25972	-1.73881	-1.5654	-1.21025	-1.555	-4.09682	-1.71423	-0.0860434	-0.00347259	-0.360738	0.00859992	-1.69429	0.384061	-1.24791	0.19936	-0.110387	-0.555128	-1.50156	-0.508873	-4.27641	-2.81661	ENSG00000261734	RP11-669C19.1	lincRNA	ENSG00000261734.1,RP11-669C19.1,lincRNA	-1.80566	-0.897813	0.907848	-1.63981	-0.434806	1.20501	0.907848	-1.16376	2.4798	0.0159558	0.606459	-3.14261
ENSG00000115008.5,IL1A,protein_coding	-6.42784	2.41274	-3.32916	-3.74609	-2.50686	-3.22618	-3.18084	3.10486	-2.01445	-1.77952	-1.04519	1.38791	-2.99728	1.00824	-1.74597	-6.34332	-2.91873	-3.16133	-1.20886	-1.69935	-4.79223	-2.12257	-6.17648	-6.43777	-1.39846	-6.34176	-6.59833	0.494178	ENSG00000115008	IL1A	protein_coding	ENSG00000115008.5,IL1A,protein_coding	-1.59569	-3.60364	2.00795	-2.26065	-3.04003	0.779375	-2.00795	-3.32234	-2.4798	0.015956	0.606459	-3.14262
ENSG00000251259.1,AC004069.2,lincRNA	-6.42784	-1.21175	-1.00723	0.0164132	-2.16583	-0.61474	-0.757625	-1.99668	-0.429485	-2.72294	-0.762787	-0.685065	-1.34958	-0.525197	0.149335	-0.788734	-1.33377	-1.01448	-0.84629	-1.13748	-0.00215183	-0.778613	-0.448556	-0.604881	-0.234076	0.0676277	-1.17207	-0.408525	ENSG00000251259	AC004069.2	lincRNA	ENSG00000251259.1,AC004069.2,lincRNA	-1.47431	-0.610905	0.863405	-0.88501	-0.691747	0.193263	0.863405	-1.01571	2.4791	0.0159843	0.606459	-3.14408
ENSG00000281106.3,RP11-327P2.7,protein_coding	2.02749	-0.0494827	1.80012	1.35945	2.59468	1.57544	1.95592	0.754639	1.33008	1.51326	1.50691	1.22364	2.37892	-0.168263	3.15127	1.90934	2.16401	1.8451	1.57475	1.20295	2.71821	2.54768	2.14995	2.06605	2.0967	2.02018	2.70773	0.251135	ENSG00000281106	RP11-327P2.7	protein_coding	ENSG00000281106.3,RP11-327P2.7,protein_coding	1.41449	2.02893	0.614447	1.51009	2.08138	0.571293	0.614447	1.64865	2.47768	0.0160419	0.606706	-3.14706
ENSG00000280232.1,RP11-321N4.4,TEC	-2.03552	-0.559677	-1.61295	-3.09401	-0.483016	-1.53812	-0.490521	-0.694119	-1.50749	-1.29409	-1.30044	-0.921132	-2.14929	-3.55073	0.149335	0.226533	-1.23068	-1.88122	-0.4555	0.508241	-0.311102	0.366817	0.013348	-0.883182	-0.898892	-0.275674	-1.84345	-4.19512	ENSG00000280232	RP11-321N4.4	TEC	ENSG00000280232.1,RP11-321N4.4,TEC	-1.51651	-0.765038	0.75147	-1.40397	-0.383301	1.02066	0.75147	-1.13453	2.47459	0.016168	0.606706	-3.15352
ENSG00000259972.2,AC009120.6,processed_transcript	3.01303	3.34137	2.8775	1.81725	3.20647	2.49568	2.98361	2.98212	2.63547	2.87354	2.60645	2.5383	2.34138	2.40014	3.65047	3.77432	3.5749	3.47633	2.69252	3.48764	3.69024	3.81904	3.32934	3.05608	2.82304	3.0311	2.50233	1.85364	ENSG00000259972	AC009120.6	processed_transcript	ENSG00000259972.2,AC009120.6,processed_transcript	2.72231	3.19721	0.474907	2.7545	3.40283	0.64833	0.474907	3.00211	2.47355	0.0162107	0.606706	-3.1557
ENSG00000123146.19,ADGRE5,protein_coding	8.50802	8.8891	8.35277	8.57161	8.38213	8.37802	8.37867	8.25559	8.52792	8.39286	8.47599	8.19325	8.43536	8.62753	8.24822	8.26891	8.10925	8.42357	8.20301	8.28845	8.09162	8.02317	8.17839	8.24374	8.31513	8.14425	8.24495	8.80266	ENSG00000123146	ADGRE5	protein_coding	ENSG00000123146.19,ADGRE5,protein_coding	8.45492	8.2561	0.19882	8.41411	8.24435	0.169764	-0.19882	8.42937	-2.47292	0.0162367	0.606706	-3.15702
ENSG00000011590.13,ZBTB32,protein_coding	0.711715	1.81378	0.6579	0.81288	0.574931	0.803572	0.457764	1.92298	-0.0725502	-0.314853	1.02148	1.07083	0.151109	0.861081	1.06139	1.70653	1.27766	1.02	1.39657	1.34296	1.13851	1.97789	1.00343	0.996857	1.55734	0.69166	0.963909	1.14829	ENSG00000011590	ZBTB32	protein_coding	ENSG00000011590.13,ZBTB32,protein_coding	0.748044	1.2345	0.486455	0.757644	1.1434	0.385754	0.486455	1.01258	2.47205	0.0162724	0.606706	-3.15883
ENSG00000116815.15,CD58,protein_coding	3.85409	4.00141	4.51184	4.3391	4.0467	4.21769	4.29858	4.45288	4.28741	4.44003	4.01332	4.47042	4.10215	4.45007	3.43195	3.73749	4.10487	4.19999	3.51204	3.94313	3.88137	4.00195	3.9972	4.15188	3.95666	4.18864	4.03011	4.67586	ENSG00000116815	CD58	protein_coding	ENSG00000116815.15,CD58,protein_coding	4.24898	3.98665	0.262325	4.29299	3.99958	0.293417	-0.262325	4.14355	-2.47097	0.0163173	0.606706	-3.16111
ENSG00000132434.9,LANCL2,protein_coding	3.10549	4.37178	3.59989	3.82051	3.40163	3.37374	3.46171	3.9182	3.3688	3.24018	3.5511	3.69423	3.53981	4.54504	2.99172	2.86857	3.42901	3.45549	3.28208	3.14434	3.24669	3.41301	3.39148	3.23642	3.55894	3.5485	3.34565	3.87419	ENSG00000132434	LANCL2	protein_coding	ENSG00000132434.9,LANCL2,protein_coding	3.64229	3.34186	0.300431	3.54545	3.36856	0.176892	-0.300431	3.46749	-2.47091	0.0163195	0.606706	-3.16122
ENSG00000169116.11,PARM1,protein_coding	1.97731	1.49396	0.982425	1.88535	1.53461	0.592585	0.921974	2.46711	1.60181	0.960327	1.21297	1.94896	1.44897	1.30725	1.54681	2.49273	2.20136	1.48253	1.84673	1.76008	1.97596	3.20766	2.18547	1.42642	2.35458	1.69716	1.9213	1.46594	ENSG00000169116	PARM1	protein_coding	ENSG00000169116.11,PARM1,protein_coding	1.45254	1.96891	0.516365	1.47147	1.88402	0.41255	0.516365	1.4976	2.47073	0.0163272	0.606706	-3.16161
ENSG00000232807.2,RP11-536K7.3,antisense	-0.646476	-1.08051	-0.253873	-1.34399	-1.89019	-1.18665	-0.6179	-0.77429	0.479092	-1.46918	-1.61078	0.186927	-2.04619	-0.42735	-0.963559	0.25659	-1.04426	-0.611128	-0.610223	-0.476962	0.28102	0.652726	-0.0267294	-1.57979	-0.584019	1.14205	-0.870413	-0.367302	ENSG00000232807	RP11-536K7.3	antisense	ENSG00000232807.2,RP11-536K7.3,antisense	-0.905812	-0.343	0.562812	-0.9274	-0.53049	0.396909	0.562812	-0.381683	2.46956	0.0163756	0.606706	-3.16405
ENSG00000179604.9,CDC42EP4,protein_coding	3.04181	2.74908	3.05578	3.40221	2.29705	2.98544	2.46564	2.84797	3.41182	2.38719	2.76495	2.84676	2.93975	3.47005	2.60736	2.29692	2.28203	2.5588	2.47243	2.72531	2.63683	2.43909	2.70922	1.89762	2.11424	2.34123	2.56406	3.70575	ENSG00000179604	CDC42EP4	protein_coding	ENSG00000179604.9,CDC42EP4,protein_coding	2.90468	2.52506	0.379615	2.89386	2.51561	0.378247	-0.379615	2.96822	-2.46613	0.0165183	0.606706	-3.17121
ENSG00000166965.12,RCCD1,protein_coding	2.64094	1.40716	2.28555	2.10119	2.61139	1.93033	2.04273	2.05643	1.55141	2.31472	2.15899	2.22001	2.66378	0.899301	2.77257	2.42817	2.35842	2.33966	2.22028	1.96902	2.46516	2.68082	2.31938	2.65234	2.48165	2.7108	2.77017	1.3095	ENSG00000166965	RCCD1	protein_coding	ENSG00000166965.12,RCCD1,protein_coding	2.06314	2.39128	0.328145	2.13009	2.44666	0.316572	0.328145	2.14813	2.4655	0.0165446	0.606706	-3.17252
ENSG00000246203.2,RP11-29H23.5,unprocessed_pseudogene	0.313631	0.735778	-2.96659	-0.531075	-0.741328	-0.513457	-0.757625	0.118795	-0.904823	-0.0835272	-1.04519	-1.36859	-1.47791	-0.0182372	0.867564	0.551495	-0.879205	-0.35397	0.201016	0.248178	0.390993	0.586383	-0.448556	0.132085	-0.0666196	-0.319395	-0.870413	-1.0252	ENSG00000246203	RP11-29H23.5	unprocessed_pseudogene	ENSG00000246203.2,RP11-29H23.5,unprocessed_pseudogene	-0.66001	-0.070403	0.589607	-0.636201	0.0327326	0.668934	0.589607	-0.32364	2.46538	0.0165497	0.606706	-3.17278
ENSG00000026508.18,CD44,protein_coding	9.26093	9.82223	9.77068	9.50186	9.25089	9.4858	9.37395	9.49045	9.6898	9.31812	9.34367	9.56874	9.26154	9.44269	9.21742	8.99983	9.24684	9.35638	9.24773	9.46642	9.12144	9.16065	9.18817	9.12903	9.44851	9.29806	9.13656	9.7384	ENSG00000026508	CD44	protein_coding	ENSG00000026508.18,CD44,protein_coding	9.4701	9.26825	0.20185	9.46424	9.23213	0.232117	-0.20185	9.37455	-2.46185	0.0166981	0.606706	-3.18014
ENSG00000175445.14,LPL,protein_coding	0.258664	-0.177807	-0.581927	1.62148	-0.799043	0.522763	2.45513	-2.20313	0.307481	2.87354	0.15475	-1.05543	1.20957	-1.2288	-1.26054	-1.69947	-1.13446	0.772787	-0.980591	-1.33678	0.309309	-2.65308	0.09031	1.33702	-1.04699	-4.7568	0.520608	0.169452	ENSG00000175445	LPL	protein_coding	ENSG00000175445.14,LPL,protein_coding	0.239802	-0.833517	1.07332	0.206707	-1.01379	1.2205	-1.07332	-0.246901	-2.46183	0.016699	0.606706	-3.18018
ENSG00000261716.1,RP11-196G18.22,sense_overlapping	2.57498	1.81378	2.53237	1.70865	2.10588	2.43362	2.39591	2.47581	2.63547	2.68253	2.1073	2.07485	1.65425	1.64754	3.11995	3.13848	2.68283	2.55096	1.56272	2.25262	3.62984	3.27765	3.07382	2.85915	2.12293	3.21474	2.32351	1.09028	ENSG00000261716	RP11-196G18.22	sense_overlapping	ENSG00000261716.1,RP11-196G18.22,sense_overlapping	2.20307	2.63568	0.43261	2.2516	2.77099	0.519384	0.43261	2.57958	2.46146	0.0167144	0.606706	-3.18095
ENSG00000277632.1,CCL3,protein_coding	5.67971	4.59192	5.26916	3.75603	3.18057	3.98003	3.39453	4.31196	3.49418	4.91814	4.60567	6.59211	4.29243	6.53995	2.1686	4.29058	3.44077	3.55684	3.99165	4.26478	3.15224	5.4148	2.84311	3.90541	4.00683	2.27662	3.6743	5.44693	ENSG00000277632	CCL3	protein_coding	ENSG00000277632.1,CCL3,protein_coding	4.61474	3.74525	0.869494	4.45194	3.78986	0.662082	-0.869494	4.068	-2.461	0.0167341	0.606706	-3.18192
ENSG00000215883.10,CYB5RL,protein_coding	2.73958	2.23513	2.31057	2.40366	2.93276	2.65647	2.64744	2.6239	2.61721	3.00079	2.85127	2.27001	2.52837	2.10544	3.48516	3.10995	2.75369	2.8094	2.80396	2.86543	3.03008	3.36434	2.86518	2.79824	3.0033	2.7108	2.68938	1.90502	ENSG00000215883	CYB5RL	protein_coding	ENSG00000215883.10,CYB5RL,protein_coding	2.5659	2.871	0.305095	2.62056	2.83729	0.216734	0.305095	2.6907	2.4596	0.0167932	0.606706	-3.18483
ENSG00000182518.13,FAM104B,protein_coding	2.16088	1.38461	1.71523	1.98183	1.25158	1.9482	1.75634	1.2563	1.55141	2.15782	1.29225	1.73167	1.73607	1.45569	1.28966	0.25659	1.27766	1.26972	1.17756	1.16572	0.720841	1.37666	1.13641	1.36313	1.74918	1.50999	1.81529	1.87097	ENSG00000182518	FAM104B	protein_coding	ENSG00000182518.13,FAM104B,protein_coding	1.66999	1.28424	0.385751	1.72345	1.28366	0.439793	-0.385751	1.49113	-2.45955	0.0167952	0.606706	-3.18492
ENSG00000082996.19,RNF13,protein_coding	5.82098	5.60355	6.62524	6.1819	6.00489	6.51959	6.10225	6.03122	6.37855	6.38176	6.15236	6.32532	6.33438	6.3417	5.2795	5.63145	6.06204	5.90745	5.92131	6.29877	5.68587	5.89167	6.02228	6.02601	6.08257	6.06418	6.0358	6.27147	ENSG00000082996	RNF13	protein_coding	ENSG00000082996.19,RNF13,protein_coding	6.20027	5.94145	0.258812	6.25361	6.02414	0.229468	-0.258812	6.06347	-2.45936	0.0168032	0.606706	-3.18532
ENSG00000250182.3,CTD-2165H16.1,processed_pseudogene	1.72698	1.1374	1.52882	1.87701	1.79082	1.67536	1.53466	1.2563	1.69763	1.67991	1.72835	1.38791	1.51789	1.83667	0.941093	0.551495	1.09125	1.21123	1.56272	0.827191	0.989131	1.23227	1.41598	0.963109	1.64442	1.71893	1.84875	1.68752	ENSG00000250182	CTD-2165H16.1	processed_pseudogene	ENSG00000250182.3,CTD-2165H16.1,processed_pseudogene	1.59827	1.26322	0.335043	1.67764	1.22175	0.455884	-0.335043	1.29942	-2.45933	0.0168047	0.606706	-3.18539
ENSG00000176700.19,SCAND2,transcribed_unprocessed_pseudogene	4.84538	5.08155	4.88377	4.44867	4.61898	4.28602	4.88574	4.509	4.59949	4.55032	4.43448	4.31579	4.59617	4.51459	5.55232	5.60249	5.1752	4.92082	4.59038	4.89346	5.18839	5.34127	5.0944	4.85513	4.49761	4.81622	4.58344	4.24699	ENSG00000176700	SCAND2	transcribed_unprocessed_pseudogene	ENSG00000176700.19,SCAND2,transcribed_unprocessed_pseudogene	4.61214	4.95415	0.342012	4.57325	4.90714	0.333896	0.342012	4.79881	2.45896	0.0168205	0.606706	-3.18617
ENSG00000127364.3,TAS2R4,protein_coding	1.10355	-0.849184	-0.927062	-1.42416	0.406426	-0.904247	0.827337	-0.231147	0.213359	-0.194558	0.59085	-0.921132	-1.12281	-1.71423	1.57018	1.14049	0.354285	-0.0379427	-0.4555	0.248178	1.46201	0.918459	1.00343	0.382408	0.0834058	0.797788	-0.765444	-1.1595	ENSG00000127364	TAS2R4	protein_coding	ENSG00000127364.3,TAS2R4,protein_coding	-0.367644	0.395876	0.76352	-0.540166	0.368346	0.908512	0.76352	-0.0759032	2.45883	0.016826	0.606706	-3.18644
ENSG00000240463.1,RP11-671J11.2,processed_pseudogene	-0.450556	0.0683538	-2.43608	-1.50905	-0.53111	-1.87254	-1.08568	-1.04559	-1.40439	-1.89982	-1.86232	-2.50609	-2.14929	-0.525197	-0.0499742	0.226533	-0.255769	-0.18732	-1.12869	-0.962389	-0.00215183	0.285517	-0.395117	-1.48357	-1.39846	-0.613843	-2.07477	-1.38777	ENSG00000240463	RP11-671J11.2	processed_pseudogene	ENSG00000240463.1,RP11-671J11.2,processed_pseudogene	-1.3721	-0.673413	0.698684	-1.45672	-0.50448	0.952241	0.698684	-0.856628	2.45851	0.0168393	0.606706	-3.18709
ENSG00000092020.10,PPP2R3C,protein_coding	4.55016	4.27091	4.92621	4.73254	4.65166	5.03801	4.73205	4.84546	4.9956	4.7584	4.98436	4.89933	4.8553	4.92558	4.00785	4.19098	4.62301	4.32938	4.47644	4.72291	4.28013	4.58532	4.74164	4.49371	4.69411	4.55078	4.87385	4.99223	ENSG00000092020	PPP2R3C	protein_coding	ENSG00000092020.10,PPP2R3C,protein_coding	4.79754	4.54017	0.257373	4.85038	4.56805	0.282328	-0.257373	4.65997	-2.4562	0.016938	0.606706	-3.1919
ENSG00000169093.15,ASMTL,protein_coding	3.64497	4.24924	3.0607	3.28103	3.34946	3.23508	3.20051	3.50794	3.18677	2.96249	3.34341	3.4024	3.24176	3.57117	3.50044	3.13444	3.14736	3.26254	3.35011	3.06061	3.26847	2.99398	3.18327	2.74462	3.17192	3.17591	3.2298	3.48717	ENSG00000169093	ASMTL	protein_coding	ENSG00000169093.15,ASMTL,protein_coding	3.37407	3.19362	0.180449	3.31222	3.17959	0.132631	-0.180449	3.27393	-2.45551	0.0169674	0.606706	-3.19333
ENSG00000169093.15_PAR_Y,ASMTL,protein_coding	3.64497	4.24924	3.0607	3.28103	3.34946	3.23508	3.20051	3.50794	3.18677	2.96249	3.34341	3.4024	3.24176	3.57117	3.50044	3.13444	3.14736	3.26254	3.35011	3.06061	3.26847	2.99398	3.18327	2.74462	3.17192	3.17591	3.2298	3.48717	ENSG00000169093	ASMTL	protein_coding	ENSG00000169093.15_PAR_Y,ASMTL,protein_coding	3.37407	3.19362	0.180449	3.31222	3.17959	0.132631	-0.180449	3.27393	-2.45551	0.0169674	0.606706	-3.19333
ENSG00000100292.16,HMOX1,protein_coding	5.459	5.40085	5.64525	6.36412	4.79265	6.01249	5.70375	5.51058	5.86207	5.78882	5.59984	5.25279	6.12494	6.36152	5.00196	4.82472	4.6886	5.37506	5.10117	5.2161	4.72413	5.0217	5.26283	5.27605	5.39595	5.65859	5.72782	6.80755	ENSG00000100292	HMOX1	protein_coding	ENSG00000100292.16,HMOX1,protein_coding	5.70562	5.29159	0.414033	5.6745	5.23947	0.435036	-0.414033	5.64014	-2.4554	0.0169721	0.606706	-3.19356
ENSG00000167513.8,CDT1,protein_coding	0.491027	0.585753	0.167265	1.12604	0.597474	1.48042	-0.230877	0.505818	0.041406	-0.590487	0.221093	0.953337	0.0383414	0.300124	0.239532	1.27873	1.45824	1.41502	1.43664	1.62943	1.63962	0.0596354	0.812208	0.660261	1.49175	0.600751	1.18957	0.169452	ENSG00000167513	CDT1	protein_coding	ENSG00000167513.8,CDT1,protein_coding	0.406195	1.00577	0.599579	0.395576	1.23415	0.838573	0.599579	0.766957	2.45231	0.0171049	0.608461	-3.19999
ENSG00000130702.15,LAMA5,protein_coding	1.83426	2.27245	2.32701	1.16766	1.87627	0.934817	1.43119	1.53106	1.77654	2.03195	2.64924	1.94016	0.896727	1.26396	1.89095	3.00762	3.10856	1.73868	2.14164	2.51195	1.9935	2.43909	2.55484	2.42951	3.27689	1.65259	1.02372	1.29673	ENSG00000130702	LAMA5	protein_coding	ENSG00000130702.15,LAMA5,protein_coding	1.70952	2.21902	0.509497	1.8054	2.28557	0.480171	0.509497	1.97307	2.45208	0.0171147	0.608461	-3.20046
ENSG00000133477.16,FAM83F,protein_coding	0.0478973	2.44578	1.37918	0.316922	-0.00436225	-0.330011	-0.0403553	1.78991	1.53853	0.471441	-0.323903	0.705956	0.295499	1.78657	-0.0499742	0.398144	0.966624	-0.13579	-0.556783	0.594829	-0.354823	0.586383	0.266467	0.617512	-0.528524	0.10118	-0.816974	0.998651	ENSG00000133477	FAM83F	protein_coding	ENSG00000133477.16,FAM83F,protein_coding	0.719932	0.149066	0.570867	0.394181	0.183824	0.210358	-0.570867	0.446657	-2.45144	0.0171424	0.608461	-3.20179
ENSG00000117090.14,SLAMF1,protein_coding	4.69951	4.11189	3.86489	4.64316	4.49988	4.69203	4.56614	3.77415	4.37334	3.85855	4.44493	4.77251	4.2424	4.21082	4.68231	4.93222	4.24561	4.7837	4.4424	4.65064	4.90648	4.60849	4.58091	4.22133	4.84225	4.75824	4.23535	4.39958	ENSG00000117090	SLAMF1	protein_coding	ENSG00000117090.14,SLAMF1,protein_coding	4.33959	4.59211	0.252522	4.40914	4.62956	0.220426	0.252522	4.39486	2.44956	0.0172241	0.608461	-3.20571
ENSG00000118515.11,SGK1,protein_coding	7.59791	8.2194	9.46122	9.45273	7.11189	7.62462	7.89056	8.6771	7.99553	7.36972	8.09333	8.02639	8.37104	9.60302	5.9795	7.21402	7.73062	8.55347	7.66458	8.33413	7.41285	7.62782	7.38015	7.00815	8.54177	6.58026	7.81681	9.62819	ENSG00000118515	SGK1	protein_coding	ENSG00000118515.11,SGK1,protein_coding	8.2496	7.6766	0.573008	8.05986	7.6462	0.413658	-0.573008	7.74578	-2.44934	0.0172333	0.608461	-3.20615
ENSG00000236946.2,GS1-410F4.3,processed_pseudogene	0.340348	2.15748	0.092303	-1.06159	1.05385	-0.465363	0.777584	1.74748	0.00441181	-1.37898	-0.969238	-0.109205	-0.754426	-0.0543064	1.49892	2.65949	1.27766	1.66794	0.801408	0.537685	1.63962	2.54768	0.942465	-0.507033	-0.528524	0.777178	-0.223294	-0.586312	ENSG00000236946	GS1-410F4.3	processed_pseudogene	ENSG00000236946.2,GS1-410F4.3,processed_pseudogene	0.0985963	0.893206	0.79461	-0.0249473	0.871936	0.896884	0.79461	0.475878	2.44788	0.0172971	0.608461	-3.2092
ENSG00000172915.18,NBEA,protein_coding	3.51614	3.48074	3.61335	2.61398	3.69608	3.06128	2.62417	3.79513	3.35417	2.71361	3.41955	3.05258	2.96773	3.11967	3.94891	3.69148	4.19095	3.52917	3.70762	3.72371	3.4156	4.31526	4.04148	3.22934	3.8767	2.80034	3.24559	3.06227	ENSG00000172915	NBEA	protein_coding	ENSG00000172915.18,NBEA,protein_coding	3.2163	3.62703	0.41073	3.23692	3.69955	0.462624	0.41073	3.3981	2.44582	0.0173868	0.608461	-3.21346
ENSG00000182183.14,FAM159A,protein_coding	3.72572	2.81799	2.92688	3.05943	3.51551	3.09375	3.08254	3.24871	3.02071	2.60176	3.33968	2.74941	3.06593	2.62775	3.88746	3.59479	3.57845	3.6552	3.28939	3.09072	3.81387	3.89638	3.35295	3.12638	3.29622	3.23755	3.31904	2.51912	ENSG00000182183	FAM159A	protein_coding	ENSG00000182183.14,FAM159A,protein_coding	3.06256	3.40411	0.341555	3.06268	3.336	0.273317	0.341555	3.17062	2.44545	0.0174031	0.608461	-3.21423
ENSG00000156273.15,BACH1,protein_coding	7.31521	7.87027	8.31875	8.41221	6.98886	7.87689	7.57701	8.00304	8.04803	7.69386	7.56564	7.71009	7.89799	8.7181	7.50698	7.28204	7.47728	7.92187	7.17497	7.731	7.27218	7.46225	7.47558	7.3735	7.61767	7.70902	7.29677	8.81222	ENSG00000156273	BACH1	protein_coding	ENSG00000156273.15,BACH1,protein_coding	7.85685	7.57952	0.277328	7.87358	7.47643	0.397151	-0.277328	7.82532	-2.4451	0.0174183	0.608461	-3.21495
ENSG00000230006.7,AC096579.14,transcribed_unprocessed_pseudogene	3.05799	2.18383	2.76737	3.32767	2.89686	2.08368	2.6794	3.00632	3.85786	2.2384	2.41424	3.00697	4.04492	2.73731	3.81841	3.13444	3.42507	3.51312	3.25244	3.13474	3.52217	3.69859	4.19094	3.18611	3.49677	3.06975	4.34051	2.7614	ENSG00000230006	AC096579.14	transcribed_unprocessed_pseudogene	ENSG00000230006.7,AC096579.14,transcribed_unprocessed_pseudogene	2.87877	3.46746	0.588687	2.83211	3.46092	0.628808	0.588687	3.28374	2.4443	0.0174536	0.608461	-3.21662
ENSG00000231890.7,AC093391.2,antisense	0.537948	0.123849	0.092303	0.240973	0.641529	-0.66818	-0.300418	-0.231147	-0.534454	0.176536	-0.0648159	0.481832	-0.162706	0.356158	0.867564	0.0660683	0.215122	0.825736	0.861529	0.175115	0.417225	0.552032	0.299257	0.101388	0.25135	0.316448	0.620835	-0.213268	ENSG00000231890	AC093391.2	antisense	ENSG00000231890.7,AC093391.2,antisense	0.0492434	0.3826	0.333357	0.108076	0.307853	0.199777	0.333357	0.21238	2.44357	0.0174855	0.608461	-3.21812
ENSG00000278932.3,bP-21264C1.2,lincRNA	-1.07028	1.02529	0.683663	-0.178403	-0.109972	0.398316	0.127916	0.505818	1.10395	-1.5654	-0.52672	1.32172	-0.973436	-0.630167	-0.323735	1.62822	0.625587	0.406359	0.801408	1.0682	0.656232	1.02248	1.29113	-0.13399	0.0834058	1.45914	-0.816974	0.197197	ENSG00000278932	bP-21264C1.2	lincRNA	ENSG00000278932.3,bP-21264C1.2,lincRNA	0.00802084	0.568904	0.560883	0.00897188	0.640909	0.631937	0.560883	0.329297	2.44211	0.0175498	0.608461	-3.22115
ENSG00000174371.16,EXO1,protein_coding	0.0151074	0.418296	-0.710251	0.133058	-0.0387138	0.916783	-0.300418	0.966792	-0.83611	-0.401009	0.0852095	0.917931	0.172643	0.462092	0.11797	0.667905	1.47358	0.570479	0.97474	1.48576	1.73655	0.586383	0.591708	0.330414	0.563735	-0.0379825	0.852878	0.425466	ENSG00000174371	EXO1	protein_coding	ENSG00000174371.16,EXO1,protein_coding	0.128672	0.738542	0.60987	0.109134	0.589046	0.479912	0.60987	0.331399	2.44137	0.0175827	0.608461	-3.22269
ENSG00000268659.2,RP11-310J24.3,sense_intronic	-1.07028	0.770968	-0.303626	-1.69546	0.215603	-0.246353	0.101199	0.505818	0.041406	-0.357288	0.778783	-0.0379461	-0.795649	-0.0543064	1.42396	0.914065	0.101166	0.825736	0.26177	0.985144	0.678091	0.586383	1.29113	0.963109	0.282715	1.25069	-1.64414	-0.494681	ENSG00000268659	RP11-310J24.3	sense_intronic	ENSG00000268659.2,RP11-310J24.3,sense_intronic	-0.153367	0.530367	0.683734	-0.0461263	0.751914	0.79804	0.683734	0.463273	2.44055	0.017619	0.608461	-3.22439
ENSG00000067177.14,PHKA1,protein_coding	-0.0184452	1.21611	-1.18232	-0.825522	-1.12835	-0.723675	-0.230877	0.69634	-0.481015	-0.0483377	-1.49975	-0.858397	-1.28946	-0.931822	0.455666	0.527042	1.05089	0.87681	-0.505253	0.537685	0.130603	0.586383	0.127304	-0.507033	0.186499	0.13397	-0.667596	-1.09078	ENSG00000067177	PHKA1	protein_coding	ENSG00000067177.14,PHKA1,protein_coding	-0.521824	0.131585	0.653408	-0.774598	0.160235	0.934833	0.653408	-0.144965	2.44054	0.0176192	0.608461	-3.2244
ENSG00000169016.16,E2F6,protein_coding	3.40979	3.83264	3.58629	3.63515	3.35608	3.61931	3.34415	3.63752	3.3468	3.49995	3.35454	3.48939	3.66663	4.12068	3.30192	2.9258	3.43294	3.34647	3.21836	3.39416	3.16391	2.96816	3.12502	3.37119	3.54607	3.34649	3.54505	4.0949	ENSG00000169016	E2F6	protein_coding	ENSG00000169016.16,E2F6,protein_coding	3.56421	3.34146	0.22275	3.54312	3.34648	0.196643	-0.22275	3.36403	-2.43968	0.0176573	0.608461	-3.22618
ENSG00000236439.4,RP11-175B9.3,processed_pseudogene	0.392343	-0.177807	0.0132314	0.86441	1.07006	1.07151	0.230097	0.725784	0.307481	0.471441	0.565538	0.620437	0.462149	0.38338	-0.608464	-1.05792	-0.416234	0.0536878	1.38296	0.175115	-0.595832	-0.965027	-0.395117	-0.507033	1.32098	0.478416	0.541218	0.448735	ENSG00000236439	RP11-175B9.3	processed_pseudogene	ENSG00000236439.4,RP11-175B9.3,processed_pseudogene	0.500004	-0.0103225	0.510326	0.466795	-0.170714	0.637509	-0.510326	0.100005	-2.43844	0.0177124	0.608461	-3.22874
ENSG00000186081.11,KRT5,protein_coding	-1.29855	1.05414	0.57773	-2.02988	0.824652	0.637323	0.5789	-0.618171	-0.196286	2.30794	1.55914	-1.555	0.642721	0.0848563	-0.661904	-0.615402	0.101166	-2.26824	-0.407406	0.897013	-1.42299	-1.57508	-1.92855	0.528014	0.754783	-1.94945	-0.223294	-0.0741055	ENSG00000186081	KRT5	protein_coding	ENSG00000186081.11,KRT5,protein_coding	0.183536	-0.631818	0.815354	0.578315	-0.511404	1.08972	-0.815354	-0.234486	-2.43769	0.0177457	0.608461	-3.23029
ENSG00000167996.15,FTH1,protein_coding	9.67912	10.7357	10.5156	10.2058	9.58508	10.0604	9.69294	10.0995	10.3861	10.2482	10.0639	9.92577	10.0542	11.0526	9.33477	9.5687	9.73334	9.83538	9.66029	9.82982	9.66505	9.57229	9.78658	9.61227	9.98994	9.38395	9.74532	11.3535	ENSG00000167996	FTH1	protein_coding	ENSG00000167996.15,FTH1,protein_coding	10.1646	9.7908	0.373836	10.0817	9.69919	0.38251	-0.373836	10.0685	-2.43746	0.0177562	0.608461	-3.23077
ENSG00000111261.13,MANSC1,protein_coding	0.711715	-0.177807	-0.0279913	-0.531075	-0.347664	0.345367	0.393155	-0.288863	-0.285095	0.0844175	-0.42175	0.126173	0.547038	0.149707	-1.43563	-1.21404	-0.959376	-0.18732	-1.12869	0.0981526	-0.649271	-1.29945	-0.0267294	0.191586	-0.325707	-0.112945	0.32053	-0.0413156	ENSG00000111261	MANSC1	protein_coding	ENSG00000111261.13,MANSC1,protein_coding	0.0198092	-0.483586	0.503395	0.0282131	-0.256514	0.284727	-0.503395	-0.0630279	-2.43704	0.0177748	0.608461	-3.23164
ENSG00000091317.7,CMTM6,protein_coding	6.94516	6.83913	7.73414	7.72972	6.79585	7.70119	7.28427	7.47838	7.58419	7.41376	7.39921	7.55397	7.49744	7.6492	6.56091	6.69371	7.04529	7.1449	6.82724	7.27861	6.79695	7.09231	7.01319	7.15247	7.21587	7.13334	7.31913	7.96355	ENSG00000091317	CMTM6	protein_coding	ENSG00000091317.7,CMTM6,protein_coding	7.4004	7.08839	0.312011	7.48791	7.11282	0.375084	-0.312011	7.28044	-2.4356	0.0178393	0.608461	-3.23462
ENSG00000270426.1,RP11-326I11.5,sense_intronic	-0.545193	-0.559677	-0.851114	-1.12718	-0.305229	-2.30864	-0.709531	-0.546021	-0.112628	-0.540734	-2.34775	-1.12758	-1.28946	-0.291998	0.665458	0.622462	-1.33377	-0.35397	-0.783554	-0.419247	-0.187367	0.32674	-0.0679521	-0.656411	-0.830179	-0.0379825	-0.816974	-1.38777	ENSG00000270426	RP11-326I11.5	sense_intronic	ENSG00000270426.1,RP11-326I11.5,sense_intronic	-0.904481	-0.375751	0.52873	-0.634604	-0.386608	0.247996	0.52873	-0.379653	2.43554	0.017842	0.608461	-3.23475
ENSG00000171522.5,PTGER4,protein_coding	6.96703	8.09929	7.05901	7.61233	7.3939	7.161	6.86839	7.85038	6.99516	6.51455	7.52395	7.5608	6.86556	8.03658	6.01345	6.40927	6.59104	7.24032	7.53617	7.4303	6.43679	6.27338	6.5832	6.29291	7.94208	5.84837	6.74776	8.42	ENSG00000171522	PTGER4	protein_coding	ENSG00000171522.5,PTGER4,protein_coding	7.322	6.84036	0.481635	7.27745	6.58712	0.690332	-0.481635	6.96916	-2.43515	0.0178595	0.608461	-3.23555
ENSG00000251595.7,ABCA11,transcribed_processed_pseudogene	0.36658	0.0106383	0.758302	0.104769	1.45043	0.934817	0.967062	0.363214	1.03225	0.610046	-0.700052	0.746886	1.19911	0.410097	1.44938	1.43146	1.26007	0.901685	1.42341	0.447487	0.861213	2.02874	1.59831	1.45097	1.45091	1.62978	1.20257	-0.45096	ENSG00000251595	ABCA11	transcribed_processed_pseudogene	ENSG00000251595.7,ABCA11,transcribed_processed_pseudogene	0.589582	1.19179	0.602206	0.678466	1.42744	0.748971	0.602206	0.910355	2.43319	0.0179474	0.610213	-3.23959
ENSG00000284882.1,RP11-118B23.6,bidirectional_promoter_lncRNA	-0.0527967	0.0106383	0.43334	-0.487353	-0.436473	-0.287576	-0.858908	-0.41172	-0.647665	0.146478	-0.700052	0.029958	0.151109	0.512278	-0.459087	-0.00347259	-0.879205	-1.72075	-0.148318	-0.882219	-0.950927	-1.29945	-1.78416	0.457047	-0.641734	-0.669338	-0.667596	0.30313	ENSG00000284882	RP11-118B23.6	bidirectional_promoter_lncRNA	ENSG00000284882.1,RP11-118B23.6,bidirectional_promoter_lncRNA	-0.185624	-0.667577	0.481953	-0.170186	-0.668467	0.498281	-0.481953	-0.25993	-2.43108	0.0180426	0.612201	-3.24394
ENSG00000267216.1,AC010642.1,protein_coding	2.74958	3.35882	2.588	2.80191	3.34613	2.76125	2.55202	3.00632	3.11917	2.41897	3.02381	3.01537	2.79106	3.28035	4.16381	3.37607	3.11346	3.71957	3.54603	3.5101	3.52518	3.15141	3.02565	2.94377	2.89584	2.93203	2.87942	3.1358	ENSG00000267216	AC010642.1	protein_coding	ENSG00000267216.1,AC010642.1,protein_coding	2.9152	3.27987	0.364669	2.90411	3.1436	0.239487	0.364669	3.19101	2.42888	0.0181427	0.613374	-3.2485
ENSG00000103061.12,SLC7A6OS,protein_coding	5.19833	4.93606	5.21055	5.28773	5.25114	5.17423	5.28714	4.91581	5.30701	5.28355	5.21754	5.0673	5.2325	5.19218	5.20217	5.19147	5.3255	5.55439	5.21501	5.39265	5.39223	5.38827	5.42111	5.30916	5.19116	5.39506	5.23179	5.17076	ENSG00000103061	SLC7A6OS	protein_coding	ENSG00000103061.12,SLC7A6OS,protein_coding	5.18293	5.31291	0.129976	5.21405	5.31733	0.103283	0.129976	5.30055	2.42832	0.018168	0.613374	-3.24965
ENSG00000169129.14,AFAP1L2,protein_coding	0.973043	0.462018	0.852169	0.86441	0.952569	1.03853	1.52464	1.39105	0.532041	1.96464	0.884911	1.4999	1.13475	-0.168263	1.69232	1.26401	1.20596	1.25049	1.39657	1.22121	1.47456	1.31654	1.41598	1.71705	1.38018	1.64123	1.40729	0.401814	ENSG00000169129	AFAP1L2	protein_coding	ENSG00000169129.14,AFAP1L2,protein_coding	0.993315	1.3418	0.348486	0.962806	1.38837	0.425567	0.348486	1.17233	2.42789	0.0181874	0.613374	-3.25052
ENSG00000122862.4,SRGN,protein_coding	8.06796	8.50143	9.23835	9.16528	8.2032	8.82023	8.28143	9.00833	8.71727	9.03807	9.02036	8.69321	8.85215	9.41477	7.54672	7.58603	8.36287	8.44634	8.51395	8.53808	7.64578	7.94982	8.11721	8.54232	8.84081	8.14073	8.73094	9.7714	ENSG00000122862	SRGN	protein_coding	ENSG00000122862.4,SRGN,protein_coding	8.78729	8.33807	0.449216	8.83619	8.4046	0.431584	-0.449216	8.54496	-2.42631	0.0182595	0.613737	-3.25378
ENSG00000110583.12,NAA40,protein_coding	5.02595	4.90075	4.57171	4.63947	4.67039	4.5025	4.90711	4.61901	4.52471	4.83695	4.82151	4.46123	4.68407	4.28125	5.00945	5.05702	5.06172	4.8135	4.82865	4.78254	4.94417	4.93771	4.90501	5.03136	4.67798	4.68268	4.69456	4.51981	ENSG00000110583	NAA40	protein_coding	ENSG00000110583.12,NAA40,protein_coding	4.67476	4.8533	0.178541	4.65493	4.86683	0.211899	0.178541	4.73212	2.42605	0.0182717	0.613737	-3.25433
ENSG00000177963.14,RIC8A,protein_coding	6.40248	6.9421	6.29368	6.21247	6.51532	6.48635	6.24142	6.39764	6.34241	6.32377	6.38312	6.43701	6.47182	6.52245	6.16548	6.18879	6.16961	6.07332	6.6659	6.52235	6.01539	6.02522	6.1797	6.32108	6.36904	6.29282	6.42802	6.30213	ENSG00000177963	RIC8A	protein_coding	ENSG00000177963.14,RIC8A,protein_coding	6.42657	6.26563	0.16094	6.40006	6.24081	0.159254	-0.16094	6.33759	-2.4196	0.0185688	0.621533	-3.26759
ENSG00000158050.4,DUSP2,protein_coding	6.84756	8.63172	6.88255	7.97251	7.49286	6.80004	6.4988	8.19799	6.78628	7.17176	8.15813	7.35054	6.39718	8.21384	5.47087	6.61686	6.85697	7.62786	7.91001	7.03067	6.28837	7.01521	6.39314	6.58165	7.59969	5.58194	6.28565	7.99464	ENSG00000158050	DUSP2	protein_coding	ENSG00000158050.4,DUSP2,protein_coding	7.38584	6.80382	0.582018	7.26115	6.73691	0.524237	-0.582018	6.91663	-2.41906	0.0185941	0.621533	-3.26871
ENSG00000225187.1,AC073283.7,antisense	-0.935983	1.45121	-0.0279913	-0.670799	-0.0739032	-0.41882	0.25455	-0.0209297	0.366982	0.146478	0.188303	-0.580096	-1.17625	-0.335719	1.12588	1.37778	0.540698	0.997104	-1.05274	0.447487	0.802718	0.776905	0.766038	0.220441	0.343469	0.25815	-0.369515	-0.0741055	ENSG00000225187	AC073283.7	antisense	ENSG00000225187.1,AC073283.7,antisense	-0.130926	0.440021	0.570948	-0.0509472	0.494092	0.54504	0.570948	0.419329	2.4186	0.0186155	0.621533	-3.26966
ENSG00000161558.10,TMEM143,protein_coding	2.28297	1.53548	1.80012	2.37434	2.30392	2.09174	2.09782	2.09078	2.14277	2.27359	2.3856	1.97503	2.22253	2.3108	2.97868	2.63109	2.4072	2.10278	2.642	2.05299	2.52669	2.0162	2.3588	2.22401	2.3172	2.59782	2.1863	2.45162	ENSG00000161558	TMEM143	protein_coding	ENSG00000161558.10,TMEM143,protein_coding	2.13482	2.39238	0.257562	2.18265	2.383	0.200348	0.257562	2.20365	2.41754	0.0186645	0.621928	-3.27182
ENSG00000163399.15,ATP1A1,protein_coding	8.04923	8.31022	8.02988	8.28404	8.14473	8.16894	8.10251	8.01352	8.11083	7.94574	7.9723	8.28414	8.04779	7.96785	7.85119	7.54456	7.89514	8.14482	8.03084	7.99422	7.87377	7.71942	7.82941	7.86408	8.10803	8.14375	8.07536	8.20645	ENSG00000163399	ATP1A1	protein_coding	ENSG00000163399.15,ATP1A1,protein_coding	8.10227	7.94865	0.15362	8.07587	7.94468	0.131195	-0.15362	7.99855	-2.41614	0.01873	0.622866	-3.2747
ENSG00000283352.1,XXbac-BPGBPG55C20.4,processed_transcript	0.938486	0.462018	0.43334	1.05389	1.65771	0.701932	0.952189	0.754639	1.1385	0.994475	-0.42175	0.30126	0.746879	-0.576727	1.27551	1.04038	1.41119	1.19119	1.34134	0.566539	1.05744	0.835204	1.48886	0.819617	0.68607	1.05912	1.26585	0.759075	ENSG00000283352	XXbac-BPGBPG55C20.4	processed_transcript	ENSG00000283352.1,XXbac-BPGBPG55C20.4,processed_transcript	0.652631	1.05696	0.404324	0.750759	1.05828	0.307518	0.404324	0.873086	2.41524	0.0187724	0.623033	-3.27656
ENSG00000135451.12,TROAP,protein_coding	0.514678	-0.318669	-1.61295	0.341375	-1.28447	0.44939	-0.709531	-0.41172	-1.30818	-1.5654	-0.639931	-0.223161	-0.714349	-2.27062	-0.161005	0.622462	0.922568	-0.611128	-0.0343622	0.702744	0.989131	-1.29945	-0.199197	0.0700239	0.343469	0.287593	0.272031	-0.735689	ENSG00000135451	TROAP	protein_coding	ENSG00000135451.12,TROAP,protein_coding	-0.696681	0.0835139	0.780195	-0.674731	0.171028	0.845758	0.780195	-0.390254	2.41225	0.0189129	0.626102	-3.28269
ENSG00000185513.15,L3MBTL1,protein_coding	3.3486	3.64623	3.21	3.32154	3.48862	3.16805	3.38349	3.59028	3.27095	3.30284	3.53489	3.12423	3.22124	3.15564	4.28348	4.06925	3.51311	3.78119	3.37782	3.60703	3.95036	4.10329	3.65166	3.59152	3.49677	3.63122	3.11763	2.98876	ENSG00000185513	L3MBTL1	protein_coding	ENSG00000185513.15,L3MBTL1,protein_coding	3.34047	3.65451	0.314035	3.31219	3.61912	0.306935	0.314035	3.58483	2.41168	0.0189398	0.626102	-3.28386
ENSG00000125730.16,C3,protein_coding	2.00262	3.33551	2.1809	2.78418	2.1523	2.40803	2.45513	1.62781	3.23548	3.16346	1.59711	1.51183	2.6135	2.43308	2.34149	0.875846	1.90569	2.37562	2.10065	2.1129	0.802718	1.23227	2.59501	1.843	1.09228	1.77198	2.01269	2.96475	ENSG00000125730	C3	protein_coding	ENSG00000125730.16,C3,protein_coding	2.39292	1.85906	0.533858	2.42055	1.95919	0.46136	-0.533858	2.23352	-2.4096	0.0190384	0.628117	-3.28812
ENSG00000258354.1,MIR3180-1,lincRNA	-6.42784	0.462018	-0.408595	-2.853	-4.09183	-1.75224	-0.6179	-2.73365	-2.35548	-2.96395	-6.25464	-0.798276	-0.714349	-0.335719	-4.0679	0.599192	0.101166	-0.542415	-0.980591	0.0580751	-0.311102	-1.17915	-1.22228	-0.329246	-3.44909	0.452653	-1.10648	-0.844624	ENSG00000258354	MIR3180-1	lincRNA	ENSG00000258354.1,MIR3180-1,lincRNA	-2.27467	-0.915842	1.35883	-2.05386	-0.693519	1.36034	1.35883	-1.59376	2.40862	0.0190848	0.628406	-3.29012
ENSG00000182973.18,CNOT10,protein_coding	5.01563	4.88878	5.19832	5.11766	5.07459	5.12108	5.03083	5.05425	5.07469	4.9248	5.14357	5.0953	5.12891	4.89989	4.69299	4.8643	4.95232	4.92992	4.90563	4.99247	4.9621	4.85735	4.91694	4.95401	5.17558	4.89365	5.11032	5.09351	ENSG00000182973	CNOT10	protein_coding	ENSG00000182973.18,CNOT10,protein_coding	5.05488	4.95008	0.1048	5.07464	4.94112	0.133521	-0.1048	4.97795	-2.40743	0.0191417	0.62904	-3.29257
ENSG00000159335.15,PTMS,protein_coding	2.80339	2.6005	2.43713	2.0868	2.13699	2.2369	2.07054	2.88106	2.25726	2.52207	2.47668	1.82063	2.14839	2.53976	2.09802	1.86125	2.54434	1.53117	2.04124	1.74753	1.78772	1.6446	2.24559	2.26613	1.6323	1.98467	2.24402	2.71897	ENSG00000159335	PTMS	protein_coding	ENSG00000159335.15,PTMS,protein_coding	2.35844	2.02482	0.333613	2.3472	2.01295	0.334246	-0.333613	2.26225	-2.40656	0.019183	0.629158	-3.29434
ENSG00000285230.1,RP5-1125A11.1,lincRNA	1.71682	1.08243	1.36333	1.3832	1.2083	1.36545	1.19894	0.837894	1.88228	1.37752	0.734044	0.987894	1.2807	1.17329	2.16092	1.71737	1.69924	1.73868	1.19324	1.43971	1.55945	1.50791	1.79507	1.69666	1.32098	1.15808	1.009	1.23114	ENSG00000285230	RP5-1125A11.1	lincRNA	ENSG00000285230.1,RP5-1125A11.1,lincRNA	1.25658	1.51625	0.259668	1.2445	1.53368	0.289178	0.259668	1.4854	2.40484	0.0192657	0.630631	-3.29787
ENSG00000228218.1,ATF4P3,processed_pseudogene	-0.755411	0.462018	-0.521806	-1.26804	-1.12835	-1.53812	-1.51099	-0.618171	-0.534454	-2.51649	-0.323903	-0.921132	-1.77489	-2.65765	1.01106	0.645362	0.320732	0.298107	-0.505253	0.0981526	0.802718	0.405811	0.232914	-0.945918	-0.701855	-0.192016	-1.84345	-2.81661	ENSG00000228218	ATF4P3	processed_pseudogene	ENSG00000228218.1,ATF4P3,processed_pseudogene	-1.11481	-0.227875	0.886938	-1.02474	0.165533	1.19028	0.886938	-0.671598	2.40389	0.0193112	0.630884	-3.29981
ENSG00000106144.19,CASP2,protein_coding	5.86994	5.50902	5.41471	5.11145	5.54371	5.58867	5.6309	5.35323	5.64864	5.40753	5.2937	5.59859	5.27543	4.88091	5.97622	6.06208	5.7666	5.79162	5.29076	5.66863	5.97071	5.92728	5.84416	5.58633	5.45221	5.81464	5.36348	5.00602	ENSG00000106144	CASP2	protein_coding	ENSG00000106144.19,CASP2,protein_coding	5.4376	5.68005	0.24245	5.46187	5.77911	0.317246	0.24245	5.57144	2.40149	0.0194267	0.633416	-3.3047
ENSG00000115459.17,ELMOD3,protein_coding	4.53434	4.27704	4.47359	4.41306	4.69673	4.27721	4.63178	4.48337	4.26998	4.71681	4.28936	4.11156	4.46488	4.48033	4.82267	4.86552	4.40219	4.6191	4.51283	4.5781	4.68688	4.59168	4.55229	4.66879	4.63306	4.59119	4.44127	4.37853	ENSG00000115459	ELMOD3	protein_coding	ENSG00000115459.17,ELMOD3,protein_coding	4.43715	4.59601	0.158862	4.46923	4.59143	0.122201	0.158862	4.51863	2.40025	0.0194866	0.634068	-3.30723
ENSG00000279330.1,AJ003147.11,TEC	1.44868	1.94282	1.41038	0.606429	1.56924	1.21123	1.6405	2.11324	1.89244	1.37752	1.94993	1.07083	1.14568	1.65872	3.20076	2.22273	2.21055	2.45338	1.44976	2.14195	1.9671	2.59906	1.89499	1.88866	1.94813	1.68614	1.03829	1.4773	ENSG00000279330	AJ003147.11	TEC	ENSG00000279330.1,AJ003147.11,TEC	1.50269	2.01277	0.510083	1.50896	1.95762	0.448655	0.510083	1.86071	2.39877	0.0195585	0.634068	-3.31026
ENSG00000168517.10,HEXIM2,protein_coding	1.17949	0.462018	0.982425	0.626467	0.705188	0.569684	1.05322	0.436277	0.632443	1.47749	1.21297	0.407193	1.04419	0.760854	1.1876	0.987594	1.48877	0.825736	1.19324	1.04788	0.971537	0.891238	1.43085	1.06208	1.29045	1.41979	1.49442	0.777572	ENSG00000168517	HEXIM2	protein_coding	ENSG00000168517.10,HEXIM2,protein_coding	0.824994	1.14777	0.322775	0.733021	1.12484	0.391819	0.322775	0.943379	2.39842	0.0195759	0.634068	-3.31099
ENSG00000166147.13,FBN1,protein_coding	-0.124055	0.995841	1.42573	0.897769	0.244458	-0.78139	0.777584	0.725784	0.632443	0.871244	0.120399	0.642297	1.02064	0.512278	0.749727	1.21892	1.92815	1.5627	1.1617	0.897013	1.02369	1.02248	0.393379	1.09361	0.662419	0.399704	0.948561	0.849273	ENSG00000166147	FBN1	protein_coding	ENSG00000166147.13,FBN1,protein_coding	0.568644	0.993666	0.425022	0.68404	0.985522	0.301481	0.425022	0.696116	2.39651	0.0196687	0.634068	-3.31487
ENSG00000106546.13,AHR,protein_coding	7.25065	7.93035	8.30247	7.98602	7.37405	7.71054	7.36228	7.09801	7.62151	7.54141	8.0169	8.04241	7.75733	8.28673	7.22408	6.90624	7.24436	7.16751	7.40511	7.34439	6.95973	6.76781	6.94068	6.99464	8.0772	7.06165	7.36592	9.03523	ENSG00000106546	AHR	protein_coding	ENSG00000106546.13,AHR,protein_coding	7.73433	7.32104	0.413294	7.73394	7.1958	0.53814	-0.413294	7.57209	-2.3955	0.0197185	0.634068	-3.31695
ENSG00000226777.7,KIAA0125,lincRNA	4.45557	4.31926	3.75982	3.4841	3.23909	4.00585	3.59455	4.97678	3.99147	4.01645	4.34434	4.38872	3.37311	3.5563	4.50878	4.98927	4.59872	3.69132	3.10273	4.5922	4.53195	6.31302	4.49506	4.64504	4.9116	4.6813	3.84772	3.48436	ENSG00000226777	KIAA0125	lincRNA	ENSG00000226777.7,KIAA0125,lincRNA	3.96467	4.45665	0.491975	3.99866	4.56208	0.563416	0.491975	4.13132	2.39354	0.0198145	0.634068	-3.32093
ENSG00000074181.8,NOTCH3,protein_coding	-1.67295	-0.0494827	-0.644663	-1.79855	-1.36936	0.569684	-0.411449	-1.81611	-0.331637	0.776295	0.822175	-1.45879	-0.973436	-0.866234	-1.74597	-0.0395418	-1.69634	-2.79876	-1.81458	0.351272	-1.3328	-1.73554	-1.04719	-0.823061	-0.584019	-0.787174	-1.74035	-3.70969	ENSG00000074181	NOTCH3	protein_coding	ENSG00000074181.8,NOTCH3,protein_coding	-0.658894	-1.39313	0.734232	-0.755448	-1.51457	0.759121	-0.734232	-0.846811	-2.39316	0.0198335	0.634068	-3.32171
ENSG00000184445.11,KNTC1,protein_coding	5.19284	5.54377	5.13786	5.19265	5.50026	5.24911	5.39074	5.62927	5.17901	5.21642	5.30712	5.41475	5.21704	5.0687	5.4139	5.86339	5.7021	5.50452	5.43376	5.62814	5.75627	5.74352	5.5157	5.51969	5.35873	5.34954	5.29307	4.84325	ENSG00000184445	KNTC1	protein_coding	ENSG00000184445.11,KNTC1,protein_coding	5.30283	5.49468	0.19186	5.23307	5.51011	0.277038	0.19186	5.38526	2.3928	0.0198511	0.634068	-3.32244
ENSG00000197780.9,TAF13,protein_coding	2.21241	3.4485	3.16955	3.77635	2.61691	2.91905	2.9047	4.17724	2.95921	3.08243	3.32844	3.56286	2.71971	3.86471	1.66002	2.62534	2.82123	3.22361	2.61896	2.89985	2.61433	2.98112	2.56162	2.63637	3.13802	2.34823	2.73482	4.17033	ENSG00000197780	TAF13	protein_coding	ENSG00000197780.9,TAF13,protein_coding	3.19586	2.78813	0.407729	3.12599	2.6856	0.440394	-0.407729	3.01372	-2.39271	0.0198556	0.634068	-3.32263
ENSG00000125869.9,LAMP5,protein_coding	0.752073	0.0106383	0.238524	0.412342	-0.109972	1.28338	-0.101109	-0.77429	0.97603	1.41583	1.21297	0.328481	0.717879	0.300124	0.37836	-0.788734	0.481197	-1.1107	-0.556783	1.04788	-0.704766	-0.868811	0.963075	0.432594	0.372912	-0.411026	-0.188943	-0.367302	ENSG00000125869	LAMP5	protein_coding	ENSG00000125869.9,LAMP5,protein_coding	0.475921	-0.0943604	0.570281	0.370412	-0.278122	0.648534	-0.570281	0.0702146	-2.3927	0.019856	0.634068	-3.32265
ENSG00000183856.10,IQGAP3,protein_coding	-2.03552	-0.24652	-0.205778	-1.59925	-0.741328	-1.53812	-1.59587	-0.77429	-2.35548	-2.03106	-2.00671	-1.45879	-2.38061	-3.55073	-1.99751	-0.917058	0.101166	-0.839397	-0.610223	0.137147	0.0321997	-1.29945	-1.13208	-0.823061	-0.898892	-0.984211	-1.46905	-2.42959	ENSG00000183856	IQGAP3	protein_coding	ENSG00000183856.10,IQGAP3,protein_coding	-1.60858	-0.937857	0.670719	-1.59756	-0.907975	0.689585	0.670719	-1.24037	2.39253	0.0198645	0.634068	-3.323
ENSG00000201558.1,RNVU1-6,snRNA	1.03977	0.0683538	1.15811	1.60138	1.59187	1.21123	1.06709	0.890843	1.85137	0.942945	1.36741	1.63686	1.47521	0.739945	-2.30236	0.816549	0.320732	-0.0379427	1.20875	0.676512	0.880197	0.891238	1.77189	1.18428	0.862497	0.344737	1.13638	0.831679	ENSG00000201558	RNVU1-6	snRNA	ENSG00000201558.1,RNVU1-6,snRNA	1.18874	0.613224	0.575517	1.18467	0.847088	0.33758	-0.575517	0.846805	-2.38696	0.0201406	0.637067	-3.33432
ENSG00000246790.2,RP11-730K11.1,antisense	2.12291	1.69055	1.54296	0.881186	1.80057	1.41768	2.08425	1.39105	1.74325	1.85739	1.75098	1.61492	1.50097	0.861081	3.28437	2.76259	2.53705	2.16575	1.76514	1.97979	2.61433	2.76571	2.15891	2.15842	1.89837	2.13802	1.93694	-0.0413156	ENSG00000246790	RP11-730K11.1	antisense	ENSG00000246790.2,RP11-730K11.1,antisense	1.58998	2.15172	0.561737	1.65273	2.15867	0.505932	0.561737	1.78109	2.38566	0.0202059	0.637067	-3.33698
ENSG00000285509.1,CMB9-75A1.1,protein_coding	-6.42784	-5.60407	-2.04905	-2.64655	-2.32629	-0.969835	-3.18084	-1.99668	0.00441181	-1.46918	-3.08472	-0.482248	-0.396378	-0.525197	1.26123	-0.153498	-3.76673	-1.1107	-1.29375	-0.73412	-0.311102	-0.0950872	-1.53262	-1.48357	-1.39846	-1.58688	-1.38888	-0.539769	ENSG00000285509	CMB9-75A1.1	protein_coding	ENSG00000285509.1,CMB9-75A1.1,protein_coding	-2.22532	-1.00957	1.21575	-2.02287	-1.20222	0.820644	1.21575	-1.30193	2.38509	0.0202343	0.637067	-3.33813
ENSG00000159714.10,ZDHHC1,protein_coding	1.17949	-0.0494827	0.874712	-0.487353	0.406426	0.743451	0.5789	-0.41172	0.50581	0.795791	-0.0648159	0.0948091	0.775307	0.117646	-0.2813	-0.114504	-0.596806	-0.611128	-0.272054	-0.258782	-0.446454	-0.613554	0.232914	0.162142	-0.0276255	-0.151939	0.143133	0.580983	ENSG00000159714	ZDHHC1	protein_coding	ENSG00000159714.10,ZDHHC1,protein_coding	0.361355	-0.161069	0.522425	0.456118	-0.20536	0.661478	-0.522425	0.291968	-2.38391	0.0202936	0.637067	-3.34053
ENSG00000165312.6,OTUD1,protein_coding	5.46887	5.66213	6.12939	5.99562	5.64187	6.40783	5.46858	6.19149	6.02678	5.51289	6.07375	6.85307	5.74755	6.20963	4.15996	5.44499	5.28801	5.41232	5.78824	5.79441	5.65864	5.94394	5.56878	5.45515	6.32922	5.01854	5.62356	6.49015	ENSG00000165312	OTUD1	protein_coding	ENSG00000165312.6,OTUD1,protein_coding	5.95639	5.56971	0.386684	6.0112	5.59617	0.415033	-0.386684	5.71623	-2.38378	0.0202998	0.637067	-3.34078
ENSG00000165030.3,NFIL3,protein_coding	5.01044	6.15956	6.35057	6.58114	5.47689	5.60496	4.96197	6.48794	5.88324	5.91786	5.98943	5.62216	5.72587	7.2171	3.53647	4.80579	5.58067	5.91816	5.72492	5.69174	4.67606	5.10551	5.0053	5.0334	5.95818	4.46156	5.61629	7.75944	ENSG00000165030	NFIL3	protein_coding	ENSG00000165030.3,NFIL3,protein_coding	5.92779	5.3481	0.579689	5.90055	5.34309	0.557461	-0.579689	5.57888	-2.38315	0.0203318	0.637067	-3.34207
ENSG00000224358.1,RP11-466F5.8,antisense	-0.545193	-1.90363	-1.49266	-1.59925	-0.391385	-1.26682	-1.51099	-1.04559	-0.534454	-0.0835272	-0.762787	-0.346896	-0.46123	-0.576727	0.598861	-0.670897	-0.731107	-0.611128	-0.407406	-1.13748	-0.399911	-0.150582	-0.245739	-0.604881	-0.423554	-0.613843	-0.925908	-0.213268	ENSG00000224358	RP11-466F5.8	antisense	ENSG00000224358.1,RP11-466F5.8,antisense	-0.894367	-0.466917	0.427449	-0.669757	-0.514217	0.15554	0.427449	-0.590164	2.38163	0.0204084	0.637067	-3.34515
ENSG00000242076.2,IGKV1-33,IG_V_gene	2.87366	2.33257	2.13495	2.68735	3.28495	0.861288	1.3081	3.00031	2.79019	1.41583	2.15899	2.93795	2.89511	1.76603	2.48976	1.91877	3.73312	2.34873	5.16021	2.74438	3.80892	3.33434	3.22227	3.0799	3.82704	3.83191	4.32276	1.46594	ENSG00000242076	IGKV1-33	IG_V_gene	ENSG00000242076.2,IGKV1-33,IG_V_gene	2.31766	3.23486	0.917198	2.50996	3.2783	0.768346	0.917198	2.46205	2.38107	0.0204365	0.637067	-3.34628
ENSG00000279086.1,RP11-667F14.1,TEC	1.26565	1.86353	1.76435	2.07955	1.781	1.45565	1.38764	2.03307	1.60181	1.47749	1.49355	1.57001	1.78582	2.2603	0.958904	1.14049	1.53339	1.36224	2.00615	1.08824	0.917429	0.863493	1.2244	1.37601	1.64442	0.735052	1.30253	2.3808	ENSG00000279086	RP11-667F14.1	TEC	ENSG00000279086.1,RP11-667F14.1,TEC	1.70139	1.32383	0.377562	1.68308	1.26347	0.419613	-0.377562	1.47418	-2.38089	0.0204456	0.637067	-3.34664
ENSG00000243207.6,PPAN-P2RY11,protein_coding	0.605587	-5.60407	-0.303626	-6.55344	1.08609	-1.53812	-0.531744	-5.90357	-6.26237	-0.0835272	0.0121461	-0.580096	-2.14929	0.0848563	-6.38982	-6.34332	-6.08866	-1.1107	-0.610223	-0.258782	-6.37719	-1.06812	-6.17648	-6.43777	0.186499	-3.53441	-6.59833	-6.51705	ENSG00000243207	PPAN-P2RY11	protein_coding	ENSG00000243207.6,PPAN-P2RY11,protein_coding	-1.98008	-4.0946	2.11451	-0.55592	-6.13257	5.57665	-2.11451	-2.90896	-2.37965	0.0205087	0.637067	-3.34917
ENSG00000241294.1,IGKV2-24,IG_V_gene	-0.16105	-1.35614	-0.303626	1.50725	1.46276	-0.465363	0.101199	-0.175652	-0.196286	-0.931524	0.884911	2.27701	-0.0338084	-1.2288	0.55269	0.502167	2.34179	1.06474	1.31291	1.54495	2.46516	0.154272	0.669014	0.0700239	1.93831	2.10532	0.499699	0.30313	ENSG00000241294	IGKV2-24	IG_V_gene	ENSG00000241294.1,IGKV2-24,IG_V_gene	0.0986345	1.10887	1.01024	-0.168351	0.866878	1.03523	1.01024	0.467496	2.37952	0.0205153	0.637067	-3.34943
ENSG00000158186.12,MRAS,protein_coding	2.77429	2.97713	2.588	3.07773	2.02504	2.57257	2.92388	3.03012	3.14489	2.53372	2.57508	2.56715	2.99518	3.11562	2.92079	1.90934	1.54797	2.60497	2.18933	2.65316	2.33362	2.42966	2.41224	2.01756	2.12293	2.80034	2.9311	3.45593	ENSG00000158186	MRAS	protein_coding	ENSG00000158186.12,MRAS,protein_coding	2.7786	2.45207	0.326534	2.84908	2.42095	0.428137	-0.326534	2.73585	-2.37926	0.0205283	0.637067	-3.34995
ENSG00000108641.15,B9D1,protein_coding	-0.278089	0.177288	-1.49266	-0.881017	-0.223929	-1.18665	-0.490521	-0.231147	0.276784	0.0195663	-0.0648159	-1.20353	-0.881805	-0.249563	-0.2	0.0660683	-0.0225697	-0.839397	-0.0713564	-0.114392	0.28102	0.366817	0.266467	0.191586	0.152947	-0.364483	-0.0905389	-0.213268	ENSG00000108641	B9D1	protein_coding	ENSG00000108641.15,B9D1,protein_coding	-0.479292	-0.0422214	0.43707	-0.263826	-0.046963	0.216863	0.43707	-0.370225	2.37796	0.0205946	0.637067	-3.3526
ENSG00000186106.11,ANKRD46,protein_coding	3.00052	2.84301	3.3002	3.01451	3.19173	3.22412	3.30078	3.22313	3.17434	3.22588	2.95237	3.2109	3.19254	2.69448	3.41269	3.46564	3.58906	3.17852	3.23361	3.27683	3.6521	3.63026	3.44007	3.19704	3.34904	3.20706	3.28889	2.72374	ENSG00000186106	ANKRD46	protein_coding	ENSG00000186106.11,ANKRD46,protein_coding	3.11061	3.33175	0.221146	3.19213	3.31896	0.126827	0.221146	3.18912	2.37719	0.0206338	0.637067	-3.35416
ENSG00000093009.9,CDC45,protein_coding	0.111323	-1.21175	-1.27853	0.266737	-0.632393	1.1196	-0.531744	1.08511	-0.589949	-1.13797	-0.969238	0.726566	-0.600392	-0.525197	0.0859093	0.476856	0.4505	0.335101	0.320069	1.25706	1.47456	-0.268419	0.423436	0.0700239	0.485023	-0.0379825	0.948561	-0.45096	ENSG00000093009	CDC45	protein_coding	ENSG00000093009.9,CDC45,protein_coding	-0.297703	0.397838	0.695541	-0.560847	0.379269	0.940115	0.695541	-0.014677	2.37668	0.0206597	0.637067	-3.35519
ENSG00000097046.12,CDC7,protein_coding	2.64631	2.61993	2.8775	2.43808	3.2498	3.06128	2.93905	3.11045	2.35601	1.96464	2.54302	2.31153	2.63305	2.34582	2.7826	3.39983	3.20366	2.80281	3.15571	3.28554	3.20589	3.48305	2.38958	2.58182	2.71797	2.87498	2.7658	2.60448	ENSG00000097046	CDC7	protein_coding	ENSG00000097046.12,CDC7,protein_coding	2.64975	2.9467	0.296948	2.62649	2.8389	0.212408	0.296948	2.80564	2.37614	0.0206873	0.637067	-3.35628
ENSG00000104388.14,RAB2A,protein_coding	5.10793	5.40646	5.86384	5.79722	5.13651	5.72057	5.45084	5.92813	5.69364	5.34357	5.6831	5.81613	5.48358	5.95167	4.71805	5.05809	5.61999	5.58255	5.29984	5.42255	5.05065	5.40521	5.38815	5.29312	5.39416	5.32046	5.41952	6.00332	ENSG00000104388	RAB2A	protein_coding	ENSG00000104388.14,RAB2A,protein_coding	5.5988	5.3554	0.243394	5.68837	5.39115	0.297216	-0.243394	5.47406	-2.37601	0.0206943	0.637067	-3.35655
ENSG00000213613.2,RP11-380G5.3,processed_pseudogene	1.62201	2.11703	0.6579	0.0164132	1.38715	0.743451	1.10792	1.03894	1.1385	1.06044	0.565538	0.355199	-0.135989	-0.0543064	2.98739	2.51776	1.64605	0.799504	1.14567	1.69623	1.90358	2.0162	1.99845	1.36313	1.09228	1.28029	0.115912	-0.327224	ENSG00000213613	RP11-380G5.3	processed_pseudogene	ENSG00000213613.2,RP11-380G5.3,processed_pseudogene	0.830015	1.44537	0.615359	0.891196	1.50459	0.613393	0.615359	1.19212	2.37589	0.0207005	0.637067	-3.3568
ENSG00000257261.5,RP11-96H19.1,lincRNA	0.142019	-0.649875	-0.927062	-1.06159	-0.987488	0.0132908	-0.132473	-0.477308	-1.61852	-1.29409	0.0852095	-1.555	-1.17625	-0.291998	0.0531193	-0.917058	-1.23068	-0.296255	-0.229619	0.753818	0.390993	0.684787	-0.561767	-0.170984	0.0834058	-0.613843	-1.17207	-0.408525	ENSG00000257261	RP11-96H19.1	lincRNA	ENSG00000257261.5,RP11-96H19.1,lincRNA	-0.709367	-0.259619	0.449748	-0.788469	-0.262937	0.525532	0.449748	-0.457061	2.37566	0.0207119	0.637067	-3.35725
ENSG00000172936.12,MYD88,protein_coding	6.60713	6.82088	6.64505	6.59488	6.35546	6.88511	6.61992	6.54841	6.73003	6.26115	6.32774	6.81508	6.37761	6.67275	6.63791	5.99681	6.29153	6.59666	6.06726	6.50055	6.52047	6.22922	6.41575	6.14461	6.15586	6.76692	6.00691	6.79257	ENSG00000172936	MYD88	protein_coding	ENSG00000172936.12,MYD88,protein_coding	6.59009	6.36593	0.224155	6.61353	6.35364	0.259886	-0.224155	6.55451	-2.37547	0.0207217	0.637067	-3.35764
ENSG00000223396.3,RP11-134G8.6,transcribed_processed_pseudogene	1.00679	1.31479	0.782348	0.523373	1.11763	0.680715	1.33128	1.3156	0.60799	0.716174	0.459605	0.766924	0.972344	0.117646	2.33469	2.24539	0.944764	1.75242	0.556675	0.827191	1.84681	2.14854	1.32337	0.996857	0.841588	1.10945	0.994123	-0.0413156	ENSG00000223396	RP11-134G8.6	transcribed_processed_pseudogene	ENSG00000223396.3,RP11-134G8.6,transcribed_processed_pseudogene	0.836657	1.27718	0.440525	0.774636	1.05315	0.278517	0.440525	1.14326	2.37272	0.0208632	0.640238	-3.36321
ENSG00000204482.10,LST1,protein_coding	6.15219	5.80797	6.624	6.78125	6.09131	6.70374	6.21441	6.03122	6.92791	6.59951	6.33805	6.36776	6.6933	6.71153	6.10828	5.40025	5.31489	5.99963	6.08208	5.92479	5.43539	5.50061	6.15919	6.0767	6.02055	6.71843	6.40536	7.0987	ENSG00000204482	LST1	protein_coding	ENSG00000204482.10,LST1,protein_coding	6.43172	6.01749	0.414237	6.48364	6.04862	0.43501	-0.414237	6.32613	-2.37056	0.0209744	0.642469	-3.36757
ENSG00000269439.5,CTD-3131K8.2,lincRNA	-0.124055	0.903723	-0.355156	-0.881017	-0.223929	0.0468434	-0.336487	-0.288863	0.112665	-0.194558	-0.42175	0.186927	-0.00935533	-0.866234	1.0448	0.895082	-0.157922	0.37117	0.231713	-0.419247	-0.0373413	0.405811	0.789308	0.819617	-0.584019	0.426421	-0.188943	-0.367302	ENSG00000269439	CTD-3131K8.2	lincRNA	ENSG00000269439.5,CTD-3131K8.2,lincRNA	-0.175089	0.230654	0.405743	-0.209244	0.301441	0.510685	0.405743	0.0298836	2.36713	0.0211528	0.642589	-3.37451
ENSG00000229127.1,AC007038.7,antisense	2.07599	1.81378	1.61168	1.06861	2.19727	1.75872	2.20835	2.21017	2.2651	2.18025	2.28063	1.62593	1.59168	1.5548	2.98739	2.62534	2.49254	2.58207	2.067	2.17042	2.87784	3.00672	2.92419	2.48407	1.73791	2.07186	1.59642	1.27085	ENSG00000229127	AC007038.7	antisense	ENSG00000229127.1,AC007038.7,antisense	1.88878	2.34962	0.460832	1.94489	2.48831	0.543421	0.460832	2.12418	2.36579	0.0212226	0.642589	-3.37721
ENSG00000244480.1,AC005154.7,transcribed_processed_pseudogene	1.05598	2.08942	1.06316	0.64623	1.61415	1.13528	0.967062	1.40931	1.49918	0.565308	1.54626	1.25235	0.390448	0.271269	2.6017	2.46725	1.90569	1.8451	1.07971	1.82122	2.06989	2.41061	1.81788	1.35013	1.27494	1.28029	0.802546	0.425466	ENSG00000244480	AC005154.7	transcribed_processed_pseudogene	ENSG00000244480.1,AC005154.7,transcribed_processed_pseudogene	1.10753	1.65374	0.546216	1.09922	1.81955	0.720328	0.546216	1.3953	2.36525	0.021251	0.642589	-3.3783
ENSG00000137504.13,CREBZF,protein_coding	6.26543	5.65626	6.18907	6.01665	6.28604	6.21146	6.46907	5.91301	5.98704	6.29665	6.25192	6.30405	6.22688	5.70632	6.52773	6.66843	6.43857	6.2423	6.17188	6.12719	6.54521	6.53976	6.42645	6.4523	6.2165	6.37441	6.34583	5.67802	ENSG00000137504	CREBZF	protein_coding	ENSG00000137504.13,CREBZF,protein_coding	6.12713	6.33961	0.212482	6.21917	6.40043	0.181263	0.212482	6.29973	2.36513	0.0212575	0.642589	-3.37855
ENSG00000279539.1,AC006486.10,TEC	0.286409	-0.24652	-1.7442	-2.30551	0.215603	-0.841511	-0.0109115	-1.04559	-0.15385	-0.642017	-1.12536	-0.435706	-0.926893	-0.576727	0.0859093	0.71196	-0.473949	0.181067	-0.783554	0.478184	0.802718	0.285517	0.266467	-0.288024	-0.898892	0.13397	-0.715691	-1.0252	ENSG00000279539	AC006486.10	TEC	ENSG00000279539.1,AC006486.10,TEC	-0.682342	-0.0885367	0.593805	-0.609372	0.10994	0.719312	0.593805	-0.23077	2.36456	0.0212874	0.642589	-3.3797
ENSG00000284755.1,RP4-773A18.10,protein_coding	-1.67295	-1.51661	0.272875	-0.213592	0.300492	-1.53812	-0.230877	-1.65565	-6.26237	-1.06583	-6.25464	-2.02067	-6.90417	-6.35809	0.11797	-0.412585	1.13051	-1.1107	-1.58326	-1.33678	-1.42299	-0.396743	-2.47604	-1.57979	1.90846	0.478416	0.885482	-1.23165	ENSG00000284755	RP4-773A18.10	protein_coding	ENSG00000284755.1,RP4-773A18.10,protein_coding	-2.50859	-0.502121	2.00646	-1.59688	-0.761642	0.83524	2.00646	-1.88761	2.36432	0.0212999	0.642589	-3.38018
ENSG00000123689.5,G0S2,protein_coding	5.0854	7.35901	6.88983	6.23711	4.09899	4.12255	3.14273	6.01268	4.47149	5.146	5.81783	6.08661	3.98533	6.63432	0.729117	2.09547	6.06584	5.02213	4.61095	4.16454	2.19646	3.90661	3.17887	2.66814	5.39056	0.503727	3.78429	7.90718	ENSG00000123689	G0S2	protein_coding	ENSG00000123689.5,G0S2,protein_coding	5.36356	3.73028	1.63328	5.48192	3.84545	1.63646	-1.63328	4.30737	-2.36399	0.0213172	0.642589	-3.38085
ENSG00000258525.1,RP11-829H16.3,antisense	-0.16105	-2.79672	-1.09212	-1.90959	0.244458	-1.18665	0.0739774	-0.231147	-0.285095	0.176536	0.120399	-0.00359459	-0.46123	-2.27062	0.11797	0.775618	0.540698	-0.414091	-0.407406	0.248178	0.74175	0.997171	1.08091	0.722101	-0.641734	0.452653	-0.0905389	-3.05762	ENSG00000258525	RP11-829H16.3	antisense	ENSG00000258525.1,RP11-829H16.3,antisense	-0.698746	0.0761188	0.774865	-0.258121	0.350415	0.608536	0.774865	-0.181816	2.3637	0.0213322	0.642589	-3.38142
ENSG00000234287.1,RP11-761N21.2,processed_pseudogene	0.829552	0.278571	0.874712	1.5603	1.46276	1.36545	0.921974	1.03894	0.50581	1.27011	1.27674	0.66383	0.353215	0.899301	0.37836	-0.561963	-0.066291	0.0536878	1.34134	0.0981526	0.130603	0.285517	0.510024	0.382408	0.943228	0.777178	0.963909	1.16243	ENSG00000234287	RP11-761N21.2	processed_pseudogene	ENSG00000234287.1,RP11-761N21.2,processed_pseudogene	0.950091	0.457042	0.493049	0.910637	0.380384	0.530253	-0.493049	0.546456	-2.36301	0.0213685	0.642589	-3.38281
ENSG00000019169.10,MARCO,protein_coding	4.04688	3.07892	2.91061	3.62522	2.31757	3.55373	2.80475	3.03601	3.53042	3.28571	2.57508	3.6273	4.45283	4.21461	3.733	2.03606	1.83615	3.00573	2.11718	2.49704	2.51459	1.92519	3.01582	2.68376	1.87798	3.94017	4.04101	4.62442	ENSG00000019169	MARCO	protein_coding	ENSG00000019169.10,MARCO,protein_coding	3.3614	2.84629	0.515109	3.40806	2.59918	0.808884	-0.515109	3.23916	-2.36272	0.0213841	0.642589	-3.38341
ENSG00000273142.1,RP11-458F8.4,lincRNA	-2.17991	2.22248	-0.778964	-0.881017	-0.0739032	-0.246353	-1.43081	0.0737071	-0.240007	-0.540734	-1.21025	-0.530342	-1.23175	-0.129268	1.35837	1.91877	0.705757	0.772787	-0.315775	0.212109	0.222722	0.918459	0.299257	-0.765345	-0.106697	0.197396	-0.331547	-0.789129	ENSG00000273142	RP11-458F8.4	lincRNA	ENSG00000273142.1,RP11-458F8.4,lincRNA	-0.512652	0.306938	0.81959	-0.535538	0.217415	0.752953	0.81959	0.0794481	2.36238	0.0214017	0.642589	-3.38408
ENSG00000159720.11,ATP6V0D1,protein_coding	6.59089	6.46571	6.68227	6.64546	6.08085	6.41347	6.37428	6.59951	6.5786	6.58488	6.53957	6.43348	6.65819	6.84603	6.32849	5.57293	6.099	6.59666	6.18076	6.15596	6.0057	5.95712	6.25945	6.42506	6.47084	6.67557	6.50446	6.90041	ENSG00000159720	ATP6V0D1	protein_coding	ENSG00000159720.11,ATP6V0D1,protein_coding	6.53523	6.29517	0.240054	6.58174	6.29397	0.287764	-0.240054	6.47024	-2.36145	0.0214509	0.642678	-3.38596
ENSG00000161888.11,SPC24,protein_coding	-0.0527967	0.123849	-0.205778	0.606429	-0.146967	1.25495	-0.164535	0.286252	0.180569	0.344807	-0.762787	1.05462	-0.42844	-0.42735	-0.0860434	0.754709	0.387075	0.570479	0.627641	1.108	1.54762	0.443779	0.812208	0.660261	0.862497	0.934361	1.16322	-0.28823	ENSG00000161888	SPC24	protein_coding	ENSG00000161888.11,SPC24,protein_coding	0.118773	0.678398	0.559625	0.0355261	0.707485	0.671959	0.559625	0.263386	2.36087	0.0214816	0.642678	-3.38714
ENSG00000170035.15,UBE2E3,protein_coding	4.18227	4.10501	4.62087	4.34365	4.16084	4.41527	4.17751	4.62488	4.59171	4.31725	4.36466	4.23896	4.10775	4.35358	3.96663	4.01533	4.23665	4.41394	4.03581	4.16925	4.0162	4.10625	4.34611	4.2461	3.93708	4.11459	4.04642	4.56975	ENSG00000170035	UBE2E3	protein_coding	ENSG00000170035.15,UBE2E3,protein_coding	4.32887	4.15858	0.170294	4.33045	4.11042	0.220026	-0.170294	4.29034	-2.35932	0.0215634	0.643227	-3.39025
ENSG00000136940.13,PDCL,protein_coding	3.84246	4.01615	4.33007	4.08046	3.71424	3.92244	4.00809	4.04041	4.12672	3.98283	3.91152	4.11156	4.12994	4.56747	3.79133	3.60066	4.04961	3.82411	3.9804	3.87555	3.78394	3.77504	3.77043	3.96843	4.06436	3.76284	4.06789	4.32137	ENSG00000136940	PDCL	protein_coding	ENSG00000136940.13,PDCL,protein_coding	4.05603	3.90257	0.153456	4.02828	3.84983	0.178445	-0.153456	3.96533	-2.35905	0.0215782	0.643227	-3.39081
ENSG00000183779.6,ZNF703,protein_coding	2.66228	4.78502	4.14541	3.22956	2.95475	2.89622	2.65205	4.31922	3.38328	1.52499	2.58771	2.71887	2.49457	4.87373	2.53202	3.26216	3.4052	3.6368	2.55364	2.42008	2.8052	2.37175	2.7513	1.07793	2.23941	1.79266	1.93694	4.54297	ENSG00000183779	ZNF703	protein_coding	ENSG00000183779.6,ZNF703,protein_coding	3.23055	2.66629	0.564258	2.92549	2.54283	0.382659	-0.564258	3.15491	-2.35768	0.0216508	0.643227	-3.39356
ENSG00000122042.9,UBL3,protein_coding	5.72477	5.97854	6.49033	6.4013	5.97561	6.31191	5.95802	6.25976	6.12106	6.01047	6.18233	6.70709	6.11176	6.05633	5.54718	5.67453	6.24868	6.00896	5.98969	5.97744	5.59471	5.75678	5.95827	5.93863	6.07475	6.0663	6.12041	6.36846	ENSG00000122042	UBL3	protein_coding	ENSG00000122042.9,UBL3,protein_coding	6.16352	5.95177	0.211749	6.11641	5.98357	0.132846	-0.211749	6.02798	-2.35526	0.0217803	0.643227	-3.39844
ENSG00000175575.12,PAAF1,protein_coding	2.97091	2.49922	2.88307	2.67778	3.17683	3.12942	3.14273	3.17591	3.08856	3.10214	2.74817	2.80376	2.95536	2.63343	3.55122	3.55301	3.13775	3.08389	3.09857	3.09568	3.46044	3.39858	3.43639	3.11874	2.86509	2.92268	2.91144	2.48577	ENSG00000175575	PAAF1	protein_coding	ENSG00000175575.12,PAAF1,protein_coding	2.92767	3.15137	0.223709	2.96313	3.10865	0.145517	0.223709	3.04102	2.35483	0.0218029	0.643227	-3.39928
ENSG00000273129.1,RP5-973M2.2,lincRNA	-1.67295	0.0683538	0.463397	-1.90959	0.406426	0.637323	0.0739774	-0.175652	0.995013	-0.156591	0.884911	1.55856	0.579643	0.271269	-2.30236	0.575541	-1.33377	-1.21379	0.861529	1.55938	-0.268667	-0.396743	0.09031	-0.765345	-0.971042	-4.01984	-0.667596	-1.76216	ENSG00000273129	RP5-973M2.2	lincRNA	ENSG00000273129.1,RP5-973M2.2,lincRNA	0.144578	-0.758183	0.902761	0.338848	-0.716471	1.05532	-0.902761	-0.398054	-2.35442	0.0218248	0.643227	-3.4001
ENSG00000175073.7,VCPIP1,protein_coding	7.20368	7.07122	7.50565	7.71503	7.40752	7.50562	7.49424	7.40519	7.60963	7.37783	7.32856	7.69071	7.19147	7.50755	6.94766	7.10466	7.40607	7.41651	7.37514	7.40031	7.16306	7.3762	7.19788	7.31555	7.07265	7.31343	7.01235	7.45063	ENSG00000175073	VCPIP1	protein_coding	ENSG00000175073.7,VCPIP1,protein_coding	7.42956	7.25372	0.175843	7.45088	7.31449	0.136389	-0.175843	7.35786	-2.35438	0.021827	0.643227	-3.40019
ENSG00000167900.11,TK1,protein_coding	1.19422	0.871662	0.6579	1.40656	1.29361	2.22229	0.348417	1.35382	0.70341	0.344807	0.459605	1.96639	0.673256	0.512278	1.66002	1.85143	2.11591	1.75242	1.67867	2.13233	2.33362	0.971408	1.13641	1.28333	1.99622	1.79266	2.0563	0.559767	ENSG00000167900	TK1	protein_coding	ENSG00000167900.11,TK1,protein_coding	1.00059	1.66575	0.665163	0.787536	1.77254	0.985005	0.665163	1.10844	2.35436	0.0218281	0.643227	-3.40023
ENSG00000178074.5,C2orf69,protein_coding	3.79737	3.78179	4.75299	4.79473	4.19819	4.50853	4.27486	4.43516	4.31977	4.00812	4.51272	4.79829	4.21671	4.40429	3.50044	3.83534	4.42803	4.45023	3.9461	4.10185	3.95261	4.28421	3.97961	3.93401	4.24241	3.72298	4.09602	4.70393	ENSG00000178074	C2orf69	protein_coding	ENSG00000178074.5,C2orf69,protein_coding	4.34311	4.08413	0.258985	4.36203	4.03782	0.324216	-0.258985	4.19306	-2.35315	0.0218932	0.643227	-3.40266
ENSG00000183828.14,NUDT14,protein_coding	2.5523	1.87974	2.04836	1.98183	1.781	2.31471	1.7818	1.85798	2.03683	1.99869	2.02613	1.61492	2.26825	2.02993	2.2212	1.32201	1.93925	1.99132	2.11718	1.50079	1.5357	0.945177	1.61143	1.78623	2.02433	1.35172	2.26275	2.17295	ENSG00000183828	NUDT14	protein_coding	ENSG00000183828.14,NUDT14,protein_coding	2.01232	1.77015	0.242175	2.01241	1.86274	0.14967	-0.242175	1.92353	-2.35313	0.0218942	0.643227	-3.4027
ENSG00000082397.17,EPB41L3,protein_coding	5.55266	6.37714	5.71328	5.02634	4.92665	5.88554	5.69708	5.0844	6.10967	5.57768	5.48725	5.70173	6.23041	6.20773	5.50689	5.52511	4.98079	4.87446	5.059	5.41563	5.32455	4.82715	5.44328	4.98482	5.12672	5.85637	5.79049	6.14183	ENSG00000082397	EPB41L3	protein_coding	ENSG00000082397.17,EPB41L3,protein_coding	5.68411	5.34693	0.337177	5.6994	5.37009	0.329316	-0.337177	5.66215	-2.35199	0.0219556	0.643227	-3.40499
ENSG00000232721.2,RP11-403I13.5,lincRNA	1.19422	1.24142	0.203334	-0.998854	0.528761	0.680715	1.09444	0.436277	0.395837	0.653438	-0.146116	0.917931	-0.46123	-0.335719	2.0737	2.20742	1.31222	0.997104	0.627641	1.108	1.65071	1.6282	1.25815	1.02983	0.118595	0.952857	-0.294553	-0.586312	ENSG00000232721	RP11-403I13.5	lincRNA	ENSG00000232721.2,RP11-403I13.5,lincRNA	0.386032	1.00597	0.619938	0.482519	1.06892	0.586398	0.619938	0.655692	2.35122	0.0219974	0.643227	-3.40655
ENSG00000144559.10,TAMM41,protein_coding	3.17022	3.31181	3.55523	3.33986	3.84717	3.02807	3.68728	3.59826	3.88101	3.20416	3.19863	2.98148	2.95225	3.29476	3.8037	4.32822	3.86408	3.8721	3.57025	3.51751	4.00327	4.00513	4.31036	3.35176	3.37837	3.38786	3.13807	3.00062	ENSG00000144559	TAMM41	protein_coding	ENSG00000144559.10,TAMM41,protein_coding	3.36073	3.68081	0.32008	3.30328	3.68698	0.383693	0.32008	3.49405	2.35115	0.0220009	0.643227	-3.40668
ENSG00000120948.16,TARDBP,protein_coding	6.49233	6.39205	6.517	6.39218	6.5952	6.48482	6.62842	6.64838	6.62275	6.53209	6.62896	6.43388	6.34982	6.24531	6.71952	7.00913	6.90446	7.01128	6.32742	6.4841	6.96001	7.19606	6.94295	6.68425	6.47169	6.70621	6.50839	6.2221	ENSG00000120948	TARDBP	protein_coding	ENSG00000120948.16,TARDBP,protein_coding	6.49737	6.72483	0.227456	6.50467	6.71286	0.208199	0.227456	6.65231	2.34909	0.0221128	0.644638	-3.41082
ENSG00000280279.1,RP11-1228E12.1,lincRNA	1.47303	2.80107	-0.521806	-0.487353	-0.0387138	1.25495	0.478673	0.837894	0.897497	0.371039	0.513544	-2.32552	-0.637387	-0.291998	3.14351	2.40822	0.73152	2.28399	-0.148318	2.02207	1.98475	2.1018	1.25815	0.85685	1.22737	-0.727053	0.00157928	0.141162	ENSG00000280279	RP11-1228E12.1	lincRNA	ENSG00000280279.1,RP11-1228E12.1,lincRNA	0.308923	1.23469	0.925763	0.424856	1.24276	0.817906	0.925763	1.06255	2.34809	0.022167	0.644638	-3.41283
ENSG00000225014.1,KCTD9P1,transcribed_processed_pseudogene	0.20152	-0.746091	0.339218	-2.853	0.597474	0.173755	0.921974	-0.348984	0.50581	1.35141	0.221093	-0.109205	0.214768	-1.83453	1.42396	1.54542	0.0198656	0.221145	-0.610223	1.00636	1.71557	1.31654	1.09965	1.09361	0.0473366	1.02456	-0.331547	-1.56285	ENSG00000225014	KCTD9P1	transcribed_processed_pseudogene	ENSG00000225014.1,KCTD9P1,transcribed_processed_pseudogene	-0.0974846	0.572099	0.669584	0.208144	1.01546	0.807315	0.669584	0.540254	2.34792	0.0221762	0.644638	-3.41316
ENSG00000250303.3,RP11-356J5.12,lincRNA	1.16462	0.871662	1.44091	1.0088	1.54625	1.59825	1.75634	1.12985	1.52553	1.07647	1.94993	1.29437	1.46651	0.462092	2.20637	1.95589	1.73789	1.48253	1.31291	1.48576	2.10259	2.07786	2.07619	1.47512	1.78247	1.95744	1.35003	0.580983	ENSG00000250303	RP11-356J5.12	lincRNA	ENSG00000250303.3,RP11-356J5.12,lincRNA	1.30654	1.68457	0.378031	1.36764	1.76018	0.392539	0.378031	1.41057	2.34716	0.0222178	0.644638	-3.4147
ENSG00000171570.11,RAB4B-EGLN2,protein_coding	1.56652	1.98839	0.874712	0.435242	1.62517	-6.3961	1.96336	1.44516	1.01375	1.07647	0.345272	-0.304461	1.53462	1.96834	2.37505	1.82158	1.45824	1.65337	1.12946	1.34296	1.5357	2.39131	1.30734	1.32378	1.80425	2.23944	0.456949	1.52187	ENSG00000171570	RAB4B-EGLN2	protein_coding	ENSG00000171570.11,RAB4B-EGLN2,protein_coding	0.652602	1.59724	0.944633	1.26081	1.52878	0.267972	0.944633	1.26202	2.34671	0.0222422	0.644638	-3.4156
ENSG00000214046.8,SMIM7,protein_coding	5.05346	5.30957	5.28818	5.28379	5.12104	5.08519	5.23893	5.09431	5.07692	5.25302	5.04055	4.95716	5.21315	5.55891	5.66308	5.60978	5.41268	5.67473	5.01996	5.32143	5.59471	5.56124	5.33577	5.1173	4.98136	5.36516	5.17274	5.33587	ENSG00000214046	SMIM7	protein_coding	ENSG00000214046.8,SMIM7,protein_coding	5.18387	5.36899	0.185117	5.16709	5.35052	0.183427	0.185117	5.301	2.34277	0.0224579	0.644726	-3.42349
ENSG00000115602.16,IL1RL1,protein_coding	1.22322	2.13064	3.20111	1.69922	0.244458	2.61792	1.14763	2.03307	2.85397	2.6128	1.91027	1.4512	3.15787	1.57855	1.55854	1.35016	2.52973	1.25049	-0.109324	1.65652	0.953726	2.05351	1.33922	1.93292	0.841588	0.646921	2.34711	0.66286	ENSG00000115602	IL1RL1	protein_coding	ENSG00000115602.16,IL1RL1,protein_coding	1.99014	1.35814	0.631996	1.97167	1.34469	0.626972	-0.631996	1.5132	-2.34253	0.0224713	0.644726	-3.42397
ENSG00000115956.9,PLEK,protein_coding	8.21416	8.11585	8.41765	8.46602	7.89537	8.17879	8.03751	8.72459	8.22979	8.29874	8.36082	8.30389	8.25597	9.34924	7.76444	7.56065	7.83625	8.20038	7.9063	7.91158	7.67648	8.05111	7.94498	8.06326	8.07454	8.15827	8.09695	9.27073	ENSG00000115956	PLEK	protein_coding	ENSG00000115956.9,PLEK,protein_coding	8.34631	8.03685	0.309462	8.27736	7.99804	0.279313	-0.309462	8.19416	-2.34249	0.0224736	0.644726	-3.42405
ENSG00000100906.10,NFKBIA,protein_coding	8.78652	9.21815	8.67401	9.25771	8.53585	8.70148	8.05849	8.82716	8.54543	8.32361	9.15611	9.79286	8.57886	9.84689	7.29941	7.67166	7.90189	8.55507	8.59504	8.233	7.86009	8.4374	7.67009	7.65209	8.59652	7.90431	8.52453	10.1744	ENSG00000100906	NFKBIA	protein_coding	ENSG00000100906.10,NFKBIA,protein_coding	8.87879	8.21968	0.659115	8.744	8.06866	0.675345	-0.659115	8.5455	-2.342	0.0225004	0.644726	-3.42503
ENSG00000105409.17,ATP1A3,protein_coding	2.56934	2.93896	1.50011	2.3684	2.20463	2.25854	2.34557	3.09361	2.40651	1.99025	2.57508	1.73167	2.14839	2.8635	-1.34543	2.46725	2.25564	2.58207	1.9702	2.34712	1.81757	1.61162	1.43085	1.49887	1.70356	2.33419	2.28736	2.20063	ENSG00000105409	ATP1A3	protein_coding	ENSG00000105409.17,ATP1A3,protein_coding	2.35676	1.79725	0.559506	2.35699	2.08541	0.271574	-0.559506	2.09299	-2.34109	0.0225509	0.644726	-3.42686
ENSG00000173715.16,C11orf80,protein_coding	2.53506	2.99955	2.14426	2.05758	2.39038	2.27278	1.94093	2.77238	2.20115	1.96464	2.56234	2.29092	1.71421	2.05554	2.6573	3.22463	2.80312	2.23589	2.25057	2.38	2.71821	3.24577	2.54804	2.3271	2.80695	2.27662	2.42681	1.94648	ENSG00000173715	C11orf80	protein_coding	ENSG00000173715.16,C11orf80,protein_coding	2.2787	2.56054	0.28184	2.23697	2.48742	0.250454	0.28184	2.41861	2.3408	0.0225669	0.644726	-3.42744
ENSG00000109762.15,SNX25,protein_coding	4.35434	4.17893	3.89277	4.06403	3.98819	3.9247	4.36465	4.68982	3.5594	4.37023	4.27381	4.28137	3.66853	3.54429	4.29054	4.38034	4.26338	4.26134	4.0249	4.40518	4.55871	4.98354	4.26128	4.5502	4.46209	4.32624	4.04101	3.66162	ENSG00000109762	SNX25	protein_coding	ENSG00000109762.15,SNX25,protein_coding	4.0825	4.31931	0.236807	4.12148	4.30839	0.186909	0.236807	4.1524	2.33864	0.0226863	0.644726	-3.43175
ENSG00000078369.17,GNB1,protein_coding	7.89064	7.9934	8.12477	8.04513	7.87085	8.18681	7.88715	7.94005	8.19366	8.0239	7.96853	8.08904	7.95356	8.06404	7.8564	7.77213	7.93968	7.8514	7.85592	7.85916	7.78701	7.77818	7.89574	7.95018	7.85216	8.00094	7.91138	8.2174	ENSG00000078369	GNB1	protein_coding	ENSG00000078369.17,GNB1,protein_coding	8.01654	7.89483	0.121705	8.00865	7.85778	0.150872	-0.121705	7.96237	-2.33746	0.0227516	0.644726	-3.4341
ENSG00000256628.3,RP11-454H13.5,antisense	2.89634	2.61993	1.81185	1.95831	2.21924	2.30087	2.46039	2.24109	2.28837	2.26662	2.12474	2.42306	2.29795	2.22311	3.08388	3.05969	2.39918	2.52718	2.47243	2.24372	2.70762	2.26975	2.40472	2.29355	2.52163	2.73772	2.60868	2.26103	ENSG00000256628	RP11-454H13.5	antisense	ENSG00000256628.3,RP11-454H13.5,antisense	2.29513	2.5422	0.247064	2.2775	2.49703	0.219534	0.247064	2.46578	2.33716	0.0227686	0.644726	-3.43471
ENSG00000154839.9,SKA1,protein_coding	0.286409	-0.318669	0.0132314	0.214742	0.0291903	1.41768	-0.6179	0.118795	-0.707786	-0.540734	-1.39666	1.02164	-0.637387	-0.685662	0.57596	0.622462	0.756831	0.539115	0.58072	1.04788	0.989131	0.00988241	-0.621888	0.432594	0.563735	0.452653	0.520608	-0.0741055	ENSG00000154839	SKA1	protein_coding	ENSG00000154839.9,SKA1,protein_coding	-0.128793	0.456827	0.58562	-0.152719	0.551425	0.704144	0.58562	0.126059	2.33561	0.0228553	0.644726	-3.43782
ENSG00000249592.5,RP11-440L14.1,antisense	1.98579	2.6767	1.84648	2.42097	2.12928	1.69666	1.89501	2.15712	2.09077	2.04015	2.1505	1.51183	1.72882	2.22311	2.98739	2.97635	2.14496	2.81595	1.96107	2.54132	2.69695	2.80999	2.36656	2.14343	2.04276	2.24695	1.95241	2.13041	ENSG00000249592	RP11-440L14.1	antisense	ENSG00000249592.5,RP11-440L14.1,antisense	2.03951	2.41546	0.375951	2.06546	2.30675	0.241294	0.375951	2.33301	2.33473	0.022904	0.644726	-3.43956
ENSG00000230587.1,AC093609.1,lincRNA	0.0478973	-2.79672	-0.408595	-0.772083	-1.55577	-0.841511	-1.78229	-1.04559	-1.13309	-0.997112	-1.61078	-1.555	-1.69472	-2.11016	0.848581	-0.561963	0.354285	0.00859992	-1.94583	-0.665407	-0.950927	-1.29945	-0.561767	-1.22832	-1.50156	-0.364483	-1.17207	-0.96246	ENSG00000230587	AC093609.1	lincRNA	ENSG00000230587.1,AC093609.1,lincRNA	-1.30397	-0.714483	0.589484	-1.34405	-0.808167	0.535881	0.589484	-0.919785	2.33422	0.022933	0.644726	-3.44059
ENSG00000235613.2,RP11-181C21.5,processed_pseudogene	-0.545193	1.24142	-0.159236	-0.444918	-0.483016	-1.64121	0.25455	0.204952	-0.285095	-0.401009	-0.146116	-1.45879	-0.396378	-0.475444	1.30366	1.67349	-0.111379	0.689531	-0.4555	0.478184	0.74175	1.14278	-0.110387	0.276475	-0.325707	0.553054	-1.04374	-0.45096	ENSG00000235613	RP11-181C21.5	processed_pseudogene	ENSG00000235613.2,RP11-181C21.5,processed_pseudogene	-0.338249	0.311517	0.649766	-0.398694	0.377329	0.776023	0.649766	0.125529	2.33262	0.0230226	0.644726	-3.44377
ENSG00000166704.11,ZNF606,protein_coding	3.3617	2.49922	3.11378	2.69211	3.33276	3.13333	3.5284	2.60025	2.94951	3.56956	3.19037	3.12811	3.68548	2.61058	3.44148	3.36231	3.09374	2.78286	3.18346	2.94999	3.74045	3.51907	3.46558	3.80897	3.60619	3.50216	3.83525	2.64534	ENSG00000166704	ZNF606	protein_coding	ENSG00000166704.11,ZNF606,protein_coding	3.09966	3.35263	0.252977	3.13072	3.45353	0.322808	0.252977	3.26902	2.33204	0.0230555	0.644726	-3.44494
ENSG00000152689.17,RASGRP3,protein_coding	4.00992	3.84094	3.5306	3.08861	3.43956	3.41608	3.63934	4.61901	3.52716	3.53807	3.76911	4.20448	3.06593	3.36472	3.69896	4.21031	4.06742	3.3555	3.7212	4.02077	4.10964	5.29008	3.85005	3.91427	4.4151	4.06444	3.57034	3.31426	ENSG00000152689	RASGRP3	protein_coding	ENSG00000152689.17,RASGRP3,protein_coding	3.64668	3.9716	0.324916	3.53433	3.96752	0.433186	0.324916	3.72919	2.33109	0.023109	0.644726	-3.44683
ENSG00000198142.4,SOWAHC,protein_coding	1.39871	1.65332	2.35132	1.68018	1.10195	2.61233	1.43119	1.12985	1.85137	1.65877	2.03538	1.55856	1.61546	1.44281	1.97212	1.36404	1.36255	1.04255	1.09649	2.08325	0.517627	0.19936	1.33922	1.35013	2.22334	1.29486	0.732583	1.67771	ENSG00000198142	SOWAHC	protein_coding	ENSG00000198142.4,SOWAHC,protein_coding	1.68009	1.30399	0.376098	1.63439	1.34468	0.289712	-0.376098	1.54805	-2.33092	0.0231184	0.644726	-3.44716
ENSG00000139433.9,GLTP,protein_coding	5.39194	5.28999	5.7602	6.01475	5.60479	5.69567	5.56216	5.5127	5.71812	5.79125	5.57785	5.66149	5.77948	6.05422	4.9955	4.96445	5.25619	5.47375	5.66573	5.35283	5.25807	5.05581	5.36994	5.46649	5.40934	5.62077	5.68389	6.35582	ENSG00000139433	GLTP	protein_coding	ENSG00000139433.9,GLTP,protein_coding	5.67247	5.42347	0.249004	5.67858	5.38964	0.288942	-0.249004	5.56711	-2.32976	0.0231844	0.644726	-3.44949
ENSG00000276903.1,HIST1H2AL,protein_coding	2.94937	1.57584	1.63827	2.3684	2.67636	3.02807	1.43119	1.76176	1.29987	1.50144	2.265	2.68241	1.65425	1.62491	3.03434	2.48004	3.04833	2.53515	3.03907	2.61223	3.01727	1.27502	2.3033	1.8054	3.20504	2.55002	3.10384	1.98678	ENSG00000276903	HIST1H2AL	protein_coding	ENSG00000276903.1,HIST1H2AL,protein_coding	2.03265	2.57113	0.538479	1.70801	2.58113	0.873121	0.538479	2.27227	2.32965	0.0231902	0.644726	-3.44969
ENSG00000119508.17,NR4A3,protein_coding	1.74709	7.0905	2.41423	2.96423	2.35112	1.62071	1.62183	6.92039	2.14277	2.08838	3.44059	2.90669	1.71421	5.68323	-1.18037	1.99207	1.99349	3.1001	2.18149	2.80617	1.23014	2.50342	1.30734	0.893146	3.26123	-2.43487	0.785371	5.28668	ENSG00000119508	NR4A3	protein_coding	ENSG00000119508.17,NR4A3,protein_coding	3.19328	1.69467	1.49861	2.38267	1.99278	0.389896	-1.49861	2.34102	-2.32903	0.0232257	0.644726	-3.45094
ENSG00000154813.9,DPH3,protein_coding	4.24016	4.05949	4.12675	4.38099	4.28582	4.6585	4.30298	4.28502	4.49168	4.46765	4.26204	4.72848	4.60511	4.14076	3.95558	4.07136	3.71386	4.04674	4.12231	4.03374	3.97043	3.94683	4.11008	4.36555	4.28755	4.24601	4.52255	4.53891	ENSG00000154813	DPH3	protein_coding	ENSG00000154813.9,DPH3,protein_coding	4.35967	4.13797	0.221708	4.2944	4.09072	0.203677	-0.221708	4.20045	-2.32878	0.0232394	0.644726	-3.45142
ENSG00000083937.8,CHMP2B,protein_coding	4.17301	4.45257	5.17807	5.16552	4.48636	5.02859	4.81968	5.1181	4.799	4.83106	4.95298	5.1392	5.0482	5.44645	4.04585	4.11303	4.62301	4.73782	4.68907	4.63199	4.29435	4.60431	4.44283	4.63436	4.72298	4.49034	4.95865	5.49453	ENSG00000083937	CHMP2B	protein_coding	ENSG00000083937.8,CHMP2B,protein_coding	4.90277	4.60594	0.296834	4.99079	4.6275	0.363289	-0.296834	4.78256	-2.32858	0.023251	0.644726	-3.45183
ENSG00000213904.8,CTB-50E14.6,antisense	0.36658	1.16411	0.402643	0.962257	0.597474	0.722841	0.635856	0.725784	0.180569	0.653438	0.486827	0.30126	0.334232	0.630598	1.34489	1.30773	0.511254	0.717821	1.01059	0.874112	0.989131	1.18822	0.766038	0.963109	-0.14792	0.934361	0.869272	0.721356	ENSG00000213904	CTB-50E14.6	antisense	ENSG00000213904.8,CTB-50E14.6,antisense	0.583176	0.860711	0.277534	0.614036	0.904237	0.290201	0.277534	0.78795	2.32852	0.0232546	0.644726	-3.45196
ENSG00000116903.7,EXOC8,protein_coding	5.73864	6.08024	6.42835	6.64792	6.16815	6.19144	6.09211	6.22539	6.18445	5.96706	6.07263	6.39377	5.97751	6.51709	5.25178	5.80928	6.07405	6.23864	6.18958	6.03019	5.783	5.98475	5.86894	5.90403	6.13184	5.8576	5.91613	6.64172	ENSG00000116903	EXOC8	protein_coding	ENSG00000116903.7,EXOC8,protein_coding	6.19177	5.97725	0.214517	6.1763	5.95044	0.22586	-0.214517	6.0461	-2.32703	0.0233391	0.644726	-3.45492
ENSG00000134717.17,BTF3L4,protein_coding	4.79194	4.83368	5.50328	5.54689	5.34155	5.59719	5.25265	5.39162	5.45144	5.29986	5.33454	5.5725	5.4657	5.1767	4.42956	4.80325	5.13956	5.14311	5.03418	5.24873	4.89951	5.22752	5.1717	5.13066	5.24091	5.26603	5.36637	5.4663	ENSG00000134717	BTF3L4	protein_coding	ENSG00000134717.17,BTF3L4,protein_coding	5.32568	5.11196	0.213726	5.36659	5.1574	0.209184	-0.213726	5.18477	-2.32688	0.0233474	0.644726	-3.45521
ENSG00000105193.8,RPS16,protein_coding	8.23733	8.1943	8.294	8.78512	8.73484	8.21429	8.2943	7.75809	7.79299	7.83644	8.04392	8.47304	8.02532	7.62375	7.43841	7.32899	7.83197	8.1573	8.31274	8.25519	7.95952	7.46283	7.48296	7.78314	8.17838	7.87688	8.05546	8.05453	ENSG00000105193	RPS16	protein_coding	ENSG00000105193.8,RPS16,protein_coding	8.16484	7.86988	0.29496	8.20429	7.9182	0.286095	-0.29496	7.96992	-2.32607	0.023394	0.644726	-3.45684
ENSG00000159917.15,ZNF235,protein_coding	3.19605	3.22565	3.0995	2.74805	3.18802	3.16041	3.50821	3.36087	2.92498	3.36941	3.3322	3.09283	3.13612	3.05342	3.88514	3.99318	3.44856	3.62937	3.10687	3.52855	3.90242	3.9402	3.65799	3.51788	3.22536	3.15609	3.11419	2.6997	ENSG00000159917	ZNF235	protein_coding	ENSG00000159917.15,ZNF235,protein_coding	3.17112	3.48611	0.314986	3.17421	3.52321	0.349002	0.314986	3.33462	2.32574	0.0234125	0.644726	-3.45748
ENSG00000275092.1,LA16c-329F2.2,sense_intronic	-0.16105	0.373208	-2.04905	-2.46598	0.0940414	-0.56321	-0.574179	0.118795	-0.033556	-0.314853	0.687874	-0.858397	-0.795649	-1.50011	0.504994	0.451093	-1.23068	0.37117	-0.407406	0.447487	0.699624	1.04736	0.331318	0.0379627	0.613921	-0.613843	-0.983624	-1.56285	ENSG00000275092	LA16c-329F2.2	sense_intronic	ENSG00000275092.1,LA16c-329F2.2,sense_intronic	-0.574437	-0.0209626	0.553474	-0.439031	0.351244	0.790275	0.553474	-0.153439	2.32426	0.0234973	0.644726	-3.46043
ENSG00000203747.10,FCGR3A,protein_coding	8.2226	7.44152	7.55512	8.02993	7.41607	8.24646	7.70285	8.07523	8.27697	8.58159	7.69163	7.57951	8.13761	8.45294	7.45066	7.09638	7.6383	7.3398	7.22374	7.598	6.64188	7.54972	7.85927	7.99458	6.56911	7.52194	7.95235	8.58333	ENSG00000203747	FCGR3A	protein_coding	ENSG00000203747.10,FCGR3A,protein_coding	7.95786	7.50136	0.456497	8.05258	7.53583	0.51675	-0.456497	7.7567	-2.32405	0.0235094	0.644726	-3.46085
ENSG00000185897.6,FFAR3,protein_coding	-0.545193	1.45121	-0.851114	-2.64655	-0.53111	0.763771	-0.967843	1.3156	0.68014	-0.695457	-1.30044	-0.482248	0.947576	-0.0182372	-2.30236	0.286034	-6.08866	-1.1107	-0.407406	0.649795	-1.85363	-0.0950872	-1.42159	-0.507033	-1.39846	-4.01984	-0.369515	0.721356	ENSG00000185897	FFAR3	protein_coding	ENSG00000185897.6,FFAR3,protein_coding	-0.205707	-1.27979	1.07408	-0.506679	-0.808866	0.302187	-1.07408	-0.63863	-2.32361	0.0235343	0.644726	-3.46172
ENSG00000259049.1,RP11-589M4.1,antisense	-0.405468	-0.24652	-0.159236	-0.670799	0.215603	-0.330011	0.672615	-1.38001	-0.112628	-0.590487	0.0491403	0.642297	0.172643	-0.685662	1.14156	0.96956	-0.157922	-0.414091	0.291214	-0.258782	0.678091	0.806349	0.393379	0.722101	-0.475084	0.452653	-0.0591747	-0.539769	ENSG00000259049	RP11-589M4.1	antisense	ENSG00000259049.1,RP11-589M4.1,antisense	-0.202037	0.253577	0.455615	-0.202878	0.342296	0.545174	0.455615	-0.0205761	2.32308	0.0235653	0.644726	-3.46279
ENSG00000159307.18,SCUBE1,protein_coding	-0.238012	-0.112218	-1.09212	-0.881017	-2.32629	-1.87254	-0.230877	-0.949376	-0.285095	-1.06583	-1.73108	-0.685065	-1.47791	-1.2288	0.239532	-1.05792	-1.69634	-1.88122	-2.25068	-1.56811	-1.09179	-0.613554	-3.36912	-0.460491	-1.61259	-3.53441	-1.84345	-3.05762	ENSG00000159307	SCUBE1	protein_coding	ENSG00000159307.18,SCUBE1,protein_coding	-1.01259	-1.69984	0.687252	-1.0076	-1.65446	0.646864	-0.687252	-1.1955	-2.31986	0.0237503	0.644726	-3.46917
ENSG00000155367.15,PPM1J,protein_coding	-0.278089	0.228818	0.463397	-0.144051	-0.184934	0.0468434	0.0179434	-0.949376	0.147016	1.21325	0.43186	0.0948091	0.830537	-0.630167	-6.38982	0.314889	0.320732	-1.72075	-0.148318	0.0981526	-0.950927	-0.778613	0.163373	0.68117	-0.584019	-0.45912	-0.15539	-0.45096	ENSG00000155367	PPM1J	protein_coding	ENSG00000155367.15,PPM1J,protein_coding	0.0919895	-0.718543	0.810533	0.0708262	-0.303175	0.374001	-0.810533	-0.235468	-2.31698	0.023918	0.644726	-3.47491
ENSG00000110446.10,SLC15A3,protein_coding	5.48991	6.23316	6.13407	5.71188	5.06552	5.68238	5.2901	5.96255	5.79392	5.37631	5.68751	5.68735	5.4564	6.33475	4.97376	4.93455	5.3764	5.82614	5.08655	5.54631	5.11716	5.33623	5.40331	5.19113	5.67318	5.37891	5.18589	6.29493	ENSG00000110446	SLC15A3	protein_coding	ENSG00000110446.10,SLC15A3,protein_coding	5.70756	5.38032	0.327239	5.68743	5.35632	0.331113	-0.327239	5.6524	-2.31622	0.023962	0.644726	-3.47641
ENSG00000105568.17,PPP2R1A,protein_coding	7.04142	7.24826	7.04882	7.13666	7.00344	6.96817	6.80824	7.06275	6.98065	6.94417	7.04643	6.88694	6.99471	7.116	6.90437	6.56676	6.81466	7.06938	6.97885	6.86634	6.63596	6.71251	6.85298	6.94526	7.11792	7.05845	6.96855	6.99754	ENSG00000105568	PPP2R1A	protein_coding	ENSG00000105568.17,PPP2R1A,protein_coding	7.02048	6.89211	0.128369	7.02243	6.92481	0.09762	-0.128369	6.92445	-2.31599	0.0239751	0.644726	-3.47685
ENSG00000157240.3,FZD1,protein_coding	3.50142	3.7246	3.01577	3.67898	2.89231	4.15176	3.65779	3.41158	4.27193	3.66276	3.44406	3.60521	4.14907	3.97171	3.5335	3.48481	2.1061	3.17343	2.83928	3.19142	2.93342	3.05044	3.7675	3.0799	3.07223	3.78106	3.54505	4.23533	ENSG00000157240	FZD1	protein_coding	ENSG00000157240.3,FZD1,protein_coding	3.65278	3.27096	0.381821	3.66028	3.18242	0.477855	-0.381821	3.59152	-2.31585	0.0239835	0.644726	-3.47714
ENSG00000133265.10,HSPBP1,protein_coding	3.55087	3.43759	3.0705	3.19307	3.45507	3.35377	2.99817	3.08227	3.0797	2.90978	3.0051	3.32003	3.10005	3.23624	2.86992	2.90223	2.72191	3.01146	3.3147	2.87122	2.66993	2.72774	2.89766	2.99477	3.22131	2.97791	3.41708	3.33626	ENSG00000133265	HSPBP1	protein_coding	ENSG00000133265.10,HSPBP1,protein_coding	3.19944	2.99529	0.204149	3.14656	2.94007	0.20649	-0.204149	3.04834	-2.31531	0.024015	0.644726	-3.47821
ENSG00000264538.6,SUZ12P,transcribed_unprocessed_pseudogene	3.41922	2.84301	3.41615	3.17957	3.12347	3.16041	3.30664	3.37488	3.18677	3.2788	3.215	2.96856	3.08025	2.89221	3.85454	3.91289	3.53888	3.53316	2.99501	3.38203	3.60723	3.71421	3.41411	3.41865	2.78521	3.11972	3.36601	3.19203	ENSG00000264538	SUZ12P	transcribed_unprocessed_pseudogene	ENSG00000264538.6,SUZ12P,transcribed_unprocessed_pseudogene	3.17464	3.41669	0.242054	3.18317	3.41638	0.233209	0.242054	3.35226	2.31425	0.0240771	0.644726	-3.48031
ENSG00000103966.10,EHD4,protein_coding	5.11665	5.77801	5.47681	5.68287	5.15087	5.42687	5.20875	5.08156	5.27824	5.3884	5.12636	5.42425	5.20598	5.45529	4.93604	4.84341	4.97406	5.22546	5.10221	5.02921	4.91225	4.51796	4.99282	5.12495	5.35042	5.29984	5.29079	5.70966	ENSG00000103966	EHD4	protein_coding	ENSG00000103966.10,EHD4,protein_coding	5.34292	5.09351	0.249416	5.33332	5.06571	0.267608	-0.249416	5.25505	-2.31321	0.0241377	0.644726	-3.48236
ENSG00000253210.1,RP11-809O17.1,antisense	0.711715	1.5558	0.604951	0.914163	0.597474	0.522763	0.0739774	1.17324	1.18884	1.35141	0.374716	0.575699	0.390448	1.21934	-0.897971	0.895082	0.354285	0.997104	0.507347	0.778693	0.222722	0.552032	-0.343587	0.742138	0.25135	-0.00191327	0.296484	1.01433	ENSG00000253210	RP11-809O17.1	antisense	ENSG00000253210.1,RP11-809O17.1,antisense	0.803896	0.383436	0.42046	0.658333	0.430816	0.227517	-0.42046	0.555754	-2.313	0.0241502	0.644726	-3.48278
ENSG00000272825.1,LL21NC02-1C16.2,antisense	-2.7274	-1.21175	-1.27853	-0.825522	-1.36936	-0.373732	0.205222	-0.694119	-0.481015	0.115782	-0.0648159	-0.482248	0.107054	-0.630167	0.848581	-0.366043	-0.307299	-0.35397	-0.4555	-1.56811	0.802718	0.480773	-0.110387	0.162142	-0.373801	0.5771	-0.369515	-0.844624	ENSG00000272825	LL21NC02-1C16.2	antisense	ENSG00000272825.1,LL21NC02-1C16.2,antisense	-0.693615	-0.134138	0.559476	-0.556207	-0.330635	0.225573	0.559476	-0.261648	2.313	0.0241502	0.644726	-3.48279
ENSG00000268734.1,CTB-61M7.2,lincRNA	0.829552	3.37607	2.76737	2.38614	0.327714	1.9482	1.97812	2.92615	2.52226	1.82929	2.31141	2.83731	1.74329	3.15169	0.11797	1.14049	1.95026	1.62378	1.67867	2.63965	1.02369	1.04736	1.46015	1.40143	2.8599	0.69166	1.50495	3.26595	ENSG00000268734	CTB-61M7.2	lincRNA	ENSG00000268734.1,CTB-61M7.2,lincRNA	2.20961	1.60042	0.609189	2.34878	1.48255	0.866224	-0.609189	1.85479	-2.31241	0.024185	0.644726	-3.48396
ENSG00000174021.10,GNG5,protein_coding	4.07698	4.04877	4.71289	4.79252	4.00515	4.5776	4.34059	4.35735	4.70845	4.23929	4.4656	4.53026	4.44068	4.54955	3.86874	3.90579	4.29612	4.24199	3.88706	4.23588	3.99022	3.80817	4.33231	4.15935	4.30293	4.40055	4.32127	4.99717	ENSG00000174021	GNG5	protein_coding	ENSG00000174021.10,GNG5,protein_coding	4.41755	4.19626	0.221294	4.45314	4.23894	0.214205	-0.221294	4.35039	-2.31147	0.0242404	0.644726	-3.48582
ENSG00000165175.15,MID1IP1,protein_coding	5.52672	5.31554	6.12646	5.41918	5.13844	5.75269	5.3266	5.08156	5.33148	5.35757	5.33828	5.64805	5.80168	6.44544	4.87638	4.74215	4.97676	4.97163	5.56762	5.30333	4.70029	4.15856	4.94958	5.04655	5.57921	4.99864	5.35841	6.87594	ENSG00000165175	MID1IP1	protein_coding	ENSG00000165175.15,MID1IP1,protein_coding	5.54355	5.15036	0.393188	5.38838	4.9877	0.400675	-0.393188	5.35318	-2.31079	0.0242806	0.644726	-3.48717
ENSG00000137507.11,LRRC32,protein_coding	-0.0527967	2.44578	0.167265	-0.077709	-2.02144	-1.87254	-0.757625	1.01529	-1.13309	-1.13797	-0.371997	-0.0731355	-0.529134	2.12169	-2.48293	-1.69947	-2.0012	1.06474	-1.38395	-2.63224	-0.704766	-0.693725	-1.78416	-1.57979	-0.971042	-1.48378	-1.04374	2.34404	ENSG00000137507	LRRC32	protein_coding	ENSG00000137507.11,LRRC32,protein_coding	-0.162672	-1.07514	0.912471	-0.224853	-1.43386	1.20901	-0.912471	-0.310037	-2.31078	0.0242812	0.644726	-3.48719
ENSG00000126787.12,DLGAP5,protein_coding	0.111323	0.177288	0.782348	1.19475	0.481065	2.3078	-0.0704125	0.941917	0.479092	0.0523563	0.664223	1.79159	0.642721	-0.380807	1.33128	1.27873	1.56239	1.0866	1.17756	2.20754	2.42047	1.07181	1.37042	1.41398	1.5701	1.26557	1.88951	0.30313	ENSG00000126787	DLGAP5	protein_coding	ENSG00000126787.12,DLGAP5,protein_coding	0.655375	1.42493	0.769559	0.561893	1.35085	0.788954	0.769559	0.770511	2.31026	0.0243114	0.644726	-3.48821
ENSG00000273759.1,RP4-563E14.1,lincRNA	1.37306	1.69055	1.04339	0.565499	0.89913	0.637323	1.27262	0.782928	1.45872	1.02783	0.640177	0.216371	0.642721	1.15761	2.04063	1.84155	1.05089	2.05923	1.38296	1.39214	1.9935	1.97789	1.62442	1.22757	0.313411	0.97112	0.767989	0.622502	ENSG00000273759	RP4-563E14.1	lincRNA	ENSG00000273759.1,RP4-563E14.1,lincRNA	0.957711	1.37613	0.418418	0.963482	1.38755	0.424068	0.418418	1.27077	2.30927	0.0243703	0.644726	-3.49018
ENSG00000156052.10,GNAQ,protein_coding	6.15595	6.52231	6.93746	6.80973	6.22581	6.8758	6.62988	6.81817	6.98214	6.67712	6.75151	6.94305	6.73709	6.7355	6.17647	6.43537	6.45606	6.66817	6.22386	6.49587	6.51971	6.60352	6.60057	6.65482	6.56752	6.68666	6.46725	6.90987	ENSG00000156052	GNAQ	protein_coding	ENSG00000156052.10,GNAQ,protein_coding	6.70011	6.53327	0.166842	6.7443	6.54361	0.200685	-0.166842	6.6545	-2.30744	0.0244786	0.644726	-3.49379
ENSG00000102265.11,TIMP1,protein_coding	5.22904	6.05369	5.77824	5.86941	4.87107	5.73415	5.13493	5.50104	5.84582	5.89714	5.18259	5.22771	5.53696	5.77152	4.96498	4.74877	4.89505	5.11014	5.12078	5.40268	4.70296	4.76664	5.3891	5.15515	5.18287	5.39675	5.43406	6.26493	ENSG00000102265	TIMP1	protein_coding	ENSG00000102265.11,TIMP1,protein_coding	5.54524	5.18106	0.364175	5.63555	5.13796	0.497587	-0.364175	5.44148	-2.30623	0.0245507	0.644726	-3.49619
ENSG00000172007.5,RAB33B,protein_coding	3.99738	4.12555	4.34023	4.40728	4.69803	4.6032	4.45974	4.70098	4.49168	4.54313	4.59789	4.95607	4.57611	4.3993	3.58028	3.7106	4.09746	4.32479	4.4987	4.27137	4.07711	4.17558	4.21046	4.30454	4.70717	4.40727	4.52126	4.59994	ENSG00000172007	RAB33B	protein_coding	ENSG00000172007.5,RAB33B,protein_coding	4.49261	4.24904	0.243574	4.5174	4.28795	0.22945	-0.243574	4.31164	-2.30623	0.0245508	0.644726	-3.49619
ENSG00000116663.10,FBXO6,protein_coding	4.11035	3.26937	3.55871	3.87177	3.7398	4.0582	3.46956	3.149	3.1991	3.29943	3.37654	3.79036	3.63983	3.75174	3.22304	2.90223	3.36049	3.15285	3.6029	3.21894	2.85403	2.94186	3.03541	2.93509	2.90595	3.86403	3.57534	3.89128	ENSG00000116663	FBXO6	protein_coding	ENSG00000116663.10,FBXO6,protein_coding	3.5917	3.24739	0.344308	3.59927	3.1859	0.413372	-0.344308	3.46443	-2.30551	0.0245933	0.644726	-3.4976
ENSG00000103978.15,TMEM87A,protein_coding	5.60318	6.16783	5.90069	5.95856	5.78254	5.85509	5.93692	6.135	5.75756	5.82188	5.86138	5.96287	6.00703	6.29767	5.42275	5.61414	5.78747	5.87249	5.86673	5.79821	5.71457	5.78386	5.78533	5.71039	5.76835	5.78462	5.88875	6.01944	ENSG00000103978	TMEM87A	protein_coding	ENSG00000103978.15,TMEM87A,protein_coding	5.93201	5.77265	0.159362	5.91881	5.78498	0.13383	-0.159362	5.80723	-2.30449	0.0246541	0.644726	-3.49961
ENSG00000170161.6,RP11-262H14.4,lincRNA	0.172077	-0.746091	-0.46409	-0.110499	-0.632393	-0.841511	-0.0109115	-0.231147	-1.61852	-0.357288	0.565538	-0.146199	0.688284	-0.803498	0.643599	0.85635	0.178128	-0.296255	0.00170704	-0.160935	0.0985422	0.835204	0.766038	0.162142	0.754783	-0.233239	0.296484	-1.38777	ENSG00000170161	RP11-262H14.4	lincRNA	ENSG00000170161.6,RP11-262H14.4,lincRNA	-0.324018	0.179627	0.503645	-0.294218	0.170135	0.464353	0.503645	-0.121116	2.30368	0.0247027	0.644726	-3.50122
ENSG00000146278.10,PNRC1,protein_coding	8.27331	8.26793	8.84411	8.80655	8.7049	8.69149	8.47717	8.7616	8.73238	8.30257	8.72697	9.12226	8.59228	8.62869	7.8165	8.18885	8.4525	8.44634	8.57573	8.42753	8.29959	8.52094	8.35131	8.28701	8.5368	8.11543	8.61488	8.95732	ENSG00000146278	PNRC1	protein_coding	ENSG00000146278.10,PNRC1,protein_coding	8.63801	8.39934	0.238676	8.6982	8.43693	0.261261	-0.238676	8.52968	-2.30332	0.0247244	0.644726	-3.50193
ENSG00000169018.5,FEM1B,protein_coding	6.49976	6.27513	7.06085	7.20863	6.63695	6.95221	6.61225	6.80228	6.83648	6.70832	6.76894	7.05398	6.74475	7.04239	6.02142	6.14627	6.75664	6.74277	6.82094	6.67506	6.27049	6.48448	6.4748	6.58408	6.66818	6.63605	6.59473	7.07739	ENSG00000169018	FEM1B	protein_coding	ENSG00000169018.5,FEM1B,protein_coding	6.80021	6.56809	0.232114	6.78561	6.61539	0.170217	-0.232114	6.65795	-2.30284	0.024753	0.644726	-3.50287
ENSG00000171867.16,PRNP,protein_coding	6.41667	6.19723	6.92435	7.1432	6.34385	6.8793	6.50773	6.81475	6.77946	6.55587	6.73316	6.77823	6.83255	6.8032	5.60559	5.72579	6.27848	6.51236	6.33892	6.48694	6.0871	6.14169	6.23106	6.43971	6.59667	6.46217	6.80455	7.30223	ENSG00000171867	PRNP	protein_coding	ENSG00000171867.16,PRNP,protein_coding	6.69354	6.35809	0.335449	6.77884	6.38931	0.389531	-0.335449	6.48017	-2.30181	0.0248151	0.644726	-3.50492
ENSG00000065135.10,GNAI3,protein_coding	6.3773	7.41012	7.15624	7.25803	6.50269	7.03553	6.94411	7.7458	6.99987	6.92161	7.0581	7.14412	6.92684	7.4017	6.37981	6.39244	6.88306	6.96446	6.64289	7.09057	6.53999	6.72846	6.79561	6.8443	7.07153	6.8654	6.82465	7.42519	ENSG00000065135	GNAI3	protein_coding	ENSG00000065135.10,GNAI3,protein_coding	7.063	6.81774	0.245263	7.04681	6.83448	0.212337	-0.245263	6.89424	-2.29993	0.0249282	0.644726	-3.50862
ENSG00000251474.6,RPL32P3,transcribed_unprocessed_pseudogene	3.7877	3.79894	3.90377	3.57713	3.8728	3.86011	3.91528	3.94035	3.76415	4.155	3.87077	3.45275	3.56445	3.92847	4.84679	4.63037	4.21398	4.29694	3.58221	4.03632	4.66378	4.56609	4.19748	4.291	3.56533	4.24601	3.36022	3.37928	ENSG00000251474	RPL32P3	transcribed_unprocessed_pseudogene	ENSG00000251474.6,RPL32P3,transcribed_unprocessed_pseudogene	3.81369	4.13399	0.320295	3.86544	4.23	0.364556	0.320295	4.07197	2.2991	0.0249788	0.644726	-3.51027
ENSG00000106615.9,RHEB,protein_coding	4.26303	4.6917	4.40361	4.64807	4.35029	4.42488	4.37584	4.68045	4.30463	4.46917	4.42572	4.59334	4.47683	4.77441	4.10903	3.96843	4.18863	4.36336	4.33517	4.27574	4.13949	3.96653	4.11008	4.26354	4.3847	4.35085	4.55459	4.98429	ENSG00000106615	RHEB	protein_coding	ENSG00000106615.9,RHEB,protein_coding	4.49157	4.28532	0.206254	4.44744	4.26964	0.177803	-0.206254	4.39827	-2.29899	0.0249852	0.644726	-3.51048
ENSG00000224041.3,IGKV3D-15,IG_V_gene	-2.9684	-0.746091	-1.7442	-2.46598	-0.483016	-3.58875	-2.55281	-0.231147	-1.21798	-6.42338	-1.61078	-0.74056	-0.529134	-2.89866	-1.26054	-0.728613	0.481197	-1.01448	0.00170704	-0.209029	-0.494548	0.480773	0.742387	1.28333	-2.00852	-0.613843	-0.1226	-3.05762	ENSG00000224041	IGKV3D-15	IG_V_gene	ENSG00000224041.3,IGKV3D-15,IG_V_gene	-2.01435	-0.465743	1.54861	-1.67749	-0.351789	1.3257	1.54861	-1.68764	2.29867	0.0250047	0.644726	-3.51111
ENSG00000180479.13,ZNF571,protein_coding	3.21422	3.7861	3.19216	3.38761	2.98926	2.5668	3.04798	4.35499	3.00207	3.25786	3.26303	2.87934	3.04565	4.2557	2.67357	2.59037	2.95847	3.37783	3.23361	2.68641	2.8636	3.11068	2.65957	3.19341	3.1251	2.57412	2.91539	3.75091	ENSG00000180479	ZNF571	protein_coding	ENSG00000180479.13,ZNF571,protein_coding	3.30305	2.9795	0.323552	3.20319	2.93693	0.266258	-0.323552	2.96664	-2.29859	0.0250091	0.644726	-3.51126
ENSG00000119314.15,PTBP3,protein_coding	7.71211	7.58436	8.52432	8.38591	7.94963	8.32772	8.19563	8.29771	8.37181	8.08782	8.18642	8.44008	8.1286	8.2449	7.39757	7.75298	8.18288	8.05447	7.9518	8.06354	7.88586	8.04302	7.95755	8.07281	7.99556	8.00177	7.98927	8.38989	ENSG00000119314	PTBP3	protein_coding	ENSG00000119314.15,PTBP3,protein_coding	8.17407	7.98135	0.19272	8.22027	7.99866	0.221605	-0.19272	8.05739	-2.29765	0.0250661	0.644726	-3.51311
ENSG00000171044.10,XKR6,protein_coding	1.80578	2.10329	1.37918	0.365421	1.82942	1.325	1.13452	2.09078	1.10395	1.12352	1.42484	1.55856	0.627208	0.861081	2.26481	2.69834	2.43098	1.94421	1.5506	1.55938	2.51459	2.73541	2.14995	1.12447	1.35089	1.41979	0.785371	0.682623	ENSG00000171044	XKR6	protein_coding	ENSG00000171044.10,XKR6,protein_coding	1.33804	1.80082	0.462776	1.35209	1.75179	0.399703	0.462776	1.64001	2.29729	0.0250881	0.644726	-3.51383
ENSG00000139289.13,PHLDA1,protein_coding	2.41451	4.89478	2.73693	3.65479	2.79814	2.4896	3.347	4.50263	2.53529	2.98389	3.54464	3.9302	2.63692	3.29834	1.89095	3.19777	2.43098	2.77615	2.63627	3.02467	3.06782	3.27765	1.91628	2.34031	3.69338	1.75099	2.47044	3.72016	ENSG00000139289	PHLDA1	protein_coding	ENSG00000139289.13,PHLDA1,protein_coding	3.26912	2.72813	0.540986	3.14111	2.70621	0.434901	-0.540986	2.89495	-2.29683	0.025116	0.644726	-3.51473
ENSG00000227533.5,RP5-848E13.3,lincRNA	-0.594946	-2.79672	-1.61295	-2.16112	-1.12835	-0.841511	0.0462324	0.0271645	-0.770522	-0.540734	-0.371997	-3.24306	-0.30426	-2.27062	-0.0147847	-0.114504	-1.33377	-1.01448	-1.38395	-0.80627	0.656232	0.480773	-0.395117	-0.604881	-0.830179	-0.727053	-0.331547	-2.42959	ENSG00000227533	RP5-848E13.3	lincRNA	ENSG00000227533.5,RP5-848E13.3,lincRNA	-1.1831	-0.63208	0.55102	-0.806016	-0.665967	0.140049	0.55102	-0.861792	2.29665	0.0251273	0.644726	-3.5151
ENSG00000142512.14,SIGLEC10,protein_coding	5.32329	5.45595	5.55654	6.13109	5.39963	5.99756	5.79774	5.09431	5.73657	5.72287	5.80707	5.62902	5.82098	6.17208	5.31365	5.09183	4.73072	5.72001	5.3636	5.11961	4.97209	5.01541	4.90101	5.01499	5.58315	6.08371	5.32314	6.48383	ENSG00000142512	SIGLEC10	protein_coding	ENSG00000142512.14,SIGLEC10,protein_coding	5.68891	5.33691	0.351996	5.72972	5.21663	0.513093	-0.351996	5.61869	-2.29653	0.0251344	0.644726	-3.51533
ENSG00000276248.1,RP11-230F18.5,sense_intronic	-0.545193	-0.24652	-1.88859	-2.46598	-0.347664	-0.78139	0.230097	-0.288863	-0.15385	-0.540734	-1.39666	-0.685065	-1.41232	-2.11016	1.39808	1.35016	-0.53407	-0.296255	-1.69429	-0.0255828	1.24486	1.37666	0.0523422	0.220441	-0.830179	-0.84991	-1.04374	-2.61016	ENSG00000276248	RP11-230F18.5	sense_intronic	ENSG00000276248.1,RP11-230F18.5,sense_intronic	-0.902349	-0.160117	0.742232	-0.615129	-0.160919	0.45421	0.742232	-0.376551	2.29643	0.0251407	0.644726	-3.51553
ENSG00000186480.12,INSIG1,protein_coding	5.35802	6.51908	5.83323	6.47083	5.55167	5.78536	5.81532	6.5029	5.95285	5.71137	5.90995	5.71919	5.67914	6.82042	4.89962	5.44825	5.64478	6.01253	5.6215	5.46244	5.62457	5.76618	5.60938	5.36596	5.66502	5.38573	5.59919	6.98143	ENSG00000186480	INSIG1	protein_coding	ENSG00000186480.12,INSIG1,protein_coding	5.97353	5.64904	0.324484	5.82427	5.61544	0.208833	-0.324484	5.87875	-2.29542	0.0252018	0.644726	-3.5175
ENSG00000087077.13,TRIP6,protein_coding	2.0918	2.03255	2.31881	1.50725	2.34447	2.45252	2.08425	1.78991	1.69763	2.06446	1.70536	1.67977	1.83392	1.95025	2.30714	2.40822	2.1061	1.53117	2.51048	2.33878	2.42694	2.2049	2.3033	1.7471	2.2314	2.32001	2.10557	2.2345	ENSG00000087077	TRIP6	protein_coding	ENSG00000087077.13,TRIP6,protein_coding	1.96807	2.19826	0.230189	1.9914	2.2689	0.277497	0.230189	2.09439	2.29496	0.0252299	0.644726	-3.51841
ENSG00000198060.9,MARCH5,protein_coding	4.15807	4.00511	4.50463	4.34818	4.1049	4.3	4.25833	4.67669	4.54417	4.2517	4.27577	4.45043	4.1409	4.42245	3.74332	3.76389	4.31967	4.37228	3.87253	4.19026	3.86002	4.1239	4.14658	4.08088	4.2081	4.17689	4.00065	4.29593	ENSG00000198060	MARCH5	protein_coding	ENSG00000198060.9,MARCH5,protein_coding	4.31724	4.08249	0.234744	4.28788	4.13524	0.152644	-0.234744	4.24021	-2.29483	0.0252378	0.644726	-3.51867
ENSG00000259316.11,CTD-2116N17.1,protein_coding	0.920892	-0.0494827	0.492841	1.52871	-0.00436225	-0.0210607	-0.300418	0.725784	-0.379732	-0.0483377	-0.146116	0.273515	-0.189928	-0.685662	1.15707	1.70653	1.29505	1.99132	1.26919	1.23924	1.83713	1.07181	1.11814	0.504744	1.00094	0.5771	0.0598779	-0.00925435	ENSG00000259316	CTD-2116N17.1	protein_coding	ENSG00000259316.11,CTD-2116N17.1,protein_coding	0.151189	1.05849	0.907304	-0.0346992	1.13761	1.17231	0.907304	0.403431	2.2943	0.0252705	0.644726	-3.51972
ENSG00000105767.2,CADM4,protein_coding	-0.0527967	0.177288	-0.521806	-0.249662	-0.184934	0.233257	-0.373482	-0.859179	0.68014	0.994475	0.315215	-1.05543	-0.135989	-0.380807	-0.661904	-0.985771	-1.04426	-0.296255	-1.38395	0.248178	-0.354823	-1.57508	-0.0267294	0.276475	-0.190355	-0.669338	-0.223294	-0.327224	ENSG00000105767	CADM4	protein_coding	ENSG00000105767.2,CADM4,protein_coding	-0.10098	-0.515309	0.41433	-0.160462	-0.341024	0.180562	-0.41433	-0.258808	-2.29428	0.0252716	0.644726	-3.51976
ENSG00000138166.5,DUSP5,protein_coding	4.50512	6.05191	5.0024	5.91442	4.74801	4.97186	4.4452	6.01193	5.20778	5.08689	5.45315	5.35147	4.65281	6.39743	3.21935	4.50295	4.94132	5.40799	5.02982	5.11106	4.24028	5.10403	4.56246	4.38639	5.76141	3.78623	4.66435	6.34578	ENSG00000138166	DUSP5	protein_coding	ENSG00000138166.5,DUSP5,protein_coding	5.27146	4.79024	0.481211	5.14733	4.80283	0.344501	-0.481211	4.99827	-2.29356	0.0253156	0.644726	-3.52117
ENSG00000102144.14,PGK1,protein_coding	8.04174	8.08734	8.39041	8.58583	8.05544	8.50387	8.10136	8.23909	8.33247	8.23623	8.25544	8.44067	8.42727	8.59443	7.60674	7.42248	7.82339	8.02718	8.24758	8.04556	7.67835	7.65209	7.92591	8.07355	8.2302	8.33138	8.40356	8.79707	ENSG00000102144	PGK1	protein_coding	ENSG00000102144.14,PGK1,protein_coding	8.30654	8.01893	0.287612	8.29396	8.03637	0.257592	-0.287612	8.13847	-2.29336	0.0253278	0.644726	-3.52156
ENSG00000123610.4,TNFAIP6,protein_coding	0.111323	0.373208	-1.61295	-2.46598	-1.65887	0.0132908	-1.08568	-0.175652	0.366982	0.994475	-0.582215	0.407193	-0.0839941	0.718728	-1.53184	-2.43643	-1.5651	-1.72075	-1.48016	-0.160935	-1.85363	-0.868811	-0.967023	-1.01151	-1.86413	-0.364483	-0.667596	0.328441	ENSG00000123610	TNFAIP6	protein_coding	ENSG00000123610.4,TNFAIP6,protein_coding	-0.334296	-1.15457	0.820273	-0.0353517	-1.24583	1.21048	-0.820273	-0.571916	-2.29303	0.0253481	0.644726	-3.52222
ENSG00000141497.13,ZMYND15,protein_coding	0.691105	2.69514	1.37918	1.19475	0.18616	1.19636	1.47347	2.07942	1.80909	1.75155	1.00275	0.598242	1.73607	2.56375	0.430355	1.15652	0.597842	1.28871	0.841766	1.54495	0.517627	1.29593	1.40095	0.303696	0.943228	0.478416	1.009	2.21427	ENSG00000141497	ZMYND15	protein_coding	ENSG00000141497.13,ZMYND15,protein_coding	1.45407	1.00166	0.452412	1.42633	0.976112	0.450217	-0.452412	1.46426	-2.29269	0.0253692	0.644726	-3.52289
ENSG00000143153.12,ATP1B1,protein_coding	0.866785	1.83056	1.77637	2.36244	1.438	2.41447	1.79852	2.6239	2.13423	1.44081	1.70536	2.48486	2.03541	2.45248	0.729117	1.09131	1.39516	2.04813	1.76514	2.33878	1.371	1.54331	1.13641	1.04605	1.7151	1.69716	1.79827	2.40479	ENSG00000143153	ATP1B1	protein_coding	ENSG00000143153.12,ATP1B1,protein_coding	1.95459	1.57712	0.377463	1.93298	1.62024	0.312746	-0.377463	1.83418	-2.29238	0.0253881	0.644726	-3.5235
ENSG00000188938.15,FAM120AOS,protein_coding	4.73014	4.47408	4.70819	4.9349	4.87799	4.88409	4.67318	4.59128	4.80976	4.7879	4.97478	4.81403	4.94171	4.89399	4.34573	4.28694	4.60918	4.55194	4.84487	4.57633	4.41966	4.65171	4.49683	4.6114	4.88119	4.74105	4.9267	4.99322	ENSG00000188938	FAM120AOS	protein_coding	ENSG00000188938.15,FAM120AOS,protein_coding	4.79257	4.63834	0.154234	4.81189	4.61029	0.201606	-0.154234	4.73543	-2.29217	0.0254008	0.644726	-3.52391
ENSG00000211935.3,IGHV1-3,IG_V_gene	1.73707	-0.746091	0.203334	-4.23151	0.300492	0.498718	-2.93983	2.72214	1.20523	-0.27363	-0.0648159	1.70076	1.39503	-0.168263	1.79505	1.68458	2.16401	-4.38372	1.89548	2.51935	-2.91776	2.92854	3.82211	1.93292	2.54122	1.57113	3.90251	0.112308	ENSG00000211935	IGHV1-3	IG_V_gene	ENSG00000211935.3,IGHV1-3,IG_V_gene	0.0956165	1.39769	1.30208	0.251913	1.9142	1.66228	1.30208	0.46258	2.29152	0.0254409	0.644726	-3.52519
ENSG00000110321.16,EIF4G2,protein_coding	9.3383	9.63467	9.42146	9.60735	9.40266	9.56555	9.40167	9.6547	9.56529	9.36583	9.41936	9.63765	9.36205	9.59308	8.94644	9.0745	9.30731	9.40177	9.31103	9.50373	9.3296	9.26242	9.37039	9.35905	9.486	9.42531	9.39829	9.71179	ENSG00000110321	EIF4G2	protein_coding	ENSG00000110321.16,EIF4G2,protein_coding	9.49783	9.34912	0.148713	9.49337	9.36472	0.128652	-0.148713	9.39043	-2.29136	0.0254506	0.644726	-3.5255
ENSG00000214135.8,AC024560.3,transcribed_unprocessed_pseudogene	3.80218	2.45662	3.40845	3.39638	3.5477	3.32329	3.33558	3.44737	3.81043	3.70977	3.31332	3.1701	3.29427	2.75826	3.82571	3.82785	3.58906	3.60686	3.21836	3.17745	3.69024	4.03963	4.05114	3.86487	3.33414	3.90022	3.63169	3.00847	ENSG00000214135	AC024560.3	transcribed_unprocessed_pseudogene	ENSG00000214135.8,AC024560.3,transcribed_unprocessed_pseudogene	3.34098	3.62612	0.285143	3.36598	3.66096	0.294983	0.285143	3.50132	2.29089	0.0254795	0.644726	-3.52642
ENSG00000242324.1,RP4-576H24.2,unprocessed_pseudogene	-1.90427	-2.43415	-1.27853	-2.02988	-0.483016	-0.66818	-1.14842	-1.81611	-0.331637	-0.401009	-0.762787	-0.986721	-0.926893	-0.576727	-0.2813	-0.0395418	-0.066291	-1.01448	-0.272054	0.248178	-0.227444	-1.17915	-0.818925	-0.0283798	-1.12716	0.197396	-1.74035	-0.96246	ENSG00000242324	RP4-576H24.2	unprocessed_pseudogene	ENSG00000242324.1,RP4-576H24.2,unprocessed_pseudogene	-1.12488	-0.522284	0.602597	-0.956807	-0.276677	0.68013	0.602597	-0.759062	2.29046	0.0255058	0.644726	-3.52726
ENSG00000147912.12,FBXO10,protein_coding	2.59175	2.5808	1.15811	1.67056	2.12928	1.4048	1.6405	2.11324	1.76553	1.71105	2.00745	1.57001	1.39503	1.60191	2.56146	2.51776	2.11591	2.27449	1.76514	1.45522	2.0616	2.73541	2.36656	2.39828	2.48839	2.21666	1.82373	0.849273	ENSG00000147912	FBXO10	protein_coding	ENSG00000147912.12,FBXO10,protein_coding	1.81	2.11642	0.306419	1.6908	2.24558	0.554771	0.306419	2.00261	2.29044	0.025507	0.644726	-3.5273
ENSG00000125753.13,VASP,protein_coding	7.47614	7.48753	7.46049	7.49938	7.21253	7.66738	7.3016	7.002	7.44207	7.21245	7.3426	7.3695	7.61048	7.75378	7.43125	6.8562	6.94975	7.00125	7.27231	7.04356	7.00881	6.49638	7.13683	7.07213	7.06309	7.39918	7.5701	7.98398	ENSG00000125753	VASP	protein_coding	ENSG00000125753.13,VASP,protein_coding	7.417	7.1632	0.253796	7.45128	7.06761	0.383672	-0.253796	7.37316	-2.28841	0.0256324	0.644726	-3.53129
ENSG00000167524.14,SGK494,protein_coding	2.61382	3.26937	2.23417	1.98183	2.81747	2.67268	2.94281	2.52688	2.90504	2.78364	2.79793	2.67182	2.56139	1.64754	3.6367	3.98423	2.79092	2.58974	2.3021	3.09072	3.54614	3.41778	3.30935	2.97374	2.6414	3.15209	2.44879	1.92174	ENSG00000167524	SGK494	protein_coding	ENSG00000167524.14,SGK494,protein_coding	2.60189	2.9861	0.384218	2.67225	3.03223	0.359981	0.384218	2.90332	2.28695	0.0257232	0.644726	-3.53417
ENSG00000252947.1,SCARNA1,scaRNA	-0.873247	-0.849184	-0.46409	0.0759142	0.215603	-0.373732	0.205222	0.539371	-0.112628	-0.357288	-0.146116	-0.184167	0.295499	-0.743377	-1.86626	-0.917058	-2.0012	-1.01448	-0.783554	-1.33678	-2.91776	-0.465456	0.331318	-0.604881	0.118595	-1.69791	0.221845	0.622502	ENSG00000252947	SCARNA1	scaRNA	ENSG00000252947.1,SCARNA1,scaRNA	-0.198016	-0.879363	0.681347	-0.165141	-0.850306	0.685165	-0.681347	-0.54404	-2.28628	0.0257645	0.644726	-3.53547
ENSG00000227376.1,AP000609.2,processed_pseudogene	-0.405468	0.699709	-0.159236	-0.938733	-0.741328	-0.841511	-0.450444	0.436277	-0.976973	-0.540734	-0.0258218	-0.921132	-2.65625	-1.50011	0.770047	0.775618	0.215122	0.660677	0.0368965	-0.160935	0.161968	-0.0950872	0.09031	-1.01151	-0.373801	-0.112945	-0.983624	-0.684159	ENSG00000227376	AP000609.2	processed_pseudogene	ENSG00000227376.1,AP000609.2,processed_pseudogene	-0.64441	-0.0508156	0.593595	-0.641031	-0.0290953	0.611936	0.593595	-0.211745	2.28537	0.0258216	0.644726	-3.53727
ENSG00000189152.10,GRAPL,protein_coding	2.51761	2.69514	1.71523	0.946403	2.35112	2.13918	2.11128	2.07942	2.117	1.77138	2.51685	1.71114	2.16997	1.65872	2.80739	3.63253	2.5588	2.23589	2.45952	2.64642	3.05952	3.25113	2.69697	2.19522	2.65944	2.61534	2.22503	0.950557	ENSG00000189152	GRAPL	protein_coding	ENSG00000189152.10,GRAPL,protein_coding	2.03574	2.57098	0.535238	2.11414	2.63088	0.51674	0.535238	2.39646	2.28525	0.0258288	0.644726	-3.5375
ENSG00000073282.12,TP63,protein_coding	0.286409	-0.318669	0.203334	-1.19589	-0.347664	-0.904247	-0.300418	-1.04559	-1.73881	-0.0835272	-1.39666	0.825419	-0.838084	-0.475444	0.11797	1.23411	0.511254	-0.683278	-0.980591	1.04788	0.28102	0.366817	-0.199197	-0.415403	0.0103424	0.735052	-0.532244	-0.14201	ENSG00000073282	TP63	protein_coding	ENSG00000073282.12,TP63,protein_coding	-0.52356	0.0965514	0.620112	-0.411554	0.0641564	0.47571	0.620112	-0.390694	2.28467	0.0258647	0.644726	-3.53863
ENSG00000155629.14,PIK3AP1,protein_coding	7.7212	7.37981	7.74966	7.81336	7.26694	8.26785	7.45042	7.74961	7.98815	7.9268	7.80394	7.92024	7.81302	8.04832	7.38404	7.13456	7.05871	7.37381	7.21728	7.60127	6.94375	7.41076	7.47177	7.77419	7.42688	7.90624	7.60096	8.35769	ENSG00000155629	PIK3AP1	protein_coding	ENSG00000155629.14,PIK3AP1,protein_coding	7.77852	7.47585	0.302671	7.80848	7.41882	0.389662	-0.302671	7.65057	-2.28394	0.0259108	0.644726	-3.54008
ENSG00000052795.12,FNIP2,protein_coding	5.28254	5.94716	5.5337	5.25029	5.16603	5.68372	5.33737	5.84	5.72524	5.67958	5.41999	5.44383	5.60733	6.44018	5.23725	5.32068	5.25619	5.60733	5.14919	5.40967	5.29921	4.68973	5.38624	5.42912	5.14177	5.45387	5.24362	6.10752	ENSG00000052795	FNIP2	protein_coding	ENSG00000052795.12,FNIP2,protein_coding	5.59693	5.33796	0.258969	5.57052	5.30994	0.260572	-0.258969	5.5679	-2.2816	0.026057	0.644726	-3.54465
ENSG00000163808.16,KIF15,protein_coding	1.74709	0.624747	1.02336	1.32307	0.917164	2.03435	1.10792	0.505818	0.814441	1.47749	1.03998	1.70076	1.14568	1.26396	1.21751	1.67349	2.20136	1.79287	1.67867	2.34712	2.19646	1.48988	1.53088	1.62293	1.97718	1.37934	1.78104	0.934162	ENSG00000163808	KIF15	protein_coding	ENSG00000163808.16,KIF15,protein_coding	1.1947	1.70163	0.506931	1.1268	1.67608	0.549275	0.506931	1.48022	2.28102	0.0260937	0.644726	-3.5458
ENSG00000140543.14,DET1,protein_coding	2.89634	2.14412	2.29394	2.36244	3.1504	2.70456	3.09275	3.01231	3.06181	3.00498	2.87722	2.88393	2.77002	2.12975	3.56873	3.37948	3.09374	2.9591	2.77299	2.92792	3.39595	3.66684	3.51875	3.43721	2.70645	3.21091	2.74374	2.13759	ENSG00000140543	DET1	protein_coding	ENSG00000140543.14,DET1,protein_coding	2.74175	3.10853	0.366774	2.88057	3.15232	0.271747	0.366774	2.88635	2.28082	0.0261062	0.644726	-3.54619
ENSG00000268670.1,CTD-2622I13.3,sense_intronic	1.42391	1.95817	1.12087	0.86441	1.45043	1.21123	1.2606	1.56403	1.25333	1.78119	1.46646	0.863139	0.775307	0.584427	2.01532	2.23032	1.42704	1.73868	0.919245	1.92514	2.15808	2.08988	1.59831	2.06605	1.38018	2.04625	0.885482	0.66286	ENSG00000268670	CTD-2622I13.3	sense_intronic	ENSG00000268670.1,CTD-2622I13.3,sense_intronic	1.25554	1.65306	0.397524	1.25696	1.83191	0.574946	0.397524	1.67991	2.28064	0.0261174	0.644726	-3.54654
ENSG00000163110.14,PDLIM5,protein_coding	5.51358	5.40366	5.91435	5.7529	5.54733	6.06102	5.81532	5.78074	6.07887	5.9767	5.6831	5.90018	5.87985	5.7805	5.31278	5.25054	5.52283	5.53564	5.3303	5.44312	5.38228	5.54713	5.61265	5.73121	5.56732	5.82847	5.75233	5.89261	ENSG00000163110	PDLIM5	protein_coding	ENSG00000163110.14,PDLIM5,protein_coding	5.79201	5.55066	0.241349	5.79803	5.54139	0.256638	-0.241349	5.64093	-2.28029	0.0261393	0.644726	-3.54721
ENSG00000023191.16,RNH1,protein_coding	6.96032	7.22228	7.10919	7.1371	6.78944	7.04438	6.75326	6.76509	6.98866	6.79957	6.99995	6.90089	7.04666	7.33049	6.70409	6.66037	6.69577	6.9886	6.80699	6.67009	6.53026	6.38553	6.8554	6.67516	6.92331	6.91282	6.97164	7.26154	ENSG00000023191	RNH1	protein_coding	ENSG00000023191.16,RNH1,protein_coding	6.98909	6.78868	0.200406	6.9943	6.75554	0.238764	-0.200406	6.89353	-2.28027	0.0261404	0.644726	-3.54725
ENSG00000267002.3,RP11-242D8.1,lincRNA	2.63016	2.47808	1.9024	2.38614	2.90592	2.34873	2.81711	2.40477	2.76829	2.79337	2.63106	2.45429	2.6976	1.71338	2.83659	3.38969	2.19211	2.84189	2.65338	2.91114	3.08429	3.09883	3.16115	2.98219	2.84422	2.55002	2.53352	1.8361	ENSG00000267002	RP11-242D8.1	lincRNA	ENSG00000267002.3,RP11-242D8.1,lincRNA	2.49509	2.77965	0.28456	2.55412	2.84305	0.288938	0.28456	2.63044	2.28001	0.0261574	0.644726	-3.54778
ENSG00000144802.11,NFKBIZ,protein_coding	8.15859	8.29008	7.97958	8.44695	8.09162	8.19209	7.85677	8.57816	8.18813	7.83261	8.69076	9.26338	8.12084	8.58594	7.01465	7.69979	7.72882	8.24602	8.2437	8.07645	7.8838	8.47885	7.76942	7.35288	8.05097	7.46549	7.73587	8.69138	ENSG00000144802	NFKBIZ	protein_coding	ENSG00000144802.11,NFKBIZ,protein_coding	8.30539	7.88844	0.416958	8.19011	7.82661	0.363494	-0.416958	8.10209	-2.27839	0.0262595	0.644726	-3.55095
ENSG00000280033.1,CTD-2095E4.3,TEC	0.392343	1.21611	0.238524	-0.670799	0.18616	0.474265	-0.132473	0.505818	-0.0725502	-0.156591	0.734044	-0.435706	-0.396378	-0.0913006	1.38496	2.13646	0.756831	1.19119	0.291214	0.803146	1.34391	1.04736	1.20723	0.330414	0.0473366	0.97112	-0.621054	-0.684159	ENSG00000280033	CTD-2095E4.3	TEC	ENSG00000280033.1,CTD-2095E4.3,TEC	0.127962	0.728997	0.601035	0.0568047	0.887133	0.830328	0.601035	0.656194	2.27788	0.0262919	0.644726	-3.55195
ENSG00000181649.6,PHLDA2,protein_coding	-2.52095	1.24142	0.306428	-0.0142836	-1.12835	-1.26682	-1.43081	-1.04559	-1.21798	-2.33591	-0.969238	-0.263238	-2.14929	0.65314	-3.2199	-2.43643	-1.84073	-1.1107	-2.43125	-2.18478	-1.85363	-3.01565	-2.08901	-2.53088	-0.701855	-1.69791	-1.31293	0.917579	ENSG00000181649	PHLDA2	protein_coding	ENSG00000181649.6,PHLDA2,protein_coding	-0.867248	-1.82201	0.954758	-1.08697	-1.97132	0.88435	-0.954758	-1.38211	-2.27757	0.0263112	0.644726	-3.55254
ENSG00000166170.9,BAG5,protein_coding	6.09008	5.82481	6.44492	6.75447	6.18686	6.42108	6.26981	6.24776	6.37583	6.34749	6.34225	6.49522	6.3926	6.67997	5.66308	5.68078	6.0448	6.3147	6.08891	6.15892	6.01593	6.10884	6.13044	6.15165	6.37451	6.18253	6.33665	6.84256	ENSG00000166170	BAG5	protein_coding	ENSG00000166170.9,BAG5,protein_coding	6.34808	6.14959	0.19849	6.36166	6.14104	0.220621	-0.19849	6.19911	-2.27674	0.0263636	0.644726	-3.55416
ENSG00000213699.8,SLC35F6,protein_coding	5.52963	5.46672	5.72108	5.81097	5.38755	5.64659	5.50407	5.45563	5.65686	5.5826	5.53774	5.33898	5.61374	5.74225	5.19748	5.2194	5.44321	5.74514	5.29893	5.49564	5.26712	5.20835	5.41831	5.48815	5.39774	5.2844	5.44161	5.9989	ENSG00000213699	SLC35F6	protein_coding	ENSG00000213699.8,SLC35F6,protein_coding	5.57103	5.42174	0.149286	5.56017	5.40803	0.152141	-0.149286	5.51241	-2.2758	0.0264233	0.644726	-3.556
ENSG00000268350.7,FAM156A,protein_coding	4.92696	4.77639	4.91809	4.79141	4.47118	4.71699	5.26248	4.06941	4.35876	5.23528	5.22766	4.77499	5.23506	5.01532	5.33256	5.33484	4.52329	4.80363	4.86948	5.15566	5.48118	5.14494	5.15388	5.46121	5.09284	5.12737	5.05675	4.6384	ENSG00000268350	FAM156A	protein_coding	ENSG00000268350.7,FAM156A,protein_coding	4.84143	5.084	0.242574	4.85475	5.13615	0.281406	0.242574	5.02967	2.27547	0.0264447	0.644726	-3.55666
ENSG00000164406.7,LEAP2,protein_coding	-0.199017	-0.474789	-0.408595	-0.772083	0.0940414	-0.61474	-0.0704125	-1.14869	-0.285095	0.815028	0.486827	-0.858397	0.151109	-1.40389	0.99388	0.71196	0.830204	-0.476827	-0.505253	-0.258782	0.130603	0.863493	0.693888	0.303696	-0.528524	0.669464	-0.15539	-1.0252	ENSG00000164406	LEAP2	protein_coding	ENSG00000164406.7,LEAP2,protein_coding	-0.334907	0.160516	0.495423	-0.346845	0.21715	0.563995	0.495423	-0.144564	2.27416	0.0265277	0.644726	-3.5592
ENSG00000111647.12,UHRF1BP1L,protein_coding	5.75363	5.862	6.46409	6.42652	5.82495	6.29891	5.99432	6.21569	6.36311	6.16417	6.12933	6.08262	6.17014	6.53085	5.37877	5.71636	6.01167	6.14799	5.84332	6.19921	5.72051	5.87873	6.03754	6.03568	5.96182	6.03355	6.0244	6.58016	ENSG00000111647	UHRF1BP1L	protein_coding	ENSG00000111647.12,UHRF1BP1L,protein_coding	6.16288	5.96927	0.193614	6.16715	6.01804	0.149111	-0.193614	6.10962	-2.27362	0.0265625	0.644726	-3.56027
ENSG00000230454.1,U73166.2,lincRNA	1.10355	1.72685	-0.581927	-1.50905	0.552031	0.0468434	0.499283	0.604222	0.147016	0.146478	0.253154	0.685047	0.12925	0.0169523	2.27906	1.62822	0.14016	-0.086037	0.780798	1.90268	1.59435	0.652726	1.15444	1.29694	0.0473366	1.50999	0.0310231	-1.56285	ENSG00000230454	U73166.2	lincRNA	ENSG00000230454.1,U73166.2,lincRNA	0.272835	0.81206	0.539224	0.200085	0.967619	0.767534	0.539224	0.774089	2.27251	0.0266333	0.644726	-3.56243
ENSG00000136854.20,STXBP1,protein_coding	1.05598	1.70881	1.3147	0.240973	0.663062	-1.03855	0.859578	0.916606	0.0774753	-0.27363	-0.0648159	0.746886	-0.162706	-0.576727	1.53499	1.7808	1.87134	1.44917	0.556675	0.676512	1.1697	0.443779	0.362682	0.660261	0.485023	0.600751	0.456949	0.141162	ENSG00000136854	STXBP1	protein_coding	ENSG00000136854.20,STXBP1,protein_coding	0.390546	0.8707	0.480154	0.452018	0.630506	0.178488	0.480154	0.802896	2.27202	0.0266649	0.644726	-3.56339
ENSG00000165704.14,HPRT1,protein_coding	3.00471	2.62955	3.37721	3.06678	2.99776	3.3869	2.8253	3.58628	3.52389	2.98389	2.84076	3.63004	2.69015	2.8635	2.44623	2.53012	3.31861	3.15802	2.69252	2.96632	2.65348	3.03808	2.85419	2.85455	2.7237	2.97791	2.80041	3.04328	ENSG00000165704	HPRT1	protein_coding	ENSG00000165704.14,HPRT1,protein_coding	3.10048	2.86124	0.239235	3.00123	2.85437	0.146861	-0.239235	2.98229	-2.27106	0.0267264	0.644726	-3.56526
ENSG00000197746.13,PSAP,protein_coding	10.9678	10.7139	11.4641	11.36	10.5585	11.4869	10.7654	10.8176	11.3978	11.2785	11.0145	11.0367	11.3915	11.6561	10.7495	10.1698	10.4465	10.8075	10.6524	10.7161	10.0546	10.2927	10.6658	10.8447	10.8876	11.3164	11.0816	11.9683	ENSG00000197746	PSAP	protein_coding	ENSG00000197746.13,PSAP,protein_coding	11.1364	10.761	0.375416	11.1576	10.7328	0.424789	-0.375416	11.0026	-2.27042	0.0267677	0.644726	-3.56652
ENSG00000167553.15,TUBA1C,protein_coding	5.01459	4.74797	5.06132	5.40837	4.55994	5.11021	4.93858	4.92059	4.77723	5.17328	4.86495	5.30169	5.19353	5.10083	4.26571	4.2833	4.63671	4.72394	4.71102	4.74043	4.71226	4.45892	4.62361	4.77107	5.05587	4.82252	5.19973	5.42876	ENSG00000167553	TUBA1C	protein_coding	ENSG00000167553.15,TUBA1C,protein_coding	5.01236	4.74528	0.267087	5.03795	4.7181	0.319855	-0.267087	4.78451	-2.26944	0.0268304	0.644726	-3.56842
ENSG00000107890.16,ANKRD26,protein_coding	4.25428	4.20811	4.43049	4.18042	4.31502	4.1479	4.47282	4.36906	4.31033	4.16252	4.19554	4.17479	4.32525	4.00714	4.45802	4.69902	4.73709	4.49382	4.22886	4.48292	4.69226	4.51573	4.58424	4.42409	4.31626	4.15709	4.42334	4.0949	ENSG00000107890	ANKRD26	protein_coding	ENSG00000107890.16,ANKRD26,protein_coding	4.25383	4.45055	0.196713	4.23119	4.47047	0.239276	0.196713	4.33506	2.26905	0.0268557	0.644726	-3.56918
ENSG00000158869.10,FCER1G,protein_coding	6.55212	6.34758	6.54186	6.5936	5.89998	6.72851	6.15516	5.96255	6.66818	6.65994	6.23696	6.2894	6.85894	6.92572	6.07549	5.72646	5.47787	5.92424	6.03934	6.07103	5.44259	5.18892	6.09761	6.25419	5.94353	6.46418	6.49327	7.28213	ENSG00000158869	FCER1G	protein_coding	ENSG00000158869.10,FCER1G,protein_coding	6.45861	6.03435	0.42426	6.54699	6.05519	0.491808	-0.42426	6.28444	-2.26829	0.0269049	0.644726	-3.57067
ENSG00000132680.10,KIAA0907,protein_coding	5.43286	4.63791	5.00878	4.81779	5.31799	5.34915	5.34451	4.87533	5.06012	5.4627	5.27723	5.11009	5.2001	4.50067	5.60418	5.56244	5.07939	5.32537	4.70966	4.96564	5.77858	5.76618	5.49197	5.64671	5.19425	5.6287	5.55427	4.34636	ENSG00000132680	KIAA0907	protein_coding	ENSG00000132680.10,KIAA0907,protein_coding	5.09966	5.33241	0.232747	5.15509	5.52312	0.368025	0.232747	5.25819	2.26807	0.0269189	0.644726	-3.57109
ENSG00000108848.15,LUC7L3,protein_coding	6.86578	6.26205	6.80141	6.65036	6.90775	6.86761	7.24952	6.85194	7.02375	7.13564	7.12704	6.87429	7.26301	6.39993	7.14314	7.35896	7.19689	7.12325	6.5783	6.78542	7.38218	7.63142	7.23887	7.36384	7.08354	7.25338	7.25507	6.15117	ENSG00000108848	LUC7L3	protein_coding	ENSG00000108848.15,LUC7L3,protein_coding	6.87715	7.11039	0.233239	6.87095	7.21788	0.346927	0.233239	7.06028	2.26759	0.0269504	0.644726	-3.57204
ENSG00000250959.2,GLUDP3,transcribed_unprocessed_pseudogene	0.866785	0.326666	0.339218	1.18127	0.987126	0.592585	0.843548	0.471467	0.632443	0.0844175	0.486827	0.432505	0.547038	0.65314	1.12588	1.65103	1.42704	1.19119	1.06274	0.96361	0.880197	0.716151	0.963075	0.550914	0.589046	0.197396	0.601339	0.471636	ENSG00000250959	GLUDP3	transcribed_unprocessed_pseudogene	ENSG00000250959.2,GLUDP3,transcribed_unprocessed_pseudogene	0.603216	0.885088	0.281872	0.569811	0.921636	0.351824	0.281872	0.845744	2.26693	0.0269928	0.644726	-3.57332
ENSG00000091536.17,MYO15A,protein_coding	0.286409	0.462018	-1.00723	-0.622705	-0.184934	-0.78139	-0.373482	0.162516	-2.01445	0.205979	-0.582215	-1.2837	-0.529134	-0.685662	0.0859093	0.667905	-0.157922	-0.296255	0.69528	0.212109	0.309309	0.154272	-0.154109	-0.329246	-0.279164	-0.613843	-0.575966	-0.14201	ENSG00000091536	MYO15A	protein_coding	ENSG00000091536.17,MYO15A,protein_coding	-0.496284	-0.0302664	0.466018	-0.555674	-0.148059	0.407615	0.466018	-0.055302	2.26663	0.0270125	0.644726	-3.57391
ENSG00000269110.1,CTC-513N18.7,lincRNA	-6.42784	0.123849	-0.581927	0.214742	-0.146967	0.0132908	-0.101109	-0.348984	-0.0725502	-1.06583	-0.582215	-1.76913	-1.85978	-0.42735	0.0195668	-0.193575	-0.879205	-1.01448	0.376103	-0.114392	-0.0734105	0.19936	0.232914	0.0379627	-0.234076	-0.319395	-0.294553	-0.327224	ENSG00000269110	CTC-513N18.7	lincRNA	ENSG00000269110.1,CTC-513N18.7,lincRNA	-0.930842	-0.184601	0.746241	-0.388167	-0.153984	0.234183	0.746241	-0.464796	2.26621	0.0270394	0.644726	-3.57472
ENSG00000234345.2,LL0XNC01-116E7.1,processed_pseudogene	-0.873247	-1.69718	-0.851114	-1.26804	-1.2043	-2.30864	-0.6179	-1.04559	-1.13309	-2.17545	-0.762787	-1.45879	-2.99728	-2.27062	-0.835235	-0.320955	-0.959376	0.139844	-1.58326	-0.258782	-0.399911	0.19936	-1.65291	-0.883182	-0.764591	-0.560404	-1.55394	-2.12473	ENSG00000234345	LL0XNC01-116E7.1	processed_pseudogene	ENSG00000234345.2,LL0XNC01-116E7.1,processed_pseudogene	-1.476	-0.825577	0.650426	-1.23617	-0.799913	0.436257	0.650426	-1.10578	2.26618	0.0270416	0.644726	-3.57479
ENSG00000147437.9,GNRH1,protein_coding	1.07201	0.504453	0.549985	0.240973	1.1787	0.345367	1.33128	0.782928	0.792908	1.37752	0.964528	1.00487	0.530455	-0.380807	1.33128	1.49588	1.07121	0.950183	1.32719	1.16572	1.74693	1.07181	1.18985	1.60115	0.282715	1.50999	0.714549	-0.586312	ENSG00000147437	GNRH1	protein_coding	ENSG00000147437.9,GNRH1,protein_coding	0.735369	1.0623	0.326926	0.787918	1.17778	0.389863	0.326926	0.985367	2.2659	0.0270596	0.644726	-3.57533
ENSG00000225733.5,AC090937.2,antisense	6.7208	6.35846	7.01339	7.0438	6.76693	7.15861	6.85171	6.89995	7.00748	6.95695	6.97913	7.0417	6.94865	6.58278	6.43811	6.42217	6.75546	6.7603	6.70642	6.71145	6.54781	6.77667	6.71967	6.83296	6.90736	6.8383	6.92951	6.83541	ENSG00000225733	AC090937.2	antisense	ENSG00000225733.5,AC090937.2,antisense	6.88074	6.72726	0.153481	6.9528	6.75788	0.194918	-0.153481	6.78354	-2.26574	0.0270697	0.644726	-3.57563
ENSG00000262420.3,RP11-490O6.2,antisense	0.491027	-0.474789	-0.0279913	0.133058	0.272747	0.262111	0.348417	-0.175652	-0.429485	0.519137	-0.104893	0.216371	0.295499	0.300124	-0.0499742	-0.851469	-1.23068	-1.21379	0.507347	0.0981526	-0.399911	-1.06812	-0.199197	0.0700239	0.219289	-0.275674	0.115912	0.277367	ENSG00000262420	RP11-490O6.2	antisense	ENSG00000262420.3,RP11-490O6.2,antisense	0.11612	-0.285766	0.401886	0.239241	-0.124585	0.363827	-0.401886	-0.0110652	-2.26525	0.0271015	0.644726	-3.57658
ENSG00000116954.7,RRAGC,protein_coding	4.64697	4.45257	5.07841	4.92583	4.78039	4.99138	4.79904	4.80292	5.02129	4.81084	4.74042	4.92408	4.59517	4.95423	4.10903	4.33528	4.5561	4.78203	4.37524	4.69541	4.57191	4.68578	4.72816	4.80004	4.66465	4.86464	4.65256	4.99124	ENSG00000116954	RRAGC	protein_coding	ENSG00000116954.7,RRAGC,protein_coding	4.82311	4.62943	0.193678	4.80688	4.67522	0.131667	-0.193678	4.68281	-2.26431	0.0271628	0.644726	-3.57842
ENSG00000187778.13,MCRS1,protein_coding	5.56262	5.89826	5.53015	5.64899	5.36802	5.55117	5.56277	5.40078	5.33614	5.67827	5.46261	5.55172	5.68945	5.94484	5.405	5.2213	5.49489	5.46543	5.49909	5.30761	5.23522	5.19032	5.29062	5.47549	5.67466	5.63659	5.59427	5.58263	ENSG00000187778	MCRS1	protein_coding	ENSG00000187778.13,MCRS1,protein_coding	5.5847	5.43379	0.150906	5.55717	5.47046	0.0867096	-0.150906	5.45475	-2.26305	0.0272451	0.644726	-3.58087
ENSG00000114978.17,MOB1A,protein_coding	8.07456	7.89166	8.79159	8.77534	8.26391	8.8262	8.3938	8.61096	8.65075	8.41035	8.59041	8.82822	8.50797	8.58374	7.56719	7.81331	8.34238	8.29422	8.11725	8.35405	8.03213	8.28854	8.29043	8.33398	8.33689	8.41901	8.50032	8.88159	ENSG00000114978	MOB1A	protein_coding	ENSG00000114978.17,MOB1A,protein_coding	8.51425	8.25509	0.259154	8.58707	8.3141	0.272975	-0.259154	8.37996	-2.26292	0.0272537	0.644726	-3.58113
ENSG00000240864.3,IGKV1-16,IG_V_gene	1.34695	0.838872	1.44091	1.50725	1.679	-0.513457	0.179911	2.05643	2.76276	0.994475	0.459605	2.05869	0.830537	1.10952	1.35837	1.73883	3.15689	-0.24076	2.91216	2.23476	3.74305	2.4762	2.78063	1.66552	2.35458	2.0803	2.50757	0.740339	ENSG00000240864	IGKV1-16	IG_V_gene	ENSG00000240864.3,IGKV1-16,IG_V_gene	1.19653	2.10774	0.911212	1.22823	2.29467	1.06643	0.911212	1.18824	2.26168	0.0273348	0.644726	-3.58354
ENSG00000270882.2,HIST2H4A,protein_coding	5.2877	4.18546	4.05207	4.91161	5.3835	6.00984	5.16184	4.70653	4.53772	4.87983	5.16479	5.77034	5.38729	4.33627	5.23817	5.02573	5.01528	4.9539	6.02243	5.72171	5.79492	4.64358	5.33774	5.42448	6.09035	5.86739	6.25478	4.77009	ENSG00000270882	HIST2H4A	protein_coding	ENSG00000270882.2,HIST2H4A,protein_coding	4.98391	5.44004	0.456125	5.03673	5.38111	0.344383	0.456125	5.18507	2.26146	0.0273492	0.644726	-3.58397
ENSG00000242866.10,STRC,protein_coding	0.0478973	1.05414	-0.0279913	-0.403695	0.528761	-1.4419	-0.858908	-0.41172	-0.534454	-0.156591	-1.49975	-1.12758	-0.529134	0.117646	0.11797	0.476856	0.679525	1.38005	0.231713	0.566539	0.222722	1.27502	0.331318	0.0700239	-0.14792	-0.364483	-0.489809	-0.586312	ENSG00000242866	STRC	protein_coding	ENSG00000242866.10,STRC,protein_coding	-0.374521	0.268801	0.643322	-0.407707	0.227217	0.634925	0.643322	0.0996266	2.2611	0.0273727	0.644726	-3.58466
ENSG00000257337.6,RP11-983P16.4,antisense	-2.34037	-1.69718	-1.27853	-1.69546	-0.741328	-1.75224	-1.214	-0.859179	-1.13309	-0.642017	-0.828376	-1.6581	-0.881805	-1.50011	-1.34543	-0.670897	-0.307299	-0.759227	-0.188396	-1.44782	-0.595832	0.10773	-1.22228	-0.945918	-0.971042	-1.05636	-1.04374	-1.09078	ENSG00000257337	RP11-983P16.4	antisense	ENSG00000257337.6,RP11-983P16.4,antisense	-1.30156	-0.824093	0.477464	-1.24627	-0.95848	0.287789	0.477464	-0.852633	2.26069	0.0273997	0.644726	-3.58546
ENSG00000119986.6,AVPI1,protein_coding	1.5088	4.48736	2.89415	2.96029	1.33444	1.36545	0.635856	3.64139	1.74325	2.27359	2.20069	0.726566	1.44012	3.64613	0.57596	2.02736	2.36667	2.46177	1.76514	2.07323	0.588593	1.14278	1.53088	1.31042	2.12293	0.0332762	1.40729	3.39134	ENSG00000119986	AVPI1	protein_coding	ENSG00000119986.6,AVPI1,protein_coding	2.20415	1.6284	0.575745	1.97197	1.64801	0.323955	-0.575745	1.83484	-2.25989	0.0274523	0.644726	-3.58702
ENSG00000101898.5,RP3-324O17.4,processed_pseudogene	0.691105	1.21611	0.733849	0.160803	1.08609	0.615127	0.672615	0.890843	0.856566	0.631905	0.345272	0.746886	-0.058683	0.630598	0.665458	0.667905	0.853856	1.17087	0.821728	1.40817	1.46201	1.04736	1.46015	1.19885	0.862497	0.777178	0.852878	0.66286	ENSG00000101898	RP3-324O17.4	processed_pseudogene	ENSG00000101898.5,RP3-324O17.4,processed_pseudogene	0.658506	0.993698	0.335192	0.68186	0.858176	0.176316	0.335192	0.880486	2.25967	0.0274665	0.644726	-3.58744
ENSG00000217930.7,PAM16,protein_coding	2.317	2.98464	1.74	1.91823	2.87396	1.8279	1.91815	2.13535	1.93238	1.98176	1.80606	2.22001	1.55935	1.72406	3.28083	3.17435	2.62902	2.66432	2.45302	2.56296	2.45253	2.68082	2.6016	1.98429	1.76036	2.20898	1.95241	1.67771	ENSG00000217930	PAM16	protein_coding	ENSG00000217930.7,PAM16,protein_coding	2.06706	2.43451	0.367454	1.92531	2.50799	0.582685	0.367454	2.3228	2.25959	0.0274719	0.644726	-3.5876
ENSG00000086300.15,SNX10,protein_coding	5.03824	4.22089	5.95393	5.16723	4.7568	5.85863	5.1946	5.29794	5.6761	5.31006	5.39237	5.72689	5.6497	5.78434	4.6702	4.67974	4.91486	4.76688	4.68907	5.15685	4.57045	5.1435	4.9878	5.18748	5.01093	5.29622	5.26933	5.9559	ENSG00000086300	SNX10	protein_coding	ENSG00000086300.15,SNX10,protein_coding	5.35912	5.02137	0.337751	5.35122	4.99936	0.35185	-0.337751	5.26532	-2.2595	0.027478	0.644726	-3.58778
ENSG00000162144.9,CYB561A3,protein_coding	6.12411	6.33073	6.31804	6.04717	5.97507	6.30888	5.83825	6.14116	6.1393	6.38015	6.33898	6.26495	5.95206	6.18374	5.70985	5.52125	5.87171	5.87485	5.89098	6.0224	5.53906	6.15391	6.04299	6.31816	6.38674	6.09	5.93767	6.11345	ENSG00000162144	CYB561A3	protein_coding	ENSG00000162144.9,CYB561A3,protein_coding	6.16733	5.96236	0.204971	6.16245	5.98003	0.182416	-0.204971	6.01324	-2.2589	0.0275178	0.644726	-3.58895
ENSG00000274114.2,CTC-281F24.3,transcribed_unprocessed_pseudogene	0.938486	0.373208	0.238524	0.759441	1.33444	1.36545	0.827337	0.991245	0.814441	0.756532	1.38198	0.935743	0.746879	-0.129268	1.77508	1.18806	0.511254	1.04255	0.861529	0.478184	1.28814	1.72389	1.67527	1.32378	1.27494	1.04194	1.41847	0.30313	ENSG00000274114	CTC-281F24.3	transcribed_unprocessed_pseudogene	ENSG00000274114.2,CTC-281F24.3,transcribed_unprocessed_pseudogene	0.809603	1.13616	0.326556	0.820889	1.2315	0.410609	0.326556	0.973308	2.2585	0.0275436	0.644726	-3.58971
ENSG00000230521.1,HCG4P7,unprocessed_pseudogene	0.771836	-0.177807	-0.253873	0.0759142	1.3478	0.2904	0.278595	0.539371	0.0774753	1.21325	-0.188551	1.30811	-0.135989	-1.07268	1.7446	1.00541	0.966624	0.570479	1.31291	0.283367	0.917429	1.11951	0.393379	0.910957	-0.106697	1.23567	0.00157928	-0.213268	ENSG00000230521	HCG4P7	unprocessed_pseudogene	ENSG00000230521.1,HCG4P7,unprocessed_pseudogene	0.290989	0.724424	0.433435	0.178035	0.914193	0.736158	0.433435	0.701779	2.25776	0.0275926	0.644726	-3.59116
ENSG00000168939.11,SPRY3,protein_coding	0.791332	1.05414	0.961516	0.389072	0.917164	0.498718	1.10792	1.03894	1.20523	0.565308	1.00275	0.685047	0.390448	0.560776	1.20263	1.37778	1.14975	1.48253	0.956478	1.29203	1.41071	1.54331	1.33922	0.928551	0.841588	1.35172	0.272031	0.538233	ENSG00000168939	SPRY3	protein_coding	ENSG00000168939.11,SPRY3,protein_coding	0.79774	1.12047	0.322729	0.854248	1.24733	0.393085	0.322729	1.0565	2.25745	0.027613	0.644726	-3.59176
ENSG00000168939.11_PAR_Y,SPRY3,protein_coding	0.791332	1.05414	0.961516	0.389072	0.917164	0.498718	1.10792	1.03894	1.20523	0.565308	1.00275	0.685047	0.390448	0.560776	1.20263	1.37778	1.14975	1.48253	0.956478	1.29203	1.41071	1.54331	1.33922	0.928551	0.841588	1.35172	0.272031	0.538233	ENSG00000168939	SPRY3	protein_coding	ENSG00000168939.11_PAR_Y,SPRY3,protein_coding	0.79774	1.12047	0.322729	0.854248	1.24733	0.393085	0.322729	1.0565	2.25745	0.027613	0.644726	-3.59176
ENSG00000281991.1,TMEM265,protein_coding	-1.21838	-5.60407	-6.13652	-1.79855	-6.41375	-0.330011	0.598137	-5.90357	-2.56194	0.960327	-2.00671	-0.986721	-0.973436	-6.35809	0.923059	-0.0765361	-0.111379	-0.13579	-0.723433	-0.0255828	-1.51921	-3.50108	0.900339	0.595652	0.537972	0.344737	-0.448586	-6.51705	ENSG00000281991	TMEM265	protein_coding	ENSG00000281991.1,TMEM265,protein_coding	-2.76666	-0.696921	2.06974	-1.90263	-0.0939575	1.80868	2.06974	-2.08833	2.25734	0.0276203	0.644726	-3.59197
ENSG00000143878.9,RHOB,protein_coding	6.27585	6.03301	6.62358	6.21495	6.36699	7.35931	6.08829	6.38961	6.25652	6.72938	7.10332	6.34877	6.60176	6.35852	4.98684	5.95445	5.89754	5.67743	6.01748	5.95375	6.57282	6.12499	5.89398	5.97348	6.57467	5.49862	6.86711	6.65959	ENSG00000143878	RHOB	protein_coding	ENSG00000143878.9,RHOB,protein_coding	6.48213	6.04662	0.435509	6.36275	5.96396	0.39879	-0.435509	6.32988	-2.25687	0.0276515	0.644726	-3.59289
ENSG00000276070.4,CCL4L2,protein_coding	2.24105	2.40155	1.72767	1.48548	1.51106	2.38853	0.5789	3.03012	1.37425	2.80304	2.08075	3.12811	0.275736	4.26122	0.904797	1.20357	1.76309	1.30744	1.02818	2.25262	-0.311102	1.96489	0.812208	2.30706	0.754783	2.03762	0.677791	3.57967	ENSG00000276070	CCL4L2	protein_coding	ENSG00000276070.4,CCL4L2,protein_coding	2.09196	1.44876	0.643202	2.1609	1.25551	0.905391	-0.643202	1.70661	-2.25662	0.0276679	0.644726	-3.59337
ENSG00000259354.5,RP11-519G16.3,antisense	0.20152	3.28162	-0.927062	-0.772083	-1.45956	-2.48921	-2.93983	2.90056	-1.21798	-2.03106	0.486827	-0.0731355	-1.61877	1.70261	-6.38982	-3.1734	-0.596806	-0.0379427	-1.38395	-1.69935	-2.67675	0.32674	-3.00655	-4.11584	-0.528524	-3.53441	-1.95448	1.68752	ENSG00000259354	RP11-519G16.3	antisense	ENSG00000259354.5,RP11-519G16.3,antisense	-0.353968	-1.93454	1.58057	-0.849573	-1.82692	0.977343	-1.58057	-1.19707	-2.25656	0.0276718	0.644726	-3.59348
ENSG00000114738.10,MAPKAPK3,protein_coding	6.69192	6.61842	6.95376	6.90099	6.45063	6.75254	6.60097	6.33752	6.86352	6.72938	6.71529	6.61233	6.80997	7.20451	6.52736	6.28626	6.31515	6.60331	6.48503	6.29769	6.3213	6.07067	6.43846	6.59686	6.4623	6.77409	6.59041	7.37711	ENSG00000114738	MAPKAPK3	protein_coding	ENSG00000114738.10,MAPKAPK3,protein_coding	6.73155	6.51043	0.221124	6.72233	6.47366	0.24867	-0.221124	6.68619	-2.25628	0.0276907	0.644726	-3.59404
ENSG00000131873.6,CHSY1,protein_coding	5.56687	6.00187	5.76246	5.65205	5.59222	6.00077	5.59485	5.76841	5.7762	5.99263	5.72157	5.94429	5.75426	6.33475	5.60276	5.38247	5.50052	5.25351	5.697	5.76825	5.43619	5.4136	5.61183	5.75975	5.65607	5.76578	5.6564	6.3255	ENSG00000131873	CHSY1	protein_coding	ENSG00000131873.6,CHSY1,protein_coding	5.8188	5.63069	0.188111	5.76544	5.63395	0.131484	-0.188111	5.75245	-2.25479	0.0277897	0.646129	-3.59693
ENSG00000135766.8,EGLN1,protein_coding	5.29454	5.13992	5.99951	5.61867	5.4415	5.68038	5.53809	5.44349	5.6761	5.44042	5.58338	5.81313	5.47656	5.44564	5.09952	5.12173	5.50333	5.2739	5.32319	5.41563	5.09804	5.30563	5.30179	5.37641	5.4608	5.16256	5.46607	5.59572	ENSG00000135766	EGLN1	protein_coding	ENSG00000135766.8,EGLN1,protein_coding	5.54224	5.32174	0.220502	5.50732	5.31441	0.192912	-0.220502	5.40052	-2.25312	0.0279007	0.646241	-3.60016
ENSG00000082153.17,BZW1,protein_coding	7.38905	7.64014	7.97127	8.21738	7.65192	7.9434	7.7201	8.11628	7.91994	7.79844	7.83506	8.10782	7.81377	8.13621	6.73575	7.19207	7.60494	7.67596	7.65612	7.78916	7.43268	7.5142	7.59491	7.70872	7.73976	7.52078	7.82734	8.41087	ENSG00000082153	BZW1	protein_coding	ENSG00000082153.17,BZW1,protein_coding	7.87577	7.60023	0.275536	7.8775	7.63053	0.246971	-0.275536	7.70546	-2.25264	0.027933	0.646241	-3.6011
ENSG00000142227.10,EMP3,protein_coding	6.4005	6.43382	6.88707	7.09143	6.30071	6.73817	6.57177	6.45315	6.558	6.36351	6.53428	6.59562	6.85831	7.17122	6.02671	6.03524	6.31035	6.52493	6.52971	6.17658	6.16366	5.98877	6.19176	6.29079	6.49112	6.49488	6.83851	7.34704	ENSG00000142227	EMP3	protein_coding	ENSG00000142227.10,EMP3,protein_coding	6.63983	6.38643	0.253393	6.56489	6.30057	0.264318	-0.253393	6.5182	-2.25225	0.0279588	0.646241	-3.60185
ENSG00000166886.12,NAB2,protein_coding	2.81296	4.17236	4.15925	5.36951	2.98499	2.91905	2.61003	3.65293	3.32447	2.62919	3.63258	2.66116	3.48707	4.35873	2.59032	2.78853	2.80312	3.87838	3.03907	2.7632	2.63124	2.62408	3.13867	2.82667	3.4353	2.81052	3.1715	4.58296	ENSG00000166886	NAB2	protein_coding	ENSG00000166886.12,NAB2,protein_coding	3.48388	3.0774	0.40648	3.40577	2.8186	0.587171	-0.40648	3.33925	-2.25184	0.0279865	0.646241	-3.60265
ENSG00000278972.1,CTD-3022L24.1,TEC	1.19422	-0.559677	-0.851114	-3.38352	0.952569	0.372084	0.743436	0.204952	-0.285095	-0.156591	-0.104893	-0.482248	-1.23175	-3.55073	1.47436	1.93745	0.988157	0.298107	-1.48016	0.897013	1.87547	1.6446	1.53088	0.132085	-0.423554	0.797788	-0.621054	-2.42959	ENSG00000278972	CTD-3022L24.1	TEC	ENSG00000278972.1,CTD-3022L24.1,TEC	-0.509883	0.472968	0.982851	-0.220843	0.8474	1.06824	0.982851	-0.0861411	2.25181	0.027988	0.646241	-3.6027
ENSG00000184489.11,PTP4A3,protein_coding	4.10257	3.79467	3.47266	3.68854	3.9138	3.76755	4.16467	3.28872	3.75304	3.6707	3.68934	4.03306	3.87473	4.22217	3.63116	3.84279	3.09374	3.63309	3.87253	3.19142	3.72741	3.41301	3.58008	3.13777	3.63382	3.75495	3.55268	4.01141	ENSG00000184489	PTP4A3	protein_coding	ENSG00000184489.11,PTP4A3,protein_coding	3.81687	3.57685	0.240027	3.78111	3.63212	0.148988	-0.240027	3.80121	-2.25043	0.0280806	0.647482	-3.60537
ENSG00000112149.9,CD83,protein_coding	5.29881	7.64044	6.63518	6.65829	5.15087	5.09826	4.85708	7.77975	5.51611	4.74968	6.2259	6.6763	5.12339	8.36818	2.1686	4.63037	5.5052	6.48896	5.08129	5.76436	5.19029	6.41927	5.0348	4.00828	6.26393	3.42477	4.72077	8.25614	ENSG00000112149	CD83	protein_coding	ENSG00000112149.9,CD83,protein_coding	6.12702	5.21122	0.9158	5.87101	5.13579	0.735215	-0.9158	5.60173	-2.24827	0.0282262	0.64808	-3.60957
ENSG00000229644.6,NAMPTL,processed_pseudogene	2.2268	4.86659	4.25473	4.66391	2.82226	0.592585	2.68391	5.06005	2.98792	4.0268	4.05711	2.70855	2.51999	5.41546	1.49892	2.09547	3.44077	3.77447	3.16767	-0.599819	2.54465	2.89467	2.03784	2.73466	4.25432	1.26557	2.03466	5.47624	ENSG00000229644	NAMPTL	processed_pseudogene	ENSG00000229644.6,NAMPTL,processed_pseudogene	3.4919	2.61572	0.876184	3.50736	2.63965	0.86771	-0.876184	3.11528	-2.24795	0.0282473	0.64808	-3.61017
ENSG00000203965.12,EFCAB7,protein_coding	1.96877	1.24142	2.20778	2.392	2.57209	1.96584	2.42851	2.29118	2.22547	2.4439	2.15899	2.54991	2.22768	2.2603	2.47745	2.49273	2.44662	2.67156	2.08392	2.50452	2.53869	2.65677	2.38958	2.55941	2.35458	2.32712	2.24402	2.09398	ENSG00000203965	EFCAB7	protein_coding	ENSG00000203965.12,EFCAB7,protein_coding	2.20956	2.41721	0.20765	2.24399	2.46204	0.218044	0.20765	2.28952	2.2476	0.0282708	0.64808	-3.61085
ENSG00000081026.18,MAGI3,protein_coding	1.91646	2.62955	2.11615	2.40945	1.98285	1.99192	2.48127	2.05643	1.86175	1.69037	1.73971	2.19064	2.36495	2.15367	2.77257	2.52396	2.46976	2.46177	2.5837	2.02207	2.73394	2.46701	1.92681	2.18794	2.33227	2.33419	2.37033	1.76372	ENSG00000081026	MAGI3	protein_coding	ENSG00000081026.18,MAGI3,protein_coding	2.11323	2.35358	0.240349	2.08629	2.41605	0.329763	0.240349	2.21448	2.247	0.0283116	0.64808	-3.61202
ENSG00000278969.1,RP11-662I13.3,TEC	-3.25791	0.735778	-1.09212	-0.531075	-2.32629	-1.26682	-2.39234	-0.348984	-2.17491	-3.25345	-0.371997	-0.263238	-1.85978	0.436329	-6.38982	-2.88389	-1.5651	-1.44512	-1.12869	-0.882219	-2.91776	-5.82301	-2.47604	-2.53088	0.25135	-3.53441	-2.51087	0.169452	ENSG00000278969	RP11-662I13.3	TEC	ENSG00000278969.1,RP11-662I13.3,TEC	-1.28334	-2.40479	1.12144	-1.17947	-2.49345	1.31398	-1.12144	-1.8587	-2.24688	0.0283199	0.64808	-3.61225
ENSG00000168610.14,STAT3,protein_coding	7.93061	8.1415	7.86674	7.90118	7.85632	7.99696	7.79677	7.95198	7.9611	7.89904	7.84578	7.93318	7.94176	8.08401	7.72351	7.50833	7.61859	7.81442	7.86299	7.8805	7.68511	7.65816	7.75343	7.78102	7.85282	7.91952	7.86219	8.03183	ENSG00000168610	STAT3	protein_coding	ENSG00000168610.14,STAT3,protein_coding	7.93621	7.78232	0.153893	7.9319	7.79772	0.134175	-0.153893	7.88128	-2.24598	0.0283808	0.64808	-3.61399
ENSG00000275713.2,HIST1H2BH,protein_coding	3.75083	2.41274	2.93763	3.69804	3.57067	4.1671	3.01973	3.45618	2.7348	3.50292	3.50192	3.73803	3.25444	2.89694	3.55122	3.48798	3.9351	3.43859	4.03581	4.16454	4.25853	2.92854	3.61631	3.90097	4.44313	4.12686	4.3768	3.32058	ENSG00000275713	HIST1H2BH	protein_coding	ENSG00000275713.2,HIST1H2BH,protein_coding	3.33157	3.8275	0.495929	3.47905	3.91803	0.438984	0.495929	3.46102	2.24566	0.028402	0.64808	-3.6146
ENSG00000277161.1,PIGW,protein_coding	2.79858	2.39028	2.8379	2.94441	2.71295	2.84945	2.767	3.03601	2.28837	2.49846	2.60645	3.33017	2.47737	3.15958	2.14545	2.2603	2.65617	2.5666	2.60144	2.43581	2.45253	2.4762	2.03784	2.55375	2.8177	2.50059	2.57909	3.12861	ENSG00000277161	PIGW	protein_coding	ENSG00000277161.1,PIGW,protein_coding	2.76407	2.51515	0.248922	2.78279	2.52717	0.255619	-0.248922	2.49505	-2.24382	0.0285274	0.64808	-3.61817
ENSG00000138380.17,CARF,protein_coding	4.33455	3.19359	4.08386	3.96521	4.6664	4.18792	4.46236	3.81582	4.28933	4.48426	4.15156	4.24076	4.24494	3.4921	4.54165	4.38375	4.34284	4.2025	4.0139	3.95136	4.70429	4.84499	4.7697	4.4996	4.21828	4.38019	4.51866	3.61095	ENSG00000138380	CARF	protein_coding	ENSG00000138380.17,CARF,protein_coding	4.11519	4.3559	0.240713	4.21434	4.38197	0.16763	0.240713	4.21827	2.24253	0.0286149	0.64808	-3.62065
ENSG00000100448.3,CTSG,protein_coding	0.417654	-0.24652	2.54648	2.29518	-0.347664	-2.69566	-0.807378	-0.77429	-0.0725502	0.290868	-3.44729	-0.798276	0.563432	-2.65765	0.480541	-0.917058	2.11591	2.5666	1.31291	1.04788	-1.24791	-0.613554	-0.343587	1.64438	-0.764591	0.5771	0.620835	0.0221098	ENSG00000100448	CTSG	protein_coding	ENSG00000100448.3,CTSG,protein_coding	-0.409547	0.464397	0.873944	-0.297092	0.52882	0.825912	0.873944	-0.179101	2.24236	0.0286267	0.64808	-3.62098
ENSG00000166920.12,C15orf48,protein_coding	-2.03552	1.72685	0.130271	1.18127	-1.2043	-1.4419	-2.24795	1.93563	-1.21798	-3.25345	0.734044	-0.00359459	-2.38061	2.83913	-6.38982	-2.25586	-0.731107	0.474263	-1.48016	-1.13748	-2.4703	0.19936	-3.36912	-3.26785	-0.14792	-2.88233	-1.46905	3.40628	ENSG00000166920	C15orf48	protein_coding	ENSG00000166920.12,C15orf48,protein_coding	-0.374152	-1.53722	1.16307	-0.603947	-1.47461	0.870659	-1.16307	-0.855554	-2.24217	0.0286398	0.64808	-3.62135
ENSG00000261136.1,RP11-37C7.3,antisense	-0.873247	-0.474789	-0.0279913	-0.444918	-0.53111	-1.53812	0.179911	-0.859179	-0.647665	-0.808667	-0.700052	-1.555	-0.274816	0.117646	0.455666	-0.0395418	-0.206016	0.474263	-0.272054	-0.0693042	-0.0734105	-1.06812	-0.395117	-0.208952	-0.528524	0.344737	-0.715691	-0.789129	ENSG00000261136	RP11-37C7.3	antisense	ENSG00000261136.1,RP11-37C7.3,antisense	-0.602714	-0.220799	0.381915	-0.589388	-0.207484	0.381904	0.381915	-0.212638	2.24201	0.0286504	0.64808	-3.62165
ENSG00000164951.15,PDP1,protein_coding	5.80548	5.5194	6.06408	6.20832	5.63576	6.31363	6.02084	6.26039	6.00763	5.69913	6.06757	6.38163	5.98704	6.36408	5.14107	5.57368	5.63713	5.89279	5.86306	6.11748	5.5839	5.9653	5.74945	5.73809	6.10851	5.88796	5.69772	6.16879	ENSG00000164951	PDP1	protein_coding	ENSG00000164951.15,PDP1,protein_coding	6.02393	5.79464	0.229289	6.04246	5.80626	0.236204	-0.229289	5.87091	-2.24198	0.0286524	0.64808	-3.62171
ENSG00000275302.1,CCL4,protein_coding	4.95749	5.18138	4.34225	5.6305	5.1698	4.57903	4.30298	5.10416	4.45787	5.80093	5.19812	5.44149	4.60412	5.64156	4.16572	4.46966	4.66372	5.1418	5.08129	4.77174	3.59291	4.4332	4.37138	5.3167	4.15189	4.57635	4.72641	5.03322	ENSG00000275302	CCL4	protein_coding	ENSG00000275302.1,CCL4,protein_coding	5.02941	4.60686	0.422548	5.13698	4.62004	0.516939	-0.422548	4.6635	-2.24132	0.0286979	0.64808	-3.623
ENSG00000123130.16,ACOT9,protein_coding	5.18088	5.54504	4.9648	5.04321	4.95093	5.35251	5.17311	5.12778	5.18419	5.29558	5.16163	5.27395	5.43205	5.34884	5.05364	5.04953	4.87929	5.03202	5.18198	5.19546	4.90648	4.82535	4.92353	5.17187	5.10276	5.20946	5.13765	5.0972	ENSG00000123130	ACOT9	protein_coding	ENSG00000123130.16,ACOT9,protein_coding	5.21675	5.05473	0.162022	5.18254	5.07542	0.107117	-0.162022	5.19809	-2.24085	0.0287298	0.64808	-3.62389
ENSG00000135074.15,ADAM19,protein_coding	6.38334	7.07343	6.00016	6.25452	5.87078	6.25383	6.35355	6.54944	6.15943	6.28592	6.31118	6.78438	6.11176	6.11942	6.55544	6.86354	6.44735	6.44521	6.21284	6.70335	6.74935	7.056	6.30002	6.48908	6.83846	6.89261	6.14755	6.24138	ENSG00000135074	ADAM19	protein_coding	ENSG00000135074.15,ADAM19,protein_coding	6.32222	6.5673	0.245074	6.27022	6.52226	0.25204	0.245074	6.4121	2.23984	0.0287988	0.64808	-3.62584
ENSG00000126264.9,HCST,protein_coding	5.87166	5.63493	5.91639	6.07887	6.11005	6.24708	5.73992	5.57469	5.48624	5.90108	5.93919	5.67746	5.84674	5.66878	5.23999	5.02573	5.63713	5.52468	5.87709	5.50312	5.26441	4.79446	5.56878	5.67108	5.69156	5.50647	6.0601	6.02187	ENSG00000126264	HCST	protein_coding	ENSG00000126264.9,HCST,protein_coding	5.83522	5.5276	0.307617	5.8592	5.54673	0.312474	-0.307617	5.58107	-2.23932	0.0288351	0.64808	-3.62686
ENSG00000134250.19,NOTCH2,protein_coding	9.36172	9.20182	9.68259	9.32836	9.0371	9.59394	9.30062	9.30348	9.83765	9.57007	9.46119	9.34182	9.54979	9.57876	9.23449	9.06119	9.08545	9.23646	9.00563	9.39394	8.83329	9.21775	9.37724	9.39593	9.37186	9.56998	9.0662	9.64811	ENSG00000134250	NOTCH2	protein_coding	ENSG00000134250.19,NOTCH2,protein_coding	9.43921	9.24982	0.189385	9.41146	9.23547	0.17598	-0.189385	9.40356	-2.23771	0.0289457	0.64808	-3.62996
ENSG00000172232.9,AZU1,protein_coding	1.19422	0.871662	2.35934	2.83242	1.16368	0.522763	1.37654	0.505818	0.835657	0.0195663	-0.582215	-0.304461	1.6233	0.241826	1.64909	1.74943	2.90852	3.20874	2.2126	2.06315	1.6058	0.480773	0.423436	1.89762	-0.234076	1.52242	1.88145	0.740339	ENSG00000172232	AZU1	protein_coding	ENSG00000172232.9,AZU1,protein_coding	0.904294	1.57924	0.674942	0.85366	1.69926	0.845605	0.674942	1.25833	2.23698	0.0289959	0.64808	-3.63136
ENSG00000186432.8,KPNA4,protein_coding	6.53198	6.67351	6.97315	7.1171	6.7557	6.80832	6.69135	7.03214	6.91271	6.79715	6.76929	6.94195	6.56814	7.21473	6.2744	6.40969	6.64711	6.82797	6.6166	6.66676	6.53663	6.60247	6.70979	6.69006	6.62524	6.78123	6.54871	7.24585	ENSG00000186432	KPNA4	protein_coding	ENSG00000186432.8,KPNA4,protein_coding	6.84194	6.65589	0.186051	6.80274	6.63618	0.166559	-0.186051	6.73363	-2.23673	0.0290134	0.64808	-3.63185
ENSG00000261000.1,RP11-534L20.5,lincRNA	-1.07028	-0.474789	-0.355156	-1.50905	-0.483016	-0.61474	-0.132473	-1.38001	-1.40439	-0.590487	-0.232273	0.126173	0.107054	-1.40389	-0.323735	0.370923	-0.53407	-0.611128	0.071248	-0.114392	0.588593	0.00988241	-0.561767	-0.208952	-0.764591	0.528601	-0.223294	-0.539769	ENSG00000261000	RP11-534L20.5	lincRNA	ENSG00000261000.1,RP11-534L20.5,lincRNA	-0.672667	-0.165175	0.507492	-0.536751	-0.216123	0.320628	0.507492	-0.379954	2.23602	0.0290624	0.64808	-3.63322
ENSG00000282122.1,IGHV7-4-1,IG_V_gene	0.903081	-5.60407	-6.13652	-6.55344	-2.95432	-0.373732	-3.83291	-3.09622	-4.67741	-1.13797	-3.08472	-4.09106	-4.09682	-6.35809	2.60736	-2.64288	-3.76673	-5.96868	-3.16822	1.86833	-2.67675	-3.50108	-1.92855	2.44181	-2.00852	-2.2543	-2.51087	-6.51705	ENSG00000282122	IGHV7-4-1	IG_V_gene	ENSG00000282122.1,IGHV7-4-1,IG_V_gene	-3.64959	-2.14472	1.50486	-3.96199	-2.57688	1.38511	1.50486	-3.06752	2.23586	0.0290731	0.64808	-3.63352
ENSG00000127362.2,TAS2R3,protein_coding	-1.21838	-1.51661	-0.581927	-2.02988	0.125406	-0.904247	-0.373482	-1.25972	-1.73881	-0.0835272	-1.12536	-2.32552	-2.38061	-2.4512	0.268387	0.476856	-0.157922	-0.542415	-1.12869	-0.599819	0.222722	0.619936	-0.818925	-0.170984	-1.30225	-0.411026	-1.74035	-2.61016	ENSG00000127362	TAS2R3	protein_coding	ENSG00000127362.2,TAS2R3,protein_coding	-1.27599	-0.563903	0.712088	-1.23905	-0.476721	0.762329	0.712088	-0.996896	2.23571	0.0290837	0.64808	-3.63381
ENSG00000251215.1,CTD-2317K6.1,processed_pseudogene	0.829552	0.770968	-0.778964	-0.998854	0.50511	-0.246353	0.906626	-0.288863	0.877177	0.31809	0.188303	-0.0731355	-0.600392	-0.475444	1.21751	1.6623	0.806159	1.41502	-0.0343622	1.47057	1.47456	1.11951	1.65007	0.742138	-0.423554	1.33772	-0.448586	-1.87319	ENSG00000251215	CTD-2317K6.1	processed_pseudogene	ENSG00000251215.1,CTD-2317K6.1,processed_pseudogene	0.0667014	0.722561	0.65586	0.0575837	1.16851	1.11092	0.65586	0.598596	2.23554	0.0290954	0.64808	-3.63414
ENSG00000174579.3,MSL2,protein_coding	6.77138	7.36153	7.04199	7.30035	6.94476	6.95277	6.73925	7.23582	6.97528	6.87712	7.05071	6.99043	6.64958	7.56978	6.27262	6.69885	6.9634	7.0177	6.83694	6.97021	6.6595	6.87113	6.76182	6.7969	6.86071	6.6839	6.67765	7.41655	ENSG00000174579	MSL2	protein_coding	ENSG00000174579.3,MSL2,protein_coding	7.03291	6.82056	0.212349	6.98285	6.81692	0.165937	-0.212349	6.89792	-2.23501	0.0291325	0.64808	-3.63517
ENSG00000262380.1,CTB-193M12.3,sense_intronic	-1.21838	-0.24652	-0.851114	-1.12718	-1.12835	-4.07417	-1.43081	-1.38001	-1.73881	-1.89982	-1.49975	-3.24306	-2.99728	-2.27062	0.0195668	0.0996209	-0.53407	0.335101	-2.09022	-1.04728	0.222722	-0.268419	-0.750212	-1.68288	-1.12716	-0.727053	-2.69144	-1.76216	ENSG00000262380	CTB-193M12.3	sense_intronic	ENSG00000262380.1,CTB-193M12.3,sense_intronic	-1.79328	-0.85742	0.935857	-1.46528	-0.738633	0.726651	0.935857	-0.969616	2.23489	0.0291407	0.64808	-3.63539
ENSG00000179950.13,PUF60,protein_coding	6.08416	6.19481	6.32368	6.58371	6.23078	6.20358	5.93551	5.94074	6.03826	6.01567	6.2122	6.17503	6.27091	6.61328	5.66851	5.49154	5.97305	6.18519	6.32919	6.05649	5.65244	5.46528	5.8344	5.9919	6.36355	5.99279	6.38127	6.57323	ENSG00000179950	PUF60	protein_coding	ENSG00000179950.13,PUF60,protein_coding	6.20159	5.99706	0.204536	6.19919	5.99234	0.206849	-0.204536	6.02862	-2.23455	0.0291643	0.64808	-3.63605
ENSG00000183726.10,TMEM50A,protein_coding	6.16579	5.8342	6.47704	6.42652	5.89714	6.51098	6.47786	6.49437	6.28572	6.32419	6.1513	6.72481	6.25523	6.58241	5.57271	5.54504	6.10579	5.93934	6.06087	6.1278	5.99649	6.05313	6.09644	6.14837	6.03731	6.4398	6.30536	6.69317	ENSG00000183726	TMEM50A	protein_coding	ENSG00000183726.10,TMEM50A,protein_coding	6.32911	6.08012	0.248996	6.37535	6.07866	0.296696	-0.248996	6.1602	-2.23343	0.0292418	0.64808	-3.6382
ENSG00000243175.1,RP11-58H15.1,transcribed_processed_pseudogene	-1.38344	-0.177807	-1.61295	-2.02988	-0.987488	-2.00378	-1.28272	0.436277	-0.707786	-0.642017	-0.146116	-1.45879	-1.69472	-0.931822	0.239532	0.132411	0.569553	-0.542415	-2.09022	-0.0255828	-0.00215183	0.0596354	-0.561767	-0.247946	-0.0276255	-0.984211	-1.84345	-1.3076	ENSG00000243175	RP11-58H15.1	transcribed_processed_pseudogene	ENSG00000243175.1,RP11-58H15.1,transcribed_processed_pseudogene	-1.0445	-0.473702	0.570801	-1.1351	-0.137786	0.997316	0.570801	-0.646063	2.23329	0.0292519	0.64808	-3.63848
ENSG00000005889.15,ZFX,protein_coding	6.36475	6.45629	6.82764	6.952	6.32201	6.52853	6.51154	6.61188	6.57742	6.48182	6.62666	6.59246	6.53605	7.08317	6.133	6.06792	6.54865	6.61323	6.54545	6.4689	6.22481	6.29626	6.36631	6.43202	6.49112	6.32956	6.36294	7.07856	ENSG00000005889	ZFX	protein_coding	ENSG00000005889.15,ZFX,protein_coding	6.60516	6.42562	0.179536	6.55673	6.39916	0.157569	-0.179536	6.47668	-2.23255	0.0293031	0.64808	-3.63989
ENSG00000012048.21,BRCA1,protein_coding	3.10938	2.91556	3.07537	3.12075	3.02296	3.70325	3.19736	3.18124	3.10613	3.30964	3.06954	3.35685	3.25444	2.8538	3.55708	3.6997	3.55339	3.50908	3.03036	3.67486	3.86717	3.44612	3.51875	3.45553	3.2334	3.49901	3.35149	2.98876	ENSG00000012048	BRCA1	protein_coding	ENSG00000012048.21,BRCA1,protein_coding	3.16259	3.45605	0.293461	3.11507	3.50405	0.38898	0.293461	3.21681	2.23245	0.02931	0.64808	-3.64008
ENSG00000227124.8,ZNF717,protein_coding	3.58758	2.54059	3.14657	2.81069	3.46123	3.04891	3.26211	3.18124	3.42237	3.30964	3.3838	3.07284	3.39389	2.76862	3.51556	3.69697	3.28855	3.22361	3.3536	3.14912	3.5342	3.96978	3.68306	3.40301	3.45608	3.40475	3.35149	2.73325	ENSG00000227124	ZNF717	protein_coding	ENSG00000227124.8,ZNF717,protein_coding	3.17072	3.41165	0.240926	3.22167	3.40388	0.182208	0.240926	3.24392	2.23082	0.0294236	0.648815	-3.64321
ENSG00000104164.10,BLOC1S6,protein_coding	5.96743	6.29264	6.55457	6.52821	6.12613	6.33373	6.26455	6.78621	6.44391	6.17118	6.30258	6.54684	6.26591	6.72622	5.53758	5.74844	6.22564	6.4547	6.16792	6.35412	6.02235	6.31494	6.1536	6.0306	6.28393	6.08895	6.19791	6.77915	ENSG00000104164	BLOC1S6	protein_coding	ENSG00000104164.10,BLOC1S6,protein_coding	6.37929	6.16856	0.210734	6.31816	6.18291	0.135246	-0.210734	6.26318	-2.23055	0.0294429	0.648815	-3.64375
ENSG00000188277.9,C15orf62,protein_coding	-1.67295	0.228818	-1.00723	-1.42416	-0.305229	-0.246353	-0.662988	-1.04559	-0.285095	-0.357288	-0.639931	-0.530342	-0.838084	-1.40389	-1.10442	0.0317168	-0.731107	-0.683278	-0.556783	-0.0693042	-0.544301	-0.965027	-0.967023	0.0700239	-0.190355	0.756269	-0.331547	-0.250262	ENSG00000188277	C15orf62	protein_coding	ENSG00000188277.9,C15orf62,protein_coding	-0.72788	-0.395386	0.332494	-0.651459	-0.437924	0.213535	0.332494	-0.396169	2.2293	0.0295305	0.648815	-3.64615
ENSG00000167550.10,RHEBL1,protein_coding	0.691105	1.42935	0.805999	1.44091	0.843635	1.10375	0.875432	1.19446	0.50581	1.21325	1.05824	0.685047	1.09018	1.77634	0.665458	0.195836	0.320732	0.950183	1.31291	0.874112	0.192664	0.405811	0.591708	0.761902	0.981961	0.166031	0.852878	1.51086	ENSG00000167550	RHEBL1	protein_coding	ENSG00000167550.10,RHEBL1,protein_coding	1.05096	0.698789	0.352176	1.07421	0.71368	0.360531	-0.352176	0.816717	-2.22871	0.0295719	0.648815	-3.64728
ENSG00000176593.7,CTD-2368P22.1,processed_transcript	2.2268	2.30882	2.52526	2.43808	2.53169	1.78878	2.89306	1.99729	2.39226	2.66143	2.71403	1.73167	2.8457	2.26762	2.74203	3.12632	2.79704	2.9231	2.46599	2.05299	3.25399	3.06269	2.45652	2.68376	2.64744	2.37591	2.69399	2.39284	ENSG00000176593	CTD-2368P22.1	processed_transcript	ENSG00000176593.7,CTD-2368P22.1,processed_transcript	2.38018	2.69104	0.310865	2.41517	2.68888	0.273705	0.310865	2.57964	2.22818	0.0296085	0.648815	-3.64829
ENSG00000237481.1,RP4-803J11.2,antisense	-1.29855	-0.474789	-3.32916	-2.30551	-0.391385	-2.00378	-0.197325	-2.44414	-1.13309	-0.540734	-1.04519	-1.2837	-1.61877	-2.89866	-0.2813	0.599192	-0.803257	-1.21379	-0.783554	-0.665407	0.222722	-0.0950872	-0.561767	-0.883182	-1.30225	0.0676277	-1.38888	-2.81661	ENSG00000237481	RP4-803J11.2	antisense	ENSG00000237481.1,RP4-803J11.2,antisense	-1.49749	-0.707539	0.789947	-1.29113	-0.724481	0.566647	0.789947	-1.19853	2.22806	0.0296175	0.648815	-3.64853
ENSG00000256913.1,RP1-102E24.6,processed_pseudogene	-0.319312	-0.849184	-1.18232	-1.34399	0.156102	-1.1107	-0.912348	0.246174	-0.285095	-0.997112	-0.323903	-0.304461	-1.23175	-1.50011	-0.323735	0.932802	-0.596806	0.00859992	-0.360863	0.175115	0.565323	1.09586	1.08091	-0.371682	-0.423554	-0.151939	-1.31293	-1.23165	ENSG00000256913	RP1-102E24.6	processed_pseudogene	ENSG00000256913.1,RP1-102E24.6,processed_pseudogene	-0.711286	-0.065325	0.645961	-0.880766	-0.237837	0.642929	0.645961	-0.174176	2.22789	0.0296295	0.648815	-3.64886
ENSG00000087253.12,LPCAT2,protein_coding	4.47077	4.41413	5.33363	5.21184	4.16839	5.30043	4.83597	4.45727	5.33335	4.8287	4.73333	5.26077	5.15551	5.13126	4.48439	4.02191	4.41814	4.68147	4.3387	4.56922	4.30493	4.18402	4.63168	4.56575	4.372	5.23802	4.88296	5.34365	ENSG00000087253	LPCAT2	protein_coding	ENSG00000087253.12,LPCAT2,protein_coding	4.90253	4.57406	0.328465	4.98362	4.52507	0.458547	-0.328465	4.82375	-2.22735	0.0296673	0.648815	-3.64989
ENSG00000234327.7,AC012146.7,processed_transcript	1.25164	0.123849	0.43334	0.240973	1.19358	0.842305	0.499283	0.505818	1.28452	0.471441	0.565538	0.529529	0.275736	-0.168263	-0.0499742	-1.13387	0.14016	0.406359	0.900262	-0.310312	0.0985422	0.243082	0.481735	0.220441	0.903427	0.669464	0.221845	0.328441	ENSG00000234327	AC012146.7	processed_transcript	ENSG00000234327.7,AC012146.7,processed_transcript	0.574949	0.222829	0.352121	0.502551	0.232463	0.270087	-0.352121	0.25163	-2.22667	0.0297156	0.648815	-3.6512
ENSG00000131373.14,HACL1,protein_coding	4.32789	4.19844	4.16384	4.23364	4.32518	4.14015	4.14845	4.21667	4.37153	4.17746	4.22817	4.32764	4.32885	4.31345	3.94668	3.97748	3.94614	4.22238	4.32274	4.01816	3.95036	4.10921	4.30229	4.30622	4.08452	4.2885	4.15739	4.13131	ENSG00000131373	HACL1	protein_coding	ENSG00000131373.14,HACL1,protein_coding	4.2501	4.12596	0.124141	4.23091	4.12026	0.110648	-0.124141	4.17422	-2.22643	0.0297318	0.648815	-3.65165
ENSG00000166165.12,CKB,protein_coding	0.583391	0.123849	-0.303626	1.08318	0.663062	1.15079	0.777584	0.400208	1.65051	1.2561	0.374716	0.899897	0.870614	1.7452	-0.556934	-0.193575	0.215122	0.474263	0.13759	-0.0693042	-0.762481	0.835204	1.59831	-0.0627313	0.0473366	-0.319395	0.541218	1.90502	ENSG00000166165	CKB	protein_coding	ENSG00000166165.12,CKB,protein_coding	0.805392	0.270688	0.534704	0.824099	0.0924635	0.731636	-0.534704	0.876674	-2.22391	0.0299105	0.651018	-3.65649
ENSG00000267278.5,RP5-1169K15.1,antisense	1.62201	1.16411	1.41038	1.47446	1.98285	1.5639	1.68616	0.991245	1.47233	1.18395	1.6341	1.57001	1.72882	1.10952	1.7851	1.8115	1.36255	1.62378	1.96107	1.54495	1.81757	1.6446	1.70004	1.57904	1.77146	1.87256	2.02738	1.35947	ENSG00000267278	RP5-1169K15.1	antisense	ENSG00000267278.5,RP5-1169K15.1,antisense	1.47099	1.70436	0.23337	1.51918	1.73575	0.216568	0.23337	1.51604	2.22332	0.0299524	0.651018	-3.65763
ENSG00000244026.6,FAM86DP,transcribed_unprocessed_pseudogene	2.40189	1.49396	1.82349	1.74577	2.11372	1.3918	2.00719	1.3156	1.9808	1.50144	2.08075	1.89535	1.63886	1.73467	2.7826	1.8115	1.85971	1.90784	1.88586	1.91395	2.31978	2.25914	2.22866	2.04201	1.97718	2.26926	1.87334	1.58624	ENSG00000244026	FAM86DP	transcribed_unprocessed_pseudogene	ENSG00000244026.6,FAM86DP,transcribed_unprocessed_pseudogene	1.79466	2.05122	0.256556	1.78463	1.94556	0.160938	0.256556	1.90891	2.22289	0.0299831	0.651018	-3.65845
ENSG00000248932.5,RP11-319G6.1,antisense	-0.450556	-0.112218	-0.710251	-1.90959	0.272747	0.424079	-0.531744	-0.41172	-0.15385	0.115782	-0.188551	-1.555	-0.396378	-0.525197	0.749727	0.398144	0.215122	-0.086037	0.00170704	-0.80627	-0.0734105	0.443779	0.266467	0.101388	-0.325707	-0.151939	0.115912	-1.47265	ENSG00000248932	RP11-319G6.1	antisense	ENSG00000248932.5,RP11-319G6.1,antisense	-0.438032	-0.0445551	0.393477	-0.404049	0.0515475	0.455597	0.393477	-0.166739	2.22281	0.0299888	0.651018	-3.65861
ENSG00000163602.10,RYBP,protein_coding	5.13011	5.91212	5.55042	5.3643	5.17074	5.80878	5.53622	6.0437	5.70016	6.00524	5.50733	5.65344	5.41465	5.66601	5.03696	5.13595	5.46257	5.20562	4.91038	5.36827	5.25535	5.4802	5.66627	5.62191	5.29093	5.48836	5.37787	5.52973	ENSG00000163602	RYBP	protein_coding	ENSG00000163602.10,RYBP,protein_coding	5.60452	5.34503	0.259488	5.60193	5.37307	0.228859	-0.259488	5.49704	-2.22026	0.0301702	0.654106	-3.66348
ENSG00000220804.8,AC093642.5,transcribed_unprocessed_pseudogene	1.43635	2.18383	2.00814	1.86862	1.87627	1.29739	1.75634	1.73305	2.04596	1.72128	1.36741	1.62593	1.72882	2.11359	2.1686	2.19195	2.11591	2.13461	1.87618	1.96902	2.09448	2.29073	1.6373	2.23111	1.5701	1.77198	1.99038	2.24782	ENSG00000220804	AC093642.5	transcribed_unprocessed_pseudogene	ENSG00000220804.8,AC093642.5,transcribed_unprocessed_pseudogene	1.76878	2.02073	0.251943	1.74469	2.1052	0.360504	0.251943	1.90251	2.21944	0.0302287	0.654525	-3.66505
ENSG00000213842.2,AC138972.2,processed_pseudogene	-0.755411	0.123849	-2.43608	-2.30551	-0.859164	-0.904247	-0.411449	-0.0706828	-1.61852	-1.77952	-1.30044	-2.32552	-1.41232	-0.866234	1.01106	0.754709	0.320732	0.335101	-1.69429	-0.0255828	0.442988	0.684787	0.393379	-0.507033	-2.556	-0.84991	-2.20602	-1.56285	ENSG00000213842	AC138972.2	processed_pseudogene	ENSG00000213842.2,AC138972.2,processed_pseudogene	-1.20866	-0.389924	0.818737	-1.10235	0.147575	1.24992	0.818737	-0.40534	2.2184	0.0303035	0.655059	-3.66705
ENSG00000108100.17,CCNY,protein_coding	6.94026	6.85459	7.44645	7.29273	6.72596	7.10038	6.84594	7.0218	7.28199	6.98137	6.92636	7.04529	7.18718	7.33115	6.6341	6.53185	6.74087	6.87544	6.91703	7.04548	6.6533	6.63514	6.83002	6.83617	6.90264	6.97494	6.98557	7.56635	ENSG00000108100	CCNY	protein_coding	ENSG00000108100.17,CCNY,protein_coding	7.0701	6.86635	0.203752	7.03354	6.8558	0.177741	-0.203752	6.97271	-2.21798	0.030334	0.655059	-3.66786
ENSG00000275202.1,RP11-156K23.3,antisense	0.885047	1.31479	1.83503	2.15046	0.574931	1.00478	1.14763	1.83114	1.06854	1.72128	0.822175	1.3618	1.82034	2.55181	0.11797	0.796229	0.781706	1.21123	1.51361	1.18445	0.917429	-0.0416479	0.921556	1.24171	1.3058	0.735052	1.13638	2.92797	ENSG00000275202	RP11-156K23.3	antisense	ENSG00000275202.1,RP11-156K23.3,antisense	1.43498	1.05353	0.381452	1.3383	1.02897	0.309331	-0.381452	1.11577	-2.21746	0.0303711	0.655059	-3.66885
ENSG00000140030.5,GPR65,protein_coding	5.49289	5.36819	5.69281	6.10186	5.62551	6.095	5.94446	6.13088	5.91598	6.41917	6.03624	5.76225	6.03081	5.75272	4.99981	5.21749	5.66748	5.72959	5.4518	5.87951	5.40376	5.60273	5.57297	6.14178	5.56094	5.45387	5.74124	5.83361	ENSG00000140030	GPR65	protein_coding	ENSG00000140030.5,GPR65,protein_coding	5.88348	5.58976	0.293728	5.93022	5.58785	0.342366	-0.293728	5.68437	-2.21432	0.0305978	0.6569	-3.67486
ENSG00000211625.2,IGKV3D-20,IG_V_gene	0.230375	-0.24652	-2.04905	0.777474	-0.987488	-1.03855	-1.78229	0.118795	-3.09245	-1.89982	-0.828376	0.186927	-0.274816	-3.55073	-0.775114	0.132411	0.0198656	-0.839397	0.507347	-0.962389	0.588593	0.00988241	0.423436	-0.883182	2.06097	-0.787174	2.94663	-1.56285	ENSG00000211625	IGKV3D-20	IG_V_gene	ENSG00000211625.2,IGKV3D-20,IG_V_gene	-1.03118	0.0627875	1.09397	-0.907932	0.014874	0.922806	1.09397	-0.729595	2.21418	0.0306076	0.6569	-3.67512
ENSG00000274315.1,RP11-996F15.5,antisense	-1.90427	-0.0494827	-1.00723	-1.90959	-0.9219	-1.18665	-0.197325	-0.288863	-0.429485	-0.695457	-1.39666	-0.798276	-0.881805	-0.129268	0.729117	0.932802	-0.111379	-0.542415	-0.665718	-0.310312	-0.0734105	-0.268419	-0.154109	-0.288024	-0.279164	-0.364483	-1.38888	-1.3076	ENSG00000274315	RP11-996F15.5	antisense	ENSG00000274315.1,RP11-996F15.5,antisense	-0.84259	-0.292285	0.550305	-0.84004	-0.283594	0.556447	0.550305	-0.603716	2.21395	0.0306243	0.6569	-3.67556
ENSG00000136159.3,NUDT15,protein_coding	2.51761	3.35882	3.27075	3.65235	2.7736	2.84945	2.88133	3.40704	2.7348	2.61828	2.82484	3.38305	2.84904	4.16253	1.79505	2.33967	2.96933	3.23344	2.74667	3.06567	2.57409	2.63232	2.38958	2.55941	3.28852	2.00253	2.98475	3.9718	ENSG00000136159	NUDT15	protein_coding	ENSG00000136159.3,NUDT15,protein_coding	3.09168	2.75377	0.337906	2.86539	2.68949	0.1759	-0.337906	2.74455	-2.21373	0.0306402	0.6569	-3.67598
ENSG00000154269.14,ENPP3,protein_coding	1.29326	2.45662	2.86066	0.930373	1.05385	0.970222	0.996356	1.35382	2.15125	1.60453	1.07628	1.83019	2.26825	2.43308	0.904797	1.63967	2.03546	0.539115	0.071248	0.985144	0.656232	1.82804	0.812208	1.97586	1.00094	1.87256	1.32648	1.74505	ENSG00000154269	ENPP3	protein_coding	ENSG00000154269.14,ENPP3,protein_coding	1.66277	1.24234	0.420425	1.47917	1.16371	0.315461	-0.420425	1.376	-2.2131	0.0306858	0.6569	-3.67718
ENSG00000214595.11,EML6,protein_coding	3.77306	2.66739	2.31881	2.01261	2.1523	1.18133	2.15089	3.56199	2.3994	2.70333	2.48345	2.57286	2.27325	2.503	3.4541	3.19001	2.58023	2.51916	2.38637	2.22574	2.49625	4.50903	3.13414	3.08383	3.15507	2.74305	2.70316	2.20746	ENSG00000214595	EML6	protein_coding	ENSG00000214595.11,EML6,protein_coding	2.48241	2.88483	0.402422	2.44143	2.7231	0.281676	0.402422	2.61619	2.21136	0.0308126	0.6569	-3.68051
ENSG00000197813.5,CTC-301O7.4,lincRNA	0.670196	0.462018	0.708974	0.435242	0.952569	0.763771	0.436547	0.991245	0.041406	0.290868	0.486827	0.216371	-0.058683	0.149707	1.68164	1.39139	1.11101	0.799504	0.376103	0.416123	0.917429	1.43438	1.0232	0.819617	0.313411	0.934361	0.221845	0.0528066	ENSG00000197813	CTC-301O7.4	lincRNA	ENSG00000197813.5,CTC-301O7.4,lincRNA	0.467647	0.820915	0.353268	0.449283	0.868523	0.419241	0.353268	0.637466	2.21079	0.0308536	0.6569	-3.68158
ENSG00000188825.13,CTD-3014M21.4,lincRNA	1.14959	1.1374	0.982425	0.777474	1.72067	1.33861	1.47347	1.10765	1.45872	1.75155	1.70536	1.41356	1.31983	1.12573	2.47745	2.07874	1.41119	0.997104	1.65621	1.43971	1.84681	2.00354	1.78353	1.95883	1.51834	1.39295	1.31456	0.866655	ENSG00000188825	CTD-3014M21.4	lincRNA	ENSG00000188825.13,CTD-3014M21.4,lincRNA	1.31872	1.62469	0.305969	1.32922	1.58728	0.258058	0.305969	1.50849	2.20997	0.0309139	0.6569	-3.68316
ENSG00000119655.10,NPC2,protein_coding	6.07872	5.25779	6.31547	6.40312	5.56674	6.39689	5.73613	5.8534	6.35026	6.07472	6.00599	5.92436	6.47723	6.65924	5.45919	4.96899	5.14436	5.6584	5.68457	5.62985	5.01136	5.2166	5.67176	5.72682	5.75793	6.13422	6.2391	7.01932	ENSG00000119655	NPC2	protein_coding	ENSG00000119655.10,NPC2,protein_coding	6.07858	5.66589	0.412685	6.07672	5.66508	0.411645	-0.412685	5.93547	-2.20842	0.0310273	0.6569	-3.68612
ENSG00000185219.16,ZNF445,protein_coding	6.05068	5.64445	5.65912	5.25673	5.92024	5.74441	6.05518	5.61754	6.02216	6.23238	5.79419	5.67613	5.72632	5.59938	6.52063	6.39414	5.93128	5.71651	5.77982	6.02565	6.32693	6.26876	6.19557	6.24413	5.75723	6.08319	5.75784	5.32883	ENSG00000185219	ZNF445	protein_coding	ENSG00000185219.16,ZNF445,protein_coding	5.78564	6.02361	0.237972	5.73537	6.05442	0.319053	0.237972	5.91866	2.20813	0.0310482	0.6569	-3.68666
ENSG00000048392.11,RRM2B,protein_coding	4.23661	4.15248	4.89208	4.64807	4.03436	4.61163	4.70014	4.66913	4.56497	4.7409	4.653	5.02529	4.61497	4.83851	3.98195	4.12326	4.35117	4.22238	4.28116	4.54948	4.15516	4.38523	4.30431	4.60183	4.46892	4.57038	4.37105	4.80769	ENSG00000048392	RRM2B	protein_coding	ENSG00000048392.11,RRM2B,protein_coding	4.59872	4.36957	0.229154	4.65054	4.36111	0.289423	-0.229154	4.49583	-2.2075	0.0310945	0.6569	-3.68786
ENSG00000200488.1,RN7SKP203,misc_RNA	3.26391	3.68364	3.94962	4.10209	4.21833	3.76251	3.35267	3.27882	3.82641	3.60038	3.89638	3.42149	2.97388	3.25478	3.27017	3.24352	3.41318	3.41718	3.80524	3.34504	2.15029	3.3191	3.5257	3.15282	3.6963	3.42807	3.47982	3.4386	ENSG00000200488	RN7SKP203	misc_RNA	ENSG00000200488.1,RN7SKP203,misc_RNA	3.61321	3.33464	0.278563	3.64201	3.41518	0.226829	-0.278563	3.45678	-2.20721	0.0311161	0.6569	-3.68843
ENSG00000263120.1,RP5-1107A17.4,sense_intronic	-1.56986	-0.649875	-1.7442	-2.16112	-2.16583	-2.93667	-1.78229	-1.25972	-1.30818	-0.931524	-1.86232	-2.71255	-2.14929	-1.96577	0.180031	0.914065	-0.959376	0.507053	-1.05274	-1.33678	0.130603	-0.0950872	-0.245739	-1.30849	-3.93452	-0.508873	-1.95448	-3.05762	ENSG00000263120	RP5-1107A17.4	sense_intronic	ENSG00000263120.1,RP5-1107A17.4,sense_intronic	-1.79994	-0.90871	0.891231	-1.82231	-0.734125	1.08818	0.891231	-0.952841	2.2071	0.0311241	0.6569	-3.68863
ENSG00000179029.14,TMEM107,protein_coding	3.47755	3.24455	4.26969	4.24341	4.02815	4.24866	4.26887	3.91181	4.28741	4.19593	4.42923	4.43329	4.60213	4.05448	3.39645	3.91995	3.81973	3.50908	3.93449	4.11656	3.72478	3.83699	3.907	4.01241	3.53635	3.75758	4.36961	4.11867	ENSG00000179029	TMEM107	protein_coding	ENSG00000179029.14,TMEM107,protein_coding	4.12108	3.85426	0.266823	4.24603	3.872	0.374037	-0.266823	3.94312	-2.20689	0.0311393	0.6569	-3.68903
ENSG00000147118.11,ZNF182,protein_coding	3.922	3.18709	3.70741	3.50048	3.87511	3.63595	4.00088	3.78468	3.71347	3.83519	3.6981	3.62181	3.82799	3.67946	4.49511	4.03714	3.86408	3.90323	3.57624	3.69133	3.96155	4.14422	3.87201	3.76558	3.83234	4.00586	3.81846	3.41517	ENSG00000147118	ZNF182	protein_coding	ENSG00000147118.11,ZNF182,protein_coding	3.71354	3.88445	0.170906	3.71044	3.86805	0.157607	0.170906	3.81798	2.20687	0.0311406	0.6569	-3.68906
ENSG00000233010.1,CTA-256D12.12,processed_pseudogene	-1.56986	-0.559677	-1.88859	-1.50905	-1.45956	-1.35171	-0.574179	-0.41172	-0.904823	-0.446097	-1.49975	-1.76913	-1.77489	-1.14863	0.149335	-0.00347259	0.101166	-0.0379427	-0.84629	-0.599819	-0.762481	0.32674	-1.04719	-1.57979	-1.12716	-0.727053	-1.24078	-1.99349	ENSG00000233010	CTA-256D12.12	processed_pseudogene	ENSG00000233010.1,CTA-256D12.12,processed_pseudogene	-1.20483	-0.670588	0.534245	-1.40563	-0.744767	0.660864	0.534245	-0.89583	2.20662	0.0311593	0.6569	-3.68955
ENSG00000107854.5,TNKS2,protein_coding	6.92545	7.13465	7.27168	7.10332	7.10305	7.2499	7.08179	7.28702	7.19949	7.1617	7.01959	7.37808	6.86556	7.13689	6.73058	6.83332	7.19371	7.16044	6.9126	7.15759	6.87414	7.03905	7.10212	7.1003	6.94461	7.10312	6.82832	6.89221	ENSG00000107854	TNKS2	protein_coding	ENSG00000107854.5,TNKS2,protein_coding	7.13701	6.99086	0.146149	7.13577	6.99183	0.143946	-0.146149	7.07529	-2.20638	0.0311772	0.6569	-3.69001
ENSG00000092529.23,CAPN3,protein_coding	3.44715	3.63194	3.4428	3.89054	3.55635	3.23871	3.29784	3.42061	3.70485	3.58645	3.36924	3.27176	3.32585	3.39178	4.29755	4.11508	3.83467	4.31557	3.63484	3.78023	3.84077	4.21454	3.68926	3.75082	3.56851	3.66246	2.99972	3.13938	ENSG00000092529	CAPN3	protein_coding	ENSG00000092529.23,CAPN3,protein_coding	3.46971	3.77453	0.304822	3.4317	3.76553	0.333822	0.304822	3.64136	2.20633	0.0311806	0.6569	-3.6901
ENSG00000158161.15,EYA3,protein_coding	5.03211	4.71221	4.46433	4.49709	4.94105	4.90711	4.84103	4.76443	4.73269	4.88211	4.66794	4.6073	4.84779	4.51459	5.26883	5.15303	4.86481	4.75156	4.85846	5.03954	5.11716	5.06345	5.0944	5.06655	4.6512	4.98298	4.76963	4.40851	ENSG00000158161	EYA3	protein_coding	ENSG00000158161.15,EYA3,protein_coding	4.7437	4.93501	0.191311	4.74856	5.01126	0.262705	0.191311	4.80062	2.20601	0.0312041	0.6569	-3.69071
ENSG00000257702.3,LBX2-AS1,antisense	0.20152	1.31479	0.683663	-0.444918	0.272747	0.262111	-0.164535	0.286252	-0.15385	0.234834	-1.86232	-0.184167	-0.00935533	-0.0913006	0.749727	1.04038	-0.206016	0.37117	-0.0343622	0.803146	0.493173	0.863493	0.693888	0.432594	-0.584019	0.503727	0.499699	0.538233	ENSG00000257702	LBX2-AS1	antisense	ENSG00000257702.3,LBX2-AS1,antisense	0.0246765	0.440345	0.415669	0.0960826	0.501713	0.40563	0.415669	0.311791	2.20533	0.0312542	0.656912	-3.692
ENSG00000170871.11,KIAA0232,protein_coding	6.28319	6.30545	6.53082	6.37969	6.00752	6.44959	6.30536	6.45974	6.51344	6.40496	6.34364	6.39739	6.47642	6.73747	6.18878	6.13772	6.2498	6.24169	6.07257	6.46076	6.15151	6.20455	6.25737	6.29842	6.27372	6.39231	6.23752	6.62042	ENSG00000170871	KIAA0232	protein_coding	ENSG00000170871.11,KIAA0232,protein_coding	6.39962	6.27051	0.12911	6.40117	6.24574	0.155429	-0.12911	6.36531	-2.20493	0.0312834	0.656912	-3.69275
ENSG00000211611.2,IGKV6-21,IG_V_gene	-0.755411	-1.35614	-0.710251	-1.79855	-0.9219	-3.22618	-2.55281	-1.04559	-3.94045	-1.21392	-0.762787	-2.32552	-0.881805	-2.65765	-0.661904	-1.38913	1.84798	0.772787	-0.980591	-0.258782	0.252165	0.586383	1.82915	-1.68288	0.186499	-1.29737	0.0598779	-3.34712	ENSG00000211611	IGKV6-21	IG_V_gene	ENSG00000211611.2,IGKV6-21,IG_V_gene	-1.72493	-0.291639	1.43329	-1.28503	-0.099452	1.18558	1.43329	-1.45864	2.2031	0.0314188	0.657224	-3.69624
ENSG00000278330.1,RP11-4B16.4,antisense	0.0151074	0.0106383	1.97723	1.42955	0.18616	0.916783	0.598137	1.48013	0.877177	0.58785	1.17999	1.14926	1.16729	1.46846	-1.63494	-0.615402	-0.803257	0.37117	0.650542	0.753818	0.880197	0.10773	0.423436	0.928551	1.05644	-0.192016	1.12277	1.45449	ENSG00000278330	RP11-4B16.4	antisense	ENSG00000278330.1,RP11-4B16.4,antisense	0.931697	0.321681	0.610016	1.03302	0.536989	0.496031	-0.610016	0.587354	-2.20261	0.0314552	0.657224	-3.69718
ENSG00000212694.8,AC084018.1,lincRNA	5.11374	5.01523	4.85996	4.85966	5.1461	4.67335	5.03789	4.39678	4.94769	4.85797	5.00334	4.77622	5.18693	5.03691	5.37214	5.12784	5.15273	5.15609	5.38253	5.13775	5.28147	5.4467	4.92353	5.18107	5.41554	5.15559	5.21505	4.3633	ENSG00000212694	AC084018.1	lincRNA	ENSG00000212694.8,AC084018.1,lincRNA	4.92227	5.16509	0.242825	4.97551	5.16858	0.193068	0.242825	5.01362	2.20234	0.0314754	0.657224	-3.69769
ENSG00000108932.11,SLC16A6,protein_coding	3.91979	4.61631	4.78458	5.17405	3.65905	4.35628	4.38695	4.88515	4.54095	4.69621	4.21602	4.50513	4.18924	5.9511	3.479	4.11303	4.39616	4.49382	3.92513	4.31878	4.03114	4.27897	4.36365	4.291	3.77835	4.3699	4.18056	5.68416	ENSG00000108932	SLC16A6	protein_coding	ENSG00000108932.11,SLC16A6,protein_coding	4.56291	4.26455	0.298368	4.52304	4.28498	0.238057	-0.298368	4.49105	-2.20224	0.0314827	0.657224	-3.69788
ENSG00000165527.6,ARF6,protein_coding	7.37276	7.28182	7.58981	7.81213	7.43887	7.77656	7.5826	7.51019	7.56943	7.44843	7.63762	7.86858	7.5009	7.68383	7.0548	7.15216	7.35933	7.31658	7.47253	7.29271	7.2847	7.28894	7.33218	7.44726	7.54537	7.48667	7.56225	7.96052	ENSG00000165527	ARF6	protein_coding	ENSG00000165527.6,ARF6,protein_coding	7.57668	7.39686	0.179824	7.57601	7.34576	0.230258	-0.179824	7.48447	-2.2015	0.0315378	0.657224	-3.69929
ENSG00000263394.1,RP11-160E2.19,lincRNA	-0.238012	-0.177807	-0.644663	-1.90959	0.663062	-0.723675	-0.490521	-0.231147	-0.0725502	-0.401009	0.315215	-1.555	-1.12281	-0.803498	1.35837	0.816549	0.652808	-0.296255	-0.4555	0.283367	0.0321997	0.776905	0.362682	-0.329246	0.68607	-0.560404	-0.369515	-1.38777	ENSG00000263394	RP11-160E2.19	lincRNA	ENSG00000263394.1,RP11-160E2.19,lincRNA	-0.528001	0.112162	0.640162	-0.445765	0.157784	0.603549	0.640162	-0.180333	2.20124	0.0315569	0.657224	-3.69978
ENSG00000221963.5,APOL6,protein_coding	8.27342	8.07332	8.1106	8.29826	8.19317	8.73435	8.30522	8.56346	8.4911	8.14903	8.24875	8.52737	8.41666	8.33065	7.85729	7.90971	8.09366	8.20523	8.00761	8.34589	8.05215	8.32459	8.12866	8.10072	7.89338	8.38918	8.19918	8.36296	ENSG00000221963	APOL6	protein_coding	ENSG00000221963.5,APOL6,protein_coding	8.33681	8.13359	0.203225	8.30174	8.11469	0.187049	-0.203225	8.29183	-2.20054	0.0316093	0.657224	-3.70112
ENSG00000105835.11,NAMPT,protein_coding	6.98592	9.21376	8.69958	8.71521	7.49286	8.11757	7.73538	9.52985	8.53341	8.11001	8.68085	8.58935	7.73206	10.0675	5.82358	7.19305	8.29295	8.43	7.65488	8.53717	7.60518	8.13708	7.70033	7.09763	8.45021	6.70757	7.22175	10.2144	ENSG00000105835	NAMPT	protein_coding	ENSG00000105835.11,NAMPT,protein_coding	8.4431	7.79042	0.65268	8.56138	7.67761	0.883773	-0.65268	8.1882	-2.20006	0.0316452	0.657224	-3.70204
ENSG00000226318.1,RP11-474D14.2,processed_pseudogene	0.142019	0.838872	-0.355156	-2.46598	0.528761	-0.841511	0.325516	0.666283	-0.285095	-0.233553	-0.323903	0.0627479	-1.85978	-1.6032	1.52307	1.35016	0.597842	0.474263	-0.4555	1.108	1.04066	1.50791	0.669014	-0.247946	-0.106697	0.426421	-0.870413	-1.65907	ENSG00000226318	RP11-474D14.2	processed_pseudogene	ENSG00000226318.1,RP11-474D14.2,processed_pseudogene	-0.385998	0.382694	0.768692	-0.259324	0.536053	0.795376	0.768692	-0.117343	2.19799	0.0317998	0.657224	-3.70597
ENSG00000167861.15,HID1,protein_coding	1.36007	2.04698	0.852169	2.17788	2.18244	1.31126	1.52464	1.2961	1.47233	0.776295	1.70536	1.84911	1.5675	1.42982	2.19889	1.71737	2.02508	2.16575	2.2355	1.64304	1.75724	1.31654	1.32337	1.53377	2.16562	1.9109	2.2058	1.65788	ENSG00000167861	HID1	protein_coding	ENSG00000167861.15,HID1,protein_coding	1.53942	1.84691	0.307486	1.49849	1.83407	0.335582	0.307486	1.6674	2.19773	0.0318193	0.657224	-3.70646
ENSG00000279954.1,WI2-85898F10.2,antisense	-1.47364	1.08243	0.272875	-0.938733	-1.2043	-1.87254	-0.858908	-0.348984	-0.15385	-1.66849	-1.39666	-0.74056	-1.85978	-2.11016	0.529039	0.132411	0.4505	0.0974092	-0.556783	0.753818	-0.0373413	0.716151	0.09031	-0.70985	-0.234076	-0.560404	-0.925908	-1.87319	ENSG00000279954	WI2-85898F10.2	antisense	ENSG00000279954.1,WI2-85898F10.2,antisense	-0.94795	-0.151994	0.795956	-1.07152	0.0264844	1.098	0.795956	-0.606888	2.19769	0.031822	0.657224	-3.70653
ENSG00000239203.1,AC093484.4,processed_transcript	-0.124055	0.545676	-0.205778	-0.576162	-0.483016	-1.03855	0.0462324	-0.288863	-0.240007	-0.868788	0.565538	-0.74056	-0.973436	-0.475444	1.01106	0.622462	0.286381	0.799504	-0.229619	-0.160935	0.565323	0.891238	0.232914	0.303696	-0.528524	0.166031	-0.925908	-1.3076	ENSG00000239203	AC093484.4	processed_transcript	ENSG00000239203.1,AC093484.4,processed_transcript	-0.346944	0.123287	0.470231	-0.382154	0.259648	0.641801	0.470231	-0.00650634	2.19752	0.0318344	0.657224	-3.70684
ENSG00000245904.3,RP11-796E2.4,antisense	1.38595	1.77963	2.05824	2.17107	2.62242	2.20009	1.84757	2.02124	2.39226	2.36126	2.30378	2.34524	2.23793	1.95025	2.39481	2.45434	2.29072	2.2162	2.10065	2.1515	2.18123	2.48533	2.38958	2.67336	2.48839	2.26926	2.55901	2.07167	ENSG00000245904	RP11-796E2.4	antisense	ENSG00000245904.3,RP11-796E2.4,antisense	2.11978	2.33757	0.217794	2.18558	2.34015	0.154568	0.217794	2.25035	2.19719	0.0318597	0.657224	-3.70749
ENSG00000135269.17,TES,protein_coding	6.98804	6.68508	7.00671	7.0424	7.07898	7.3315	6.97984	7.02068	7.05744	7.22037	7.09146	7.00737	7.06188	6.95409	6.53666	6.43208	6.73769	6.66681	7.01238	6.94982	6.67826	6.71882	6.91479	7.06916	6.9662	6.89141	7.13817	7.15615	ENSG00000135269	TES	protein_coding	ENSG00000135269.17,TES,protein_coding	7.03756	6.84774	0.189816	7.03154	6.9031	0.12844	-0.189816	6.91059	-2.1971	0.0318665	0.657224	-3.70766
ENSG00000258315.5,C17orf49,protein_coding	5.03211	4.98183	4.80673	5.03668	5.09355	5.11812	4.838	4.62683	4.73127	4.61073	4.9358	5.08337	4.93936	4.80619	4.59246	4.3735	4.53796	4.6303	5.01666	4.71649	4.70695	4.38034	4.45015	4.63034	4.82504	4.99753	4.97579	5.10363	ENSG00000258315	C17orf49	protein_coding	ENSG00000258315.5,C17orf49,protein_coding	4.9029	4.70979	0.193103	4.93758	4.66864	0.268934	-0.193103	4.82243	-2.19661	0.0319032	0.657224	-3.70859
ENSG00000144843.11,ADPRH,protein_coding	4.17857	3.72011	4.1775	3.70512	3.59327	4.10275	4.05409	3.81239	4.20013	4.43693	4.03653	4.4207	4.22704	3.80052	3.70161	3.67209	3.61697	3.56075	3.59407	3.58957	3.59291	3.6137	3.6453	3.98324	3.69046	4.2061	3.84978	3.88916	ENSG00000144843	ADPRH	protein_coding	ENSG00000144843.11,ADPRH,protein_coding	4.03326	3.72898	0.304281	4.07842	3.65869	0.419724	-0.304281	3.87499	-2.1955	0.0319866	0.657224	-3.71069
ENSG00000206149.10,HERC2P9,transcribed_unprocessed_pseudogene	4.77245	5.44782	4.90856	4.31306	5.21515	4.56173	4.96197	4.37604	4.90567	4.88325	5.03249	4.79586	4.68782	4.40429	5.15079	5.68286	5.36204	5.1651	5.12691	5.21724	5.26531	4.85383	5.36026	4.96577	4.87991	5.02073	4.68186	4.17905	ENSG00000206149	HERC2P9	transcribed_unprocessed_pseudogene	ENSG00000206149.10,HERC2P9,transcribed_unprocessed_pseudogene	4.80473	5.06512	0.260392	4.83956	5.13885	0.299294	0.260392	4.96996	2.19499	0.0320246	0.657224	-3.71165
ENSG00000128590.4,DNAJB9,protein_coding	4.21872	5.02437	5.23472	5.72878	5.1103	5.02964	5.07097	5.73893	5.07803	4.62033	5.11223	5.75098	4.8165	5.57671	3.41592	4.33352	4.81296	5.37728	5.21212	5.06883	4.77699	4.90236	4.59088	4.44564	5.0536	4.28303	4.86774	5.81022	ENSG00000128590	DNAJB9	protein_coding	ENSG00000128590.4,DNAJB9,protein_coding	5.1508	4.78222	0.368579	5.09417	4.84035	0.253813	-0.368579	4.87589	-2.19476	0.0320424	0.657224	-3.7121
ENSG00000110801.13,PSMD9,protein_coding	4.78588	5.03888	4.90993	5.01878	4.92331	4.92301	4.69345	4.79079	4.72844	4.73712	4.874	4.92296	4.95497	4.97339	4.49052	4.36662	4.66037	4.70816	4.81351	4.68558	4.38851	4.22275	4.7653	4.72147	4.85925	4.76087	5.01867	5.18642	ENSG00000110801	PSMD9	protein_coding	ENSG00000110801.13,PSMD9,protein_coding	4.87678	4.68914	0.187635	4.91644	4.71481	0.20163	-0.187635	4.73816	-2.1947	0.0320463	0.657224	-3.7122
ENSG00000244005.12,NFS1,protein_coding	3.50438	3.57832	3.34931	2.94441	3.47347	3.39017	3.5704	3.32284	3.28259	3.49995	3.06503	3.44032	3.44566	2.90166	4.00785	3.5255	3.71386	3.51312	3.14366	3.48008	3.56972	3.48305	3.6985	3.68506	3.34904	3.73905	3.55014	2.78445	ENSG00000244005	NFS1	protein_coding	ENSG00000244005.12,NFS1,protein_coding	3.34061	3.51736	0.176754	3.41525	3.53782	0.122575	0.176754	3.42651	2.19303	0.032173	0.658632	-3.71538
ENSG00000102554.13,KLF5,protein_coding	1.30687	3.64148	3.19664	2.61899	1.93939	2.17755	2.37932	2.39564	2.47572	2.1041	1.58456	3.21455	2.20174	4.27763	0.790085	1.7911	2.78479	2.16575	2.26548	2.32196	1.61716	1.95178	1.67527	1.43875	1.8257	1.39295	1.31456	5.10088	ENSG00000102554	KLF5	protein_coding	ENSG00000102554.13,KLF5,protein_coding	2.53673	2.03116	0.505569	2.38748	1.8084	0.579075	-0.505569	2.19266	-2.19275	0.0321938	0.658632	-3.7159
ENSG00000257167.2,RP11-181C3.2,antisense	1.20879	1.31479	1.13961	1.28576	1.89459	1.75872	1.08083	1.27634	1.90253	1.96464	1.82751	2.41674	1.61546	1.53066	1.70293	1.10789	1.36255	1.25049	1.39657	1.50079	1.38436	1.45312	1.25815	1.26959	1.07447	1.37934	1.62567	1.20405	ENSG00000257167	RP11-181C3.2	antisense	ENSG00000257167.2,RP11-181C3.2,antisense	1.58693	1.355	0.231929	1.57306	1.37094	0.202116	-0.231929	1.45646	-2.19214	0.0322399	0.658767	-3.71705
ENSG00000203872.6,C6orf163,protein_coding	1.03977	1.42935	1.15811	0.240973	1.679	0.659182	1.65894	0.966792	1.17225	0.115782	0.884911	0.726566	0.353215	0.181072	2.04063	2.01862	1.22422	1.62378	0.992774	1.37593	2.01083	1.97789	1.78353	1.07793	0.943228	0.989154	-0.0284779	0.328441	ENSG00000203872	C6orf163	protein_coding	ENSG00000203872.6,C6orf163,protein_coding	0.876137	1.31132	0.435183	0.925851	1.30008	0.374227	0.435183	1.16337	2.18954	0.0324375	0.66178	-3.72198
ENSG00000143476.17,DTL,protein_coding	1.29326	0.838872	0.272875	1.69922	1.08609	2.54348	1.01078	1.91021	1.22144	0.960327	0.822175	1.66916	0.84402	1.10952	1.83418	1.48323	2.13534	1.4322	1.78598	2.57721	2.40089	1.97789	1.65007	1.79585	1.83631	1.30929	1.99038	0.813868	ENSG00000143476	DTL	protein_coding	ENSG00000143476.17,DTL,protein_coding	1.23439	1.78733	0.552946	1.09781	1.81501	0.717208	0.552946	1.43256	2.18916	0.0324666	0.66178	-3.7227
ENSG00000182287.14,AP1S2,protein_coding	6.3773	6.14622	7.54175	7.14711	6.31863	7.249	6.82772	6.89753	7.29257	7.12195	6.86479	7.28105	7.2616	7.03892	6.24158	6.23151	6.60025	6.65954	6.19348	6.58935	6.24326	6.50033	6.63751	6.82594	6.60755	6.96045	7.03568	7.41747	ENSG00000182287	AP1S2	protein_coding	ENSG00000182287.14,AP1S2,protein_coding	6.95472	6.62456	0.33016	7.08043	6.6039	0.476536	-0.33016	6.79153	-2.18842	0.0325232	0.661829	-3.72411
ENSG00000240731.1,RP5-890O3.9,sense_intronic	-2.17991	-1.35614	-1.38163	-0.938733	-2.95432	-1.53812	-1.68607	-2.20313	-1.21798	-4.83841	-2.5542	-1.88942	-1.77489	-1.07268	-0.0499742	0.132411	-0.416234	-1.57636	-2.6377	-0.73412	-0.822602	-0.0950872	-1.22228	-1.39338	-1.61259	-1.69791	-1.84345	-2.12473	ENSG00000240731	RP5-890O3.9	sense_intronic	ENSG00000240731.1,RP5-890O3.9,sense_intronic	-1.9704	-1.14957	0.820832	-1.73048	-1.30783	0.422653	0.820832	-1.41357	2.188	0.0325547	0.661829	-3.72489
ENSG00000134602.15,STK26,protein_coding	5.58862	5.30657	5.93125	5.88353	5.76398	6.0935	5.87272	5.72988	5.69727	5.91842	6.05284	6.0297	5.97445	5.63379	5.07012	5.03117	5.85202	5.54653	5.72019	5.68928	5.32541	5.4028	5.60857	5.72242	5.88279	5.52204	6.18977	5.72404	ENSG00000134602	STK26	protein_coding	ENSG00000134602.15,STK26,protein_coding	5.81975	5.59194	0.227813	5.87812	5.64892	0.229202	-0.227813	5.66755	-2.18728	0.0326101	0.661829	-3.72626
ENSG00000241170.2,RP11-147I3.1,transcribed_processed_pseudogene	-0.199017	1.33844	-0.114148	0.606429	0.843635	0.111695	0.205222	0.572161	0.213359	0.422113	0.345272	-0.0731355	0.214768	0.328413	0.504994	1.04038	0.320732	0.221145	0.717139	1.00636	0.822481	0.516842	1.2244	0.838354	0.862497	0.166031	0.344181	0.251135	ENSG00000241170	RP11-147I3.1	transcribed_processed_pseudogene	ENSG00000241170.2,RP11-147I3.1,transcribed_processed_pseudogene	0.343943	0.631191	0.287248	0.271591	0.616991	0.3454	0.287248	0.581892	2.18705	0.0326276	0.661829	-3.72669
ENSG00000125821.12,DTD1,protein_coding	4.14107	4.1822	4.52437	4.30687	4.33695	4.26657	4.04886	4.52792	4.25431	4.31893	4.18519	4.22092	4.14636	4.31168	3.68565	3.92697	4.14376	4.16189	4.59186	4.04404	3.98804	4.32292	4.20615	4.17786	3.99267	4.15908	4.15572	4.30073	ENSG00000125821	DTD1	protein_coding	ENSG00000125821.12,DTD1,protein_coding	4.26944	4.13267	0.136776	4.26044	4.1574	0.103041	-0.136776	4.18187	-2.18602	0.0327065	0.662572	-3.72863
ENSG00000120049.19,KCNIP2,protein_coding	1.13441	1.19034	-0.253873	-0.363618	0.528761	0.498718	0.967062	1.17324	0.70341	0.495486	0.374716	1.26649	0.107054	-0.525197	2.08996	2.03606	0.922568	0.601176	0.231713	0.941751	1.3976	2.23769	1.40095	0.800634	0.638374	1.52242	-0.0591747	-0.45096	ENSG00000120049	KCNIP2	protein_coding	ENSG00000120049.19,KCNIP2,protein_coding	0.521215	1.0222	0.500982	0.513739	0.93216	0.41842	0.500982	0.760027	2.18554	0.0327436	0.662572	-3.72955
ENSG00000168264.10,IRF2BP2,protein_coding	7.60774	8.04799	8.06935	8.30556	7.60523	7.84298	7.45768	7.99361	7.71892	7.46222	8.00385	8.07755	7.73974	8.25011	7.25053	7.17003	7.42371	7.63112	7.75371	7.57755	7.40918	7.40746	7.31274	7.28898	8.07957	7.56391	7.75185	8.60639	ENSG00000168264	IRF2BP2	protein_coding	ENSG00000168264.10,IRF2BP2,protein_coding	7.87018	7.58762	0.282558	7.91829	7.49381	0.424485	-0.282558	7.73111	-2.18479	0.0328014	0.662937	-3.73097
ENSG00000281530.1,DGCR12,sense_intronic	0.990016	1.49396	0.782348	0.457785	0.917164	-0.513457	0.79436	0.837894	1.08635	-0.156591	0.905231	0.432505	0.579643	0.181072	1.26123	1.20357	1.03028	1.26972	0.673084	0.941751	1.5357	1.54331	1.0232	0.742138	1.27494	1.26557	0.296484	-0.213268	ENSG00000281530	DGCR12	sense_intronic	ENSG00000281530.1,DGCR12,sense_intronic	0.627734	0.989122	0.361388	0.788354	1.11693	0.328573	0.361388	0.857085	2.18358	0.0328945	0.664016	-3.73325
ENSG00000164924.17,YWHAZ,protein_coding	9.17848	9.21436	9.49224	9.57489	9.23041	9.45211	9.37874	9.73455	9.40919	9.28201	9.3893	9.58263	9.25398	9.48193	8.62859	8.82155	9.32639	9.28933	9.29392	9.26082	9.13039	9.32105	9.12991	9.1757	9.31528	9.11507	9.30081	9.72492	ENSG00000164924	YWHAZ	protein_coding	ENSG00000164924.17,YWHAZ,protein_coding	9.40392	9.20241	0.201508	9.39925	9.27508	0.12417	-0.201508	9.26748	-2.18236	0.0329883	0.664258	-3.73555
ENSG00000138600.9,SPPL2A,protein_coding	5.37912	5.74963	5.90206	5.83161	5.62551	5.95346	5.80501	6.09748	5.94433	5.82722	5.71942	5.98442	5.50813	5.67912	5.45684	5.64997	5.75722	5.63355	5.37137	5.71769	5.64552	5.87873	5.69966	5.64604	5.53431	5.61788	5.30442	5.90843	ENSG00000138600	SPPL2A	protein_coding	ENSG00000138600.9,SPPL2A,protein_coding	5.78618	5.63012	0.156062	5.81611	5.64578	0.170329	-0.156062	5.73567	-2.1813	0.0330703	0.664258	-3.73755
ENSG00000227825.4,RP11-181C3.4,transcribed_processed_pseudogene	3.31532	4.20811	4.06438	3.63019	3.05181	4.2719	3.77442	3.81923	3.94342	4.155	4.16848	4.04747	4.34197	3.78784	3.35669	3.40989	3.80464	3.18867	3.37438	4.16218	3.26486	2.68082	3.40284	3.59427	3.72227	3.53629	3.7404	4.34171	ENSG00000227825	RP11-181C3.4	transcribed_processed_pseudogene	ENSG00000227825.4,RP11-181C3.4,transcribed_processed_pseudogene	3.89854	3.54142	0.357116	3.99544	3.47309	0.522354	-0.357116	3.65055	-2.18112	0.0330845	0.664258	-3.73789
ENSG00000105662.15,CRTC1,protein_coding	4.46622	4.7936	4.46247	4.13917	4.5728	3.94264	4.41434	4.28995	4.26998	4.01437	4.45013	3.83138	4.03907	3.95819	5.08337	4.90164	4.68201	4.95242	4.53299	4.60269	4.67198	4.6064	4.51265	4.32793	4.60542	4.31377	4.07674	3.91862	ENSG00000105662	CRTC1	protein_coding	ENSG00000105662.15,CRTC1,protein_coding	4.26031	4.55633	0.296021	4.27997	4.60405	0.324085	0.296021	4.37856	2.18101	0.0330931	0.664258	-3.7381
ENSG00000229106.1,RP11-4M23.2,processed_pseudogene	0.111323	1.6151	-0.408595	-1.59925	0.456612	-0.41882	-0.0403553	0.69634	-0.331637	0.31809	-0.0648159	-0.435706	-1.28946	-0.803498	1.07778	1.95589	0.354285	0.0536878	-0.505253	0.537685	1.00651	2.71227	1.04269	0.660261	-0.106697	0.478416	-0.575966	-1.3076	ENSG00000229106	RP11-4M23.2	processed_pseudogene	ENSG00000229106.1,RP11-4M23.2,processed_pseudogene	-0.156763	0.527426	0.684188	-0.198227	0.50805	0.706277	0.684188	0.233234	2.18085	0.0331054	0.664258	-3.7384
ENSG00000280129.1,RP11-298I3.3,TEC	-1.47364	-2.79672	-1.00723	-1.12718	0.0291903	-0.41882	-0.336487	-0.859179	-0.647665	-0.27363	0.284518	-0.74056	-1.07128	-2.65765	0.37836	0.370923	-0.066291	0.00859992	-1.20886	0.676512	0.252165	0.552032	0.013348	-0.247946	-0.898892	-0.45912	-0.621054	-3.05762	ENSG00000280129	RP11-298I3.3	TEC	ENSG00000280129.1,RP11-298I3.3,TEC	-0.935452	-0.307703	0.627749	-0.799869	-0.0288456	0.771024	0.627749	-0.414657	2.17861	0.0332794	0.664324	-3.74262
ENSG00000232063.1,RP11-307E17.8,lincRNA	0.955868	1.19034	0.0132314	-0.403695	0.215603	-0.41882	-0.757625	-0.694119	0.041406	-0.695457	-0.146116	-1.20353	-0.926893	-0.630167	1.86284	1.89985	0.320732	0.37117	-0.665718	0.283367	0.130603	0.552032	-0.0679521	-0.208952	-0.0276255	0.13397	-0.816974	-0.45096	ENSG00000232063	RP11-307E17.8	lincRNA	ENSG00000232063.1,RP11-307E17.8,lincRNA	-0.247141	0.236885	0.484026	-0.411258	0.132287	0.543545	0.484026	0.146365	2.17846	0.0332912	0.664324	-3.74291
ENSG00000108774.14,RAB5C,protein_coding	6.19399	6.14705	6.46223	6.59456	6.21992	6.44212	6.06212	6.21828	6.35211	6.27076	6.26524	6.17737	6.34805	6.67344	5.82054	5.36274	5.76893	6.15123	6.21477	6.11504	5.64136	5.63283	5.88118	6.09239	6.19914	6.36409	6.32926	6.83872	ENSG00000108774	RAB5C	protein_coding	ENSG00000108774.14,RAB5C,protein_coding	6.31623	6.02944	0.286788	6.268	6.10371	0.164288	-0.286788	6.20057	-2.1782	0.0333112	0.664324	-3.74339
ENSG00000136156.12,ITM2B,protein_coding	8.00894	7.14097	8.72404	8.41058	7.96705	8.46018	8.10157	8.02226	8.28999	8.22054	8.17836	8.46339	8.41659	8.26973	7.46105	7.15116	8.05289	7.88024	7.8912	7.80665	7.54697	7.73816	7.94157	7.98594	8.12395	8.06477	8.32653	8.54765	ENSG00000136156	ITM2B	protein_coding	ENSG00000136156.12,ITM2B,protein_coding	8.19101	7.89419	0.296819	8.24513	7.91639	0.328747	-0.296819	8.04092	-2.17778	0.0333444	0.664324	-3.74419
ENSG00000113575.9,PPP2CA,protein_coding	6.53813	6.71249	7.01561	7.26903	6.68839	6.972	6.74708	7.28208	6.89954	6.66822	6.89939	7.17021	6.71799	7.15379	5.94863	6.27437	6.66477	6.85608	6.52469	6.80409	6.53738	6.71251	6.63188	6.64021	6.86557	6.7164	6.78982	7.36779	ENSG00000113575	PPP2CA	protein_coding	ENSG00000113575.9,PPP2CA,protein_coding	6.90957	6.66673	0.242839	6.89947	6.68864	0.210827	-0.242839	6.79134	-2.17773	0.0333484	0.664324	-3.74429
ENSG00000205670.10,SMIM11A,protein_coding	-1.90427	-1.35614	0.492841	-0.324624	1.79082	-0.513457	1.21148	-0.477308	2.19295	2.3547	1.38198	0.642297	1.14568	1.00824	2.2138	2.38119	1.26007	1.02	2.2355	0.508241	0.309309	2.00354	1.48886	1.79585	-0.325707	2.52552	1.44059	0.471636	ENSG00000205670	SMIM11A	protein_coding	ENSG00000205670.10,SMIM11A,protein_coding	0.546084	1.3806	0.834516	0.825266	1.46472	0.639456	0.834516	0.848509	2.17737	0.0333761	0.664324	-3.74496
ENSG00000171954.12,CYP4F22,protein_coding	1.17949	0.373208	-0.159236	0.993452	0.725798	2.05923	0.843548	0.890843	0.917534	1.09232	1.09409	0.0948091	0.761163	0.739945	0.11797	-0.510433	0.0610883	-0.13579	0.320069	1.18445	0.517627	-0.150582	0.718341	0.800634	-0.0666196	-0.319395	0.390351	1.92174	ENSG00000171954	CYP4F22	protein_coding	ENSG00000171954.12,CYP4F22,protein_coding	0.829014	0.34639	0.482624	0.867195	0.219019	0.648176	-0.482624	0.760292	-2.17723	0.0333873	0.664324	-3.74523
ENSG00000095794.19,CREM,protein_coding	2.73456	5.4933	3.84219	4.26913	3.08808	3.38033	2.83749	5.40534	3.5498	4.04525	3.90397	3.2961	2.93975	5.61955	2.38167	2.74679	3.7584	4.07981	3.66608	4.15744	2.70762	2.82445	2.99094	3.27476	3.78932	2.66667	2.85082	4.87366	ENSG00000095794	CREM	protein_coding	ENSG00000095794.19,CREM,protein_coding	3.88606	3.3406	0.54546	3.696	3.13285	0.56315	-0.54546	3.5874	-2.17455	0.0335973	0.665226	-3.75028
ENSG00000164111.14,ANXA5,protein_coding	7.0465	7.19945	7.51667	7.32891	6.64	7.59054	7.0592	7.07424	7.12362	7.41986	7.24931	7.30865	7.54039	7.73739	6.77932	6.58908	6.75074	6.81657	6.81652	7.0887	6.6272	6.33402	6.60591	6.9744	7.27286	7.23366	7.30376	7.89532	ENSG00000164111	ANXA5	protein_coding	ENSG00000164111.14,ANXA5,protein_coding	7.27391	6.93486	0.339048	7.27898	6.81654	0.462436	-0.339048	7.1114	-2.17381	0.0336552	0.665226	-3.75166
ENSG00000214293.8,AC090421.1,lincRNA	-0.16105	-0.649875	0.0132314	-0.077709	-0.0387138	0.498718	0.325516	-0.122213	0.041406	-0.194558	0.565538	-0.346896	0.0616112	-0.129268	-0.123038	0.343178	0.652808	0.0536878	0.604372	0.212109	-0.110405	0.480773	0.393379	-0.208952	0.776979	0.503727	0.00157928	-0.0413156	ENSG00000214293	AC090421.1	lincRNA	ENSG00000214293.8,AC090421.1,lincRNA	-0.0153045	0.252777	0.268082	-0.0582114	0.277643	0.335855	0.268082	0.151458	2.1719	0.0338063	0.665226	-3.75527
ENSG00000258568.1,RHOQP1,processed_pseudogene	-0.646476	-0.559677	-0.851114	-0.881017	-0.799043	-0.78139	-0.967843	-0.949376	-0.15385	-1.06583	-2.00671	-0.223161	-0.058683	0.149707	-0.0860434	-0.510433	-0.307299	-0.24076	-0.229619	0.283367	-0.950927	-1.06812	-0.245739	-0.0627313	-0.279164	-0.112945	-0.448586	-0.367302	ENSG00000258568	RHOQP1	processed_pseudogene	ENSG00000258568.1,RHOQP1,processed_pseudogene	-0.699604	-0.33045	0.369154	-0.790217	-0.262452	0.527765	0.369154	-0.495741	2.16968	0.0339818	0.665226	-3.75943
ENSG00000272463.1,RP11-532F6.3,lincRNA	0.258664	-0.394618	-0.46409	0.412342	0.0291903	0.680715	0.726054	-0.175652	0.60799	-0.119596	-0.188551	1.1184	-0.0338084	-0.931822	-1.63494	-0.851469	-0.307299	-1.44512	0.201016	-0.258782	0.390993	-0.0950872	0.693888	-1.01151	-1.04699	0.528601	0.169851	-0.408525	ENSG00000272463	RP11-532F6.3	lincRNA	ENSG00000272463.1,RP11-532F6.3,lincRNA	0.108944	-0.362526	0.47147	-0.00230904	-0.283041	0.280732	-0.47147	-0.141962	-2.16956	0.0339911	0.665226	-3.75965
ENSG00000144485.10,HES6,protein_coding	1.47303	1.40716	0.57773	1.02399	0.805415	0.424079	0.101199	0.0271645	0.748853	1.3904	1.16321	0.457379	1.36729	1.02562	-0.161005	0.551495	0.14016	0.745566	0.759889	0.0168525	0.0321997	-0.613554	0.591708	0.819617	0.70934	-0.727053	1.42957	1.61738	ENSG00000144485	HES6	protein_coding	ENSG00000144485.10,HES6,protein_coding	0.856608	0.422297	0.434311	0.914701	0.571601	0.343099	-0.434311	0.775289	-2.16941	0.0340029	0.665226	-3.75993
ENSG00000255857.5,RP1-278C19.3,antisense	-0.0527967	0.123849	0.0132314	0.104769	0.215603	-0.129314	0.25455	-0.0209297	0.395837	0.396802	0.43186	0.245226	0.479531	0.0169523	0.0859093	-0.153498	0.679525	0.570479	0.169652	0.753818	0.222722	0.684787	0.127304	0.504744	0.962724	0.713519	0.640071	0.328441	ENSG00000255857	RP1-278C19.3	antisense	ENSG00000255857.5,RP1-278C19.3,antisense	0.176798	0.4493	0.272502	0.169726	0.537611	0.367885	0.272502	0.267335	2.16909	0.0340288	0.665226	-3.76055
ENSG00000197879.15,MYO1C,protein_coding	4.08293	4.08418	3.35734	3.76736	3.68032	3.66595	4.22624	3.94348	3.84746	3.77752	3.79385	4.06376	3.81265	3.70126	3.96001	3.81023	3.71709	3.82411	3.94379	3.86107	4.12166	4.18402	4.05114	4.12352	4.2991	4.20417	3.89452	3.92693	ENSG00000197879	MYO1C	protein_coding	ENSG00000197879.15,MYO1C,protein_coding	3.84316	3.99438	0.151219	3.80325	3.9519	0.148652	0.151219	3.98088	2.16851	0.0340746	0.665226	-3.76163
ENSG00000146414.15,SHPRH,protein_coding	6.16626	5.96721	6.20917	6.09154	6.29641	6.00505	6.32064	6.21375	6.09545	6.34419	6.12338	6.15663	6.0502	6.07472	6.5225	6.67783	6.36744	6.38143	6.10299	6.2896	6.56441	6.62485	6.5041	6.42235	6.03617	6.37955	6.06189	5.80178	ENSG00000146414	SHPRH	protein_coding	ENSG00000146414.15,SHPRH,protein_coding	6.15104	6.33835	0.187306	6.14001	6.38049	0.240482	0.187306	6.23345	2.16775	0.0341355	0.665226	-3.76306
ENSG00000272630.1,RP11-344N10.5,lincRNA	0.691105	0.699709	0.238524	-0.403695	0.987126	0.546414	0.952189	0.539371	0.180569	0.263123	0.0121461	0.642297	-0.396378	-0.129268	2.05726	1.62822	0.900026	1.10814	0.482036	1.16572	1.52368	1.78432	1.33922	0.432594	0.0103424	1.15808	-0.667596	-0.684159	ENSG00000272630	RP11-344N10.5	lincRNA	ENSG00000272630.1,RP11-344N10.5,lincRNA	0.344516	0.874134	0.529618	0.401247	1.13311	0.731862	0.529618	0.742093	2.1668	0.0342111	0.665226	-3.76484
ENSG00000182220.14,ATP6AP2,protein_coding	6.16905	6.07233	7.23049	6.96656	6.41656	7.17435	6.72537	6.55509	6.86707	6.84414	6.70228	7.01446	6.95623	7.00837	5.77036	6.12301	6.47906	6.65269	6.4467	6.72351	6.27408	6.27864	6.41294	6.58026	6.4907	6.62996	6.8964	7.18307	ENSG00000182220	ATP6AP2	protein_coding	ENSG00000182220.14,ATP6AP2,protein_coding	6.76445	6.49581	0.268642	6.85561	6.48488	0.370725	-0.268642	6.63419	-2.1668	0.0342113	0.665226	-3.76485
ENSG00000115415.18,STAT1,protein_coding	8.65219	8.34493	8.4044	8.13257	8.42057	9.23987	8.39277	8.65251	8.92293	7.66268	8.39714	9.06297	8.95427	8.71994	8.25982	7.99311	8.14698	8.01636	8.09668	8.34354	7.99411	8.67939	8.40384	7.55985	7.943	8.81088	8.36343	8.57426	ENSG00000115415	STAT1	protein_coding	ENSG00000115415.18,STAT1,protein_coding	8.56855	8.22752	0.341033	8.53638	8.2034	0.332977	-0.341033	8.52148	-2.16659	0.0342273	0.665226	-3.76522
ENSG00000013563.13,DNASE1L1,protein_coding	4.78466	4.76771	5.14946	5.10611	4.98339	5.41246	4.7558	4.65962	5.10012	4.99395	4.87657	4.97234	5.06125	5.20177	4.66478	4.38034	4.66372	4.69221	5.02216	4.74043	4.35667	4.36558	4.65878	4.76863	4.84356	5.14155	4.8657	5.38495	ENSG00000013563	DNASE1L1	protein_coding	ENSG00000013563.13,DNASE1L1,protein_coding	4.98751	4.7535	0.23401	4.98867	4.71632	0.27235	-0.23401	4.92102	-2.16649	0.0342358	0.665226	-3.76542
ENSG00000186834.3,HEXIM1,protein_coding	5.35557	6.26668	5.23472	5.31268	5.32814	5.12206	5.17791	5.61655	4.91193	4.94021	4.9998	5.38913	4.9299	5.62455	5.01265	5.15403	5.23045	5.12606	5.31783	5.57144	4.88196	4.78525	4.88759	4.80838	5.09946	4.72231	4.9149	5.31782	ENSG00000186834	HEXIM1	protein_coding	ENSG00000186834.3,HEXIM1,protein_coding	5.3007	5.05929	0.241407	5.2737	5.05606	0.217641	-0.241407	5.23126	-2.16631	0.0342503	0.665226	-3.76576
ENSG00000079263.18,SP140,protein_coding	5.8842	5.67147	5.10725	5.63607	5.78438	5.62453	5.88109	5.94544	5.49543	5.7815	5.86851	5.83642	5.66117	5.32798	5.7026	5.94929	5.49677	5.73479	5.80301	5.5152	6.02609	6.44349	5.8337	6.0044	6.00653	6.03626	5.76169	5.46487	ENSG00000079263	SP140	protein_coding	ENSG00000079263.18,SP140,protein_coding	5.67896	5.84133	0.162374	5.72649	5.81835	0.0918688	0.162374	5.76019	2.16578	0.0342926	0.665226	-3.76676
ENSG00000228863.8,RP11-404F10.2,antisense	-0.699916	-0.960215	-2.43608	-0.881017	-0.632393	-2.14817	-0.858908	-1.25972	-1.40439	-1.77952	-1.39666	-0.304461	-2.26032	-2.27062	-0.0499742	0.343178	-2.38822	0.260139	-0.783554	-0.419247	-0.311102	-0.150582	-0.395117	-0.415403	-0.641734	-1.38757	-2.51087	-1.99349	ENSG00000228863	RP11-404F10.2	antisense	ENSG00000228863.8,RP11-404F10.2,antisense	-1.37803	-0.774539	0.603489	-1.32819	-0.417325	0.910863	0.603489	-0.96298	2.16536	0.0343263	0.665226	-3.76755
ENSG00000160131.13,VMA21,protein_coding	5.30221	5.03346	6.09561	6.00761	5.76895	6.11343	5.89525	5.63704	5.80741	5.81652	5.93488	6.3739	5.75916	5.44725	4.92476	5.14602	5.64647	5.5758	5.54106	5.55263	5.5983	5.43497	5.6576	5.68667	5.85175	5.54355	5.81132	5.7424	ENSG00000160131	VMA21	protein_coding	ENSG00000160131.13,VMA21,protein_coding	5.78519	5.55095	0.234239	5.81197	5.58705	0.224915	-0.234239	5.61501	-2.16524	0.0343358	0.665226	-3.76777
[truncated: 341 more rows]

## Sheet: Table_S4_DEGinfo
Table S4: Information of differentially expressed genes between Vacc and BSL
[truncated: 58 more rows]

## Sheet: Table_S5_DMPw1w0
Table S5: Differentially methylated positions between Vacc and BSL
[truncated: 5,448 more rows]

[truncated: 1 more sheets: Table_S6_DMPinfo]
