# Supplementary material for: Epigenetic landscape in the kick-and-kill therapeutic vaccine BCN02 clinical trial is associated with antiretroviral treatment interruption (ATI) outcome
Source: eBioMedicine. 2022 Mar 21;78:103956. doi: 10.1016/j.ebiom.2022.103956 (PMC8938861; doi:10.1016/j.ebiom.2022.103956)
Supplement: Supplementary file 9 [file mmc9.xlsx]

## Sheet: Table S7 DEG w6w0
Table S7. Differentially expressed genes between Vacc+RMD and BSL
	A02.w0	A04.w0	A05.w0	A09.w0	A12.w0	A13.w0	A15.w0	B03.w0	B05.w0	B06.w0	B07.w0	B10.w0	B13.w0	B14.w0	A02.w6	A04.w6	A05.w6	A09.w6	A12.w6	A13.w6	A15.w6	B03.w6	B05.w6	B06.w6	B07.w6	B10.w6	B13.w6	B14.w6	ENSEMBL_ID	SYMBOL	Biotype	ID	Mean_w0	Mean_w6	diffMean	Median_w0	Median_w6	diffMedian	logFC	AveExpr	t	P.Value	adj.P.Val	B
ENSG00000198910.13,L1CAM,protein_coding	-0.238012	-0.177807	-1.61295	-1.12718	-1.65887	-0.287576	-0.300418	0.162516	-1.21798	-1.06583	0.43186	0.186927	-0.135989	-0.866234	0.226583	0.933524	1.14717	0.702742	1.35163	1.04161	1.37037	1.29452	1.14512	1.32826	1.28506	1.2954	1.2536	-0.560481	ENSG00000198910	L1CAM	protein_coding	ENSG00000198910.13,L1CAM,protein_coding	-0.564824	0.986793	1.55162	-0.293997	1.20038	1.49438	1.57368	-0.193847	7.65734	1.82966e-10	3.05444e-06	13.4041
ENSG00000221946.7,FXYD7,protein_coding	1.2375	0.965784	0.238524	0.266737	1.14849	0.546414	0.996356	0.69634	-0.0725502	-0.540734	0.403571	1.08686	0.0616112	0.718728	1.73727	1.22303	2.035	2.2877	1.61926	1.52141	2.06612	1.07906	1.44029	1.80114	1.4849	2.01864	1.84617	1.30012	ENSG00000221946	FXYD7	protein_coding	ENSG00000221946.7,FXYD7,protein_coding	0.553831	1.67572	1.12189	0.621377	1.67826	1.05689	1.13344	0.828109	7.20113	1.1063e-09	9.23425e-06	11.7463
ENSG00000133742.13,CA1,protein_coding	3.2778	1.21611	-1.00723	0.316922	0.0940414	0.546414	0.478673	2.21017	1.77654	0.58785	-1.04519	0.407193	1.93818	-1.31369	7.04786	8.60187	1.101	5.28212	3.79003	4.67719	4.03334	8.05133	2.84975	6.74841	3.47228	5.42053	4.98195	0.206542	ENSG00000133742	CA1	protein_coding	ENSG00000133742.13,CA1,protein_coding	0.677413	4.73316	4.05575	0.512544	4.82957	4.31703	4.18011	2.09369	6.88706	3.80941e-09	1.68722e-05	10.605
ENSG00000004939.14,SLC4A1,protein_coding	7.21568	4.25235	0.829269	3.17957	3.32265	3.31298	3.57284	4.37836	4.12025	3.35306	0.822175	2.74941	5.06053	0.0513038	9.94634	11.0051	4.21512	8.41819	6.94899	7.41215	6.68466	10.1693	5.16015	8.34867	6.62928	8.17812	7.62329	2.60381	ENSG00000004939	SLC4A1	protein_coding	ENSG00000004939.14,SLC4A1,protein_coding	3.30146	7.38165	4.08019	3.33785	7.51772	4.17987	4.22656	4.71025	6.83824	4.61518e-09	1.68722e-05	10.4277
ENSG00000079308.17,TNS1,protein_coding	5.7424	3.7156	3.13728	3.27786	3.55347	4.14403	3.51075	3.8463	3.40828	3.93087	2.76495	2.84676	4.03025	2.74782	8.14513	9.26041	4.45655	6.91199	6.02892	6.54042	5.41825	8.0067	3.92094	6.81193	5.08829	6.42712	5.92288	3.13215	ENSG00000079308	TNS1	protein_coding	ENSG00000079308.17,TNS1,protein_coding	3.61833	6.14798	2.52964	3.53211	6.22802	2.69591	2.59368	4.46389	6.81514	5.05338e-09	1.68722e-05	10.3439
ENSG00000088340.15,FER1L4,transcribed_unitary_pseudogene	-4.10591	-0.112218	-2.04905	-1.19589	-1.12835	-1.64121	-3.18084	-1.51126	-2.80294	-2.33591	-2.5542	-2.95355	-2.04619	-2.4512	0.25728	1.01841	-0.0086251	0.477869	0.123102	-1.40318	0.0107036	-0.854709	0.793646	-0.0156973	-0.611562	-0.222834	-0.242557	-0.371003	ENSG00000088340	FER1L4	transcribed_unitary_pseudogene	ENSG00000088340.15,FER1L4,transcribed_unitary_pseudogene	-2.14777	-0.0749394	2.07283	-2.19248	-0.0121612	2.18032	2.05701	-1.16934	6.51664	1.62752e-08	4.52831e-05	9.26267
ENSG00000166947.12,EPB42,protein_coding	3.62065	1.31479	-1.88859	-0.531075	0.725798	0.262111	-0.0704125	0.941917	0.366982	0.344807	-1.73108	-0.304461	1.12373	-4.77312	6.67344	7.43651	0.462266	5.00897	3.87879	4.26295	3.18449	6.76659	1.26479	4.95275	2.85344	4.61134	3.88241	-0.612011	ENSG00000166947	EPB42	protein_coding	ENSG00000166947.12,EPB42,protein_coding	-0.0427106	3.90191	3.94462	0.303459	4.07268	3.76922	4.12279	1.29655	6.47081	1.94657e-08	4.64229e-05	9.0971
ENSG00000173868.11,PHOSPHO1,protein_coding	2.95371	0.735778	-1.38163	-0.720552	-0.391385	0.680715	-0.265229	-0.175652	-0.240007	-0.233553	-0.700052	-0.74056	-0.189928	-2.89866	5.42171	6.40713	0.66628	3.99916	2.4277	2.87811	2.35334	5.40437	0.381922	3.58947	2.50273	3.55095	2.0533	0.145788	ENSG00000173868	PHOSPHO1	protein_coding	ENSG00000173868.11,PHOSPHO1,protein_coding	-0.254786	2.98443	3.23921	-0.252618	2.69042	2.94304	3.35564	1.20624	6.43269	2.25871e-08	4.71336e-05	8.95953
ENSG00000158578.19,ALAS2,protein_coding	8.28743	4.82951	-0.521806	3.29361	3.82106	4.88872	3.31828	4.95052	4.84157	3.96141	0.459605	3.30298	5.2748	-1.07268	11.0687	12.1682	3.67615	8.7079	7.91626	8.20258	6.83825	11.4167	5.76571	8.84968	7.50218	8.52984	8.22803	2.51652	ENSG00000158578	ALAS2	protein_coding	ENSG00000158578.19,ALAS2,protein_coding	3.54536	7.95619	4.41083	3.89124	8.2153	4.32407	4.60221	5.13463	6.34376	3.19424e-08	5.12e-05	8.63892
ENSG00000169877.9,AHSP,protein_coding	3.70016	0.770968	-3.32916	-0.363618	-0.391385	-0.167281	0.457764	0.604222	0.213359	-0.401009	-2.79521	-0.986721	1.47521	-6.35809	6.12959	7.53494	-0.0601554	4.54474	3.17336	3.59515	2.82796	6.71417	1.38852	4.6941	2.61848	4.81413	4.42182	-2.00105	ENSG00000169877	AHSP	protein_coding	ENSG00000169877.9,AHSP,protein_coding	-0.540771	3.5997	4.14047	-0.26545	4.00849	4.27394	4.30751	0.8816	6.33849	3.26043e-08	5.12e-05	8.61994
ENSG00000143416.20,SELENBP1,protein_coding	4.78344	2.27245	-1.7442	0.626467	1.53461	1.13528	1.37654	2.42286	2.12564	1.27011	-1.49975	0.216371	2.54498	-1.40389	7.77032	8.95236	1.47137	5.43878	4.94652	5.10696	4.01829	7.97111	2.42431	6.02701	4.09477	5.64565	5.33295	0.29313	ENSG00000143416	SELENBP1	protein_coding	ENSG00000143416.20,SELENBP1,protein_coding	1.11864	4.96382	3.84519	1.32332	5.21996	3.89663	4.01172	2.36269	6.30922	3.65361e-08	5.12e-05	8.5146
ENSG00000187017.16,ESPN,protein_coding	-0.16105	-0.318669	-1.7442	-1.42416	-0.483016	-1.35171	-3.47034	-2.20313	-2.80294	-2.51649	-1.04519	-0.74056	-1.34958	-3.55073	0.698652	2.94441	-0.286926	2.08582	0.715224	0.939966	-1.41014	-0.648259	0.0894707	-0.6118	-0.283508	1.81934	-0.0048651	-0.967106	ENSG00000187017	ESPN	protein_coding	ENSG00000187017.16,ESPN,protein_coding	-1.65441	0.362877	2.01729	-1.38793	0.0423028	1.43024	2.02977	-0.908525	6.29321	3.88835e-08	5.12e-05	8.45698
ENSG00000147454.13,SLC25A37,protein_coding	8.24542	6.44544	5.58586	5.93615	6.12322	6.14717	5.85133	6.05824	6.14356	6.097	5.65713	5.88077	6.4193	5.72439	10.4384	11.5512	6.67246	9.32732	8.12335	8.09763	7.13961	10.9137	6.81326	9.07409	7.95287	8.12477	8.24468	6.10373	ENSG00000147454	SLC25A37	protein_coding	ENSG00000147454.13,SLC25A37,protein_coding	6.16536	8.46979	2.30443	6.07762	8.12406	2.04644	2.3579	7.00585	6.28676	3.98706e-08	5.12e-05	8.43378
ENSG00000284931.1,CTD-2643I7.4,protein_coding	2.26216	3.59315	-2.67708	0.86441	0.0940414	1.95705	0.843548	0.204952	0.337538	1.40317	-2.00671	3.56572	3.41437	-4.77312	3.62259	9.9712	2.70923	6.85751	3.09319	5.57876	4.49442	5.009	2.21736	4.55906	6.06657	7.43598	6.04036	-1.74951	ENSG00000284931	CTD-2643I7.4	protein_coding	ENSG00000284931.1,CTD-2643I7.4,protein_coding	0.648799	4.70755	4.05875	0.853979	4.78403	3.93005	4.25292	2.0392	6.23865	4.80624e-08	5.7311e-05	8.26087
ENSG00000206177.6,HBM,protein_coding	2.98791	-0.559677	-4.55155	-2.02988	-0.632393	-0.969835	-1.51099	-1.25972	-1.05292	-1.5654	-2.79521	-1.20353	-1.41232	-4.03616	4.46796	5.83311	-1.19766	2.9262	2.3924	1.98659	1.42357	3.80387	-0.363895	2.31508	2.15126	2.79237	1.56787	-1.43917	ENSG00000206177	HBM	protein_coding	ENSG00000206177.6,HBM,protein_coding	-1.47083	2.04711	3.51794	-1.33602	2.23317	3.56919	3.65688	-0.228283	6.21612	5.24543e-08	5.83781e-05	8.17995
ENSG00000206172.8,HBA1,protein_coding	11.8564	9.20474	4.66358	7.53211	9.28969	9.17361	7.08457	7.70202	8.66239	8.16622	6.09381	7.4665	9.21694	4.41917	13.7528	15.1258	8.2962	12.3211	11.0833	11.8308	10.371	13.3266	8.86259	12.0221	10.667	11.2376	11.4909	7.95307	ENSG00000206172	HBA1	protein_coding	ENSG00000206172.8,HBA1,protein_coding	7.89513	11.3101	3.41494	7.93412	11.3643	3.43015	3.57131	9.15285	6.17745	6.09397e-08	6.3583e-05	8.04119
ENSG00000184792.15,OSBP2,protein_coding	3.06602	2.28467	-0.159236	0.946403	1.61415	1.29739	1.62183	3.28872	1.62637	1.19867	0.315215	0.407193	1.31015	0.149707	6.46201	8.25827	2.01023	4.66603	3.2978	4.61754	3.85604	7.47218	2.44979	5.14743	1.8837	4.43659	3.41416	1.21396	ENSG00000184792	OSBP2	protein_coding	ENSG00000184792.15,OSBP2,protein_coding	1.3548	4.22755	2.87275	1.30377	4.14632	2.84255	2.95503	2.36391	6.07434	9.08169e-08	8.91822e-05	7.67196
ENSG00000078487.17,ZCWPW1,protein_coding	2.28984	2.3443	1.91333	1.95038	2.52583	2.17755	2.13781	2.14628	2.16808	2.30114	1.99802	2.19064	2.21736	1.96834	1.80117	1.22303	1.54219	1.43375	1.84492	1.52141	1.25772	1.52522	1.41464	2.07568	1.79385	1.55986	1.94402	1.86872	ENSG00000078487	ZCWPW1	protein_coding	ENSG00000078487.17,ZCWPW1,protein_coding	2.16635	1.62901	0.537337	2.17281	1.55102	0.621788	-0.520157	2.0131	-6.0499	9.98058e-08	9.25643e-05	7.58461
ENSG00000162722.8,TRIM58,protein_coding	5.83161	3.12725	2.77936	3.15908	2.29705	3.04891	3.15901	3.92773	3.01142	3.92646	2.4	2.29092	3.41437	1.48112	8.2688	9.56843	3.3945	6.86209	5.29959	5.72113	5.00144	8.32896	3.75457	6.41083	4.84577	6.26712	5.31843	2.68077	ENSG00000162722	TRIM58	protein_coding	ENSG00000162722.8,TRIM58,protein_coding	3.13245	5.83732	2.70487	3.08808	5.51978	2.4317	2.77188	4.05092	6.01708	1.13275e-07	9.44056e-05	7.46743
ENSG00000170180.21,GYPA,protein_coding	-0.124055	-4.01911	-6.13652	-2.853	-2.32629	-2.14817	-3.83291	-1.81611	-3.09245	-3.61602	-6.25464	-2.71255	-2.04619	-6.35809	2.84477	4.06738	-4.25655	1.82393	0.20676	0.284878	-0.0605551	3.32545	-2.13834	1.9103	-0.235414	1.91133	0.657138	-2.93394	ENSG00000170180	GYPA	protein_coding	ENSG00000170180.21,GYPA,protein_coding	-3.38115	0.529082	3.91023	-2.97273	0.471008	3.44373	4.04363	-2.07714	6.00884	1.16933e-07	9.44056e-05	7.43802
ENSG00000259726.1,RP11-671M22.5,unprocessed_pseudogene	-0.813126	1.57584	-1.09212	-0.720552	0.300492	-2.14817	-0.164535	0.782928	-0.331637	-0.314853	-0.104893	0.126173	-0.46123	-1.14863	0.887097	2.51849	1.55936	1.75388	1.61926	-0.275423	0.815573	1.24359	1.11358	1.8628	1.42631	1.99781	0.810295	-0.164552	ENSG00000259726	RP11-671M22.5	unprocessed_pseudogene	ENSG00000259726.1,RP11-671M22.5,unprocessed_pseudogene	-0.322452	1.22629	1.54874	-0.323245	1.33495	1.65819	1.5631	0.281301	5.98959	1.25934e-07	9.44056e-05	7.36938
ENSG00000130821.15,SLC6A8,protein_coding	3.70531	1.83056	0.805999	0.457785	0.431737	0.763771	0.278595	1.19446	0.995013	0.695564	-0.52672	-0.00359459	1.18858	0.821822	6.2759	7.55639	1.4894	4.51116	3.28823	3.54757	2.98218	5.79983	1.74816	4.6667	2.54466	4.08064	3.161	0.476994	ENSG00000130821	SLC6A8	protein_coding	ENSG00000130821.15,SLC6A8,protein_coding	0.902777	3.72349	2.82071	0.784885	3.4179	2.63302	2.88245	1.86731	5.98296	1.29195e-07	9.44056e-05	7.34572
ENSG00000244734.4,HBB,protein_coding	14.0064	11.3123	7.28226	10.2031	11.6227	11.5873	9.58458	10.6496	11.1972	10.9933	8.25767	10.159	11.8138	6.90445	16.1664	17.5522	10.5318	14.6231	13.6695	14.1842	12.7414	16.263	11.171	14.8555	13.3919	13.8434	14.0435	10.1704	ENSG00000244734	HBB	protein_coding	ENSG00000244734.4,HBB,protein_coding	10.3981	13.8005	3.40241	10.8215	13.9435	3.12201	3.5652	11.5798	5.97947	1.30942e-07	9.44056e-05	7.33329
ENSG00000196739.14,COL27A1,protein_coding	-1.21838	-0.649875	-0.778964	-2.02988	-1.2043	-1.75224	-0.490521	-1.38001	-1.50749	-1.21392	-1.04519	-1.20353	-0.42844	-1.31369	-0.045789	0.990668	0.387304	0.369616	0.499956	-0.666213	0.455843	-0.307222	1.16063	0.404878	0.602033	0.433682	0.789386	-1.26409	ENSG00000196739	COL27A1	protein_coding	ENSG00000196739.14,COL27A1,protein_coding	-1.15832	0.272192	1.43051	-1.20911	0.41928	1.62839	1.43235	-0.721174	5.97016	1.35721e-07	9.44056e-05	7.30011
ENSG00000223609.8,HBD,protein_coding	4.12195	1.26629	-2.22963	-0.0456478	0.663062	0.398316	1.89501	2.04479	1.41711	0.674655	-1.61078	1.13391	1.38585	-1.71423	6.94024	8.13716	0.0892222	5.11615	3.99218	4.69446	4.27862	7.42058	1.60809	4.52894	2.73773	6.25893	4.79923	-0.327282	ENSG00000223609	HBD	protein_coding	ENSG00000223609.8,HBD,protein_coding	0.671475	4.3053	3.63383	0.904282	4.6117	3.70742	3.79435	1.78971	5.93654	1.54459e-07	9.89216e-05	7.18041
ENSG00000188536.13,HBA2,protein_coding	12.7716	10.3413	6.01101	8.82908	10.4903	9.66436	8.10357	9.31389	9.66292	9.15201	7.1749	8.81557	9.94622	5.51958	14.7164	16.0543	9.38493	13.4419	12.2634	11.8283	11.2396	14.8301	9.81262	12.8936	11.9246	12.121	12.1473	8.92591	ENSG00000188536	HBA2	protein_coding	ENSG00000188536.13,HBA2,protein_coding	8.98545	12.256	3.27054	9.23295	12.1342	2.9012	3.41622	10.1702	5.92193	1.63383e-07	9.89216e-05	7.12842
ENSG00000204010.3,IFIT1B,protein_coding	3.342	-0.849184	-2.96659	-0.286656	-0.0739032	-0.330011	0.827337	1.23598	0.532041	-1.37898	-3.93271	-0.858397	0.746879	-2.11016	6.13632	6.9532	-0.483963	3.73764	2.80185	4.18734	3.62577	6.62331	0.66902	4.13811	1.05302	5.51795	4.04781	-1.34898	ENSG00000204010	IFIT1B	protein_coding	ENSG00000204010.3,IFIT1B,protein_coding	-0.435883	3.40417	3.84005	-0.308333	3.89272	4.20106	3.98887	0.909373	5.91996	1.64622e-07	9.89216e-05	7.12143
ENSG00000171914.16,TLN2,protein_coding	1.02337	0.662715	0.238524	0.565499	0.354431	0.2904	0.635856	0.471467	0.532041	1.09232	0.43186	0.126173	0.275736	0.211768	1.30948	2.11795	1.27743	1.48653	1.55686	1.09932	1.08688	1.43732	0.690553	1.32826	0.931881	1.44142	1.42606	0.0823624	ENSG00000171914	TLN2	protein_coding	ENSG00000171914.16,TLN2,protein_coding	0.493726	1.23374	0.740009	0.451663	1.31887	0.867203	0.746548	0.765287	5.91793	1.65916e-07	9.89216e-05	7.11418
ENSG00000011028.13,MRC2,protein_coding	1.97731	1.40716	2.20778	1.23446	0.934975	0.934817	0.127916	0.539371	0.792908	0.471441	1.53326	1.4512	2.14839	1.40346	2.62112	4.1323	2.34336	3.35313	2.09593	1.97636	1.35676	1.80826	1.71703	2.60939	2.24748	2.5563	2.85877	1.47082	ENSG00000011028	MRC2	protein_coding	ENSG00000011028.13,MRC2,protein_coding	1.22603	2.36764	1.14161	1.31896	2.29542	0.976456	1.12501	1.61736	5.84843	2.16627e-07	0.000124702	6.86734
ENSG00000136929.12,HEMGN,protein_coding	3.74834	1.69055	1.28134	2.30143	1.55779	2.50175	1.50439	2.47581	2.30368	2.66143	2.06277	1.83968	3.272	1.3354	6.14506	5.87734	1.87958	4.84514	3.73121	4.98212	3.60289	5.37707	2.95581	5.61702	4.43655	4.87965	4.77284	1.70992	ENSG00000136929	HEMGN	protein_coding	ENSG00000136929.12,HEMGN,protein_coding	2.18117	4.34373	2.16256	2.1821	4.80899	2.62689	2.22062	2.84135	5.7832	2.78058e-07	0.00015473	6.63628
ENSG00000163554.13,SPTA1,protein_coding	1.48505	0.278571	-1.49266	-0.622705	-1.28447	-1.35171	0.0462324	-1.04559	-0.15385	-1.77952	-3.44729	-1.12758	0.0383414	-1.71423	4.05265	4.79502	-0.632062	3.48869	0.927378	1.95568	1.87884	3.93001	0.21365	2.34131	-0.016404	3.77564	1.35669	-1.18392	ENSG00000163554	SPTA1	protein_coding	ENSG00000163554.13,SPTA1,protein_coding	-0.869386	1.92023	2.78961	-1.08659	1.91726	3.00384	2.85977	0.174642	5.75268	3.1244e-07	0.000168254	6.52838
ENSG00000224177.6,AC099344.4,lincRNA	-0.755411	-5.60407	-6.13652	-4.23151	-4.09183	-6.3961	-3.47034	-2.44414	-3.94045	-4.83841	-3.93271	-4.82802	-3.20373	-6.35809	1.13864	1.35945	-3.03416	0.0335666	-1.29913	-2.98814	-1.15488	1.53937	-2.92683	-0.6118	-1.12176	-0.679212	-1.17936	-3.22345	ENSG00000224177	AC099344.4	lincRNA	ENSG00000224177.6,AC099344.4,lincRNA	-4.30224	-1.01055	3.29169	-4.16167	-1.13832	3.02335	3.36637	-3.33043	5.72738	3.44113e-07	0.000179519	6.43902
ENSG00000004975.11,DVL2,protein_coding	4.74146	4.67089	4.67164	4.85648	4.90761	4.73768	4.58554	4.58728	4.79765	4.78425	4.85323	4.78239	4.88005	4.59974	4.45974	4.3956	4.24462	3.89562	4.55586	4.6661	4.42112	4.43448	4.25489	4.37026	4.46047	4.26194	4.65497	4.76587	ENSG00000004975	DVL2	protein_coding	ENSG00000004975.11,DVL2,protein_coding	4.74685	4.41725	0.329596	4.76192	4.4278	0.334125	-0.324438	4.61492	-5.61434	5.28995e-07	0.000267607	6.0411
ENSG00000197256.10,KANK2,protein_coding	1.58897	0.228818	0.492841	-0.0142836	-0.184934	0.701932	0.370959	0.505818	0.213359	0.0523563	-0.0648159	0.30126	0.775307	0.0513038	3.66327	5.24301	1.101	1.99157	1.49164	2.40799	1.91643	4.27246	0.753289	2.94778	1.31766	2.64607	2.0533	0.374813	ENSG00000197256	KANK2	protein_coding	ENSG00000197256.10,KANK2,protein_coding	0.358492	2.29859	1.9401	0.265039	2.02244	1.7574	1.97438	0.988213	5.54282	6.93625e-07	0.00034057	5.79041
ENSG00000151474.21,FRMD4A,protein_coding	1.32036	-1.08051	-2.43608	-1.19589	-0.987488	-0.66818	-1.28272	-0.859179	-0.429485	-0.446097	0.15475	-1.20353	-0.334317	-0.335719	2.91865	4.1699	0.0892222	1.94203	0.771258	0.807718	0.293876	3.42784	0.21365	1.73672	0.752712	1.24325	0.586172	-0.0183316	ENSG00000151474	FRMD4A	protein_coding	ENSG00000151474.21,FRMD4A,protein_coding	-0.698863	1.35248	2.05134	-0.763679	0.789488	1.55317	2.09281	-0.0842386	5.53138	7.24267e-07	0.000345454	5.75042
ENSG00000238243.3,OR2W3,protein_coding	2.84129	-1.08051	-2.96659	-0.487353	-0.685833	-1.18665	-0.574179	-1.38001	-1.73881	0.0195663	-2.5542	-0.921132	0.151109	-2.4512	4.80572	5.84672	0.0892222	3.18231	1.0228	2.37721	1.5723	3.28405	-1.63138	2.88971	1.33369	2.01864	2.13015	-1.53539	ENSG00000238243	OR2W3	protein_coding	ENSG00000238243.3,OR2W3,protein_coding	-0.929607	1.95613	2.88573	-1.00082	2.0744	3.07522	2.96155	0.0782265	5.4669	9.23802e-07	0.000428388	5.52532
ENSG00000145335.15,SNCA,protein_coding	6.29987	3.51746	2.79717	3.15219	3.80663	4.34115	3.01973	3.91181	3.95558	4.24639	2.24121	3.13584	4.44842	2.49678	8.29342	9.36102	3.3849	7.08671	5.8567	6.52734	5.31118	8.16958	3.9118	7.66897	5.66	6.43441	6.02702	3.39942	ENSG00000145335	SNCA	protein_coding	ENSG00000145335.15,SNCA,protein_coding	3.6693	6.22089	2.55159	3.66204	6.23072	2.56867	2.64393	4.47291	5.41673	1.1157e-06	0.000499539	5.35075
ENSG00000088280.18,ASAP3,protein_coding	-0.755411	0.228818	0.402643	0.266737	0.272747	0.615127	0.278595	-0.231147	0.147016	-0.642017	0.374716	0.0627479	0.107054	-0.380807	1.0883	1.6529	1.2353	1.3025	1.06824	0.760797	0.966581	0.730253	0.997442	0.265716	1.10997	1.55986	1.32798	-0.560481	ENSG00000088280	ASAP3	protein_coding	ENSG00000088280.18,ASAP3,protein_coding	0.0533442	0.964669	0.911324	0.187917	1.07827	0.890355	0.917099	0.376456	5.41034	1.1428e-06	0.000499539	5.32856
ENSG00000070182.20,SPTB,protein_coding	5.08144	1.79681	1.48554	1.62148	1.51106	1.28338	2.28751	3.49944	2.44153	3.22228	0.925269	1.10271	3.00121	1.04279	7.79063	8.63935	1.73591	5.14106	4.66157	4.6835	4.23836	7.87243	2.60526	5.77451	4.35839	5.46105	4.79136	1.36818	ENSG00000070182	SPTB	protein_coding	ENSG00000070182.20,SPTB,protein_coding	2.16446	4.93725	2.77279	1.70915	4.73743	3.02828	2.85925	3.07953	5.40164	1.18076e-06	0.000499539	5.29833
ENSG00000137198.9,GMPR,protein_coding	3.75828	1.49396	0.758302	1.62148	0.987126	2.1851	1.75634	2.13535	1.47233	2.4805	0.188303	1.17947	2.07597	1.36301	6.29221	7.5159	1.62609	4.6812	3.40795	3.64445	2.90011	6.66583	1.82806	4.63524	3.10298	3.95657	3.95462	1.51952	ENSG00000137198	GMPR	protein_coding	ENSG00000137198.9,GMPR,protein_coding	1.67539	3.98077	2.30537	1.55772	3.79954	2.24181	2.36147	2.44392	5.39587	1.20664e-06	0.000499539	5.27829
ENSG00000260592.1,CTA-363E6.6,antisense	-0.755411	-2.79672	-6.13652	-4.23151	-2.16583	-0.969835	-4.31834	-3.09622	-2.56194	-2.03106	-6.25464	-4.82802	-2.38061	-6.35809	1.43562	3.06239	-1.4492	0.923008	-0.585435	-1.20387	-2.45745	2.70224	-2.13834	-1.08387	-0.493726	-0.896024	-1.17936	-1.53539	ENSG00000260592	CTA-363E6.6	antisense	ENSG00000260592.1,CTA-363E6.6,antisense	-3.49177	-0.349957	3.14181	-2.94647	-0.989946	1.95652	3.23656	-2.30491	5.39144	1.22686e-06	0.000499539	5.26292
ENSG00000105610.5,KLF1,protein_coding	1.16462	-1.21175	-2.04905	-1.90959	-1.55577	-1.4419	-1.99641	-1.04559	-0.904823	-2.03106	-3.44729	-2.16506	-1.34958	-1.83453	3.67469	4.73775	-1.75405	2.59067	0.686369	1.17285	0.646891	3.61978	-0.455525	1.46178	0.0236735	0.813386	-0.0798272	-0.838782	ENSG00000105610	KLF1	protein_coding	ENSG00000105610.5,KLF1,protein_coding	-1.55556	1.16426	2.71982	-1.69515	0.749878	2.44503	2.78754	-0.721305	5.34987	1.4337e-06	0.000557939	5.11885
ENSG00000196517.11,SLC6A9,protein_coding	0.230375	-1.51661	-3.81459	-3.38352	-2.16583	-2.30864	-2.39234	-1.51126	-2.01445	-3.61602	-3.44729	-2.95355	-3.20373	-3.55073	2.97514	4.16681	-1.31795	0.844296	-0.813704	-0.376706	-0.69191	2.59798	-0.771553	0.265716	-1.03687	0.433682	-2.06072	-2.48648	ENSG00000196517	SLC6A9	protein_coding	ENSG00000196517.11,SLC6A9,protein_coding	-2.5463	0.123409	2.66971	-2.67295	-0.534308	2.13864	2.74412	-1.51959	5.34923	1.43713e-06	0.000557939	5.11664
ENSG00000008441.16,NFIX,protein_coding	3.20697	2.66739	2.69321	2.4267	2.25513	2.77132	2.37375	2.80723	2.6772	1.8198	2.34155	2.00064	2.4245	2.45248	5.29244	6.70318	2.68596	4.12935	3.2093	3.76526	3.14148	5.55642	3.11159	4.30734	2.89724	4.2108	3.41074	2.67541	ENSG00000008441	NFIX	protein_coding	ENSG00000008441.16,NFIX,protein_coding	2.49413	3.93547	1.44133	2.43959	3.588	1.14841	1.46282	2.97824	5.33321	1.52594e-06	0.000578955	5.0612
ENSG00000197721.16,CR1L,protein_coding	-2.03552	-1.35614	-1.18232	-2.64655	-2.32629	-2.14817	-2.11671	-1.99668	-2.80294	-2.03106	-2.5542	-2.02067	-1.77489	-4.77312	1.21881	2.97305	-2.67159	0.211354	-1.29913	0.0707527	-1.00678	1.60808	-1.99395	0.301785	-0.438231	-0.0831091	-0.0418593	-3.22345	ENSG00000197721	CR1L	protein_coding	ENSG00000197721.16,CR1L,protein_coding	-2.26895	-0.312447	1.9565	-2.07611	-0.0624842	2.01363	2.04796	-1.61023	5.32335	1.58323e-06	0.000587342	5.02713
ENSG00000110693.17,SOX6,protein_coding	1.67545	-0.746091	-6.13652	-0.772083	-0.9219	0.111695	-1.02556	-0.694119	-2.01445	-2.17545	-2.79521	-2.50609	-0.274816	-2.4512	3.61372	4.98101	-1.19766	2.49085	1.42334	1.86984	0.835337	4.08027	-0.363895	2.93635	0.173699	2.35805	1.67435	-2.14544	ENSG00000110693	SOX6	protein_coding	ENSG00000110693.17,SOX6,protein_coding	-1.48045	1.62356	3.10401	-0.973729	1.77209	2.74582	3.24148	-0.445676	5.31577	1.62872e-06	0.000591084	5.00093
ENSG00000163346.16,PBXIP1,protein_coding	8.03166	8.53252	8.02138	8.35406	8.21361	8.10169	8.20958	7.80971	7.87678	7.99256	8.11992	8.11967	8.21075	7.97024	7.68399	7.79565	7.55281	7.46847	7.93994	7.88008	7.83188	7.59153	7.51959	7.55987	7.6929	7.50405	7.76173	8.10554	ENSG00000163346	PBXIP1	protein_coding	ENSG00000163346.16,PBXIP1,protein_coding	8.11172	7.70629	0.405436	8.11068	7.68844	0.42224	-0.401538	7.95723	-5.27133	1.92255e-06	0.000682872	4.84761
ENSG00000167994.11,RAB3IL1,protein_coding	-1.21838	-1.08051	-2.96659	-3.38352	-2.95432	-3.22618	-6.64027	-3.09622	-2.35548	-4.10145	-3.93271	-6.41299	-2.65625	-4.77312	1.63579	2.43859	-1.4492	0.477869	-1.08501	-0.603477	-1.41014	0.802403	-2.13834	-0.310145	-1.77383	-0.679212	-0.754057	-4.07144	ENSG00000167994	RAB3IL1	protein_coding	ENSG00000167994.11,RAB3IL1,protein_coding	-3.48557	-0.637156	2.84841	-3.1612	-0.716635	2.44456	2.92856	-2.75709	5.21934	2.33294e-06	0.000811377	4.66879
ENSG00000129472.13,RAB2B,protein_coding	4.64564	4.36027	4.14541	4.3572	4.3453	4.13626	4.32624	4.76974	4.22043	4.0992	4.1976	4.34773	4.15179	4.2557	5.90871	5.67649	4.59416	5.37721	4.86839	4.69758	4.85786	6.25836	4.62985	5.14495	4.46229	5.03471	4.46696	3.95867	ENSG00000129472	RAB2B	protein_coding	ENSG00000129472.13,RAB2B,protein_coding	4.31132	4.99544	0.68412	4.29097	4.86312	0.572152	0.69469	4.47819	5.16516	2.85223e-06	0.000947462	4.48308
ENSG00000180537.12,RNF182,protein_coding	-3.25791	-3.28214	-3.81459	-3.38352	-1.2043	-2.14817	-3.83291	-2.44414	-0.15385	-4.83841	-3.08472	-6.41299	-1.02153	-3.55073	0.428891	0.747111	0.135765	3.04241	2.27133	0.0707527	-1.72048	2.39516	-0.082482	1.81368	-0.143783	-0.679212	1.29868	-6.39337	ENSG00000180537	RNF182	protein_coding	ENSG00000180537.12,RNF182,protein_coding	-3.03071	0.227462	3.25817	-3.27003	0.282328	3.55236	3.30403	-1.99838	5.1615	2.89113e-06	0.000947462	4.47057
ENSG00000104892.16,KLC3,protein_coding	0.172077	-1.69718	-6.13652	-4.96848	-2.71331	-4.81114	-4.31834	-3.58164	-6.26237	-6.42338	-6.25464	-4.09106	-3.20373	-4.77312	3.04278	4.37965	-4.25655	0.578563	-0.161627	-0.543356	-1.97202	2.54989	-6.38626	-0.155422	-1.21195	-0.17474	-0.754057	-2.93394	ENSG00000104892	KLC3	protein_coding	ENSG00000104892.16,KLC3,protein_coding	-4.21877	-0.571361	3.64741	-4.54573	-0.359048	4.18668	3.75334	-2.72678	5.16119	2.89449e-06	0.000947462	4.4695
ENSG00000043143.20,JADE2,protein_coding	7.55667	7.45848	7.35746	7.49785	7.7356	7.50108	7.40148	7.36277	7.42708	7.40506	7.48377	7.43749	7.37493	7.30891	7.28978	6.89499	7.06029	6.99024	7.32102	7.36439	7.12914	6.98352	6.96812	7.04492	7.03766	7.0599	7.14552	7.4614	ENSG00000043143	JADE2	protein_coding	ENSG00000043143.20,JADE2,protein_coding	7.45062	7.12506	0.325553	7.43229	7.0601	0.372188	-0.321372	7.30359	-5.13601	3.17701e-06	0.00101994	4.38346
ENSG00000198336.9,MYL4,protein_coding	2.45175	-2.79672	-6.13652	-2.02988	-2.71331	-1.18665	-0.757625	-1.04559	-0.770522	-1.13797	-4.66968	-3.60563	-0.334317	-4.77312	4.11892	4.98804	-3.51959	2.72854	0.626868	1.83629	0.71248	4.36272	-0.604903	2.27935	0.95279	2.22991	1.02227	-3.22345	ENSG00000198336	MYL4	protein_coding	ENSG00000198336.9,MYL4,protein_coding	-2.10756	1.32216	3.42972	-1.60826	1.42928	3.03754	3.58585	-0.825988	5.11016	3.49524e-06	0.00108056	4.29528
ENSG00000125841.12,NRSN2,protein_coding	-0.0879861	-0.318669	-0.927062	-1.06159	-0.685833	-1.18665	-1.02556	-0.122213	-1.21798	-1.89982	-0.700052	-1.88942	-0.396378	-1.07268	0.455609	-0.33828	-0.113595	-0.611768	0.285832	-0.0495415	-0.387056	0.0497129	0.327983	0.111682	-0.493726	-0.272587	-0.0418593	-0.164552	ENSG00000125841	NRSN2	protein_coding	ENSG00000125841.12,NRSN2,protein_coding	-0.899421	-0.0887248	0.810696	-0.97631	-0.0815681	0.894742	0.814566	-0.618901	5.10623	3.54631e-06	0.00108056	4.28188
ENSG00000029534.20,ANK1,protein_coding	4.65232	3.57335	2.50373	3.32767	2.89686	3.44468	3.34984	4.15847	2.86433	3.47296	2.87722	3.3798	3.36612	3.20225	7.40135	8.68996	3.09806	5.66555	4.50719	5.12791	4.63355	7.79901	3.34675	5.92664	4.05664	5.68853	4.87437	3.55646	ENSG00000029534	ANK1	protein_coding	ENSG00000029534.20,ANK1,protein_coding	3.36211	5.31228	1.95017	3.35798	5.00114	1.64316	1.99756	4.0091	5.10519	3.55999e-06	0.00108056	4.27832
ENSG00000158856.18,DMTN,protein_coding	5.87337	3.9136	3.37721	3.89467	3.59047	3.60531	4.12377	4.04917	3.52716	4.27098	2.95237	3.48335	3.9072	2.84404	7.93008	9.22336	3.65634	6.41883	5.30553	5.31412	5.15874	8.24541	3.83653	6.46849	4.76385	5.80554	4.96573	3.33285	ENSG00000158856	DMTN	protein_coding	ENSG00000158856.18,DMTN,protein_coding	3.81519	5.74467	1.92948	3.74999	5.30983	1.55983	1.98361	4.49158	5.08806	3.79206e-06	0.00113044	4.22
ENSG00000204613.10,TRIM10,protein_coding	1.44868	-1.35614	-6.13652	-3.74609	-0.799043	-1.4419	-1.88538	-0.41172	-1.13309	-0.401009	-3.44729	-2.50609	-0.529134	-2.89866	4.08296	5.19519	-3.51959	2.51646	0.626868	1.38883	0.322165	4.74939	-1.8627	1.14184	0.100635	2.31659	1.37083	-2.69293	ENSG00000204613	TRIM10	protein_coding	ENSG00000204613.10,TRIM10,protein_coding	-1.8031	1.12404	2.92714	-1.39902	1.25634	2.65536	3.07243	-0.68122	5.07396	3.99426e-06	0.00116983	4.17202
ENSG00000270120.1,RP11-327F22.6,sense_intronic	0.417654	0.995841	-0.253873	0.365421	-0.0739032	0.743451	0.436547	1.10765	0.897497	0.396802	0.539775	-0.263238	0.12925	1.12573	0.532914	1.9115	1.67418	2.69902	0.927378	1.27656	1.08688	1.56725	1.8664	1.32826	1.09124	1.0942	0.830906	1.93306	ENSG00000270120	RP11-327F22.6	sense_intronic	ENSG00000270120.1,RP11-327F22.6,sense_intronic	0.468901	1.4157	0.946795	0.427101	1.30241	0.875309	0.931571	0.839718	5.06424	4.13971e-06	0.00119152	4.13899
ENSG00000169239.12,CA5B,protein_coding	5.08342	5.16494	5.40216	5.09716	5.52252	5.21262	5.50471	5.13603	5.34911	5.38277	5.33079	5.33898	5.42758	5.03154	5.04443	4.78899	4.87702	4.38012	5.20358	4.88564	5.138	4.862	4.43949	4.98638	5.0977	4.90785	5.20656	5.07576	ENSG00000169239	CA5B	protein_coding	ENSG00000169239.12,CA5B,protein_coding	5.2846	4.92097	0.363629	5.33488	4.94711	0.38777	-0.352138	5.12179	-5.0499	4.36386e-06	0.00123475	4.09031
ENSG00000180667.10,YOD1,protein_coding	5.70883	4.63791	5.58073	5.81697	4.98125	5.38403	5.01392	5.32344	5.52757	5.03041	5.26745	5.225	5.22414	5.12623	7.56615	8.91306	5.51439	6.9252	6.39491	6.13799	5.59095	8.04902	5.89306	6.98794	5.82147	6.27471	6.34934	5.64863	ENSG00000180667	YOD1	protein_coding	ENSG00000180667.10,YOD1,protein_coding	5.27485	6.5762	1.30135	5.24622	6.31203	1.0658	1.30907	5.78464	5.04248	4.48444e-06	0.00124772	4.06514
ENSG00000101210.11,EEF1A2,protein_coding	-0.935983	-0.177807	-2.67708	-1.90959	-2.50686	-2.93667	-1.99641	-2.44414	-1.50749	-0.997112	0.486827	-1.88942	-2.38061	-2.4512	-1.10312	0.370257	-0.0601554	0.78933	-0.0603441	-0.485641	0.43008	-0.525402	0.0566807	0.0280241	0.9734	-0.550888	0.432821	-0.901518	ENSG00000101210	EEF1A2	protein_coding	ENSG00000101210.11,EEF1A2,protein_coding	-1.7374	-0.0433198	1.69408	-1.953	-0.0160657	1.93693	1.70646	-1.37414	5.03245	4.65271e-06	0.00127332	4.03113
ENSG00000171552.12,BCL2L1,protein_coding	6.9793	5.55138	4.97136	5.27271	5.80632	5.39872	5.53684	5.57974	5.53731	5.62136	5.3033	5.13053	5.84213	4.91746	9.02404	10.1481	5.19809	7.47556	6.7411	7.18053	6.65751	8.79951	5.50818	7.78739	6.02583	7.21744	6.77367	5.21719	ENSG00000171552	BCL2L1	protein_coding	ENSG00000171552.12,BCL2L1,protein_coding	5.53203	7.12529	1.59326	5.53708	6.9771	1.44002	1.64518	6.08018	5.0072	5.10424e-06	0.00137436	3.94562
ENSG00000133069.15,TMCC2,protein_coding	3.46547	1.74466	1.66438	1.79085	1.79082	1.48042	2.04273	2.12433	1.33008	2.3547	1.21297	1.19434	2.00572	0.801784	5.39694	6.31784	1.99769	4.96934	3.00246	3.71998	3.27772	5.61603	2.0358	3.78052	2.45956	3.7969	3.3442	1.34134	ENSG00000133069	TMCC2	protein_coding	ENSG00000133069.15,TMCC2,protein_coding	1.78595	3.64688	1.86093	1.76774	3.53209	1.76435	1.88978	2.4216	5.00018	5.23716e-06	0.00138776	3.92189
ENSG00000167535.7,CACNB3,protein_coding	1.85293	2.74022	2.0183	1.59122	1.92164	1.1196	2.38487	1.27634	1.47233	1.37752	1.73971	1.43876	1.39503	1.53066	2.54851	3.10183	2.65434	2.14175	2.69001	2.35369	2.9998	2.04476	2.53558	2.54314	1.98867	2.59843	1.87623	1.22868	ENSG00000167535	CACNB3	protein_coding	ENSG00000167535.7,CACNB3,protein_coding	1.70422	2.37896	0.674733	1.56094	2.53936	0.978421	0.679788	1.87817	4.95615	6.15209e-06	0.00160473	3.77329
ENSG00000163001.11,CFAP36,protein_coding	3.41294	3.7861	3.52348	3.46754	3.75241	3.66595	3.81814	3.47797	3.44671	3.55819	3.64472	4.18971	3.94053	3.41175	3.16518	3.08224	3.04418	3.17161	3.2093	3.15708	3.29209	2.92328	3.19305	3.20749	3.00127	3.37632	3.26311	3.85574	ENSG00000163001	CFAP36	protein_coding	ENSG00000163001.11,CFAP36,protein_coding	3.64972	3.21014	0.439585	3.60145	3.18233	0.419123	-0.428335	3.51718	-4.9504	6.28277e-06	0.00161361	3.75389
ENSG00000196565.14,HBG2,protein_coding	1.54371	2.30882	0.683663	-2.16112	0.663062	2.70456	-0.709531	-0.0209297	1.34496	1.46537	0.615724	3.88049	2.81522	-4.77312	2.17526	8.10941	2.30314	5.60814	3.33546	5.28125	2.74157	2.70224	1.09755	4.61568	5.7298	7.47466	5.2339	-3.22345	ENSG00000196565	HBG2	protein_coding	ENSG00000196565.14,HBG2,protein_coding	0.740061	3.7989	3.05884	1.01431	3.97557	2.96126	3.25924	1.56651	4.92926	6.7864e-06	0.00171655	3.68275
ENSG00000143479.15,DYRK3,protein_coding	-2.7274	0.373208	-2.22963	-2.16112	-1.0562	-1.75224	-1.28272	-0.618171	-1.73881	-1.06583	-0.828376	-1.20353	-0.881805	-3.18816	1.67042	3.00807	-1.4492	1.06861	-0.898593	0.145715	-0.135517	1.89881	-0.236516	0.782114	-0.956698	0.0442702	0.0663936	-0.510728	ENSG00000143479	DYRK3	protein_coding	ENSG00000143479.15,DYRK3,protein_coding	-1.45434	0.321225	1.77557	-1.24312	0.0553319	1.29846	1.81573	-0.967484	4.91795	7.07165e-06	0.00175525	3.64476
ENSG00000198876.12,DCAF12,protein_coding	7.56784	5.2422	5.23472	4.736	5.68724	6.03305	5.79253	5.52426	5.78985	6.01151	5.18882	5.59159	6.1506	4.66081	9.47346	10.6218	5.08552	7.97656	7.13633	7.54681	6.94443	9.55623	5.21597	8.2814	6.85292	7.65056	7.43587	4.84085	ENSG00000198876	DCAF12	protein_coding	ENSG00000198876.12,DCAF12,protein_coding	5.65793	7.47276	1.81483	5.63941	7.49134	1.85193	1.8901	6.28075	4.91494	7.1497e-06	0.00175525	3.63463
ENSG00000185222.9,TCEAL9,protein_coding	-2.03552	-2.14464	-0.355156	-0.487353	-1.36936	-0.0562501	-1.43081	-0.348984	-2.01445	-0.119596	-0.639931	-0.986721	-0.795649	-0.931822	-0.204051	0.962379	0.267009	0.0335666	-0.110097	1.29315	0.143459	0.269279	0.753289	1.34564	0.752712	-0.0393877	0.4056	-1.26409	ENSG00000185222	TCEAL9	protein_coding	ENSG00000185222.9,TCEAL9,protein_coding	-0.979732	0.329175	1.30891	-0.863736	0.268144	1.13188	1.31463	-0.84517	4.90479	7.41882e-06	0.00177113	3.60055
ENSG00000275832.4,ARHGAP23,protein_coding	-0.699916	0.699709	-0.159236	-0.363618	-0.859164	-0.78139	-1.28272	-0.348984	-1.30818	-1.46918	-2.00671	-1.36859	-1.34958	-0.931822	0.606288	1.12435	0.425271	1.02169	-0.388398	0.251325	-0.481693	0.601355	0.579522	-0.423355	-0.611562	-0.128197	-0.882381	0.114424	ENSG00000275832	ARHGAP23	protein_coding	ENSG00000275832.4,ARHGAP23,protein_coding	-0.873528	0.129188	1.00272	-0.895493	0.182874	1.07837	0.984953	-0.270705	4.9045	7.42656e-06	0.00177113	3.59958
ENSG00000275527.1,CTD-3154N5.2,lincRNA	-3.25791	-4.01911	-2.67708	-3.09401	-2.02144	-6.3961	-2.93983	-1.99668	-3.94045	-6.42338	-6.25464	-4.09106	-1.85978	-3.18816	0.557789	1.59879	-3.51959	0.369616	-0.657585	-1.40318	-1.72048	1.05956	-6.38626	-0.423355	-2.46571	-0.0831091	-0.527286	-2.00105	ENSG00000275527	CTD-3154N5.2	lincRNA	ENSG00000275527.1,CTD-3154N5.2,lincRNA	-3.72569	-1.11442	2.61127	-3.22304	-0.592436	2.6306	2.66326	-2.69081	4.88806	7.88395e-06	0.00185373	3.54445
ENSG00000076864.19,RAP1GAP,protein_coding	1.34695	-1.69718	-1.61295	-2.16112	-2.50686	-2.30864	-2.93983	0.505818	-2.01445	-2.03106	-2.79521	-4.09106	-2.51186	-3.18816	5.66792	5.67213	-2.67159	3.23982	2.46215	1.61672	-1.72048	6.01818	-0.157444	2.64493	-2.99623	2.28254	0.985975	-2.69293	ENSG00000076864	RAP1GAP	protein_coding	ENSG00000076864.19,RAP1GAP,protein_coding	-2.0004	1.45369	3.45409	-2.23488	1.94963	4.18451	3.54036	-0.718621	4.85279	8.96034e-06	0.00202565	3.42643
ENSG00000082146.12,STRADB,protein_coding	5.87395	3.67902	3.57257	4.06219	4.39762	4.47041	3.94375	4.2449	4.33102	4.25522	3.95603	4.38711	4.51947	3.21367	7.8939	8.73704	3.57	6.45073	5.5918	5.87019	5.0635	8.14435	4.18264	6.42725	5.74786	6.11581	5.75711	3.88159	ENSG00000082146	STRADB	protein_coding	ENSG00000082146.12,STRADB,protein_coding	4.20764	5.95955	1.75192	4.25006	5.81365	1.56358	1.81114	4.75063	4.85075	9.027e-06	0.00202565	3.41959
ENSG00000163359.15,COL6A3,protein_coding	3.35516	2.07541	2.33516	1.88535	2.57209	2.66189	2.53216	1.98517	1.9225	1.92092	2.08966	2.82303	2.41098	1.5061	3.81284	2.85491	2.86929	2.52489	2.82188	2.81635	3.02153	2.87948	2.43072	2.98707	2.77343	3.65108	3.11552	2.4615	ENSG00000163359	COL6A3	protein_coding	ENSG00000163359.15,COL6A3,protein_coding	2.29111	2.93004	0.638923	2.21241	2.8621	0.649696	0.665511	2.44885	4.84959	9.0649e-06	0.00202565	3.41573
ENSG00000047597.6,XK,protein_coding	2.45786	1.08243	1.95624	1.46337	0.684279	1.33861	2.07741	2.43182	1.69763	2.78851	0.513544	1.34857	1.89996	0.936534	5.0749	5.93033	1.82382	4.19954	3.09867	3.05868	3.17288	5.20029	2.24673	4.6856	2.46684	4.03535	3.02898	0.882753	ENSG00000047597	XK	protein_coding	ENSG00000047597.6,XK,protein_coding	1.61977	3.49324	1.87347	1.5805	3.13578	1.55528	1.90728	2.15767	4.84851	9.10052e-06	0.00202565	3.41211
ENSG00000066926.10,FECH,protein_coding	5.3056	3.84094	4.0935	4.31615	4.37985	4.49036	4.36184	4.11463	4.60568	4.58014	4.07963	4.31918	4.94406	4.23156	7.3964	9.01707	4.07884	6.18863	5.32789	6.20525	5.42479	6.35699	4.65881	6.84858	5.38315	6.40702	6.35291	4.18689	ENSG00000066926	FECH	protein_coding	ENSG00000066926.10,FECH,protein_coding	4.40451	5.98809	1.58358	4.34051	6.19694	1.85643	1.62471	4.8802	4.82657	9.85275e-06	0.00216423	3.33889
ENSG00000259295.6,RP11-561C5.3,transcribed_unprocessed_pseudogene	-1.67295	0.624747	0.521696	-2.02988	-0.146967	-2.48921	-0.709531	-0.122213	0.0774753	0.471441	-0.277361	-1.20353	-0.714349	-0.931822	0.130368	2.06572	0.978664	1.72488	1.40574	-0.485641	-0.387056	-0.117744	1.41464	1.47763	0.752712	1.27823	0.746637	-1.03582	ENSG00000259295	RP11-561C5.3	transcribed_unprocessed_pseudogene	ENSG00000259295.6,RP11-561C5.3,transcribed_unprocessed_pseudogene	-0.614461	0.71064	1.3251	-0.493446	0.865688	1.35913	1.33397	0.00937306	4.81108	1.04199e-05	0.0022591	3.28729
ENSG00000165406.15,MARCH8,protein_coding	7.29444	6.45764	6.34251	6.3973	6.32328	6.26946	6.19874	6.4804	6.57071	6.43558	6.39977	6.22114	6.47723	6.3878	9.25351	10.191	6.45339	8.01563	7.11077	7.58876	6.90464	9.09967	6.52794	8.19892	6.79295	7.58179	7.19207	6.41015	ENSG00000165406	MARCH8	protein_coding	ENSG00000165406.15,MARCH8,protein_coding	6.44686	7.6658	1.21895	6.39853	7.38693	0.988397	1.24469	6.85211	4.80408	1.06869e-05	0.00228727	3.26397
ENSG00000247626.4,MARS2,protein_coding	3.98049	3.63194	3.86489	3.9111	4.04465	3.92018	3.86057	3.7276	3.8211	3.77507	3.802	4.01433	3.89268	3.68767	3.5898	2.95163	3.44157	2.65358	3.74176	3.6509	3.55602	3.39322	3.11557	3.47566	3.58036	3.71948	3.78014	3.84384	ENSG00000247626	MARS2	protein_coding	ENSG00000247626.4,MARS2,protein_coding	3.85245	3.46382	0.388626	3.86273	3.56819	0.294543	-0.38179	3.67565	-4.79868	1.0897e-05	0.00230271	3.24603
ENSG00000183508.4,FAM46C,protein_coding	8.00686	8.62647	6.80398	8.00133	6.91646	6.75951	6.37078	8.59994	7.14847	6.8851	7.33044	7.19746	6.65413	8.27678	10.2465	11.7021	7.46269	9.45332	8.79304	8.83775	8.03394	10.2718	8.50348	9.63549	7.3943	8.62907	8.52489	8.35843	ENSG00000183508	FAM46C	protein_coding	ENSG00000183508.4,FAM46C,protein_coding	7.39841	8.98906	1.59065	7.17297	8.71106	1.53809	1.59312	7.82077	4.78567	1.14207e-05	0.00238321	3.20276
ENSG00000100558.8,PLEK2,protein_coding	1.29326	-0.960215	-1.88859	-1.59925	-1.45956	-2.14817	-0.912348	-1.99668	-1.40439	-1.66849	-2.79521	-0.986721	-0.637387	-1.83453	3.68601	5.52031	0.0892222	1.90373	0.0793806	0.381093	-0.636415	4.05833	-1.34187	1.1811	0.728667	0.971339	0.657138	-2.30591	ENSG00000100558	PLEK2	protein_coding	ENSG00000100558.8,PLEK2,protein_coding	-1.35702	1.06944	2.42646	-1.5294	0.692903	2.2223	2.49457	-0.591613	4.75937	1.25552e-05	0.0025876	3.11549
ENSG00000172331.11,BPGM,protein_coding	5.10793	4.33404	4.08628	4.30065	4.27187	4.48272	4.10541	4.85548	4.53285	4.48577	4.49607	3.98255	4.32525	4.54202	7.76065	8.8389	3.90164	6.20251	5.62069	6.06744	5.15186	8.02895	4.89161	7.06702	4.74749	6.51955	6.09197	4.37067	ENSG00000172331	BPGM	protein_coding	ENSG00000172331.11,BPGM,protein_coding	4.42206	6.09007	1.668	4.40838	6.0797	1.67133	1.71152	4.89256	4.73725	1.35943e-05	0.00275763	3.04222
ENSG00000179082.3,C9orf106,lincRNA	0.0478973	0.326666	-0.355156	-1.19589	-1.45956	0.262111	0.393155	-0.694119	0.792908	-0.0139862	0.345272	-0.482248	-0.217673	-0.0543064	0.653209	1.48408	1.00397	1.39745	-0.451134	1.00181	0.854833	1.24359	0.944654	0.404878	1.10997	1.01346	0.0663936	0.74618	ENSG00000179082	C9orf106	lincRNA	ENSG00000179082.3,C9orf106,lincRNA	-0.164638	0.819525	0.984163	-0.0341463	0.97323	1.00738	0.997292	0.408993	4.73488	1.37105e-05	0.00275763	3.03438
ENSG00000197694.15,SPTAN1,protein_coding	8.97807	9.1654	8.80485	9.02425	9.12768	8.891	8.93394	8.90413	8.86912	8.7651	8.95926	9.1084	8.86233	8.7689	8.73459	8.70151	8.53725	8.29874	8.8619	8.78879	8.67788	8.59772	8.52845	8.65057	8.50434	8.81827	8.63355	8.89661	ENSG00000197694	SPTAN1	protein_coding	ENSG00000197694.15,SPTAN1,protein_coding	8.94017	8.6593	0.280876	8.91904	8.66422	0.254814	-0.275155	8.82733	-4.72986	1.39596e-05	0.00277431	3.01779
ENSG00000087085.14,ACHE,protein_coding	-1.78398	0.278571	-2.96659	-4.96848	-3.6064	-3.58875	-3.47034	-1.38001	-3.45502	-4.10145	-3.93271	-2.50609	-6.90417	-1.71423	1.05375	2.73462	-1.31795	2.17429	-1.08501	-1.51421	-2.11641	1.37559	-0.604903	-0.908782	-2.99623	-2.19859	-2.40176	-0.284847	ENSG00000087085	ACHE	protein_coding	ENSG00000087085.14,ACHE,protein_coding	-3.14998	-0.577888	2.57209	-3.46268	-0.996894	2.46579	2.54454	-2.68746	4.70712	1.51454e-05	0.00294284	2.9427
ENSG00000099365.10,STX1B,protein_coding	-0.813126	0.545676	-0.114148	-0.531075	0.481065	-0.66818	-0.662988	0.204952	-0.429485	-0.931524	0.188303	-0.223161	0.12925	-1.50011	0.0968154	0.962379	0.498335	0.292654	0.79848	0.55618	0.174823	0.654304	1.04837	0.856753	0.575316	0.789341	0.586172	0.206542	ENSG00000099365	STX1B	protein_coding	ENSG00000099365.10,STX1B,protein_coding	-0.308896	0.578318	0.887215	-0.326323	0.580744	0.907067	0.89844	0.0391341	4.70685	1.51602e-05	0.00294284	2.9418
ENSG00000144554.10,FANCD2,protein_coding	4.66426	4.82951	4.15465	4.58163	4.79021	4.436	4.72332	4.66913	4.69255	4.56602	4.49439	4.74499	4.51315	4.58223	4.20214	4.19747	4.19603	4.04681	4.15373	4.14913	4.34561	3.97493	4.42832	4.45879	3.97723	4.34882	4.12076	4.62274	ENSG00000144554	FANCD2	protein_coding	ENSG00000144554.10,FANCD2,protein_coding	4.603	4.23018	0.372823	4.62324	4.19675	0.426493	-0.366388	4.5795	-4.70293	1.53746e-05	0.00294564	2.92887
ENSG00000013306.15,SLC25A39,protein_coding	7.20663	5.99072	5.40603	5.94964	5.94297	5.72964	5.42077	5.74434	5.52267	5.54132	5.55553	5.60904	5.85176	5.30325	8.97539	10.3848	5.62354	7.66352	6.82085	7.08466	6.39742	9.21328	5.71407	7.63954	6.58267	7.18353	6.79546	5.85248	ENSG00000013306	SLC25A39	protein_coding	ENSG00000013306.15,SLC25A39,protein_coding	5.76959	7.2808	1.51121	5.66934	6.95275	1.28342	1.54881	6.26288	4.70017	1.55275e-05	0.00294564	2.91975
ENSG00000152078.9,TMEM56,protein_coding	1.20879	-0.960215	-0.927062	-0.825522	-0.305229	-0.330011	-0.709531	-0.41172	-0.481015	-0.590487	0.822175	-1.555	-0.217673	-6.35809	3.57465	4.4878	-0.483963	2.46477	1.29542	1.19066	-0.214589	4.17391	0.0566807	2.15669	1.97851	1.99781	1.65136	-2.14544	ENSG00000152078	TMEM56	protein_coding	ENSG00000152078.9,TMEM56,protein_coding	-0.831471	1.58459	2.41606	-0.535751	1.81493	2.35068	2.539	0.080817	4.69037	1.60816e-05	0.00300568	2.88746
ENSG00000271736.1,RP11-85G21.3,lincRNA	-6.42784	-5.60407	-6.13652	-6.55344	-6.41375	-3.58875	-5.05531	-2.73365	-6.26237	-6.42338	-6.25464	-6.41299	-4.09682	-6.35809	-0.335296	1.22303	-5.84152	-0.470906	-2.48356	-2.98814	-3.55698	1.07906	-6.38626	-2.57863	-3.3588	-2.19859	-1.55376	-6.39337	ENSG00000271736	RP11-85G21.3	lincRNA	ENSG00000271736.1,RP11-85G21.3,lincRNA	-5.5944	-2.56027	3.03413	-6.25851	-2.53109	3.72741	3.12071	-4.26268	4.68825	1.62041e-05	0.00300568	2.88048
ENSG00000015171.19,ZMYND11,protein_coding	5.90056	5.56648	6.25553	6.21081	6.04696	6.11046	6.1689	6.1073	6.09545	6.25632	6.18701	6.2855	6.12149	5.8134	5.699	5.26489	5.24396	5.01347	6.13349	5.79722	5.77041	5.81518	5.26703	5.72805	5.85101	5.75212	5.96893	5.71679	ENSG00000015171	ZMYND11	protein_coding	ENSG00000015171.19,ZMYND11,protein_coding	6.08044	5.6444	0.436044	6.11597	5.74008	0.375888	-0.428841	5.8512	-4.65624	1.81668e-05	0.00331697	2.77521
ENSG00000108309.13,RUNDC3A,protein_coding	1.02337	-0.559677	-2.96659	-1.50905	-0.436473	-1.64121	-2.55281	-1.14869	-3.94045	-1.77952	-4.66968	-1.88942	-0.881805	-3.18816	2.96122	4.56038	-4.25655	2.53328	1.45789	0.381093	-0.582976	3.55163	-1.34187	1.01722	0.0626676	1.574	0.76817	-1.74951	ENSG00000108309	RUNDC3A	protein_coding	ENSG00000108309.13,RUNDC3A,protein_coding	-1.86715	0.781189	2.64834	-1.71037	0.892694	2.60306	2.74368	-1.02827	4.6545	1.82797e-05	0.00331697	2.76951
ENSG00000136842.13,TMOD1,protein_coding	3.3486	1.1374	0.549985	0.64623	1.07006	1.45565	2.3904	1.91021	0.792908	2.23126	1.98853	1.52365	1.36729	0.211768	5.21148	6.73854	0.634218	3.84598	2.62307	3.04895	2.9866	6.2352	0.66902	4.43056	3.0794	3.61049	2.87375	0.572413	ENSG00000136842	TMOD1	protein_coding	ENSG00000136842.13,TMOD1,protein_coding	1.47314	3.32569	1.85255	1.41147	3.06417	1.65271	1.9454	2.01012	4.64911	1.86344e-05	0.00334497	2.75181
ENSG00000129158.10,SERGEF,protein_coding	4.6049	4.3133	4.85288	4.67237	4.82286	4.57903	4.58795	4.60917	4.46979	4.68711	4.656	4.50513	4.64127	4.63273	4.54463	4.12913	4.3095	3.88583	4.32497	4.48669	4.4725	4.46444	4.16352	4.52894	4.23366	4.24877	4.34867	4.62274	ENSG00000129158	SERGEF	protein_coding	ENSG00000129158.10,SERGEF,protein_coding	4.61675	4.34029	0.276463	4.62095	4.33682	0.284126	-0.275058	4.49899	-4.63603	1.95236e-05	0.00343119	2.70891
ENSG00000188242.4,CTD-2228K2.5,3prime_overlapping_ncRNA	3.52491	3.26321	3.2665	3.76284	3.81627	3.70588	3.28603	3.51217	3.62485	3.40793	3.93147	3.73295	3.62037	3.08278	2.88955	2.80002	2.67024	2.42926	3.49788	3.2148	3.12149	2.65755	2.73008	2.94778	3.15352	3.2187	3.20508	3.57097	ENSG00000188242	CTD-2228K2.5	3prime_overlapping_ncRNA	ENSG00000188242.4,CTD-2228K2.5,3prime_overlapping_ncRNA	3.53844	3.00764	0.530801	3.57264	3.03464	0.538002	-0.520276	3.267	-4.63599	1.95258e-05	0.00343119	2.7088
ENSG00000243064.8,ABCC13,transcribed_unprocessed_pseudogene	-2.34037	-1.90363	-6.13652	-3.74609	-6.41375	-1.53812	-3.18084	-2.20313	-1.87006	-3.25345	-3.44729	-3.60563	-1.47791	-4.77312	0.606288	3.8179	-1.93462	1.13625	-0.215067	0.55618	-0.531446	2.44109	-6.38626	1.71013	0.373008	0.433682	0.349566	-6.39337	ENSG00000243064	ABCC13	transcribed_unprocessed_pseudogene	ENSG00000243064.8,ABCC13,transcribed_unprocessed_pseudogene	-3.27785	-0.288335	2.98952	-3.21714	0.403345	3.62049	3.14028	-2.31525	4.6227	2.04721e-05	0.00356002	2.66525
ENSG00000164050.12,PLXNB1,protein_coding	1.69629	2.27245	1.50011	1.69922	1.47499	1.19636	1.49416	1.2563	0.424126	1.54817	1.59711	1.38791	1.15652	1.20416	2.23817	2.19291	2.20833	2.0512	2.18113	1.98659	2.1235	1.8767	1.47792	2.2334	1.916	2.0794	1.7412	1.56663	ENSG00000164050	PLXNB1	protein_coding	ENSG00000164050.12,PLXNB1,protein_coding	1.42199	1.99094	0.568945	1.48457	2.0653	0.580723	0.570099	1.5565	4.60381	2.18934e-05	0.00376792	2.60348
ENSG00000007968.6,E2F2,protein_coding	4.24016	3.67902	3.43144	3.89467	3.48862	4.23962	3.84657	3.67574	3.69907	3.35962	2.93765	4.56215	3.61448	3.30547	5.97022	7.05843	3.77135	5.01347	4.19528	4.91808	4.75136	5.63179	4.25308	5.35264	3.77196	5.30656	4.33431	3.509	ENSG00000007968	E2F2	protein_coding	ENSG00000007968.6,E2F2,protein_coding	3.71245	4.84554	1.13309	3.67738	4.83472	1.15734	1.15894	4.1961	4.57804	2.39885e-05	0.00408638	2.5194
ENSG00000112077.16,RHAG,protein_coding	-1.21838	-4.01911	-6.13652	-3.74609	-6.41375	-3.58875	-3.47034	-2.44414	-6.26237	-4.83841	-6.25464	-4.82802	-2.99728	-4.77312	0.455609	1.48408	-5.84152	0.0801092	-2.24255	-2.0706	-2.6639	1.39127	-3.57891	-0.546212	-2.99623	-0.490767	-1.17936	-2.48648	ENSG00000112077	RHAG	protein_coding	ENSG00000112077.16,RHAG,protein_coding	-4.3565	-1.47753	2.87896	-4.39612	-1.62498	2.77113	2.93933	-3.36183	4.57076	2.46154e-05	0.00415081	2.49567
ENSG00000213658.11,LAT,protein_coding	6.72492	6.27666	6.15782	6.49862	6.74312	6.42188	6.63775	6.25787	6.25111	6.29323	6.40602	6.59632	6.67101	6.00577	6.31473	5.75692	5.47872	5.43431	6.18339	6.1664	6.31052	5.65633	5.60561	5.73796	5.96088	6.11943	6.33092	6.30598	ENSG00000213658	LAT	protein_coding	ENSG00000213658.11,LAT,protein_coding	6.42444	5.95444	0.47	6.41395	6.04015	0.373801	-0.45901	6.24923	-4.55356	2.61591e-05	0.00436701	2.43973
ENSG00000076067.12,RBMS2,protein_coding	3.94612	4.10501	4.14541	3.87387	3.21742	4.01223	3.74667	3.98669	4.37516	4.48276	3.66571	3.97826	4.09934	4.06082	4.31587	4.86927	4.68889	4.37546	3.82685	4.59932	4.35077	4.79726	4.60597	4.8238	4.1614	4.54647	4.33069	4.20375	ENSG00000076067	RBMS2	protein_coding	ENSG00000076067.12,RBMS2,protein_coding	3.97825	4.46398	0.485735	3.99946	4.46097	0.461505	0.482836	4.11129	4.5189	2.95637e-05	0.00487667	2.32724
ENSG00000103479.15,RBL2,protein_coding	8.66941	8.28286	8.40464	8.54874	8.52523	8.69604	8.43358	8.69209	8.51811	8.56224	8.57682	8.45241	8.55497	8.35137	8.39871	8.12644	8.02025	7.80706	8.24599	8.45267	8.0766	8.34628	8.05726	8.30713	8.28087	8.01371	8.28585	8.45843	ENSG00000103479	RBL2	protein_coding	ENSG00000103479.15,RBL2,protein_coding	8.51918	8.20552	0.313662	8.53698	8.26343	0.273556	-0.308563	8.36338	-4.51483	2.99907e-05	0.00487667	2.31406
ENSG00000184887.13,BTBD6,protein_coding	5.0484	4.96863	4.66196	5.18676	4.76553	4.76062	4.81455	4.79079	4.72844	4.80964	4.93457	5.01275	4.90197	4.80619	4.57845	4.46025	4.11704	4.37779	4.66527	4.63716	4.50217	4.65349	4.61726	4.51556	4.4768	4.58365	4.65353	4.99303	ENSG00000184887	BTBD6	protein_coding	ENSG00000184887.13,BTBD6,protein_coding	4.87077	4.55939	0.311382	4.81209	4.58105	0.231046	-0.308517	4.74357	-4.51141	3.03539e-05	0.00487667	2.30299
ENSG00000136542.8,GALNT5,protein_coding	-0.935983	-5.60407	-4.55155	-6.55344	-3.6064	-6.3961	-3.83291	-3.58164	-2.35548	-4.10145	-3.93271	-6.41299	-4.58225	-4.77312	0.698652	2.11795	-4.25655	0.211354	-3.13563	-1.6345	-1.97202	0.848573	-2.92683	-0.828612	-2.07869	0.402318	-1.91633	-6.39337	ENSG00000136542	GALNT5	protein_coding	ENSG00000136542.8,GALNT5,protein_coding	-4.37286	-1.49026	2.8826	-4.3265	-1.77542	2.55108	2.99784	-3.62695	4.51116	3.03806e-05	0.00487667	2.30218
ENSG00000248487.8,ABHD14A,protein_coding	3.15525	2.37892	2.53944	2.92026	3.16179	2.88235	2.67034	2.44957	2.75165	2.59064	2.83017	2.71887	2.85572	2.45248	2.5547	2.30979	1.55936	0.973194	2.43639	2.36941	2.22438	2.00455	2.17979	2.24271	2.3456	2.14719	2.5337	2.61506	ENSG00000248487	ABHD14A	protein_coding	ENSG00000248487.8,ABHD14A,protein_coding	2.73982	2.17827	0.561545	2.73526	2.27625	0.45901	-0.549835	2.49328	-4.49001	3.27276e-05	0.00520338	2.23379
ENSG00000162366.7,PDZK1IP1,protein_coding	1.77674	0.123849	-0.0279913	0.292048	0.50511	1.07151	0.325516	-1.81611	0.917534	2.00708	-4.66968	-0.685065	0.479531	-0.576727	3.86858	4.76052	0.66628	3.4315	2.31911	2.51789	1.72842	2.80533	1.03159	3.37768	0.208888	1.64272	1.73027	-0.284847	ENSG00000162366	PDZK1IP1	protein_coding	ENSG00000162366.7,PDZK1IP1,protein_coding	-0.019762	2.12885	2.14861	0.308782	2.02469	1.71591	2.17603	0.768435	4.47242	3.48118e-05	0.00548252	2.17706
ENSG00000250361.8,GYPB,protein_coding	-0.699916	-2.79672	-6.13652	-3.38352	-2.02144	-3.58875	-2.55281	-1.65565	-1.50749	-2.96395	-3.93271	-2.02067	-1.34958	-4.03616	2.5547	3.44627	-2.67159	0.672685	0.20676	0.0707527	-0.387056	3.3049	-1.25698	1.39656	-0.384791	1.39437	0.76817	-6.39337	ENSG00000250361	GYPB	protein_coding	ENSG00000250361.8,GYPB,protein_coding	-2.76042	0.194385	2.9548	-2.67476	0.439722	3.11448	3.09552	-2.0294	4.459	3.64898e-05	0.00564882	2.13381
ENSG00000204390.9,HSPA1L,protein_coding	2.29668	2.35593	2.35132	2.45499	2.66039	2.60671	2.72387	2.22055	2.7348	2.76892	2.52344	2.59544	2.67137	1.80682	2.14275	2.22898	1.6097	0.973194	2.07382	2.27239	2.30455	2.00455	1.78866	2.22403	2.30552	2.31659	2.02674	1.84025	ENSG00000204390	HSPA1L	protein_coding	ENSG00000204390.9,HSPA1L,protein_coding	2.48366	2.00798	0.475679	2.55944	2.10829	0.451153	-0.449774	2.33067	-4.45857	3.65444e-05	0.00564882	2.13244
ENSG00000102145.13,GATA1,protein_coding	1.49698	-0.318669	-0.851114	0.316922	-0.483016	-1.1107	-0.373482	0.325246	-0.0725502	0.674655	-1.61078	-1.2837	0.563432	-0.475444	3.10738	3.70291	-1.31795	1.91661	1.06824	1.52141	0.815573	3.29243	0.21365	2.12684	0.799633	1.13293	1.63972	-0.284847	ENSG00000102145	GATA1	protein_coding	ENSG00000102145.13,GATA1,protein_coding	-0.228731	1.40961	1.63834	-0.346075	1.32717	1.67325	1.6685	0.26174	4.44976	3.76903e-05	0.00577249	2.10408
ENSG00000274180.1,NATD1,protein_coding	4.56298	4.0088	4.14309	4.1496	4.12249	3.76251	3.98818	3.83283	4.02649	3.66276	3.82351	3.61077	3.86979	4.00933	5.253	5.27643	4.82826	5.26962	4.03286	4.29211	4.19313	5.29295	4.49867	4.1406	3.94889	4.2663	4.03676	4.10348	ENSG00000274180	NATD1	protein_coding	ENSG00000274180.1,NATD1,protein_coding	3.96951	4.53093	0.561425	3.99849	4.27921	0.28072	0.547023	4.20531	4.43361	3.98807e-05	0.0060429	2.05219
ENSG00000073792.15,IGF2BP2,protein_coding	4.10841	2.93896	2.96939	2.88743	2.35112	2.90996	2.48127	2.71481	3.10176	3.01749	2.67905	2.58419	3.02509	2.7942	5.83431	7.4171	4.04875	4.8333	3.25423	3.96476	3.40219	6.53695	2.71965	4.32497	3.64923	3.97267	3.88488	2.45525	ENSG00000073792	IGF2BP2	protein_coding	ENSG00000073792.15,IGF2BP2,protein_coding	2.89737	4.30702	1.40965	2.89869	3.96872	1.07002	1.43515	3.42186	4.43147	4.01798e-05	0.0060429	2.04533
ENSG00000137216.18,TMEM63B,protein_coding	4.31447	4.13908	3.63992	3.75831	3.60166	3.52425	3.64398	3.62195	3.74185	3.58084	3.61109	3.48032	3.86153	3.93308	5.76591	7.35962	3.83972	4.93493	3.98627	4.3207	4.10429	6.13106	4.1712	4.79403	4.11809	4.3385	4.16404	4.00644	ENSG00000137216	TMEM63B	protein_coding	ENSG00000137216.18,TMEM63B,protein_coding	3.74659	4.71677	0.970178	3.64195	4.24595	0.604005	0.976355	4.15056	4.39639	4.54115e-05	0.00676874	1.93295
ENSG00000148362.10,C9orf142,protein_coding	5.49214	5.27628	4.96743	5.40909	5.47613	5.12991	5.24428	4.87861	4.99678	5.28614	5.33267	5.06021	5.19485	5.11206	5.04662	4.78294	4.63118	4.75836	4.98257	5.06895	4.99377	4.68405	4.8974	4.65281	4.99938	4.54288	5.20952	5.31614	ENSG00000148362	C9orf142	protein_coding	ENSG00000148362.10,C9orf142,protein_coding	5.20404	4.89761	0.30643	5.21956	4.93999	0.279579	-0.30885	5.106	-4.39146	4.61979e-05	0.00682502	1.91719
ENSG00000162599.15,NFIA,protein_coding	3.61792	3.09983	3.9889	3.5668	3.59608	3.65239	3.72715	3.23342	3.82641	3.56673	3.68052	3.37655	3.19254	3.37831	4.2468	4.8501	3.91504	3.94361	4.10277	3.71384	3.95195	4.21854	3.8581	4.11295	3.70267	4.02252	3.7534	3.45369	ENSG00000162599	NFIA	protein_coding	ENSG00000162599.15,NFIA,protein_coding	3.53597	3.989	0.45303	3.58144	3.94778	0.366341	0.455122	3.64487	4.38176	4.7783e-05	0.00699727	1.88622
ENSG00000188175.9,HEPACAM2,protein_coding	-0.755411	-5.60407	-6.13652	-4.23151	-1.55577	-6.3961	-5.05531	-1.99668	-2.35548	-6.42338	-4.66968	-6.41299	-4.09682	-4.03616	1.43562	2.15592	-3.51959	0.0801092	-1.41943	-1.76575	-1.97202	3.21964	-4.06433	-0.828612	-1.52229	-1.46162	-1.26425	-6.39337	ENSG00000188175	HEPACAM2	protein_coding	ENSG00000188175.9,HEPACAM2,protein_coding	-4.26613	-1.23714	3.02899	-4.4506	-1.44052	3.01007	3.10693	-3.36288	4.37611	4.87318e-05	0.00707416	1.86818
ENSG00000167992.12,VWCE,protein_coding	-0.873247	-0.112218	-6.13652	-2.16112	-3.6064	-2.69566	-3.47034	-0.949376	-4.67741	-2.51649	-2.79521	-2.50609	-3.20373	-2.27062	0.40167	2.43859	-0.712232	-0.0145276	-1.08501	-1.76575	-0.636415	-1.01083	-1.17681	-0.483476	-2.70672	-1.35059	-1.45066	-1.74951	ENSG00000167992	VWCE	protein_coding	ENSG00000167992.12,VWCE,protein_coding	-2.71246	-0.807305	1.90516	-2.60607	-1.04792	1.55816	1.94108	-1.84622	4.36094	5.13682e-05	0.00739259	1.81983
ENSG00000167515.10,TRAPPC2L,protein_coding	4.42469	4.08767	4.21111	4.60706	4.37333	4.26657	4.24314	4.06077	4.23847	4.35223	4.29514	4.35437	4.43289	4.48662	3.91985	3.82184	3.77135	3.81879	4.15109	4.20716	4.05878	3.741	3.8581	3.73177	3.9332	3.92932	4.1922	4.42281	ENSG00000167515	TRAPPC2L	protein_coding	ENSG00000167515.10,TRAPPC2L,protein_coding	4.31672	3.96838	0.348343	4.32369	3.92458	0.399105	-0.350844	4.17921	-4.34483	5.43199e-05	0.00775057	1.76857
ENSG00000140694.16,PARN,protein_coding	5.62167	5.43004	5.66802	5.63669	5.69444	5.73479	5.69763	5.67904	5.81611	5.68808	5.71439	5.85526	5.82396	5.82151	5.43352	5.45201	5.41174	5.17496	5.45094	5.63513	5.5118	5.54945	5.31548	5.40643	5.47635	5.62287	5.71684	5.537	ENSG00000140694	PARN	protein_coding	ENSG00000140694.16,PARN,protein_coding	5.70583	5.47818	0.227652	5.69604	5.46418	0.231858	-0.223935	5.58399	-4.34	5.52355e-05	0.00781442	1.75324
ENSG00000034152.18,MAP2K3,protein_coding	6.29134	6.65125	6.13232	5.78502	5.71778	5.94681	5.57071	6.05752	6.21917	5.84604	5.82451	5.7134	5.49537	6.16719	7.46807	9.03278	6.38339	7.09594	6.16128	6.6659	6.19337	7.61154	6.6719	6.97054	6.04361	6.46177	6.01469	6.16577	ENSG00000034152	MAP2K3	protein_coding	ENSG00000034152.18,MAP2K3,protein_coding	5.95846	6.78147	0.823008	5.89642	6.56383	0.667407	0.823602	6.25025	4.33669	5.58722e-05	0.00783807	1.74273
ENSG00000019144.18,PHLDB1,protein_coding	-0.199017	2.00326	0.092303	0.479981	0.597474	0.0796333	0.0179434	1.08511	-1.05292	-0.931524	0.120399	-0.146199	-0.30426	-0.291998	1.40852	2.10507	1.52481	2.59868	1.55686	0.317667	1.16705	0.778752	1.57374	1.05997	1.07225	1.15191	1.12598	-0.243624	ENSG00000019144	PHLDB1	protein_coding	ENSG00000019144.18,PHLDB1,protein_coding	0.110727	1.2284	1.11768	0.0487883	1.15948	1.11069	1.09588	0.238283	4.31358	6.05205e-05	0.00841941	1.66944
ENSG00000022840.15,RNF10,protein_coding	7.41599	7.31758	6.86928	6.98826	6.73932	6.94222	6.69861	6.96737	6.96539	6.91327	6.7001	6.76894	6.87133	7.07485	8.81288	10.1986	7.17128	8.06111	7.33532	7.56293	7.12639	9.18811	7.18987	8.05097	7.15986	7.53578	7.39364	7.10735	ENSG00000022840	RNF10	protein_coding	ENSG00000022840.15,RNF10,protein_coding	6.94518	7.84958	0.904399	6.92774	7.46471	0.536966	0.917384	7.28692	4.30701	6.19102e-05	0.00854156	1.64862
ENSG00000103415.11,HMOX2,protein_coding	5.45213	4.95531	5.00367	5.22833	5.457	5.45526	5.42077	4.96139	5.12618	5.40833	5.31853	5.42267	5.48304	4.77184	5.14839	4.64735	4.36428	3.75567	4.94195	5.07855	5.09253	4.74177	4.35436	4.77812	4.96506	4.98265	5.19766	4.9833	ENSG00000103415	HMOX2	protein_coding	ENSG00000103415.11,HMOX2,protein_coding	5.24746	4.78797	0.459485	5.36343	4.9535	0.409925	-0.43839	5.09167	-4.30163	6.30699e-05	0.00863024	1.6316
ENSG00000197993.8,KEL,protein_coding	-1.67295	-2.43415	-3.32916	-3.38352	-2.02144	-2.69566	-3.47034	-1.99668	-0.770522	-1.5654	-1.73108	-2.02067	-2.81671	-3.18816	1.67042	2.19291	-1.75405	1.15811	-0.0603441	-0.872664	-0.69191	2.00455	-1.52828	0.371326	-1.21195	-0.272587	-1.02324	-6.39337	ENSG00000197993	KEL	protein_coding	ENSG00000197993.8,KEL,protein_coding	-2.36403	-0.457935	1.9061	-2.22779	-0.482249	1.74554	1.96692	-1.63933	4.27219	6.98008e-05	0.00947361	1.53866
ENSG00000152465.17,NMT2,protein_coding	4.7314	4.15248	5.06254	5.23975	5.09553	4.74537	4.96937	5.34139	4.86626	4.75715	4.87142	5.02633	5.04237	4.65104	4.62774	3.93898	4.29163	3.86604	4.71612	4.26295	4.68755	4.91042	4.2367	4.67704	4.37978	4.61989	4.80965	4.73656	ENSG00000152465	NMT2	protein_coding	ENSG00000152465.17,NMT2,protein_coding	4.8966	4.48293	0.41367	4.9204	4.62381	0.296582	-0.410695	4.70826	-4.26864	7.06584e-05	0.00951268	1.52746
ENSG00000027001.9,MIPEP,protein_coding	3.49252	2.74022	2.61503	2.59376	3.24624	2.65102	2.767	2.73667	2.99737	2.88268	2.87722	2.99428	2.85238	2.49054	2.86982	2.42829	2.42058	2.37429	2.69726	2.76971	2.72047	2.23927	2.0358	2.52036	2.63151	2.68569	2.55244	2.17268	ENSG00000027001	MIPEP	protein_coding	ENSG00000027001.9,MIPEP,protein_coding	2.85264	2.50844	0.344198	2.80969	2.5364	0.273293	-0.3274	2.69454	-4.2636	7.18943e-05	0.00960163	1.51157
ENSG00000105255.10,FSD1,protein_coding	0.885047	-0.177807	-0.521806	0.0164132	0.156102	0.111695	-1.14842	0.286252	-0.285095	0.290868	0.756587	-0.685065	0.642721	0.536731	1.94009	0.607949	0.498335	0.168919	1.38793	0.41179	0.71248	1.13601	0.81341	0.880798	0.889131	0.813386	1.81548	0.90125	ENSG00000105255	FSD1	protein_coding	ENSG00000105255.10,FSD1,protein_coding	0.0617306	0.926925	0.865195	0.133898	0.847104	0.713205	0.878563	0.358584	4.25751	7.34123e-05	0.00972654	1.49243
ENSG00000204371.11,EHMT2,protein_coding	5.8842	5.47208	5.62379	5.76651	5.71585	5.66561	5.71811	5.39735	5.61683	5.70494	5.66385	5.48675	5.85301	5.52494	5.58414	5.4068	5.05557	4.77614	5.47223	5.51215	5.43858	5.49968	5.16689	5.42495	5.52516	5.32131	5.6747	5.54437	ENSG00000204371	EHMT2	protein_coding	ENSG00000204371.11,EHMT2,protein_coding	5.64956	5.3859	0.263653	5.66473	5.45541	0.209324	-0.256722	5.5797	-4.23617	7.89886e-05	0.010383	1.42536
ENSG00000162600.11,OMA1,protein_coding	5.35721	4.80638	5.45079	5.17235	5.3315	5.52314	5.26173	5.47526	5.20064	5.39241	5.62379	5.25988	5.56776	5.14723	5.13915	4.78698	4.83003	4.37312	4.89069	5.17005	4.99046	5.20363	4.36444	4.91395	5.40702	4.86965	5.31661	4.91098	ENSG00000162600	OMA1	protein_coding	ENSG00000162600.11,OMA1,protein_coding	5.32643	4.94048	0.38595	5.34435	4.91246	0.43189	-0.372764	5.13855	-4.23104	8.03872e-05	0.0104842	1.40928
ENSG00000268119.5,CTD-2561J22.5,processed_transcript	-4.10591	-2.43415	-1.61295	-1.26804	-2.02144	-2.93667	-1.88538	-1.25972	-0.429485	-3.25345	-4.66968	-1.555	-2.38061	-2.89866	-0.335296	1.19899	-0.349662	0.732186	-2.0361	-1.20387	-0.387056	2.00455	-0.320174	-0.908782	-2.46571	0.16131	-0.475756	-3.22345	ENSG00000268119	CTD-2561J22.5	processed_transcript	ENSG00000268119.5,CTD-2561J22.5,processed_transcript	-2.33651	-0.543487	1.79302	-2.20102	-0.368359	1.83266	1.77069	-1.66235	4.22535	8.19706e-05	0.0106079	1.39142
ENSG00000006453.13,BAIAP2L1,protein_coding	-1.67295	-2.14464	-0.778964	-1.42416	-0.264006	-0.969835	-0.807378	-1.14869	-0.707786	-1.06583	-0.323903	-0.986721	-1.07128	-1.71423	-0.584655	0.186811	-0.632062	-0.115811	0.999527	-0.180786	0.0450551	-0.467686	0.962465	0.620146	-0.235414	0.123342	-0.0418593	-2.14544	ENSG00000006453	BAIAP2L1	protein_coding	ENSG00000006453.13,BAIAP2L1,protein_coding	-1.07717	-0.104741	0.972428	-1.02627	-0.0788351	0.947438	1.00172	-0.814894	4.20924	8.66116e-05	0.0111223	1.34099
ENSG00000142949.16,PTPRF,protein_coding	0.20152	-0.649875	-1.09212	-0.938733	-2.50686	-1.53812	-0.912348	-0.231147	-0.647665	0.519137	-0.969238	-1.88942	-1.17625	-6.35809	1.15503	1.42311	-0.712232	0.545773	0.0342928	-0.485641	-0.135517	1.05956	-0.89441	0.190754	-0.674298	0.303914	-0.377909	-1.43917	ENSG00000142949	PTPRF	protein_coding	ENSG00000142949.16,PTPRF,protein_coding	-1.29923	-0.000481999	1.29875	-0.953985	-0.0506122	0.903373	1.35403	-0.737168	4.2065	8.74253e-05	0.0111411	1.33243
ENSG00000133606.10,MKRN1,protein_coding	8.25093	7.42297	7.57955	7.68802	7.259	7.64633	7.41832	7.44529	7.76993	7.42378	7.47954	7.55397	7.77503	7.67456	9.60435	10.7506	7.65171	8.50711	8.09224	8.53166	7.86501	9.43155	7.6708	8.83706	7.94539	8.56468	8.35952	7.68736	ENSG00000133606	MKRN1	protein_coding	ENSG00000133606.10,MKRN1,protein_coding	7.59909	8.53565	0.936558	7.56676	8.43331	0.866551	0.954419	7.89853	4.19752	9.01463e-05	0.0114008	1.30437
ENSG00000240527.1,RP11-429G19.3,sense_intronic	-2.17991	-1.90363	-1.61295	-2.16112	-1.28447	-1.18665	-1.43081	-1.14869	-1.13309	-1.29409	-0.897088	-2.32552	-1.85978	-1.50011	-1.78901	-0.940945	0.601428	0.125197	-1.1881	-0.948613	-0.387056	-0.257469	0.183593	-0.155422	-0.956698	0.00304753	-0.882381	-1.63848	ENSG00000240527	RP11-429G19.3	sense_intronic	ENSG00000240527.1,RP11-429G19.3,sense_intronic	-1.56557	-0.587922	0.977643	-1.46546	-0.634719	0.830742	0.976727	-1.11422	4.16781	9.97459e-05	0.01252	1.21176
ENSG00000268659.2,RP11-310J24.3,sense_intronic	-1.07028	0.770968	-0.303626	-1.69546	0.215603	-0.246353	0.101199	0.505818	0.041406	-0.357288	0.778783	-0.0379461	-0.795649	-0.0543064	0.698652	1.78798	1.39689	1.24238	0.902503	0.687424	0.143459	1.29452	1.30722	1.50883	1.03352	1.58801	0.633869	-0.327282	ENSG00000268659	RP11-310J24.3	sense_intronic	ENSG00000268659.2,RP11-310J24.3,sense_intronic	-0.153367	0.992713	1.14608	-0.0461263	1.13795	1.18408	1.16964	0.463273	4.16245	0.000101581	0.0126551	1.19508
ENSG00000186591.11,UBE2H,protein_coding	6.60954	6.28429	6.32266	6.28359	6.28907	6.364	6.40975	6.50608	6.48225	6.41445	6.34178	6.28376	6.43219	6.29094	7.51288	8.65738	6.56602	7.09524	6.56704	6.58656	6.51084	7.94959	6.54761	7.15222	6.45155	6.96112	6.74681	6.42141	ENSG00000186591	UBE2H	protein_coding	ENSG00000186591.11,UBE2H,protein_coding	6.3796	6.98045	0.600849	6.35289	6.66668	0.313793	0.613189	6.61889	4.15797	0.00010314	0.0127542	1.18114
ENSG00000104765.15,BNIP3L,protein_coding	6.99199	6.36567	7.41627	6.99983	6.51902	7.22721	6.70444	7.10783	7.20255	6.825	6.72282	7.04683	7.13329	7.0725	8.83745	10.0133	7.18137	8.35911	7.57062	7.806	7.16326	9.50101	7.27072	8.52971	7.57036	7.78981	7.91754	6.8553	ENSG00000104765	BNIP3L	protein_coding	ENSG00000104765.15,BNIP3L,protein_coding	6.95252	8.02611	1.0736	7.02333	7.79791	0.774581	1.08571	7.24113	4.15102	0.000105603	0.0129628	1.15955
ENSG00000278195.1,SSTR3,protein_coding	2.83661	1.69055	2.61503	1.14004	3.12347	2.38198	2.66579	1.53106	2.4553	2.11965	2.44926	3.13198	2.57763	1.44281	3.48994	3.09533	2.8898	2.21657	3.46002	2.95307	3.10531	2.23058	2.62776	2.97596	3.21971	3.62754	3.40732	1.45838	ENSG00000278195	SSTR3	protein_coding	ENSG00000278195.1,SSTR3,protein_coding	2.29723	2.91123	0.614009	2.45228	3.03564	0.583361	0.649852	2.49623	4.14539	0.000107638	0.0131161	1.14209
ENSG00000042088.13,TDP1,protein_coding	4.9937	4.82324	5.06377	4.97648	5.1288	5.05974	5.04317	5.04844	5.01433	5.01697	5.05427	5.03565	5.1081	4.91045	4.80182	4.72728	4.89911	4.72213	4.8144	4.80121	4.78605	4.78693	4.56137	4.76364	4.65323	4.79765	4.97038	4.99841	ENSG00000042088	TDP1	protein_coding	ENSG00000042088.13,TDP1,protein_coding	5.01979	4.79169	0.228106	5.03941	4.79229	0.247117	-0.22237	4.93586	-4.12336	0.00011598	0.0140302	1.07383
ENSG00000197208.5,SLC22A4,protein_coding	1.94285	4.29529	2.2515	1.59122	1.3478	1.98328	1.3081	3.15442	1.90253	1.72128	2.08966	1.91344	2.12649	2.97953	3.58073	4.56273	2.84148	4.00822	2.79511	2.62001	2.17094	4.73256	3.56356	2.57296	2.59872	2.51291	2.53998	2.99249	ENSG00000197208	SLC22A4	protein_coding	ENSG00000197208.5,SLC22A4,protein_coding	2.18624	3.14946	0.963215	1.96306	2.81829	0.855228	0.949463	2.4288	4.11529	0.000119189	0.0143147	1.04887
ENSG00000174428.16,GTF2IRD2B,protein_coding	4.57849	4.96863	4.81112	4.71276	5.00146	4.51903	4.89646	4.56912	4.73692	4.99395	4.75868	4.8982	4.94249	4.7406	4.58603	4.69326	4.41705	4.10424	4.5236	4.37429	4.29833	4.11137	4.11856	4.74083	4.67855	4.5696	4.58844	4.64074	ENSG00000174428	GTF2IRD2B	protein_coding	ENSG00000174428.16,GTF2IRD2B,protein_coding	4.79485	4.46035	0.334502	4.7849	4.5466	0.238303	-0.326329	4.72147	-4.1064	0.000122824	0.0146459	1.02141
ENSG00000197540.7,GZMM,protein_coding	5.49735	4.89278	4.8082	5.60106	5.86033	5.53796	5.21031	4.8012	4.53448	5.1211	5.43841	5.13053	5.04893	4.99561	5.03892	3.95342	3.76396	4.20743	5.34068	5.22294	4.97384	4.24898	4.25489	4.18955	4.49117	3.95927	4.85312	5.30316	ENSG00000197540	GZMM	protein_coding	ENSG00000197540.7,GZMM,protein_coding	5.17702	4.55724	0.61978	5.12582	4.37303	0.75279	-0.62084	4.86872	-4.09912	0.00012588	0.01485	0.998943
ENSG00000133812.15,SBF2,protein_coding	6.0226	6.63583	6.11349	5.65388	5.79661	6.22847	5.9322	6.13637	6.34519	6.02809	6.07991	5.91372	5.99914	6.36749	6.02811	6.57008	7.05803	6.97454	6.05596	6.61775	6.30919	6.56746	6.76364	6.57825	6.39967	6.41784	6.19493	5.98952	ENSG00000133812	SBF2	protein_coding	ENSG00000133812.15,SBF2,protein_coding	6.0895	6.46607	0.37657	6.054	6.49265	0.43865	0.371834	6.23347	4.0981	0.000126315	0.01485	0.995793
ENSG00000257337.6,RP11-983P16.4,antisense	-2.34037	-1.69718	-1.27853	-1.69546	-0.741328	-1.75224	-1.214	-0.859179	-1.13309	-0.642017	-0.828376	-1.6581	-0.881805	-1.50011	-0.584655	0.453915	-0.0086251	-0.611768	-0.110097	-1.30008	-0.809747	-0.412191	0.21365	0.151759	-0.611562	-0.0393877	-0.882381	-1.74951	ENSG00000257337	RP11-983P16.4	antisense	ENSG00000257337.6,RP11-983P16.4,antisense	-1.30156	-0.450049	0.851508	-1.24627	-0.498423	0.747846	0.867339	-0.852633	4.09435	0.000127921	0.0149337	0.984244
ENSG00000267288.2,RP13-890H12.2,antisense	-0.0527967	-0.24652	-0.159236	-0.249662	-0.632393	-0.246353	-0.164535	-0.77429	-0.707786	-0.156591	-0.371997	-1.36859	-0.30426	-0.20834	-0.045789	1.01841	1.21377	0.40661	-0.516722	0.63635	0.111398	0.00963547	0.0231282	0.265716	0.0626676	0.198304	0.167088	-0.0183316	ENSG00000267288	RP13-890H12.2	antisense	ENSG00000267288.2,RP13-890H12.2,antisense	-0.403096	0.252302	0.655399	-0.248091	0.139243	0.387333	0.660284	-0.00819975	4.08956	0.000130006	0.0150716	0.969473
ENSG00000136854.20,STXBP1,protein_coding	1.05598	1.70881	1.3147	0.240973	0.663062	-1.03855	0.859578	0.916606	0.0774753	-0.27363	-0.0648159	0.746886	-0.162706	-0.576727	2.41874	2.40746	1.31836	1.34123	1.50822	0.583401	1.61866	1.72407	0.300238	1.03875	1.12847	1.60188	0.789386	-0.327282	ENSG00000136854	STXBP1	protein_coding	ENSG00000136854.20,STXBP1,protein_coding	0.390546	1.24654	0.855997	0.452018	1.3298	0.877777	0.866034	0.802896	4.08566	0.000131725	0.0151657	0.957465
ENSG00000196363.9,WDR5,protein_coding	4.65498	4.55454	4.61921	4.66027	4.6757	4.7492	4.69345	4.39907	4.78679	4.51105	4.66199	4.71823	4.94014	4.68562	4.46796	4.47534	4.47477	4.11266	4.45896	4.64848	4.59928	4.22512	4.39592	4.18955	4.43097	4.27065	4.70468	4.69608	ENSG00000196363	WDR5	protein_coding	ENSG00000196363.9,WDR5,protein_coding	4.66502	4.43932	0.2257	4.66884	4.46346	0.20538	-0.226001	4.59858	-4.07983	0.000134335	0.0153602	0.93954
ENSG00000159346.12,ADIPOR1,protein_coding	7.28845	6.41656	6.43973	6.4691	6.15918	6.52034	6.18051	6.30192	6.44001	6.51969	6.14811	6.18716	6.57826	6.81356	8.86332	10.4954	6.81603	7.92011	6.95467	7.37806	6.74729	9.29272	6.94507	7.79789	6.90548	6.99535	7.33667	6.67625	ENSG00000159346	ADIPOR1	protein_coding	ENSG00000159346.12,ADIPOR1,protein_coding	6.46161	7.65173	1.19012	6.43987	7.16601	0.726139	1.20217	6.83257	4.07697	0.000135635	0.0154033	0.930742
ENSG00000116675.15,DNAJC6,protein_coding	2.0918	0.965784	1.50011	1.67056	0.805415	1.31126	1.57405	0.782928	0.897497	1.85739	1.11168	1.26649	1.27075	0.990641	4.1376	5.25764	1.25652	2.49943	2.01701	2.17732	2.19408	4.44391	1.49025	2.70003	1.81684	2.49815	2.39526	1.13801	ENSG00000116675	DNAJC6	protein_coding	ENSG00000116675.15,DNAJC6,protein_coding	1.2926	2.573	1.28041	1.26862	2.29467	1.02605	1.3059	1.64997	4.06661	0.000140443	0.0157592	0.898917
ENSG00000183723.12,CMTM4,protein_coding	1.43635	2.27245	3.21442	2.5629	2.0821	2.82065	2.63353	2.07942	2.70052	2.78364	2.55593	2.12229	2.49884	2.65034	2.83971	3.36756	3.69958	2.71385	2.31911	3.05382	2.80809	3.13834	2.82563	3.20273	3.18036	3.2232	2.76013	2.83304	ENSG00000183723	CMTM4	protein_coding	ENSG00000183723.12,CMTM4,protein_coding	2.4581	2.99751	0.539413	2.55942	2.94677	0.387349	0.527331	2.77077	4.06488	0.000141264	0.0157592	0.893595
ENSG00000175841.8,FAM172B,processed_pseudogene	-1.78398	0.123849	-3.81459	-1.34399	-2.02144	-1.26682	-1.78229	-0.77429	-4.67741	-2.33591	-2.79521	-1.36859	-2.81671	-0.291998	-1.10312	-1.17227	-0.113595	1.322	-0.0122498	-0.430146	-0.433598	-0.585523	0.997442	-0.993671	-1.12176	-0.820075	-0.816793	0.235986	ENSG00000175841	FAM172B	processed_pseudogene	ENSG00000175841.8,FAM172B,processed_pseudogene	-1.92496	-0.360527	1.56443	-1.78313	-0.509561	1.27357	1.51766	-1.52415	4.06417	0.0001416	0.0157592	0.891421
ENSG00000108852.14,MPP2,protein_coding	0.514678	-0.177807	-1.09212	-0.720552	0.18616	-1.53812	-0.411449	-0.477308	-0.285095	-1.46918	0.59085	-0.390618	-0.365014	-1.50011	0.676109	0.532987	0.498335	1.3025	0.656926	-0.180786	0.293876	-0.307222	1.03159	-0.483476	0.276792	-0.272587	-0.426003	-0.053521	ENSG00000108852	MPP2	protein_coding	ENSG00000108852.14,MPP2,protein_coding	-0.509692	0.253252	0.762943	-0.401034	0.285334	0.686368	0.77956	-0.209752	4.04464	0.000151196	0.0165212	0.831534
ENSG00000021645.18,NRXN3,protein_coding	-1.38344	-5.60407	-6.13652	-6.55344	-6.41375	-6.3961	-6.64027	-5.90357	-4.67741	-4.10145	-6.25464	-6.41299	-4.09682	-6.35809	0.195219	1.48408	-5.84152	-1.80971	-3.13563	-1.91014	-2.27687	-1.74779	-6.38626	-1.64575	-6.16615	-3.78355	-3.50129	-6.39337	ENSG00000021645	NRXN3	protein_coding	ENSG00000021645.18,NRXN3,protein_coding	-5.49518	-3.06562	2.42956	-6.19558	-2.70625	3.48933	2.52186	-4.38113	4.04435	0.000151343	0.0165212	0.830649
ENSG00000183111.11,ARHGEF37,protein_coding	0.340348	-1.35614	-6.13652	-1.50905	-1.65887	-2.14817	-1.78229	-1.14869	-3.09245	-2.72294	-1.39666	-1.88942	-2.26032	-3.55073	2.39823	2.67486	-2.67159	0.761041	-0.270562	-1.51421	-0.481693	3.1476	-1.34187	0.0280241	-1.30817	0.0843476	-1.02324	-4.80841	ENSG00000183111	ARHGEF37	protein_coding	ENSG00000183111.11,ARHGEF37,protein_coding	-2.16514	-0.308975	1.85616	-1.83586	-0.376127	1.45973	1.96282	-1.57268	4.04296	0.000152047	0.0165212	0.826413
ENSG00000142546.13,NOSIP,protein_coding	6.17834	5.62535	6.2742	6.14374	6.67719	6.53851	6.23836	5.51691	6.02389	5.77169	6.36352	6.24232	6.43108	5.61022	5.87447	5.61194	5.61124	5.29451	5.74308	5.80591	5.63531	5.34622	5.43591	5.25828	5.98455	5.49118	6.1121	6.02527	ENSG00000142546	NOSIP	protein_coding	ENSG00000142546.13,NOSIP,protein_coding	6.11681	5.65928	0.457525	6.20835	5.62362	0.584723	-0.453463	5.97372	-4.04226	0.000152406	0.0165212	0.824259
ENSG00000118689.14,FOXO3,protein_coding	7.09413	7.18403	7.12866	7.07853	6.59939	6.91067	6.6818	6.98992	7.06616	7.10398	6.85012	6.5893	6.83677	7.54683	8.65865	9.83326	7.21428	8.31205	7.39978	7.616	7.09138	8.6337	7.69047	8.04699	6.97132	7.37367	7.32128	7.32505	ENSG00000118689	FOXO3	protein_coding	ENSG00000118689.14,FOXO3,protein_coding	6.97574	7.82056	0.844828	7.02804	7.50789	0.479852	0.837427	7.21551	4.03067	0.000158441	0.0170646	0.788802
ENSG00000177469.12,PTRF,protein_coding	-0.873247	-1.90363	-1.18232	-0.403695	-1.65887	-0.969835	-1.214	-1.65565	-1.05292	-1.46918	-0.639931	-2.71255	-0.529134	-3.55073	0.455609	-0.203979	-2.38208	0.0801092	-0.215067	0.284878	-0.214589	-0.257469	-0.89441	0.0704594	0.208888	-0.272587	0.432821	-2.48648	ENSG00000177469	PTRF	protein_coding	ENSG00000177469.12,PTRF,protein_coding	-1.41541	-0.385279	1.03013	-1.19816	-0.209284	0.988878	1.05808	-1.15856	4.02311	0.000162498	0.0173894	0.765721
ENSG00000183963.18,SMTN,protein_coding	1.48505	1.6151	1.83503	1.26034	1.25158	1.49264	1.35409	1.39105	1.23747	0.90754	1.21297	1.2805	1.66947	1.45569	1.94952	2.16835	2.02267	1.72488	1.66434	1.89178	2.07446	1.95265	1.70649	1.44575	2.17814	1.69542	1.7735	1.43318	ENSG00000183963	SMTN	protein_coding	ENSG00000183963.18,SMTN,protein_coding	1.38918	1.83437	0.445187	1.37257	1.83264	0.460076	0.444442	1.60193	4.0113	0.000169037	0.0178959	0.729715
ENSG00000169884.13,WNT10B,protein_coding	2.43944	2.74908	1.77637	2.65845	2.65503	2.08368	2.64282	2.31075	1.61414	2.39999	2.51685	2.0341	2.5367	1.77634	2.53605	3.15904	2.66231	3.30984	3.39463	2.72152	2.85725	2.04476	2.85929	2.67961	2.56517	2.82821	3.21295	2.75383	ENSG00000169884	WNT10B	protein_coding	ENSG00000169884.13,WNT10B,protein_coding	2.29955	2.82746	0.527911	2.41972	2.79102	0.371307	0.527961	2.50212	4.01071	0.000169375	0.0178959	0.727891
ENSG00000100242.15,SUN2,protein_coding	9.49454	9.47045	9.43289	9.57397	9.57815	9.43988	9.38242	9.23698	9.25551	9.40855	9.39907	9.30043	9.34451	9.33635	9.28219	9.03882	9.09425	9.03481	9.35654	9.4631	9.27492	9.05768	9.02872	9.07172	8.89416	9.04859	9.22739	9.40952	ENSG00000100242	SUN2	protein_coding	ENSG00000100242.15,SUN2,protein_coding	9.40384	9.16303	0.240805	9.40381	9.08299	0.320824	-0.246122	9.288	-4.00147	0.000174679	0.0182397	0.699754
ENSG00000198959.11,TGM2,protein_coding	2.36333	0.903723	0.306428	1.14004	0.843635	1.45565	0.559404	1.85798	1.29987	1.06044	0.284518	0.407193	1.23025	1.54278	3.58073	5.11072	1.79511	4.09009	0.877192	1.83629	1.01937	4.49742	2.0358	2.31508	2.10531	2.59149	1.45291	1.22868	ENSG00000198959	TGM2	protein_coding	ENSG00000198959.11,TGM2,protein_coding	1.08966	2.46687	1.37721	1.10024	2.07056	0.970315	1.37509	1.5246	4.00124	0.000174814	0.0182397	0.69905
ENSG00000134245.17,WNT2B,protein_coding	0.791332	0.0106383	-0.303626	-0.324624	-0.483016	-0.66818	-0.336487	0.118795	-0.196286	-0.233553	0.253154	-0.435706	0.151109	0.181072	0.428891	0.843327	1.16971	0.732186	0.323799	0.251325	0.403848	0.302832	0.602422	0.67618	0.867272	0.608769	0.459538	-0.126584	ENSG00000134245	WNT2B	protein_coding	ENSG00000134245.17,WNT2B,protein_coding	-0.105384	0.538823	0.644207	-0.214919	0.53098	0.745899	0.63657	0.0118618	3.99907	0.000176083	0.018258	0.692449
ENSG00000176903.4,PNMA1,protein_coding	4.65764	4.39452	4.44186	4.43453	4.61484	4.69203	4.42515	4.54454	4.58547	4.33234	4.71475	4.68702	4.53929	3.99616	4.30305	4.25691	3.4554	3.72305	4.43964	4.42971	4.42601	4.20751	3.77235	4.25541	4.05181	4.14601	4.33971	4.47468	ENSG00000176903	PNMA1	protein_coding	ENSG00000176903.4,PNMA1,protein_coding	4.5043	4.16295	0.341349	4.54192	4.25616	0.285758	-0.31717	4.37552	-3.9967	0.000177478	0.018289	0.68525
ENSG00000204815.9,TTC25,protein_coding	-1.21838	-0.112218	-2.04905	-4.23151	-2.95432	-3.58875	-1.51099	-1.81611	-3.09245	-1.5654	-3.93271	-1.76913	-1.61877	-3.55073	0.653209	2.33207	-3.03416	-2.19673	-0.733534	-1.11367	-1.31994	0.825673	-1.43207	-0.310145	-2.99623	-1.15128	-0.816793	-1.26409	ENSG00000204815	TTC25	protein_coding	ENSG00000204815.9,TTC25,protein_coding	-2.35789	-0.896977	1.46092	-1.93258	-1.13248	0.800105	1.51552	-1.66261	3.9935	0.000179384	0.018372	0.675506
ENSG00000108312.14,UBTF,protein_coding	7.2316	7.00672	7.08703	7.24189	7.11116	7.03605	7.20454	7.01137	7.09036	7.03746	7.15647	7.08674	7.28418	7.06279	7.03241	6.81864	6.87337	6.72877	6.89444	6.95356	6.89732	6.93286	6.75824	6.80762	6.75439	6.89153	7.06436	7.20037	ENSG00000108312	UBTF	protein_coding	ENSG00000108312.14,UBTF,protein_coding	7.11774	6.90056	0.217179	7.0887	6.89298	0.195711	-0.214191	7.01679	-3.98978	0.00018162	0.0184876	0.664203
ENSG00000235106.9,RP11-374P20.5,protein_coding	3.68721	3.02892	3.32496	3.47031	3.65099	3.42567	3.45117	3.06509	3.20319	3.32649	3.47158	3.58842	3.2645	3.05342	3.25157	2.73462	2.4759	1.97935	3.09867	3.33979	3.08893	2.98659	2.41787	3.04674	3.20236	2.98464	3.27067	2.87576	ENSG00000235106	RP11-374P20.5	protein_coding	ENSG00000235106.9,RP11-374P20.5,protein_coding	3.358	2.91096	0.447035	3.37608	3.01667	0.359415	-0.432272	3.13179	-3.98795	0.000182728	0.0184876	0.658658
ENSG00000261596.2,CTB-31N19.3,sense_intronic	1.62201	1.42935	2.16269	1.02399	1.56924	1.67536	1.84757	2.03307	1.91255	2.08045	2.01682	1.83968	1.74329	1.91338	1.892	2.39692	2.92336	1.99157	1.9699	2.42313	2.2903	2.52167	2.28969	2.79799	2.41505	2.64607	1.86628	1.61225	ENSG00000261596	CTB-31N19.3	sense_intronic	ENSG00000261596.2,CTB-31N19.3,sense_intronic	1.77639	2.2883	0.51191	1.84363	2.34361	0.499987	0.523658	2.04139	3.97647	0.000189842	0.0189713	0.62382
ENSG00000185187.12,SIGIRR,protein_coding	6.48711	6.72376	6.21801	6.43258	6.63184	6.17731	6.36728	6.08334	5.85169	6.17398	6.2183	6.0513	6.28642	5.97702	6.29591	5.89709	5.63371	5.62197	6.09627	6.10784	6.10251	5.72833	5.71144	5.71473	5.74935	5.73962	6.06667	6.10423	ENSG00000185187	SIGIRR	protein_coding	ENSG00000185187.12,SIGIRR,protein_coding	6.26285	5.89783	0.365019	6.21816	5.82322	0.394933	-0.364087	6.19456	-3.97314	0.000191958	0.0189713	0.613708
ENSG00000175536.6,LIPT2,protein_coding	1.29326	0.462018	1.66438	1.12604	0.824652	1.35209	1.03921	0.505818	0.937298	0.653438	1.11168	1.19434	1.39503	0.936534	0.532914	-0.269567	0.601428	0.168919	1.25669	0.528435	0.0786077	0.126675	-0.320174	0.501094	0.628265	0.0442702	0.76817	1.68878	ENSG00000175536	LIPT2	protein_coding	ENSG00000175536.6,LIPT2,protein_coding	1.03541	0.452464	0.582951	1.07545	0.514764	0.560683	-0.585785	0.81055	-3.97295	0.000192077	0.0189713	0.613143
ENSG00000239920.2,CTD-2643I7.5,protein_coding	-0.545193	-1.21175	-2.43608	-1.79855	-0.436473	-2.48921	-0.807378	-1.51126	-1.30818	-1.37898	-0.828376	-2.16506	-1.54662	-2.65765	-0.381838	0.607949	0.0411279	0.844296	-0.161627	-0.948613	-0.174511	-1.09572	-0.363895	-0.423355	-0.551441	-0.128197	-1.02324	-1.63848	ENSG00000239920	CTD-2643I7.5	protein_coding	ENSG00000239920.2,CTD-2643I7.5,protein_coding	-1.50863	-0.385539	1.12309	-1.44512	-0.372867	1.07225	1.12488	-0.961887	3.97179	0.000192818	0.0189713	0.609634
ENSG00000198917.12,C9orf114,protein_coding	5.1818	5.1416	4.8976	5.2052	5.12686	5.16471	5.07784	4.65006	5.00265	5.1403	4.99032	5.03048	5.15888	5.03369	4.87787	5.09289	4.48154	4.3986	4.85224	5.01249	4.84938	4.82061	4.67511	4.74739	4.7019	4.82156	4.90507	5.05216	ENSG00000198917	C9orf114	protein_coding	ENSG00000198917.12,C9orf114,protein_coding	5.05728	4.80634	0.250943	5.10235	4.83547	0.26688	-0.245628	4.98774	-3.97121	0.00019319	0.0189713	0.607876
ENSG00000140396.12,NCOA2,protein_coding	7.21388	7.22228	7.3192	7.15575	7.09119	7.24494	7.23154	7.35101	7.31517	7.17572	7.27418	7.16716	7.04173	7.5091	7.31917	7.63186	7.59767	7.88224	7.4311	7.31703	7.29577	7.64401	7.64035	7.45366	7.32533	7.389	7.18333	7.29739	ENSG00000140396	NCOA2	protein_coding	ENSG00000140396.12,NCOA2,protein_coding	7.23663	7.45771	0.221078	7.22691	7.41005	0.183143	0.211247	7.32162	3.96894	0.000194655	0.0190033	0.600987
ENSG00000119950.20,MXI1,protein_coding	6.09744	5.09897	5.45454	5.42348	5.0826	5.50816	5.05887	5.49571	5.32024	4.89234	5.2216	4.95607	5.35351	5.63379	7.69717	8.94966	5.32653	6.54707	5.90681	6.27369	5.6804	8.31232	5.68821	6.54243	5.79566	5.85199	6.11105	5.49499	ENSG00000119950	MXI1	protein_coding	ENSG00000119950.20,MXI1,protein_coding	5.32838	6.44128	1.11291	5.33687	6.00893	0.672056	1.12696	5.63711	3.96265	0.000198763	0.0192916	0.581943
ENSG00000143797.11,MBOAT2,protein_coding	2.75456	2.07541	3.55523	2.48822	2.31757	2.83031	2.29342	2.60818	2.86948	2.81264	2.70826	2.94237	3.42562	2.97059	4.53213	5.11072	3.55295	3.71938	3.06544	3.06352	2.61008	5.56509	3.13141	3.79641	3.4018	3.51474	3.8064	2.24687	ENSG00000143797	MBOAT2	protein_coding	ENSG00000143797.11,MBOAT2,protein_coding	2.76085	3.65121	0.890364	2.7836	3.53385	0.750248	0.899583	3.06115	3.95949	0.000200863	0.0193827	0.572364
ENSG00000188766.12,SPRED3,protein_coding	-0.755411	-0.649875	-0.851114	-0.110499	-0.9219	-1.18665	0.325516	0.325246	-0.647665	-0.750952	-1.86232	-0.986721	-0.881805	-0.576727	-0.246486	-0.0234068	0.135765	0.442679	-0.328277	-0.227329	0.481154	0.0497129	0.152896	0.301785	-0.674298	-0.222834	0.349566	-0.053521	ENSG00000188766	SPRED3	protein_coding	ENSG00000188766.12,SPRED3,protein_coding	-0.680777	0.0098147	0.690592	-0.753181	0.013153	0.766334	0.681005	-0.345148	3.94585	0.000210155	0.0201628	0.531138
ENSG00000120437.8,ACAT2,protein_coding	4.11809	3.94089	3.8677	3.80301	3.96887	4.13431	3.93243	4.05788	3.71347	3.59482	4.04571	4.30897	4.04346	4.18204	3.53448	3.3126	3.21105	3.57247	3.86919	3.78004	3.53804	3.23275	3.67578	3.45178	3.67463	3.51474	3.87251	4.03604	ENSG00000120437	ACAT2	protein_coding	ENSG00000120437.8,ACAT2,protein_coding	3.9794	3.59115	0.388254	4.00617	3.55526	0.450912	-0.390469	3.79911	-3.94356	0.000211751	0.0201999	0.52424
ENSG00000060138.12,YBX3,protein_coding	6.94978	6.63164	6.31031	6.09828	6.05563	6.16495	6.33433	6.75665	6.39963	6.25104	6.29587	6.59772	6.40374	6.10671	8.30323	9.98263	6.60583	7.22776	6.85892	6.91356	7.04651	8.96174	6.56156	7.31715	6.80773	7.07924	7.28136	6.0912	ENSG00000060138	YBX3	protein_coding	ENSG00000060138.12,YBX3,protein_coding	6.38259	7.35989	0.977296	6.32232	7.06288	0.740561	1.00812	6.58266	3.92602	0.000224406	0.0212855	0.471343
ENSG00000174718.11,KIAA1551,protein_coding	8.95658	8.69635	9.12238	9.07805	9.41763	9.48298	9.51958	8.86259	9.54656	9.29529	9.46734	9.47049	9.35021	8.93319	8.68491	8.5413	8.94153	8.49293	8.85168	9.11991	9.11383	8.78966	8.90192	8.82142	8.99667	9.12616	9.01634	8.97503	ENSG00000174718	KIAA1551	protein_coding	ENSG00000174718.11,KIAA1551,protein_coding	9.22852	8.88381	0.344709	9.32275	8.92173	0.401023	-0.336762	9.10542	-3.91646	0.000231599	0.0218436	0.4426
ENSG00000068831.18,RASGRP2,protein_coding	8.12753	8.28077	8.01759	8.17474	8.05887	7.92533	7.94909	7.7683	7.58947	7.89566	8.13841	7.89172	8.13607	7.91199	7.69944	7.77088	7.71822	7.74522	7.79964	7.70292	7.4641	7.34207	7.54512	7.56289	7.72174	7.43235	7.87056	8.15202	ENSG00000068831	RASGRP2	protein_coding	ENSG00000068831.18,RASGRP2,protein_coding	7.9904	7.68051	0.309886	7.98334	7.71057	0.272768	-0.316022	7.94399	-3.90475	0.000240723	0.0225307	0.407408
ENSG00000122224.17,LY9,protein_coding	6.13512	5.97854	5.82746	5.93916	6.19288	6.00291	6.00742	6.20332	5.73516	5.68874	6.12933	6.13029	6.09283	5.56858	5.79431	5.6244	5.61535	5.25701	5.87039	5.74393	5.7419	5.55729	5.70021	5.65586	5.79927	5.77602	5.86597	5.4843	ENSG00000122224	LY9	protein_coding	ENSG00000122224.17,LY9,protein_coding	5.9737	5.67759	0.296109	6.00516	5.72105	0.28411	-0.286424	5.81878	-3.90367	0.000241583	0.0225307	0.404158
ENSG00000166025.17,AMOTL1,protein_coding	1.72698	1.77963	1.51454	1.7549	1.54625	1.9482	1.73042	1.56403	2.13423	2.25962	1.95968	0.844402	2.46869	0.739945	2.51079	2.29852	2.49388	2.13074	1.98183	2.72152	2.05773	2.37952	1.6852	2.72016	2.62501	1.15191	2.68288	1.51952	ENSG00000166025	AMOTL1	protein_coding	ENSG00000166025.17,AMOTL1,protein_coding	1.71225	2.21137	0.49912	1.74266	2.33902	0.596365	0.520567	1.89469	3.87809	0.00026279	0.0243723	0.327549
ENSG00000119977.20,TCTN3,protein_coding	4.59245	3.89777	4.26969	4.31152	4.32349	4.10075	4.39522	4.08369	4.25431	4.51694	4.23018	4.33605	4.57207	3.90753	4.21197	3.63284	4.01179	3.76283	3.94423	4.1052	4.21404	3.88364	3.58959	3.98291	3.95926	3.94573	4.26405	3.88159	ENSG00000119977	TCTN3	protein_coding	ENSG00000119977.20,TCTN3,protein_coding	4.27083	3.95641	0.314426	4.2906	3.9525	0.338106	-0.301926	4.11022	-3.87204	0.00026806	0.0245248	0.309475
ENSG00000154832.14,CXXC1,protein_coding	5.57744	6.03301	5.39535	5.62304	5.71327	5.68904	5.57253	5.42454	5.54297	5.61726	5.70427	5.57392	5.74396	5.47836	5.46262	5.44052	5.20083	4.89806	5.53932	5.55145	5.40426	5.22128	5.30242	5.31674	5.4934	5.31079	5.52385	5.57925	ENSG00000154832	CXXC1	protein_coding	ENSG00000154832.14,CXXC1,protein_coding	5.62064	5.37463	0.246012	5.59735	5.42239	0.174956	-0.238615	5.55093	-3.87085	0.000269108	0.0245248	0.305925
ENSG00000156869.13,FRRS1,protein_coding	1.42391	0.838872	0.896907	0.684962	1.2083	1.50477	1.27262	1.62781	1.31505	1.3904	1.43885	1.43876	1.96311	1.24924	1.64743	2.20503	1.43461	1.61853	1.60391	1.62984	1.75979	2.41831	2.20993	1.52418	2.04817	1.84289	1.71926	1.57817	ENSG00000156869	FRRS1	protein_coding	ENSG00000156869.13,FRRS1,protein_coding	1.30383	1.80286	0.499033	1.35273	1.68334	0.330614	0.505196	1.5057	3.87057	0.000269362	0.0245248	0.305067
ENSG00000176946.11,THAP4,protein_coding	4.63218	5.31405	4.48645	4.83188	4.79143	4.56896	4.51771	4.46602	4.68672	4.49921	4.59789	4.58207	4.70731	4.7194	4.43813	4.47784	4.19053	4.0986	4.61064	4.60763	4.39971	4.42118	4.52737	4.16528	4.1947	4.39735	4.44206	4.58891	ENSG00000176946	THAP4	protein_coding	ENSG00000176946.11,THAP4,protein_coding	4.67152	4.39714	0.274382	4.61504	4.42965	0.185383	-0.274658	4.55301	-3.86949	0.00027031	0.0245248	0.301867
ENSG00000033627.16,ATP6V0A1,protein_coding	4.89466	4.90273	5.21828	4.84904	4.60096	4.88177	4.89355	4.86213	5.25873	4.85681	4.79317	4.7374	5.14125	4.87853	5.12153	5.82036	5.76257	5.17764	4.89069	5.31412	5.25083	5.662	5.48217	5.32333	5.3461	5.39088	5.19568	4.87049	ENSG00000033627	ATP6V0A1	protein_coding	ENSG00000033627.16,ATP6V0A1,protein_coding	4.91207	5.32917	0.417099	4.88015	5.31872	0.438577	0.416854	5.13848	3.86414	0.000275096	0.0248095	0.285895
ENSG00000186354.10,C9orf47,protein_coding	2.27607	2.85126	2.05824	1.74577	2.51402	2.66729	2.1703	2.97601	2.61721	2.70848	2.95725	1.97503	1.93818	2.56375	2.87972	3.61932	3.98979	4.13212	2.75398	3.15708	2.87646	3.82134	4.25127	2.95346	2.57868	2.78631	2.50834	3.31571	ENSG00000186354	C9orf47	protein_coding	ENSG00000186354.10,C9orf47,protein_coding	2.42992	3.25883	0.828907	2.53889	3.05527	0.516381	0.808473	2.50793	3.86248	0.000276598	0.0248095	0.28094
ENSG00000271858.5,XXcos-LUCA11.4,antisense	1.49698	1.16411	1.70269	1.81725	1.88545	1.26924	1.73911	1.17324	0.877177	1.37752	1.76217	1.65848	1.59965	1.46846	0.806365	1.72202	0.387304	0.817075	1.0228	0.960875	1.35676	1.17277	0.21365	0.703402	0.931881	1.05439	1.09223	1.64555	ENSG00000271858	XXcos-LUCA11.4	antisense	ENSG00000271858.5,XXcos-LUCA11.4,antisense	1.49939	0.991934	0.50746	1.54831	0.991836	0.556478	-0.504361	1.32287	-3.86104	0.000277907	0.0248095	0.276647
ENSG00000164136.16,IL15,protein_coding	3.90867	3.89777	4.15235	3.31538	3.8866	4.50401	3.72496	4.64236	4.40207	3.9484	4.17058	4.31748	3.96388	4.31699	4.24489	4.56509	4.79963	4.65261	4.38905	4.68664	4.35248	5.18012	4.8128	4.73425	4.73999	5.10337	4.45705	3.76524	ENSG00000164136	IL15	protein_coding	ENSG00000164136.16,IL15,protein_coding	4.08225	4.60594	0.523694	4.05811	4.66963	0.611513	0.529959	4.28546	3.85191	0.000286341	0.0254264	0.249445
ENSG00000101782.14,RIOK3,protein_coding	6.94788	6.7944	7.06085	7.19883	6.54679	6.82594	6.69023	7.12347	6.89891	6.76103	6.76304	6.93006	6.85519	7.49122	8.61219	9.87583	7.3778	8.17689	7.27573	7.40834	6.91077	9.75364	7.61294	7.80615	6.97132	7.38249	7.35747	7.38111	ENSG00000101782	RIOK3	protein_coding	ENSG00000101782.14,RIOK3,protein_coding	6.92056	7.85019	0.929629	6.87705	7.39542	0.518362	0.924177	7.19374	3.83843	0.000299255	0.0264326	0.209318
ENSG00000119522.16,DENND1A,protein_coding	5.84217	6.39205	5.92789	5.70718	5.71456	5.86099	5.59365	6.01193	6.14037	5.52754	5.87045	5.54738	5.69597	6.30391	6.17652	6.85323	6.70321	6.5093	5.88713	6.36329	6.09638	6.50622	6.65625	6.3054	5.89825	6.30365	5.8261	6.27795	ENSG00000119522	DENND1A	protein_coding	ENSG00000119522.16,DENND1A,protein_coding	5.86686	6.31163	0.444773	5.85158	6.30452	0.452943	0.431639	6.07808	3.8317	0.000305898	0.0268464	0.18935
ENSG00000211772.11,TRBC2,TR_C_gene	7.8713	7.44356	7.48221	8.2794	8.38416	7.78186	7.97783	7.56391	7.86247	7.58076	7.66562	8.12454	8.0802	7.50213	7.52791	7.14396	6.80212	7.00502	7.65936	7.49936	7.64436	7.11978	7.30384	7.16574	6.99072	7.62976	7.67283	7.77366	ENSG00000211772	TRBC2	TR_C_gene	ENSG00000211772.11,TRBC2,TR_C_gene	7.82857	7.35274	0.475824	7.82217	7.4016	0.420565	-0.470866	7.59587	-3.82916	0.000308448	0.0268464	0.181801
ENSG00000184162.14,NR2C2AP,protein_coding	3.21422	2.5808	2.93763	3.2523	3.19543	3.34368	3.26812	2.73667	2.87462	3.38559	3.0098	3.02788	3.1978	3.11967	2.87478	2.43859	2.70152	2.66125	2.79511	2.76971	3.12551	2.33156	2.22476	2.63082	2.84787	2.64607	2.83346	3.04334	ENSG00000184162	NR2C2AP	protein_coding	ENSG00000184162.14,NR2C2AP,protein_coding	3.08173	2.70888	0.372847	3.15755	2.73561	0.421934	-0.37095	2.89035	-3.82719	0.00031044	0.0268464	0.175946
ENSG00000170271.10,FAXDC2,protein_coding	3.84712	1.81378	2.28555	2.92026	1.74106	2.10773	3.13945	3.69448	2.5482	4.07746	1.69373	1.37492	3.39389	2.089	5.62737	5.7733	2.53786	4.61161	3.18372	3.48759	4.01829	6.52767	2.57084	5.12496	2.78513	3.48885	3.43787	2.11045	ENSG00000170271	FAXDC2	protein_coding	ENSG00000170271.10,FAXDC2,protein_coding	2.62333	3.94897	1.32563	2.41687	3.48822	1.07135	1.35451	3.03476	3.82557	0.000312078	0.0268464	0.171163
ENSG00000124098.9,FAM210B,protein_coding	5.71331	4.11874	5.1191	4.95584	4.94105	5.20335	4.90711	4.71389	5.18729	4.94785	4.79861	4.78853	5.17431	4.62847	7.66014	8.86683	4.89742	6.2169	5.53021	5.82884	5.46895	8.10626	4.87994	6.60286	5.66871	5.9276	5.93364	4.80569	ENSG00000124098	FAM210B	protein_coding	ENSG00000124098.9,FAM210B,protein_coding	4.94267	6.171	1.22832	4.94445	5.87822	0.933771	1.25546	5.2707	3.82503	0.000312633	0.0268464	0.169546
ENSG00000133816.14,MICAL2,protein_coding	7.15607	7.0296	6.81604	6.45095	6.63354	6.86202	6.83635	6.45919	6.93622	6.86679	6.83597	6.75114	6.9304	6.52054	8.54759	9.53902	7.24013	7.13505	7.06351	7.47459	7.24703	8.59179	6.78507	7.54208	7.30692	7.30166	7.18983	6.56064	ENSG00000133816	MICAL2	protein_coding	ENSG00000133816.14,MICAL2,protein_coding	6.79177	7.53749	0.745721	6.83616	7.27435	0.438187	0.765872	7.01669	3.82409	0.000313589	0.0268464	0.166771
ENSG00000135299.16,ANKRD6,protein_coding	2.12291	2.53035	2.24286	1.95038	2.21924	2.25854	2.32263	2.34909	1.81977	2.56246	2.4969	2.09084	2.13749	2.2603	2.57921	2.83944	2.49388	2.87432	3.06544	2.51789	2.80809	2.29034	2.69322	2.72681	2.44487	2.48324	2.64846	2.07015	ENSG00000135299	ANKRD6	protein_coding	ENSG00000135299.16,ANKRD6,protein_coding	2.24027	2.60967	0.369399	2.2507	2.61383	0.363133	0.377701	2.30061	3.81755	0.000320354	0.0272856	0.147367
ENSG00000083857.13,FAT1,protein_coding	-2.17991	-0.960215	-2.96659	-4.96848	-4.82879	-3.58875	-4.31834	-0.859179	-6.26237	-2.33591	-4.66968	-6.41299	-4.58225	-4.03616	0.944812	2.26417	-4.25655	-0.852777	-2.48356	-1.51421	-3.55698	1.37559	-6.38626	-0.828612	-0.880749	-1.46162	-2.22118	-2.93394	ENSG00000083857	FAT1	protein_coding	ENSG00000083857.13,FAT1,protein_coding	-3.78354	-1.62799	2.15555	-4.17725	-1.48792	2.68933	2.23829	-3.20908	3.81378	0.000324311	0.0274825	0.136206
ENSG00000264743.2,DPRXP4,processed_pseudogene	-0.405468	0.0683538	-1.38163	-1.34399	-0.799043	-1.35171	-0.101109	-0.41172	0.00441181	-0.590487	-0.232273	-0.74056	-1.23175	-0.931822	0.507603	0.990668	0.308232	-0.16925	-0.328277	0.0317586	0.530482	0.848573	0.0566807	0.856753	0.728667	1.27823	-0.693936	-1.03582	ENSG00000264743	DPRXP4	processed_pseudogene	ENSG00000264743.2,DPRXP4,processed_pseudogene	-0.674913	0.279312	0.954225	-0.665524	0.407918	1.07344	0.98716	-0.0901813	3.80789	0.000330587	0.0278728	0.118784
ENSG00000198900.5,TOP1,protein_coding	5.89887	6.33293	5.52926	5.34175	5.46161	5.76786	5.76514	6.03564	5.84321	5.68417	5.46089	5.72561	5.53903	6.02481	6.44294	7.0306	6.12895	6.90797	5.94461	5.71807	5.89747	6.69495	6.46373	5.88117	5.83631	6.11641	5.71891	5.79923	ENSG00000198900	TOP1	protein_coding	ENSG00000198900.5,TOP1,protein_coding	5.74363	6.18438	0.440752	5.74537	6.03051	0.28514	0.442877	5.93383	3.80561	0.00033305	0.0278775	0.112039
ENSG00000176171.11,BNIP3,protein_coding	3.38755	3.09983	3.68526	3.2523	3.76988	3.86951	3.80371	3.4385	3.64301	3.33984	3.64169	3.91905	3.80577	3.09929	3.34027	3.00807	3.05027	2.48221	3.7661	3.2828	3.37207	2.88503	2.6444	3.11422	3.50451	3.2142	3.6324	3.48468	ENSG00000176171	BNIP3	protein_coding	ENSG00000176171.11,BNIP3,protein_coding	3.55394	3.19866	0.355285	3.64235	3.2485	0.393853	-0.337403	3.41657	-3.80475	0.000333982	0.0278775	0.109498
ENSG00000225187.1,AC073283.7,antisense	-0.935983	1.45121	-0.0279913	-0.670799	-0.0739032	-0.41882	0.25455	-0.0209297	0.366982	0.146478	0.188303	-0.580096	-1.17625	-0.335719	0.507603	1.3154	0.926669	1.20086	0.466404	0.349729	0.854833	0.95792	1.41464	0.995358	0.602033	0.927946	0.0312042	0.29313	ENSG00000225187	AC073283.7	antisense	ENSG00000225187.1,AC073283.7,antisense	-0.130926	0.774552	0.905478	-0.0509472	0.890751	0.941698	0.900248	0.419329	3.80211	0.000336857	0.0279359	0.101708
ENSG00000065717.14,TLE2,protein_coding	2.6833	2.2968	2.31057	2.45499	2.72324	2.15465	2.11796	1.80379	2.05504	1.93857	2.31141	1.83019	2.62135	1.4167	3.06897	2.45899	2.59728	3.00671	2.96691	2.56645	2.58111	2.04476	2.77613	2.76607	2.59872	2.41416	2.93691	2.26841	ENSG00000065717	TLE2	protein_coding	ENSG00000065717.14,TLE2,protein_coding	2.19418	2.64654	0.452359	2.22572	2.598	0.372278	0.44697	2.37225	3.80074	0.000338368	0.0279359	0.0976406
ENSG00000112514.15,CUTA,protein_coding	5.46963	4.98745	5.34377	5.72181	5.68724	5.54971	5.32804	5.26322	5.38733	5.35675	5.41203	5.51516	5.62843	5.19602	5.17174	4.77686	4.81223	4.62737	4.98701	5.397	5.14098	5.13659	4.91123	5.01925	5.07046	4.76566	5.30284	5.62379	ENSG00000112514	CUTA	protein_coding	ENSG00000112514.15,CUTA,protein_coding	5.41761	5.05307	0.364541	5.39968	5.04486	0.354824	-0.360017	5.25907	-3.79852	0.000340819	0.0279359	0.0910815
ENSG00000130830.14,MPP1,protein_coding	6.27412	5.16163	5.74651	5.693	4.89174	5.74377	5.34166	5.66201	5.84517	6.20028	5.4771	5.27658	5.96715	5.84066	7.93112	9.05315	5.91212	6.80088	5.81232	6.62841	5.80026	8.6013	6.23006	7.08783	6.09741	6.34805	6.37413	5.61401	ENSG00000130830	MPP1	protein_coding	ENSG00000130830.14,MPP1,protein_coding	5.65153	6.73507	1.08355	5.71839	6.36109	0.642704	1.09179	5.93263	3.79802	0.000341375	0.0279359	0.089601
ENSG00000160208.12,RRP1B,protein_coding	6.07027	6.15706	5.90275	6.00713	6.1794	6.1326	6.15719	5.99843	5.93944	5.88126	5.9995	6.26803	6.21882	5.95224	5.92792	5.6468	5.702	5.74984	6.0072	5.85001	5.98688	5.63673	5.66325	5.59084	5.77893	5.75677	5.99314	5.90326	ENSG00000160208	RRP1B	protein_coding	ENSG00000160208.12,RRP1B,protein_coding	6.06172	5.79954	0.262183	6.0387	5.76785	0.270847	-0.255753	5.93174	-3.79492	0.000344829	0.0280102	0.080454
ENSG00000103148.15,NPRL3,protein_coding	5.10793	4.63314	4.11497	4.39273	4.69542	4.04788	3.95685	4.3071	4.33661	4.10312	4.38651	4.0678	3.82969	3.84036	6.18852	7.03782	4.09953	4.92699	5.04641	4.50282	4.68347	6.23139	4.2603	5.23165	4.57447	4.7139	4.0826	4.24958	ENSG00000103148	NPRL3	protein_coding	ENSG00000103148.15,NPRL3,protein_coding	4.27286	4.98782	0.714953	4.21103	4.69869	0.487654	0.731826	4.51505	3.7942	0.000345639	0.0280102	0.0783215
ENSG00000116668.12,SWT1,protein_coding	3.5651	3.45932	3.60664	3.43098	3.4643	3.45096	3.50821	3.18124	3.53366	3.58645	3.66869	3.61354	3.51684	3.28035	4.20214	4.41661	3.59935	3.90211	3.83015	3.49836	3.76623	4.2851	3.51611	4.13561	3.86314	3.8119	3.6324	3.29138	ENSG00000116668	SWT1	protein_coding	ENSG00000116668.12,SWT1,protein_coding	3.49045	3.83933	0.348881	3.51252	3.82102	0.308499	0.353772	3.61129	3.79235	0.000347719	0.028019	0.0728715
ENSG00000119326.14,CTNNAL1,protein_coding	1.44868	1.11017	3.05578	1.16766	0.641529	1.41768	1.05322	1.56403	1.1385	1.45314	0.864301	1.26649	1.44012	1.14176	3.9786	4.97924	2.79148	2.8677	1.98183	1.34178	1.81059	4.78841	2.17979	2.62371	1.58204	1.68243	2.36024	1.36818	ENSG00000119326	CTNNAL1	protein_coding	ENSG00000119326.14,CTNNAL1,protein_coding	1.34022	2.59543	1.25521	1.21708	2.27002	1.05294	1.25235	1.77121	3.78811	0.000352533	0.028019	0.0603771
ENSG00000235370.6,DNM1P51,transcribed_unprocessed_pseudogene	-1.38344	0.418296	-0.851114	-0.363618	-0.305229	-6.3961	-1.88538	-0.288863	-1.13309	-0.446097	0.0491403	-1.36859	-2.65625	-4.03616	0.428891	0.874023	0.66628	1.76817	1.25669	-1.20387	-0.0244858	-0.257469	0.579522	1.36281	0.13763	1.20741	-0.951094	-1.43917	ENSG00000235370	DNM1P51	transcribed_unprocessed_pseudogene	ENSG00000235370.6,DNM1P51,transcribed_unprocessed_pseudogene	-1.47475	0.314666	1.78942	-0.992103	0.504206	1.49631	1.78993	-1.01502	3.78695	0.000353873	0.028019	0.0569312
ENSG00000185630.18,PBX1,protein_coding	2.52345	0.699709	1.96677	1.63143	0.824652	1.52871	2.03569	2.40477	1.9225	3.11384	2.02613	0.505878	2.10426	1.23437	4.0915	4.18222	2.34336	2.93888	2.27133	2.51082	2.22438	5.01534	1.90376	3.78052	2.50273	2.17529	2.54622	1.34134	ENSG00000185630	PBX1	protein_coding	ENSG00000185630.18,PBX1,protein_coding	1.75158	2.84484	1.09325	1.94464	2.50678	0.56214	1.11051	1.99926	3.78642	0.000354473	0.028019	0.0553936
ENSG00000168477.18,TNXB,protein_coding	2.494	3.1608	1.66438	1.34742	2.69738	1.79866	1.83141	1.71848	2.0184	1.58225	1.83812	1.85848	2.20174	1.02562	3.38613	3.79	2.52043	2.80673	2.76782	2.14114	2.10734	2.95529	2.21736	2.22403	1.49918	2.51291	2.11342	1.91497	ENSG00000168477	TNXB	protein_coding	ENSG00000168477.18,TNXB,protein_coding	1.94551	2.49691	0.551401	1.83476	2.36847	0.533707	0.571661	2.25652	3.78576	0.000355232	0.028019	0.0534487
ENSG00000241772.2,AC092620.2,3prime_overlapping_ncRNA	0.583391	0.504453	-0.303626	-1.19589	-0.184934	0.592585	0.690649	0.505818	0.366982	-0.194558	0.486827	-0.0379461	-0.754426	0.149707	0.906593	0.843327	0.462266	0.40661	1.06824	0.528435	1.11948	1.11728	0.690553	1.31066	1.21755	1.64272	0.586172	0.176485	ENSG00000241772	AC092620.2	3prime_overlapping_ncRNA	ENSG00000241772.2,AC092620.2,3prime_overlapping_ncRNA	0.0863593	0.862598	0.776238	0.258345	0.87496	0.616615	0.824656	0.645962	3.78526	0.000355819	0.028019	0.0519499
ENSG00000159023.20,EPB41,protein_coding	9.02791	8.54448	8.37382	8.43795	8.59218	8.48821	8.4864	8.65682	8.47535	8.361	8.37602	8.5638	8.63871	8.36723	10.2444	11.4731	8.34669	9.31263	8.9196	9.06816	8.72755	10.5196	8.30051	9.77027	8.49446	9.17823	9.01592	8.53787	ENSG00000159023	EPB41	protein_coding	ENSG00000159023.20,EPB41,protein_coding	8.52785	9.27921	0.751363	8.4873	9.04204	0.554735	0.77418	8.79499	3.77832	0.000363917	0.0285222	0.0315086
ENSG00000213402.2,PTPRCAP,protein_coding	7.16754	6.68451	6.57408	6.53286	7.17952	6.95581	6.50455	6.16822	5.96554	6.27901	6.6785	6.94278	6.33617	6.03342	6.77074	6.11514	5.46739	5.31411	6.5998	6.44811	6.31492	5.95956	5.78335	5.47714	6.31741	5.85054	6.42373	6.16816	ENSG00000213402	PTPRCAP	protein_coding	ENSG00000213402.2,PTPRCAP,protein_coding	6.57161	6.07215	0.499457	6.55347	6.14165	0.411819	-0.488135	6.38443	-3.77535	0.000367435	0.0285522	0.0227693
ENSG00000060237.16,WNK1,protein_coding	9.20536	8.8379	8.74503	8.60426	8.72456	8.75051	8.62076	8.8431	8.92254	8.55574	8.68342	8.77131	8.57766	8.53725	10.1766	11.1904	8.80959	9.14025	9.05291	9.06605	8.8447	10.4968	8.8063	9.22142	8.791	9.33257	8.94376	8.68048	ENSG00000060237	WNK1	protein_coding	ENSG00000060237.16,WNK1,protein_coding	8.74138	9.3252	0.583817	8.73479	9.05948	0.324687	0.596157	8.9325	3.77511	0.00036772	0.0285522	0.0220649
ENSG00000170846.17,AC093323.3,protein_coding	4.55587	4.24612	5.09411	4.7903	4.54552	4.47657	4.66864	4.2449	4.47656	4.51547	4.38651	4.48259	4.7229	4.54051	4.36426	3.85299	4.78693	4.18897	4.46534	4.16949	4.24577	4.05341	3.92549	4.08993	4.21214	4.03279	4.35758	4.25499	ENSG00000170846	AC093323.3	protein_coding	ENSG00000170846.17,AC093323.3,protein_coding	4.55333	4.21429	0.339036	4.52799	4.20055	0.327436	-0.353197	4.43781	-3.76768	0.000376676	0.0291121	0.000212143
ENSG00000177427.12,MIEF2,protein_coding	3.03364	2.52005	3.25795	3.05574	3.1504	2.7511	2.9047	2.40477	3.04369	3.02989	3.11822	2.99428	3.03394	3.30902	3.11997	2.65731	2.52917	2.20612	2.46215	2.69056	2.97329	2.67687	2.55918	2.57296	3.04086	2.5563	2.76013	2.71776	ENSG00000177427	MIEF2	protein_coding	ENSG00000177427.12,MIEF2,protein_coding	2.97196	2.68019	0.291768	3.03379	2.66709	0.366696	-0.295592	2.91332	-3.76409	0.000381075	0.0293164	-0.0103309
ENSG00000137731.13,FXYD2,protein_coding	0.514678	0.903723	-0.521806	1.03901	-0.146967	-0.723675	0.654353	0.837894	-0.331637	0.146478	0.59085	0.355199	0.496706	-0.20834	1.51397	1.4022	0.462266	1.06861	0.626868	0.145715	1.01937	1.15451	0.508555	0.437668	1.34955	1.22544	1.10921	0.501447	ENSG00000137731	FXYD2	protein_coding	ENSG00000137731.13,FXYD2,protein_coding	0.257605	0.89467	0.637065	0.425953	1.04399	0.618038	0.655154	0.304056	3.76014	0.000385969	0.0294942	-0.0219186
ENSG00000155749.12,ALS2CR12,protein_coding	1.85293	1.08243	1.12087	1.69922	1.38715	1.74856	1.44188	1.42734	1.56417	1.86664	1.4107	1.51183	1.69202	1.86591	2.87972	3.52091	1.55936	2.3836	2.05137	1.85874	1.88833	3.35774	1.82806	2.60218	1.36523	1.73373	1.94402	1.66732	ENSG00000155749	ALS2CR12	protein_coding	ENSG00000155749.12,ALS2CR12,protein_coding	1.54798	2.18859	0.640618	1.538	1.91617	0.378174	0.650756	1.82469	3.75904	0.00038735	0.0294942	-0.0251606
ENSG00000249790.2,RP11-20D14.6,lincRNA	2.67283	3.07892	-1.61295	1.86862	1.6684	1.62071	1.13452	0.572161	-0.770522	1.07647	1.97898	-1.05543	0.295499	-0.803498	4.68248	8.35852	-0.226805	5.45763	2.90564	2.86707	2.6608	5.41879	-1.17681	2.99811	4.15239	1.20741	1.99969	0.26484	ENSG00000249790	RP11-20D14.6	lincRNA	ENSG00000249790.2,RP11-20D14.6,lincRNA	0.837478	2.96927	2.13179	1.10549	2.88635	1.78086	2.24014	1.57451	3.75797	0.000388686	0.0294942	-0.0282878
ENSG00000188878.19,FBF1,protein_coding	4.16369	4.25235	3.70426	3.87177	4.20371	3.64966	4.0714	3.75642	3.96524	3.87469	4.00393	3.87357	3.98837	3.80808	3.91022	3.4257	3.4554	3.08867	3.83015	3.3075	3.86087	3.2629	3.23762	3.66064	3.67148	3.43949	3.78279	4.01283	ENSG00000188878	FBF1	protein_coding	ENSG00000188878.19,FBF1,protein_coding	3.94194	3.56759	0.374348	3.91996	3.55802	0.361943	-0.36671	3.8466	-3.75302	0.000394959	0.0298346	-0.0428223
ENSG00000139641.12,ESYT1,protein_coding	8.20192	7.86519	8.06078	8.18745	8.24418	8.28903	8.28737	7.87727	8.04888	8.05115	8.07354	8.35339	8.35935	7.7479	7.93394	7.58479	7.36382	6.7127	7.76383	8.01241	7.8798	7.60609	7.29903	7.55194	7.69968	7.66982	8.01166	7.81996	ENSG00000139641	ESYT1	protein_coding	ENSG00000139641.12,ESYT1,protein_coding	8.11767	7.63639	0.48128	8.13049	7.68475	0.445743	-0.471175	7.88601	-3.7485	0.000400764	0.0300283	-0.0560672
ENSG00000113742.12,CPEB4,protein_coding	5.7474	5.97666	6.21138	6.04018	5.42032	5.90225	5.70708	6.17157	6.1064	6.03938	6.04142	5.9547	5.46842	6.1285	6.18602	7.0323	6.41381	6.91761	5.99475	6.12647	5.91324	6.85689	6.66851	6.52059	6.18285	6.26603	5.82738	5.9765	ENSG00000113742	CPEB4	protein_coding	ENSG00000113742.12,CPEB4,protein_coding	5.92255	6.34878	0.426236	6.00802	6.22603	0.218007	0.416122	6.10841	3.74628	0.000403649	0.0300283	-0.0625768
ENSG00000223496.2,EXOSC6,protein_coding	5.59071	5.92974	5.84968	6.12845	6.00489	5.83961	5.46335	5.66391	5.45144	5.36738	5.8711	5.71081	5.70293	5.85836	5.44606	5.4909	5.50998	5.62001	6.00136	5.54194	5.2041	5.28772	5.11905	5.22814	5.29482	5.14778	5.50393	5.91525	ENSG00000223496	EXOSC6	protein_coding	ENSG00000223496.2,EXOSC6,protein_coding	5.74517	5.45079	0.29438	5.77521	5.46848	0.306731	-0.302191	5.58812	-3.74597	0.000404054	0.0300283	-0.0634866
ENSG00000235169.8,SMIM1,protein_coding	-0.813126	-4.01911	-2.22963	-1.19589	-1.0562	-0.41882	-2.39234	-3.09622	-1.61852	-2.51649	-2.34775	-2.32552	-1.85978	-1.31369	0.428891	2.80799	-1.75405	0.545773	-1.29913	-0.603477	-1.84077	2.87948	-1.25698	-0.155422	-1.30817	0.198304	-0.693936	-1.43917	ENSG00000235169	SMIM1	protein_coding	ENSG00000235169.8,SMIM1,protein_coding	-1.94308	-0.249334	1.69374	-2.0447	-0.648707	1.396	1.69643	-1.3845	3.74546	0.000404718	0.0300283	-0.0649785
ENSG00000224418.1,RP11-295B17.5,antisense	-1.90427	-0.0494827	-0.0279913	-0.403695	-0.347664	-0.41882	-0.336487	-0.859179	-0.707786	0.31809	-0.323903	-0.986721	-0.162706	0.356158	-0.246486	-0.41043	0.758398	0.610624	-0.451134	0.662113	0.111398	0.088707	1.25036	0.301785	0.752712	0.198304	-0.242557	0.595314	ENSG00000224418	RP11-295B17.5	antisense	ENSG00000224418.1,RP11-295B17.5,antisense	-0.418176	0.284222	0.702398	-0.342076	0.250044	0.59212	0.680729	-0.039073	3.73674	0.000416255	0.0307476	-0.0904857
ENSG00000236320.3,SLFN14,protein_coding	1.89859	0.662715	0.130271	0.914163	-0.580863	0.722841	0.827337	1.27634	0.897497	1.73144	1.32279	0.245226	1.68454	-0.42735	3.0116	3.66392	-0.16909	2.18498	1.23692	2.37721	1.43656	3.82711	0.962465	2.14681	1.78222	2.48324	2.17113	-0.126584	ENSG00000236320	SLFN14	protein_coding	ENSG00000236320.3,SLFN14,protein_coding	0.807538	1.92775	1.12021	0.862417	2.15897	1.29656	1.1591	1.08567	3.72873	0.000427142	0.0312307	-0.113912
ENSG00000135655.15,USP15,protein_coding	7.8172	8.23877	8.33991	7.88463	7.84871	8.14748	8.06887	8.1545	8.39422	8.03637	8.1885	8.18954	8.22265	8.39623	8.17809	8.98853	8.56662	8.59812	8.10473	8.237	8.22338	8.56471	8.48636	8.45272	8.50068	8.47295	8.35996	8.10042	ENSG00000135655	USP15	protein_coding	ENSG00000135655.15,USP15,protein_coding	8.13768	8.41674	0.279051	8.1715	8.46284	0.291338	0.275816	8.26184	3.72826	0.000427792	0.0312307	-0.115293
ENSG00000279283.1,RP11-417L19.5,TEC	1.62201	3.05771	1.28134	1.84316	1.84834	1.25495	1.80682	1.84462	1.99972	1.99025	1.93023	0.705956	1.19911	1.5548	2.53605	2.86259	3.42293	4.07294	2.17075	2.39268	2.46539	2.49288	2.85453	3.21696	1.89454	3.18684	1.63972	2.43635	ENSG00000279283	RP11-417L19.5	TEC	ENSG00000279283.1,RP11-417L19.5,TEC	1.70993	2.68894	0.97901	1.82499	2.51447	0.689477	0.973723	2.28519	3.72781	0.000428407	0.0312307	-0.116596
ENSG00000213462.4,ERV3-1,protein_coding	3.55943	3.72011	3.10428	3.78306	3.69869	4.03957	3.75527	3.97448	3.655	3.95492	3.76911	3.35023	3.80405	4.05448	3.55316	4.24228	3.57423	4.35668	4.07243	4.61425	4.02905	3.89469	3.97458	4.43259	3.97978	4.41121	4.14771	3.92517	ENSG00000213462	ERV3-1	protein_coding	ENSG00000213462.4,ERV3-1,protein_coding	3.73019	4.08627	0.356081	3.76219	4.05074	0.288551	0.360597	3.95057	3.72596	0.000430971	0.031281	-0.122009
ENSG00000140511.11,HAPLN3,protein_coding	4.87423	5.43827	4.74536	5.12736	5.54444	4.93761	5.12833	4.68795	4.64527	4.31387	4.99151	5.37288	5.18825	4.75761	4.33758	4.75022	4.53678	4.65838	4.74963	4.47038	4.62648	4.33258	4.57736	4.19914	4.65642	4.80367	4.70188	5.21442	ENSG00000140511	HAPLN3	protein_coding	ENSG00000140511.11,HAPLN3,protein_coding	4.98235	4.61535	0.367002	4.96456	4.64145	0.323112	-0.366626	4.93199	-3.72153	0.000437155	0.0314934	-0.134933
ENSG00000177732.8,SOX12,protein_coding	2.89634	2.6005	2.48187	1.73658	2.35774	1.97459	2.17672	1.83114	1.48582	1.96464	2.19244	2.13776	2.40189	1.54278	2.84982	2.95163	2.60557	2.06283	2.76782	2.22995	2.64968	2.47091	2.12549	2.20511	2.70113	2.80442	2.55244	2.55791	ENSG00000177732	SOX12	protein_coding	ENSG00000177732.8,SOX12,protein_coding	2.1272	2.53819	0.410994	2.15724	2.58174	0.424503	0.425723	2.4059	3.72116	0.00043767	0.0314934	-0.136002
ENSG00000276649.1,RP5-858L17.1,antisense	-1.67295	-0.318669	0.463397	-1.50905	-1.12835	0.0132908	-0.336487	-0.0209297	-0.112628	-0.194558	-1.21025	-0.184167	-0.973436	0.38338	-0.531216	1.17453	1.55936	-0.115811	-0.328277	0.784449	0.322165	0.163669	0.64716	-0.155422	0.433762	0.234373	-0.754057	0.704661	ENSG00000276649	RP5-858L17.1	antisense	ENSG00000276649.1,RP5-858L17.1,antisense	-0.485814	0.295668	0.781482	-0.256614	0.278269	0.534883	0.766044	-0.111124	3.71077	0.000452538	0.0324235	-0.166301
ENSG00000128739.22,SNRPN,protein_coding	6.06126	6.01385	5.99695	6.21247	6.41973	6.04814	5.87814	5.97716	6.04795	6.16182	6.31403	6.18297	6.08398	5.89665	5.9069	5.77635	5.43984	5.42307	5.95145	5.87157	5.8338	5.78284	5.71538	5.85334	5.95117	5.79275	5.84015	6.20491	ENSG00000128739	SNRPN	protein_coding	ENSG00000128739.22,SNRPN,protein_coding	6.09251	5.81025	0.282256	6.0547	5.83698	0.217723	-0.279553	5.94482	-3.70869	0.00045557	0.0325012	-0.172358
ENSG00000100325.14,ASCC2,protein_coding	6.06827	5.79093	5.46665	5.48307	5.72995	5.47234	5.52181	5.63024	5.62218	5.53409	5.40669	5.39879	5.53332	5.55068	7.12739	8.02217	5.65684	6.41031	5.75962	5.84299	5.72014	7.38063	5.58636	6.14402	5.68677	5.91585	5.7313	5.66293	ENSG00000100325	ASCC2	protein_coding	ENSG00000100325.14,ASCC2,protein_coding	5.58636	6.18909	0.602736	5.5337	5.8013	0.267601	0.611819	5.79543	3.70569	0.000459972	0.0326757	-0.181078
ENSG00000063244.12,U2AF2,protein_coding	6.88774	7.06459	6.72049	6.95472	6.76849	6.86438	6.68911	6.5815	6.6151	6.6358	6.72461	6.71871	6.82577	6.81699	6.69533	6.6213	6.41085	6.42335	6.61519	6.82724	6.61491	6.59227	6.58438	6.44197	6.51135	6.39561	6.71528	6.8347	ENSG00000063244	U2AF2	protein_coding	ENSG00000063244.12,U2AF2,protein_coding	6.77629	6.5917	0.18459	6.74655	6.60359	0.142957	-0.187468	6.71242	-3.69878	0.000470287	0.0331394	-0.201186
ENSG00000084764.10,MAPRE3,protein_coding	0.627446	1.19034	0.9403	0.54459	0.969951	1.16614	1.03921	1.12985	0.897497	1.15405	1.03998	0.746886	1.25065	0.739945	1.32405	1.68787	1.79511	1.28274	0.656926	0.939966	1.5723	1.62144	1.19117	1.56927	1.6856	1.20741	1.29868	1.28611	ENSG00000084764	MAPRE3	protein_coding	ENSG00000084764.10,MAPRE3,protein_coding	0.959774	1.36562	0.405842	1.00458	1.31137	0.306785	0.408274	1.13415	3.69766	0.000471978	0.0331394	-0.20444
ENSG00000117266.15,CDK18,protein_coding	1.20879	2.00326	1.10189	0.54459	0.50511	1.28338	1.31973	1.51428	0.814441	0.610046	0.43186	0.642297	0.746879	1.3354	1.79071	2.25254	1.62609	1.39745	1.27618	1.64283	1.84998	1.58099	1.09755	1.39656	1.62175	1.69542	1.38484	1.48315	ENSG00000117266	CDK18	protein_coding	ENSG00000117266.15,CDK18,protein_coding	1.00443	1.57829	0.573864	0.958165	1.60137	0.643205	0.573993	1.3101	3.69734	0.000472456	0.0331394	-0.205357
ENSG00000187605.15,TET3,protein_coding	7.16474	7.54234	7.56793	7.19129	6.87179	7.20973	6.93373	7.23262	7.50219	7.06635	7.2293	6.93616	7.01627	7.50077	7.25431	7.77775	8.03241	8.01469	7.26448	7.52306	7.25371	7.63827	7.98054	7.53072	7.30616	7.49873	7.30019	7.5345	ENSG00000187605	TET3	protein_coding	ENSG00000187605.15,TET3,protein_coding	7.2118	7.56497	0.353166	7.20051	7.52689	0.326386	0.334332	7.33914	3.69588	0.000474673	0.0331556	-0.209601
ENSG00000072195.14,SPEG,protein_coding	2.28297	1.70881	1.72767	1.15392	1.81025	1.21123	1.62183	0.837894	0.877177	0.290868	1.75098	1.1184	2.15382	1.10952	2.65609	2.77584	2.70152	2.21657	2.44503	1.81348	1.58403	1.46722	2.25398	1.58399	2.07702	1.65607	2.84364	1.78155	ENSG00000072195	SPEG	protein_coding	ENSG00000072195.14,SPEG,protein_coding	1.40395	2.13257	0.728622	1.41653	2.1468	0.730269	0.717667	1.74243	3.69376	0.000477909	0.0332426	-0.215761
ENSG00000166046.10,TCP11L2,protein_coding	6.37488	6.23316	6.34301	5.93214	6.0408	5.84141	6.02084	6.22668	6.20549	6.18048	6.13418	5.91316	6.14312	6.16817	7.00696	8.43256	6.67443	7.04992	6.13015	6.33604	6.08507	7.52133	6.46568	6.87164	6.32645	6.28066	6.4385	6.13582	ENSG00000166046	TCP11L2	protein_coding	ENSG00000166046.10,TCP11L2,protein_coding	6.12554	6.6968	0.571263	6.15564	6.45209	0.296445	0.577673	6.31669	3.68828	0.000486368	0.0336906	-0.231665
ENSG00000197879.15,MYO1C,protein_coding	4.08293	4.08418	3.35734	3.76736	3.68032	3.66595	4.22624	3.94348	3.84746	3.77752	3.79385	4.06376	3.81265	3.70126	3.87848	4.02698	3.64431	4.16757	4.18758	4.02805	4.5206	4.2872	4.08846	4.1281	4.1614	4.27065	4.00537	3.80998	ENSG00000197879	MYO1C	protein_coding	ENSG00000197879.15,MYO1C,protein_coding	3.84316	4.08605	0.242889	3.80325	4.10828	0.305031	0.257783	3.98088	3.68559	0.000490582	0.0337276	-0.239484
ENSG00000181350.11,LRRC75A,protein_coding	2.25516	1.40716	1.88029	2.20478	2.098	1.31126	2.20835	1.80379	1.65051	1.92977	1.79521	1.43876	2.08167	1.79673	2.66756	3.02868	1.55936	2.51646	2.20167	2.264	2.49675	2.91788	1.89451	2.44977	2.17814	2.4298	2.42945	1.65648	ENSG00000181350	LRRC75A	protein_coding	ENSG00000181350.11,LRRC75A,protein_coding	1.84725	2.33504	0.487791	1.84204	2.42962	0.587583	0.485193	2.01809	3.68535	0.000490944	0.0337276	-0.240152
ENSG00000143776.18,CDC42BPA,protein_coding	1.92531	2.23513	2.26863	2.29518	1.05385	1.67536	1.67714	2.16789	1.60181	2.38075	1.97898	1.67977	1.91919	1.69176	3.11578	4.00287	2.85545	3.03652	2.02856	2.28073	1.87884	3.85283	2.10158	2.74001	2.63798	2.32498	2.23439	1.47082	ENSG00000143776	CDC42BPA	protein_coding	ENSG00000143776.18,CDC42BPA,protein_coding	1.89648	2.61152	0.71504	1.92225	2.48148	0.559225	0.707588	2.08184	3.67784	0.000502892	0.0341548	-0.261943
ENSG00000122188.12,LAX1,protein_coding	4.92586	4.06304	4.70348	4.94989	5.14132	5.08721	5.03701	4.69355	4.81244	5.18626	4.77672	5.00328	5.00984	4.83235	4.83654	4.0098	4.16551	4.10142	4.85872	4.33679	4.74092	4.16024	4.36946	4.31398	4.68012	4.43852	4.83538	4.63108	ENSG00000122188	LAX1	protein_coding	ENSG00000122188.12,LAX1,protein_coding	4.87302	4.46275	0.410269	4.93787	4.40399	0.533884	-0.400824	4.73205	-3.67779	0.000502964	0.0341548	-0.262073
ENSG00000182866.16,LCK,protein_coding	8.02267	7.44765	7.64536	7.89783	8.18238	8.0745	8.0024	7.70249	7.66049	7.69581	7.87166	8.08193	8.00586	7.3727	7.81017	7.19005	6.89594	6.545	7.81054	7.70776	7.6956	7.32456	7.18513	7.30165	7.42852	7.51715	7.78832	7.64718	ENSG00000182866	LCK	protein_coding	ENSG00000182866.16,LCK,protein_coding	7.83312	7.41768	0.415439	7.88475	7.47284	0.411912	-0.401923	7.63857	-3.67758	0.000503299	0.0341548	-0.262676
ENSG00000101194.17,SLC17A9,protein_coding	3.87023	4.19521	3.24935	3.49504	3.51551	3.09776	3.4903	3.73486	3.02071	3.17095	3.55754	3.00276	3.60263	3.50455	3.95304	4.30558	3.98026	3.94046	3.95031	3.57155	3.87048	3.76528	4.2367	3.63613	3.82679	3.33954	3.88734	3.82942	ENSG00000101194	SLC17A9	protein_coding	ENSG00000101194.17,SLC17A9,protein_coding	3.46481	3.86378	0.398964	3.4998	3.87891	0.379114	0.39517	3.68357	3.67524	0.000507089	0.0342726	-0.269474
ENSG00000066468.22,FGFR2,protein_coding	1.41137	-0.112218	1.54296	1.06861	0.552031	-0.0210607	-0.6179	0.810673	0.937298	0.960327	0.459605	0.899897	1.40417	1.21934	0.40167	-0.486379	0.567876	-1.50485	-0.215067	-0.800514	-1.23505	0.871116	-0.455525	0.531791	-0.333261	0.860307	0.459538	0.825798	ENSG00000066468	FGFR2	protein_coding	ENSG00000066468.22,FGFR2,protein_coding	0.751079	-0.0366112	0.78769	0.918598	0.0933016	0.825296	-0.807954	0.296948	-3.67231	0.000511844	0.0344545	-0.27793
ENSG00000167768.4,KRT1,protein_coding	2.54083	-1.21175	-2.96659	-0.622705	-1.2043	2.43362	-1.51099	0.0271645	0.72631	-3.25345	2.37835	-1.36859	0.235378	0.560776	4.84288	5.34651	-1.4492	2.85437	1.50822	3.66689	0.669087	3.59629	0.0566807	2.57296	2.23899	0.552735	2.18721	1.12233	ENSG00000167768	KRT1	protein_coding	ENSG00000167768.4,KRT1,protein_coding	-0.231139	2.12614	2.35728	-0.29777	2.2131	2.51087	2.42625	0.290162	3.66528	0.000523471	0.0350957	-0.298281
ENSG00000164849.9,GPR146,protein_coding	2.49994	1.97336	0.492841	1.45218	1.37415	1.10375	1.50439	1.3156	1.35968	1.21325	1.29225	1.88622	1.67703	1.12573	4.63798	6.8823	1.0533	2.53328	2.04001	3.00433	1.58403	4.77801	1.03159	2.41726	2.187	2.28254	2.77084	1.30012	ENSG00000164849	GPR146	protein_coding	ENSG00000164849.9,GPR146,protein_coding	1.44788	2.75018	1.3023	1.36691	2.3499	0.982988	1.35264	1.92402	3.65767	0.000536326	0.0358137	-0.320255
ENSG00000129657.14,SEC14L1,protein_coding	6.50788	6.60994	6.41927	6.17214	6.09528	6.49245	6.18131	6.34406	6.59697	6.70768	6.37676	5.94429	6.42127	7.05276	7.01568	7.66186	7.25471	7.51156	6.42797	6.79449	6.57653	7.6483	7.18987	6.99725	6.73792	6.49653	6.60593	6.78607	ENSG00000129657	SEC14L1	protein_coding	ENSG00000129657.14,SEC14L1,protein_coding	6.423	6.9789	0.555899	6.42027	6.89587	0.475599	0.545719	6.69312	3.65289	0.000544552	0.0361668	-0.334042
ENSG00000137460.8,FHDC1,protein_coding	0.230375	-1.51661	-0.927062	-2.30551	-0.685833	-0.723675	-0.709531	-0.348984	-0.976973	-1.06583	-1.30044	-0.798276	-1.41232	-1.50011	1.32405	2.54734	-1.19766	1.82393	-0.657585	-0.376706	-0.135517	2.09351	-1.34187	-0.107328	-0.283508	-0.324117	-0.636221	-1.10797	ENSG00000137460	FHDC1	protein_coding	ENSG00000137460.8,FHDC1,protein_coding	-1.00291	0.115739	1.11865	-0.952017	-0.303813	0.648205	1.14656	-0.745432	3.65209	0.000545947	0.0361668	-0.336358
ENSG00000091181.19,IL5RA,protein_coding	0.648979	0.871662	2.40652	1.27311	1.45043	1.4048	2.14437	0.966792	2.04596	3.17468	1.98853	1.05462	2.43345	1.20416	0.742707	0.904081	0.899952	-0.942974	0.999527	0.441847	0.930285	1.7847	-0.604903	1.94493	1.49918	0.927946	1.69698	-0.327282	ENSG00000091181	IL5RA	protein_coding	ENSG00000091181.19,IL5RA,protein_coding	1.64772	0.778356	0.869362	1.42762	0.916013	0.511603	-0.82832	1.34036	-3.64796	0.000553177	0.0363485	-0.348271
ENSG00000167549.18,CORO6,protein_coding	1.17949	1.92731	1.59819	0.81288	1.65771	0.424079	1.47347	0.837894	1.51241	1.19867	1.36741	0.987894	1.72882	0.936534	1.20312	2.07895	2.67812	1.76817	2.20167	1.00181	1.70713	1.37559	2.07726	1.92194	1.71037	1.55986	2.02674	0.882753	ENSG00000167549	CORO6	protein_coding	ENSG00000167549.18,CORO6,protein_coding	1.2602	1.72811	0.467907	1.28304	1.73927	0.456223	0.465173	1.3572	3.64627	0.000556161	0.0363485	-0.353142
ENSG00000137834.14,SMAD6,protein_coding	0.648979	1.70881	0.829269	0.993452	-2.32629	-0.66818	0.0179434	0.162516	-0.770522	-0.931524	0.640177	-0.986721	-0.46123	1.02562	0.316781	1.12435	3.40404	3.68215	0.246837	-0.325176	0.235577	1.52522	2.59958	1.41315	-0.283508	0.433682	0.349566	2.60944	ENSG00000137834	SMAD6	protein_coding	ENSG00000137834.14,SMAD6,protein_coding	-0.00840718	1.23798	1.24638	0.0902299	0.779014	0.688784	1.16143	0.506827	3.64525	0.000557969	0.0363485	-0.356082
ENSG00000089220.4,PEBP1,protein_coding	6.05573	5.72292	6.0437	6.34156	6.24869	6.27035	6.2623	5.888	5.95407	6.02448	6.10044	6.35002	6.25238	6.13852	5.73216	5.56214	5.61433	5.36434	5.80059	5.86949	5.90859	5.70342	5.61901	5.65934	5.45086	5.61605	5.86722	6.37543	ENSG00000089220	PEBP1	protein_coding	ENSG00000089220.4,PEBP1,protein_coding	6.11808	5.7245	0.393586	6.11948	5.68138	0.438099	-0.388885	5.97267	-3.64479	0.000558774	0.0363485	-0.357387
ENSG00000196914.8,ARHGEF12,protein_coding	6.44503	5.82481	5.8049	6.20416	5.84746	5.80019	5.95336	6.4559	5.68855	6.46936	6.01595	5.55172	6.0513	5.83205	7.81984	8.71945	5.7345	6.81127	6.60029	6.495	6.36847	8.3222	5.79458	7.14044	5.92231	6.67445	6.58788	5.88363	ENSG00000196914	ARHGEF12	protein_coding	ENSG00000196914.8,ARHGEF12,protein_coding	5.99605	6.77673	0.780684	5.90041	6.59408	0.693673	0.799502	6.18924	3.64434	0.000559576	0.0363485	-0.358686
ENSG00000108821.13,COL1A1,protein_coding	-6.42784	1.45121	-3.81459	-1.59925	-3.24383	-4.81114	-3.83291	0.572161	-4.67741	-6.42338	-1.73108	-4.82802	-5.31921	0.271269	-1.26818	-0.940945	0.601428	3.32924	0.123102	-2.25118	-1.50635	-2.97019	1.3211	-0.6118	-1.91822	-1.2475	-1.26425	-0.164552	ENSG00000108821	COL1A1	protein_coding	ENSG00000108821.13,COL1A1,protein_coding	-3.17243	-0.626307	2.54612	-3.82375	-1.09422	2.72953	2.43257	-2.65128	3.64213	0.00056353	0.0364635	-0.365061
ENSG00000005238.19,FAM214B,protein_coding	5.19284	5.1007	4.8038	4.90034	4.39118	4.98165	5.03172	4.66723	4.97304	5.01073	4.69883	4.6645	5.01133	5.36173	5.3796	6.2234	5.41646	6.15913	4.35737	5.41226	5.14593	5.58568	5.63715	5.21873	5.09065	5.12033	5.1907	5.23371	ENSG00000005238	FAM214B	protein_coding	ENSG00000005238.19,FAM214B,protein_coding	4.91354	5.36936	0.45582	4.97735	5.30666	0.329308	0.439898	5.0824	3.63516	0.000576158	0.0371366	-0.385123
ENSG00000229992.1,RP11-330C7.2,processed_pseudogene	-1.67295	0.995841	-0.710251	-1.42416	-1.28447	-0.969835	-0.709531	0.505818	-0.15385	-0.0139862	-0.188551	-1.12758	-2.04619	-0.20834	-0.429933	1.29285	1.39689	0.292654	-0.110097	0.0317586	0.646891	0.893311	0.300238	0.591292	0.575316	0.198304	-0.580725	-0.327282	ENSG00000229992	RP11-330C7.2	processed_pseudogene	ENSG00000229992.1,RP11-330C7.2,processed_pseudogene	-0.643431	0.340819	0.984251	-0.709891	0.296446	1.00634	0.984635	-0.214324	3.63073	0.000584314	0.0372831	-0.397845
ENSG00000169857.7,AVEN,protein_coding	2.75456	2.57085	2.588	2.94839	2.45969	2.52574	2.4123	2.63946	2.42062	2.97537	2.7255	2.43564	2.41098	2.5215	2.54229	2.16835	2.0833	2.14175	2.40131	2.50371	2.20931	2.45608	2.32454	2.49721	2.23899	2.22095	2.49549	2.79892	ENSG00000169857	AVEN	protein_coding	ENSG00000169857.7,AVEN,protein_coding	2.59919	2.36301	0.23617	2.5483	2.36293	0.185371	-0.242266	2.51562	-3.62979	0.000586052	0.0372831	-0.400534
ENSG00000102974.15,CTCF,protein_coding	6.41981	6.39698	6.4312	6.45025	6.44598	6.5222	6.5739	6.56836	6.44908	6.54835	6.47731	6.62027	6.50057	6.40575	6.35387	6.12395	6.25157	6.39486	6.44584	6.26005	6.26434	6.24656	6.30002	6.19885	6.36742	6.34857	6.25812	6.24257	ENSG00000102974	CTCF	protein_coding	ENSG00000102974.15,CTCF,protein_coding	6.48643	6.28976	0.196673	6.46378	6.26219	0.201589	-0.19259	6.39907	-3.62909	0.000587357	0.0372831	-0.402546
ENSG00000154217.14,PITPNC1,protein_coding	6.25186	6.56929	6.20417	6.23955	6.4126	6.18204	6.18767	6.53652	6.10804	6.06823	6.26573	6.17315	6.19961	6.45429	6.20238	5.84865	5.79556	6.11231	6.44745	6.11311	6.02932	6.09381	5.84105	6.02769	5.85587	5.92485	6.04036	6.39106	ENSG00000154217	PITPNC1	protein_coding	ENSG00000154217.14,PITPNC1,protein_coding	6.2752	6.05168	0.22352	6.22186	6.03484	0.187019	-0.226527	6.18799	-3.62803	0.000589337	0.0372831	-0.405592
ENSG00000140104.13,C14orf79,protein_coding	0.20152	0.177288	-0.46409	-0.998854	-0.0387138	-0.246353	-0.0109115	-1.04559	-0.534454	0.756532	0.822175	-0.390618	0.371951	0.300124	-0.429933	-1.17227	-1.31795	-1.25331	-0.988791	-0.603477	-0.135517	-1.18592	-1.8627	-0.0156973	0.403705	-0.747925	0.100745	-0.967106	ENSG00000140104	C14orf79	protein_coding	ENSG00000140104.13,C14orf79,protein_coding	-0.0785711	-0.726868	0.648297	-0.0248126	-0.857516	0.832703	-0.616209	-0.28969	-3.62789	0.000589598	0.0372831	-0.405993
ENSG00000086506.2,HBQ1,protein_coding	1.54371	-1.69718	-2.67708	-3.09401	-1.0562	-1.26682	-2.73338	-1.99668	-2.80294	-1.89982	-3.08472	-4.82802	-1.94998	-3.55073	2.70702	4.07401	-2.67159	1.36022	0.20676	-0.485641	-1.50635	2.42594	-1.74241	-0.423355	-0.333261	-1.35059	-0.882381	-3.22345	ENSG00000086506	HBQ1	protein_coding	ENSG00000086506.2,HBQ1,protein_coding	-2.22099	-0.131792	2.0892	-2.33688	-0.454498	1.88239	2.14564	-1.77825	3.62125	0.00060215	0.0379332	-0.425056
ENSG00000049759.17,NEDD4L,protein_coding	2.67283	3.13402	3.01577	2.58866	2.19727	1.74856	2.36255	3.06509	2.06405	2.21687	2.94748	2.4788	2.33662	2.48426	3.95304	5.28645	3.2486	3.34838	2.59229	2.69056	2.45903	4.43637	2.77108	3.16895	3.1892	3.03151	2.62504	2.48621	ENSG00000049759	NEDD4L	protein_coding	ENSG00000049759.17,NEDD4L,protein_coding	2.52235	3.23477	0.71242	2.48153	3.10023	0.618701	0.711055	2.73133	3.60547	0.000633002	0.0397268	-0.470261
ENSG00000187838.16,PLSCR3,protein_coding	5.25384	5.39663	4.95293	5.37397	5.5379	5.13577	5.2864	4.60521	5.00734	4.66607	5.0554	5.20769	5.09477	4.98232	4.87416	5.09614	4.68107	4.52384	4.78748	4.92873	5.11898	4.52434	4.78929	4.53653	4.74898	4.90505	4.72133	5.14239	ENSG00000187838	PLSCR3	protein_coding	ENSG00000187838.16,PLSCR3,protein_coding	5.11116	4.81274	0.298424	5.11527	4.78838	0.326884	-0.299191	5.0274	-3.60428	0.000635398	0.0397278	-0.473678
ENSG00000102977.13,ACD,protein_coding	3.87936	3.47007	3.6167	3.74691	3.85654	3.69004	3.61594	3.38875	3.51406	3.76026	3.81816	3.77065	3.80921	3.5473	3.6048	3.39428	3.05633	2.74307	3.46852	3.5918	3.37207	3.37756	2.81586	3.48354	3.7119	3.33123	3.67292	3.32259	ENSG00000102977	ACD	protein_coding	ENSG00000102977.13,ACD,protein_coding	3.67743	3.35332	0.324106	3.71847	3.38592	0.332554	-0.314892	3.54324	-3.601	0.000642012	0.0399916	-0.483045
ENSG00000166938.12,DIS3L,protein_coding	5.59696	5.11617	5.41951	5.4033	5.42663	5.39872	5.43955	5.31499	5.2607	5.61314	5.53612	5.56035	5.51447	5.53484	5.25491	4.99504	5.21445	4.8299	5.14646	5.38738	5.27455	5.22238	5.10809	5.32114	5.38411	5.32759	5.29266	5.5814	ENSG00000166938	DIS3L	protein_coding	ENSG00000166938.12,DIS3L,protein_coding	5.43825	5.23858	0.19967	5.43309	5.26473	0.168362	-0.197812	5.33581	-3.59894	0.000646207	0.0400078	-0.488934
ENSG00000166341.7,DCHS1,protein_coding	4.89916	4.98183	4.48828	4.89725	5.40443	4.26835	3.77442	3.69075	4.81778	4.41346	4.29514	4.4207	4.88902	3.56821	5.37173	5.53599	5.09733	5.60417	5.61687	4.51877	4.28222	4.2851	5.21411	5.26172	4.89252	4.96666	5.32753	4.09948	ENSG00000166341	DCHS1	protein_coding	ENSG00000166341.7,DCHS1,protein_coding	4.48634	5.0053	0.518959	4.45449	5.15572	0.701235	0.524226	4.64723	3.59773	0.000648692	0.0400078	-0.492405
ENSG00000116521.10,SCAMP3,protein_coding	4.91257	4.40296	4.46618	4.68675	4.82644	4.77195	4.77495	4.48982	4.58233	4.71937	4.6545	4.58349	4.80362	4.59393	4.6839	4.33621	4.09659	3.79457	4.40685	4.53803	4.56418	4.45701	4.02842	4.25311	4.41975	4.42688	4.62726	4.67339	ENSG00000116521	SCAMP3	protein_coding	ENSG00000116521.10,SCAMP3,protein_coding	4.66206	4.37901	0.283049	4.67063	4.42331	0.247313	-0.272617	4.55316	-3.59735	0.000649462	0.0400078	-0.493479
ENSG00000047410.13,TPR,protein_coding	8.38309	8.25924	8.24618	8.33364	8.38932	8.42821	8.55268	8.31431	8.3875	8.47744	8.3622	8.54652	8.69664	8.39016	8.16941	7.98617	8.16805	8.09054	8.27792	8.32253	8.23668	8.19339	8.16982	8.21068	8.17502	8.27478	8.47154	8.22599	ENSG00000047410	TPR	protein_coding	ENSG00000047410.13,TPR,protein_coding	8.41194	8.21232	0.199613	8.38841	8.20204	0.186373	-0.19425	8.33105	-3.59272	0.000659031	0.0403145	-0.506704
ENSG00000205639.10,MFSD2B,protein_coding	1.02337	-0.318669	-0.710251	0.133058	-0.859164	-0.56321	0.499283	0.572161	0.366982	1.15405	-1.04519	-1.12758	0.172643	-0.743377	2.93772	3.49152	-0.226805	1.22177	0.596172	0.853161	1.15136	3.73179	-0.196438	2.09636	0.520349	0.740013	0.610217	-0.284847	ENSG00000205639	MFSD2B	protein_coding	ENSG00000205639.10,MFSD2B,protein_coding	-0.103278	1.2316	1.33487	-0.0928056	0.796587	0.889393	1.36405	0.250685	3.5912	0.000662207	0.0403145	-0.511051
ENSG00000072818.11,ACAP1,protein_coding	7.81184	7.98523	7.70966	7.95936	7.91527	7.58609	7.93805	7.5382	7.21829	7.37661	7.80816	7.62087	7.80238	7.5235	7.47849	7.51742	7.40834	7.12329	7.55972	7.485	7.58485	7.16951	7.23201	7.18337	7.47443	7.38048	7.49478	7.83161	ENSG00000072818	ACAP1	protein_coding	ENSG00000072818.11,ACAP1,protein_coding	7.69954	7.42309	0.276444	7.75602	7.47646	0.279559	-0.278538	7.62614	-3.59076	0.000663131	0.0403145	-0.512311
ENSG00000186204.14,CYP4F12,protein_coding	-2.52095	-0.177807	0.0533088	0.703945	-0.632393	-0.513457	-0.164535	-0.694119	-2.35548	-1.06583	-0.639931	-1.05543	-1.54662	-1.71423	-0.820722	0.453915	-0.113595	1.02169	0.360794	-0.325176	0.293876	0.574134	-0.50362	-0.752663	-0.016404	0.269562	-0.0048651	-1.18392	ENSG00000186204	CYP4F12	protein_coding	ENSG00000186204.14,CYP4F12,protein_coding	-0.880252	-0.0533564	0.826896	-0.667025	-0.0106345	0.65639	0.827345	-0.593265	3.59029	0.0006641	0.0403145	-0.513632
ENSG00000211746.3,TRBV19,TR_V_gene	3.42547	2.46739	4.07172	2.67297	3.05995	3.21677	2.43387	2.32043	2.63547	2.2384	2.85127	2.86081	3.0132	2.33888	2.71256	2.33207	3.14433	1.322	2.29063	2.62657	1.77009	1.90974	2.67173	1.83845	2.02861	2.29113	2.22663	2.67541	ENSG00000211746	TRBV19	TR_V_gene	ENSG00000211746.3,TRBV19,TR_V_gene	2.82904	2.27428	0.554762	2.76212	2.29088	0.471239	-0.572538	2.5586	-3.58873	0.000667388	0.0403673	-0.518097
ENSG00000175591.11,P2RY2,protein_coding	1.94285	2.74022	3.35333	2.74805	2.36432	3.42886	2.60528	1.99729	3.11484	2.4925	3.1269	2.54991	2.85904	3.98953	2.76157	3.49646	5.72501	4.41003	2.01701	3.5579	2.67184	3.02731	4.41545	2.92483	3.8097	3.06194	3.29312	3.65784	ENSG00000175591	P2RY2	protein_coding	ENSG00000175591.11,P2RY2,protein_coding	2.80807	3.48786	0.67979	2.74414	3.39479	0.650654	0.619456	3.06215	3.58204	0.000681619	0.0406958	-0.537171
ENSG00000146674.14,IGFBP3,protein_coding	1.48505	3.05771	2.64812	1.20811	2.07409	2.43995	2.49672	1.97294	1.9808	1.44081	2.06277	2.27001	1.39503	2.17719	0.887097	1.94079	1.00397	0.369616	1.87079	2.24708	2.1787	1.17277	0.832906	0.904449	0.845076	1.94437	0.830906	1.53144	ENSG00000146674	IGFBP3	protein_coding	ENSG00000146674.14,IGFBP3,protein_coding	2.05066	1.32571	0.724953	2.06843	1.08837	0.980056	-0.716267	1.66467	-3.58156	0.000682641	0.0406958	-0.538526
ENSG00000100225.17,FBXO7,protein_coding	7.50963	7.06592	6.87244	7.14667	6.93594	6.83377	6.92686	7.53509	6.95815	6.71025	7.04357	6.96273	6.99905	7.26133	8.72699	9.71227	6.9604	7.86925	7.48105	7.52174	7.19349	8.97058	7.13472	7.99338	7.13062	7.5955	7.34319	7.33168	ENSG00000100225	FBXO7	protein_coding	ENSG00000100225.17,FBXO7,protein_coding	7.05439	7.7832	0.728818	6.98089	7.5014	0.520505	0.742154	7.31083	3.58089	0.000684091	0.0406958	-0.540443
ENSG00000118777.11,ABCG2,protein_coding	0.771836	-0.849184	-0.644663	-0.444918	0.862371	-0.66818	-0.450444	0.725784	-0.83611	0.925351	-0.0258218	1.33521	0.151109	-1.14863	2.73455	2.96595	0.0411279	0.923008	1.66434	0.441847	0.143459	3.38149	-1.02871	1.58399	0.173699	2.11852	1.17517	-0.901518	ENSG00000118777	ABCG2	protein_coding	ENSG00000118777.11,ABCG2,protein_coding	-0.0211639	1.10121	1.12237	-0.23537	1.04909	1.28446	1.18683	0.211329	3.57864	0.000688954	0.0406958	-0.546846
ENSG00000145220.13,LYAR,protein_coding	4.4768	4.04159	4.37227	4.84584	4.6757	4.68005	4.48708	4.58728	4.55381	4.74843	4.70464	4.64703	4.68782	4.6774	4.02839	4.06406	3.79692	3.93097	4.38905	4.34874	4.23465	4.12316	4.19588	4.13811	4.01748	4.01217	4.3325	4.69475	ENSG00000145220	LYAR	protein_coding	ENSG00000145220.13,LYAR,protein_coding	4.58469	4.16477	0.419921	4.66137	4.13063	0.530733	-0.419168	4.35534	-3.57863	0.00068899	0.0406958	-0.546894
ENSG00000091536.17,MYO15A,protein_coding	0.286409	0.462018	-1.00723	-0.622705	-0.184934	-0.78139	-0.373482	0.162516	-2.01445	0.205979	-0.582215	-1.2837	-0.529134	-0.685662	0.0272744	1.4022	0.224574	0.477869	0.771258	-0.180786	0.0786077	-0.117744	0.711769	-0.107328	0.0626676	0.00304753	0.0312042	-0.126584	ENSG00000091536	MYO15A	protein_coding	ENSG00000091536.17,MYO15A,protein_coding	-0.496284	0.232716	0.729001	-0.555674	0.0469359	0.60261	0.737853	-0.055302	3.57802	0.000690304	0.0406958	-0.548615
ENSG00000130158.13,DOCK6,protein_coding	-0.873247	0.838872	-0.778964	-0.881017	0.244458	-0.61474	-0.336487	-0.231147	-0.331637	0.0195663	0.188303	-0.631626	-1.28946	-0.630167	0.345636	1.44372	0.180853	0.973194	0.323799	-0.0495415	0.0450551	0.893311	0.243094	0.591292	0.373008	0.552735	-0.951094	-0.371003	ENSG00000130158	DOCK6	protein_coding	ENSG00000130158.13,DOCK6,protein_coding	-0.379093	0.328147	0.70724	-0.475614	0.334718	0.810332	0.715787	-0.180964	3.57696	0.000692617	0.0406958	-0.551639
ENSG00000166783.21,KIAA0430,protein_coding	7.31331	7.31386	7.22557	7.18476	7.15764	7.20044	7.18717	7.36336	7.32739	7.18615	7.13136	7.14579	7.03182	7.36291	7.8269	8.3418	7.61984	7.80533	7.17384	7.29224	7.23034	8.08246	7.4386	7.59049	7.24045	7.5144	7.13831	7.24382	ENSG00000166783	KIAA0430	protein_coding	ENSG00000166783.21,KIAA0430,protein_coding	7.22368	7.53849	0.314806	7.19381	7.4765	0.282691	0.31436	7.37837	3.57676	0.000693059	0.0406958	-0.552215
ENSG00000104881.15,PPP1R13L,protein_coding	1.10355	1.40716	0.604951	-0.0456478	0.917164	0.262111	0.635856	0.0737071	0.180569	0.263123	0.565538	0.407193	-0.135989	0.899301	1.3669	1.54257	1.07735	1.55404	1.38793	0.91875	1.18256	0.574134	1.40164	0.8323	0.845076	0.971339	1.05768	0.704661	ENSG00000104881	PPP1R13L	protein_coding	ENSG00000104881.15,PPP1R13L,protein_coding	0.509898	1.10121	0.591311	0.486366	1.06751	0.581146	0.58443	0.69869	3.57598	0.000694758	0.0406958	-0.554429
ENSG00000227507.2,LTB,protein_coding	6.83499	6.31442	6.36656	6.85236	7.16945	6.82715	6.92162	6.38327	6.50602	5.98893	6.71313	7.10481	6.9541	6.02319	6.48448	6.20993	5.53189	5.58816	6.38933	6.31792	6.24045	6.18041	5.93482	5.62594	6.36401	6.53635	6.5673	6.33008	ENSG00000227507	LTB	protein_coding	ENSG00000227507.2,LTB,protein_coding	6.64	6.16436	0.475638	6.77014	6.27918	0.490952	-0.456333	6.50958	-3.57192	0.000703686	0.0409843	-0.565968
ENSG00000285509.1,CMB9-75A1.1,protein_coding	-6.42784	-5.60407	-2.04905	-2.64655	-2.32629	-0.969835	-3.18084	-1.99668	0.00441181	-1.46918	-3.08472	-0.482248	-0.396378	-0.525197	1.15503	2.14337	-1.59359	-0.852777	-0.813704	-1.20387	-0.174511	0.5181	-0.553373	0.0704594	-1.30817	-0.128197	-1.45066	-1.74951	ENSG00000285509	CMB9-75A1.1	protein_coding	ENSG00000285509.1,CMB9-75A1.1,protein_coding	-2.22532	-0.424386	1.80093	-2.02287	-0.683538	1.33933	1.82598	-1.30193	3.57151	0.000704595	0.0409843	-0.567135
ENSG00000260231.2,JHDM1D-AS1,bidirectional_promoter_lncRNA	2.35024	2.83472	1.7883	2.32	2.32434	2.46499	2.07741	2.38645	1.96163	2.20962	2.44233	2.68241	2.4379	2.02129	3.11578	3.95701	2.46682	3.53954	2.97289	2.69056	2.6158	2.91788	3.0793	2.82302	2.2643	2.60533	2.21883	2.42361	ENSG00000260231	JHDM1D-AS1	bidirectional_promoter_lncRNA	ENSG00000260231.2,JHDM1D-AS1,bidirectional_promoter_lncRNA	2.30726	2.83505	0.527791	2.33729	2.75679	0.419499	0.529583	2.43403	3.57038	0.000707119	0.0409883	-0.570366
ENSG00000093167.17,LRRFIP2,protein_coding	5.27736	5.75623	5.45921	5.05527	5.18476	5.48616	5.29968	5.66296	5.59755	5.48088	5.69482	5.4012	5.29764	5.63308	5.29706	5.72781	5.89784	5.85395	5.69861	5.67601	5.55862	5.85742	6.02604	5.72639	5.77453	5.7645	5.59712	5.40389	ENSG00000093167	LRRFIP2	protein_coding	ENSG00000093167.17,LRRFIP2,protein_coding	5.44906	5.70427	0.255214	5.47004	5.7271	0.257056	0.255104	5.53078	3.56712	0.000714408	0.0412164	-0.579632
ENSG00000136732.15,GYPC,protein_coding	6.73534	5.72964	5.78644	6.28359	6.37354	6.08948	5.78678	5.6601	5.58507	5.59308	5.94595	5.85409	6.00703	5.51266	8.0909	9.14725	5.65883	7.26726	6.62711	6.46101	6.05852	8.28949	5.98143	6.69389	6.34189	6.26221	6.45975	6.1672	ENSG00000136732	GYPC	protein_coding	ENSG00000136732.15,GYPC,protein_coding	5.92449	6.82191	0.897423	5.82044	6.46038	0.639938	0.918164	6.19342	3.56641	0.000715992	0.0412164	-0.581634
ENSG00000170876.7,TMEM43,protein_coding	6.34921	6.33367	6.42978	6.23344	6.19427	6.41266	6.47656	6.24776	6.49147	6.60505	6.43688	6.31174	6.72575	6.37175	6.03532	6.12395	5.98066	5.36081	6.11128	6.36525	6.32457	6.23574	5.82471	6.14029	6.3493	5.97966	6.42204	6.2806	ENSG00000170876	TMEM43	protein_coding	ENSG00000170876.7,TMEM43,protein_coding	6.40143	6.10958	0.291844	6.3922	6.13212	0.260086	-0.284239	6.264	-3.56428	0.000720806	0.0412274	-0.587688
ENSG00000269313.5,MAGIX,protein_coding	0.258664	-0.0494827	-0.303626	-0.363618	-0.109972	-0.206276	0.0462324	-0.546021	-0.534454	-0.0835272	0.15475	-0.482248	0.12925	-0.20834	-0.479686	0.904081	0.308232	0.292654	0.532746	0.381093	0.34991	-0.412191	0.64716	0.404878	0.13763	0.303914	0.680039	0.26484	ENSG00000269313	MAGIX	protein_coding	ENSG00000269313.5,MAGIX,protein_coding	-0.164191	0.308236	0.472426	-0.158124	0.329071	0.487195	0.476785	-0.0545131	3.56414	0.000721122	0.0412274	-0.588085
ENSG00000262919.7,FAM58A,protein_coding	3.76075	3.26321	3.56912	3.60769	3.77484	3.96475	3.47997	3.08227	3.54014	3.45467	3.59555	3.829	3.66663	3.63485	3.56241	3.10183	3.02576	2.72854	3.08768	3.43626	3.30986	3.16138	2.84975	2.88378	3.55666	3.24546	3.55089	3.61085	ENSG00000262919	FAM58A	protein_coding	ENSG00000262919.7,FAM58A,protein_coding	3.58739	3.22222	0.365166	3.60162	3.20342	0.398195	-0.357953	3.43122	-3.55888	0.000733153	0.0417722	-0.603033
ENSG00000203896.9,LIME1,protein_coding	5.95398	5.54631	5.50237	5.2743	5.87655	5.89017	5.30992	4.85715	4.31033	4.58014	5.2012	6.01511	5.11577	5.22453	5.3245	4.85972	4.17111	4.30373	5.41291	5.03361	4.9228	4.12081	4.66834	3.65716	4.89927	4.33643	5.13999	5.57925	ENSG00000203896	LIME1	protein_coding	ENSG00000203896.9,LIME1,protein_coding	5.3327	4.74497	0.587728	5.29211	4.87949	0.41262	-0.596967	5.15745	-3.55375	0.000745044	0.0423053	-0.617566
ENSG00000175463.11,TBC1D10C,protein_coding	7.65971	7.43742	7.17708	7.39118	7.72764	7.43965	7.75104	6.98536	7.07092	7.24362	7.44851	7.56742	7.6181	7.1959	7.36987	7.18547	6.71331	6.58941	7.28327	7.20785	7.47733	6.68027	6.71029	6.71411	7.34177	7.13188	7.58551	7.34017	ENSG00000175463	TBC1D10C	protein_coding	ENSG00000175463.11,TBC1D10C,protein_coding	7.40811	7.09504	0.313074	7.43854	7.19666	0.241876	-0.30326	7.36645	-3.5518	0.00074962	0.0424209	-0.623097
ENSG00000119636.15,BBOF1,protein_coding	2.64631	1.16411	0.896907	1.28576	1.11763	0.916783	1.14763	1.21537	1.35968	1.33817	1.11168	1.22364	1.31983	1.00824	4.14788	5.29214	0.462266	2.64586	1.93353	2.0946	1.64129	4.6355	1.17598	2.8168	1.78222	2.22095	1.67435	0.640052	ENSG00000119636	BBOF1	protein_coding	ENSG00000119636.15,BBOF1,protein_coding	1.26798	2.36882	1.10083	1.18974	2.01406	0.824324	1.14798	1.5759	3.54909	0.000756019	0.0425825	-0.630774
ENSG00000107242.17,PIP5K1B,protein_coding	2.83661	1.83056	2.77338	1.94241	1.81025	1.92131	2.13781	2.54351	2.50911	2.15027	2.68494	2.31833	2.33662	2.09724	3.8359	4.87117	2.62201	2.52489	2.1603	3.01436	2.26866	4.04848	2.6554	3.39865	3.4504	2.90295	2.5648	1.77154	ENSG00000107242	PIP5K1B	protein_coding	ENSG00000107242.17,PIP5K1B,protein_coding	2.27802	3.00639	0.728368	2.2343	2.77917	0.544872	0.739222	2.52316	3.5481	0.000758361	0.0425825	-0.633567
ENSG00000105176.17,URI1,protein_coding	6.11689	5.80903	6.14686	6.44391	6.30499	6.29324	6.36693	6.32254	6.26045	6.17909	6.33945	6.41098	6.361	6.13151	5.91835	5.55269	5.86282	5.73628	6.23723	6.10197	6.10658	5.96678	5.92179	5.97001	6.01531	5.9942	6.12989	6.2588	ENSG00000105176	URI1	protein_coding	ENSG00000105176.17,URI1,protein_coding	6.24906	5.98376	0.265299	6.29912	5.98211	0.317012	-0.260568	6.10689	-3.54736	0.000760128	0.0425825	-0.63567
ENSG00000130227.16,XPO7,protein_coding	6.33268	5.94523	6.1457	6.00904	6.07534	6.18581	6.14048	6.19873	6.33451	6.25456	6.02352	6.14902	5.99726	6.06108	6.66381	6.74426	6.28164	6.47814	6.06299	6.36574	6.26069	6.82188	6.2176	6.48966	6.26038	6.50023	6.06068	6.07245	ENSG00000130227	XPO7	protein_coding	ENSG00000130227.16,XPO7,protein_coding	6.13235	6.37715	0.244798	6.14309	6.32369	0.180598	0.249373	6.19757	3.54578	0.000763906	0.042651	-0.640146
ENSG00000164237.8,CMBL,protein_coding	-2.7274	-1.35614	-2.22963	-2.853	-2.95432	-2.93667	-2.55281	-1.81611	-2.80294	-2.03106	-6.25464	-2.95355	-1.85978	-2.65765	1.57617	3.09533	-1.93462	-1.80971	-1.29913	-1.11367	-1.60945	0.754706	-3.21634	-1.18008	-1.91822	-3.29812	-1.17936	-2.69293	ENSG00000164237	CMBL	protein_coding	ENSG00000164237.8,CMBL,protein_coding	-2.71326	-1.13039	1.58288	-2.69252	-1.45429	1.23823	1.61105	-1.96642	3.5429	0.000770839	0.0426936	-0.648305
ENSG00000049192.14,ADAMTS6,protein_coding	1.70659	1.36171	2.66762	0.703945	2.04157	2.14693	1.50439	1.92298	1.25333	1.7615	2.44926	1.43876	0.732452	1.75565	2.10949	1.85106	3.42761	2.31715	2.61543	2.55961	2.01504	2.0248	2.01034	2.6589	2.83666	2.11852	1.67435	1.64555	ENSG00000049192	ADAMTS6	protein_coding	ENSG00000049192.14,ADAMTS6,protein_coding	1.67476	2.27604	0.601274	1.73112	2.11401	0.382884	0.597177	1.87759	3.54229	0.000772314	0.0426936	-0.650031
ENSG00000179222.17,MAGED1,protein_coding	4.74021	4.52392	4.57343	4.81343	4.96725	4.66121	4.59754	4.73758	4.78815	4.85333	4.77396	4.67646	4.75894	4.50378	4.72703	4.28859	4.37644	3.97165	4.77212	4.74958	4.5493	4.41352	4.33398	4.42239	4.38748	4.38738	4.50914	4.6653	ENSG00000179222	MAGED1	protein_coding	ENSG00000179222.17,MAGED1,protein_coding	4.71208	4.46813	0.24395	4.73889	4.41795	0.320938	-0.23507	4.59238	-3.54228	0.000772342	0.0426936	-0.650064
ENSG00000084444.13,FAM234B,protein_coding	2.85061	3.14747	2.65465	2.57841	2.61139	2.78629	2.53216	2.78643	2.75722	2.78364	2.66124	2.75944	2.69015	2.75305	3.25918	2.97305	3.06237	2.9134	2.98479	2.6653	2.86208	3.1476	3.29146	3.08864	3.04086	3.02638	3.02451	2.94425	ENSG00000084444	FAM234B	protein_coding	ENSG00000084444.13,FAM234B,protein_coding	2.73944	3.02028	0.280837	2.75513	3.02544	0.270313	0.275291	2.81841	3.54112	0.000775147	0.0426972	-0.653338
ENSG00000149480.6,MTA2,protein_coding	7.41873	6.95028	7.1951	7.46936	7.31788	7.53842	7.34513	6.99635	7.17421	7.23762	7.25773	7.48231	7.42891	7.08602	7.1367	6.86474	6.63194	6.58084	7.08992	7.30712	7.11254	7.04399	6.73576	6.8205	7.05468	6.93464	7.17706	7.12909	ENSG00000149480	MTA2	protein_coding	ENSG00000149480.6,MTA2,protein_coding	7.27843	6.97282	0.30561	7.28781	7.04933	0.238472	-0.296819	7.16111	-3.54014	0.000777522	0.0426972	-0.6561
ENSG00000189420.8,ZFP92,protein_coding	2.04384	2.33257	2.33516	1.60138	2.1523	2.17755	1.6405	2.16789	1.78747	1.99869	2.46987	1.94016	2.26825	2.2603	2.14275	2.69219	2.93656	2.88091	2.56877	2.92142	1.86928	2.46351	2.46236	2.39239	2.48131	2.59843	2.38832	2.68611	ENSG00000189420	ZFP92	protein_coding	ENSG00000189420.8,ZFP92,protein_coding	2.08399	2.53459	0.450598	2.1601	2.52504	0.364941	0.443226	2.27225	3.53513	0.000789831	0.0432309	-0.67028
ENSG00000178202.12,KDELC2,protein_coding	3.94394	3.02892	3.60664	3.68138	3.56496	4.06025	3.98453	4.09784	3.62789	4.03092	3.61726	4.11351	3.97923	3.56227	3.56241	2.73462	3.23263	2.73582	3.45576	3.45111	3.52593	3.56897	3.61796	3.46377	3.09359	3.52933	3.48089	3.48774	ENSG00000178202	KDELC2	protein_coding	ENSG00000178202.12,KDELC2,protein_coding	3.77854	3.3529	0.425643	3.81266	3.47233	0.340328	-0.418159	3.5863	-3.5261	0.000812453	0.0443238	-0.695771
ENSG00000107317.12,PTGDS,protein_coding	3.59314	3.51746	3.05084	3.77186	3.82823	3.3403	3.00899	2.23085	3.85527	4.77813	4.41336	2.80376	4.96504	2.91571	3.17727	2.27571	2.52043	2.52489	3.27376	2.84475	2.34647	1.20862	2.60526	3.67446	2.93451	2.00827	4.77683	2.6373	ENSG00000107317	PTGDS	protein_coding	ENSG00000107317.12,PTGDS,protein_coding	3.57664	2.77204	0.804602	3.5553	2.62128	0.934025	-0.789912	3.30408	-3.51748	0.000834617	0.0453847	-0.72006
ENSG00000135821.18,GLUL,protein_coding	8.0627	8.47849	8.23669	8.22981	7.6389	8.56657	8.34081	8.61022	8.55126	8.51854	8.29953	8.07805	8.63986	8.93204	8.89096	9.78965	8.85257	9.11279	8.18057	9.23193	8.76475	9.68368	8.83468	9.09584	8.42321	8.53381	8.96176	8.49827	ENSG00000135821	GLUL	protein_coding	ENSG00000135821.18,GLUL,protein_coding	8.37025	8.91818	0.547929	8.40965	8.87177	0.462116	0.551281	8.46595	3.51387	0.000844062	0.0456453	-0.730214
ENSG00000188211.8,NCR3LG1,protein_coding	2.72445	4.63314	3.0309	2.97599	2.73853	2.40803	2.65665	4.34554	2.18471	2.93637	3.20274	2.73422	2.77707	4.35013	2.92344	3.62384	4.89065	5.89359	4.11365	3.34377	3.58257	3.32545	4.89509	3.92049	3.12156	3.43562	3.26311	3.86284	ENSG00000188211	NCR3LG1	protein_coding	ENSG00000188211.8,NCR3LG1,protein_coding	3.12132	3.87112	0.7498	2.85672	3.60321	0.746486	0.703956	3.11613	3.51356	0.000844878	0.0456453	-0.731085
ENSG00000104998.3,IL27RA,protein_coding	6.42606	6.19075	5.98599	6.15413	6.33339	6.42985	6.45727	5.8341	6.17408	6.20165	6.36122	6.3796	6.60127	5.81715	6.15986	5.81937	5.63067	5.01047	5.74832	6.16189	6.00444	5.92429	5.37736	5.61881	6.24457	5.82932	6.2605	6.20259	ENSG00000104998	IL27RA	protein_coding	ENSG00000104998.3,IL27RA,protein_coding	6.23904	5.8566	0.382431	6.26752	5.87681	0.390712	-0.365404	6.10067	-3.51083	0.000852102	0.0458871	-0.738767
ENSG00000168785.7,TSPAN5,protein_coding	4.65764	3.38745	2.80893	3.38761	3.84717	3.78007	3.49287	3.48229	3.26315	3.83283	3.31711	3.90556	3.272	2.81933	6.43792	6.93648	3.00084	4.88665	4.61064	4.14457	4.19886	6.48811	2.97787	4.83307	4.18147	4.51383	4.07829	2.51652	ENSG00000168785	TSPAN5	protein_coding	ENSG00000168785.7,TSPAN5,protein_coding	3.51814	4.55751	1.03937	3.43495	4.35634	0.921396	1.08338	3.80319	3.5095	0.000855643	0.0459296	-0.742508
ENSG00000245532.8,NEAT1,lincRNA	10.6901	11.4317	10.9738	9.86867	10.8221	10.5084	10.7388	11.5871	11.0378	10.3298	11.0779	10.3737	9.51501	11.1471	11.3356	12.1829	12.6566	12.8985	11.3946	11.255	11.6586	12.0228	12.7576	11.9899	11.2355	12.1375	10.586	10.7773	ENSG00000245532	NEAT1	lincRNA	ENSG00000245532.8,NEAT1,lincRNA	10.7216	11.7778	1.05619	10.7805	11.8242	1.04378	1.047	11.2172	3.50799	0.000859697	0.045936	-0.746772
ENSG00000177971.8,IMP3,protein_coding	5.17347	4.76334	5.23798	5.04321	5.17917	5.21815	5.09825	4.56097	4.78134	4.94677	4.87786	5.20126	5.30619	5.13827	4.81348	4.10345	4.28648	4.19691	4.99586	4.76154	4.82116	4.54376	4.37944	4.24386	4.93648	4.39138	5.07883	4.82156	ENSG00000177971	IMP3	protein_coding	ENSG00000177971.8,IMP3,protein_coding	5.03759	4.59816	0.439432	5.11826	4.65265	0.465606	-0.44058	4.80455	-3.5074	0.000861265	0.045936	-0.748416
ENSG00000234663.6,AC104820.2,lincRNA	3.47152	3.80744	3.37721	3.29048	4.02192	3.24956	3.69401	3.95596	3.1909	3.35634	3.52836	3.44032	2.98305	2.79926	4.3572	4.37697	4.32465	4.17563	4.48642	3.40608	4.49753	3.73794	3.76729	4.24618	3.99246	4.74393	4.14771	2.96198	ENSG00000234663	AC104820.2	lincRNA	ENSG00000234663.6,AC104820.2,lincRNA	3.44045	4.08728	0.646831	3.40877	4.21091	0.802138	0.660428	3.63236	3.49797	0.000886933	0.046838	-0.774903
ENSG00000162923.14,WDR26,protein_coding	7.62584	7.58899	7.829	7.80101	7.57857	7.68463	7.56957	8.06212	7.85063	7.46565	7.67711	7.81275	7.34413	7.82872	8.14769	8.59987	8.07147	8.53217	7.97466	7.90119	7.76889	8.63133	8.22043	8.15969	7.58005	8.04863	7.57295	7.83717	ENSG00000162923	WDR26	protein_coding	ENSG00000162923.14,WDR26,protein_coding	7.69419	8.07473	0.380533	7.68087	8.06005	0.379175	0.377426	7.82726	3.49783	0.000887337	0.046838	-0.775314
ENSG00000147905.17,ZCCHC7,protein_coding	5.70498	5.40225	5.66721	5.73571	5.90338	5.74888	5.65464	5.89125	5.7443	5.80153	5.65862	5.83702	5.69644	5.77666	5.51992	5.42635	5.36	5.11894	5.78621	5.56517	5.4878	5.69396	5.33782	5.72971	5.40797	5.74588	5.57896	5.6126	ENSG00000147905	ZCCHC7	protein_coding	ENSG00000147905.17,ZCCHC7,protein_coding	5.73021	5.52652	0.203684	5.74001	5.54254	0.197463	-0.197317	5.65253	-3.49744	0.000888396	0.046838	-0.77639
ENSG00000167207.13,NOD2,protein_coding	5.15947	6.35629	5.66802	5.59726	5.22332	5.84499	5.56339	5.48067	5.83335	5.51436	5.39596	5.25191	5.59243	6.10518	5.40038	6.35572	6.49694	7.11143	5.31027	6.09075	5.95731	5.96547	6.56083	5.69537	6.07553	5.62457	5.76917	6.12946	ENSG00000167207	NOD2	protein_coding	ENSG00000167207.13,NOD2,protein_coding	5.61333	6.0388	0.425471	5.57791	6.0205	0.442593	0.400772	5.79334	3.49614	0.000892018	0.046838	-0.780059
ENSG00000283122.1,HYMAI,non_coding	-0.16105	0.228818	0.092303	-0.286656	-1.45956	-0.373732	-0.912348	0.118795	-0.379732	-1.13797	-0.42175	-0.530342	-1.34958	0.38338	0.163158	0.412692	1.52481	1.34123	-0.328277	-0.00831887	-0.582976	0.601355	1.77864	0.904449	1.10997	0.464379	-0.0418593	0.145788	ENSG00000283122	HYMAI	non_coding	ENSG00000283122.1,HYMAI,non_coding	-0.442102	0.534646	0.976748	-0.376732	0.438535	0.815267	0.939302	-0.0499207	3.49533	0.000894258	0.046838	-0.782321
ENSG00000117625.13,RCOR3,protein_coding	5.31489	5.36099	5.68884	5.18169	5.40203	5.2803	5.43555	5.79296	5.46086	5.30071	5.43492	5.43915	5.15145	5.59575	5.58338	6.05529	6.10503	6.08475	5.77597	5.33228	5.48311	5.89503	6.01702	5.75919	5.62297	5.73962	5.39655	5.3884	ENSG00000117625	RCOR3	protein_coding	ENSG00000117625.13,RCOR3,protein_coding	5.41715	5.73133	0.31418	5.41848	5.74941	0.330931	0.308609	5.57828	3.49443	0.00089677	0.046838	-0.784851
ENSG00000129473.9,BCL2L2,protein_coding	3.30857	2.85945	3.94164	3.42527	2.99776	3.13723	3.01973	3.57419	3.52389	3.74529	3.55754	3.0444	3.30893	3.80556	3.76023	3.80998	4.31962	3.53537	2.80185	3.75033	3.33784	4.31829	3.9026	4.04807	3.70267	3.64439	3.47762	3.89087	ENSG00000129473	BCL2L2	protein_coding	ENSG00000129473.9,BCL2L2,protein_coding	3.37496	3.7357	0.360736	3.3671	3.75528	0.388177	0.344107	3.54982	3.49405	0.000897818	0.046838	-0.785904
ENSG00000211727.3,TRBV7-6,TR_V_gene	0.466982	-1.51661	-1.00723	-0.286656	1.3478	0.345367	0.278595	-0.477308	0.632443	-0.642017	-0.277361	0.598242	0.426744	-0.685662	-0.886311	-0.741636	-2.14108	-1.80971	-0.516722	-0.180786	-0.0244858	-1.01083	-0.320174	-2.33763	-0.956698	-0.896024	-1.02324	0.0160199	ENSG00000211727	TRBV7-6	TR_V_gene	ENSG00000211727.3,TRBV7-6,TR_V_gene	-0.0569054	-0.916378	0.859473	0.000617279	-0.891167	0.891784	-0.844015	-0.361698	-3.49203	0.00090347	0.0469861	-0.791562
ENSG00000109062.11,SLC9A3R1,protein_coding	7.06464	7.00025	6.77506	6.772	7.00765	6.73173	6.88953	6.52505	6.52858	6.75948	6.63048	6.72	6.86577	6.76942	6.85469	6.37998	6.2784	6.19922	6.75593	6.63655	6.82441	6.2589	6.4492	6.35613	6.25933	6.37456	6.82144	6.50504	ENSG00000109062	SLC9A3R1	protein_coding	ENSG00000109062.11,SLC9A3R1,protein_coding	6.78855	6.4967	0.29185	6.77071	6.41459	0.356125	-0.295433	6.70762	-3.49007	0.000908988	0.0470802	-0.797053
ENSG00000137441.7,FGFBP2,protein_coding	6.82645	6.33367	6.58821	6.8433	6.75727	6.21054	6.25171	6.71229	6.47677	7.3953	6.78992	5.37532	6.66936	6.91935	6.49579	4.79502	5.42586	5.0402	6.65344	6.54519	5.94542	6.00231	5.6162	6.65302	5.48893	4.40331	6.57266	6.85678	ENSG00000137441	FGFBP2	protein_coding	ENSG00000137441.7,FGFBP2,protein_coding	6.5821	5.89244	0.689666	6.69082	5.97387	0.716952	-0.69639	6.21503	-3.48939	0.00091092	0.0470802	-0.798967
ENSG00000224003.1,CTA-407F11.6,processed_pseudogene	2.25516	2.6767	1.39487	0.214742	1.52288	1.31126	2.09105	2.3396	2.15969	1.36453	1.87979	1.14926	0.627208	2.33888	2.57312	2.75125	4.19053	2.56635	2.06264	2.18623	2.47801	2.69594	3.13141	2.62371	2.62501	3.26303	1.90567	1.38142	ENSG00000224003	CTA-407F11.6	processed_pseudogene	ENSG00000224003.1,CTA-407F11.6,processed_pseudogene	1.66611	2.60245	0.936337	1.70134	2.59842	0.897082	0.943557	2.14398	3.48457	0.000924668	0.0476432	-0.812471
ENSG00000178573.6,MAF,protein_coding	5.43364	6.02301	5.43571	5.39821	5.93801	5.83662	5.53622	5.66296	5.64188	5.45965	5.60838	6.10591	5.41183	5.246	4.94422	5.20277	4.55188	4.74939	6.20135	5.43859	5.31118	5.07117	5.21039	5.00838	5.1279	5.52342	5.16557	5.0229	ENSG00000178573	MAF	protein_coding	ENSG00000178573.6,MAF,protein_coding	5.62414	5.18065	0.443495	5.5723	5.14673	0.425569	-0.433407	5.41531	-3.48103	0.000934889	0.0478961	-0.822381
ENSG00000105701.15,FKBP8,protein_coding	7.68159	6.94113	6.923	7.16691	7.14335	7.02636	6.76048	6.60348	6.7856	6.80769	6.91732	6.79845	7.06979	6.91731	9.01199	10.1733	6.90143	7.77249	7.20755	7.693	7.19731	8.99924	7.00914	7.66508	7.09345	7.27566	7.51343	7.31366	ENSG00000105701	FKBP8	protein_coding	ENSG00000105701.15,FKBP8,protein_coding	6.96732	7.77333	0.806016	6.92016	7.41355	0.493388	0.816983	7.25899	3.4805	0.000936412	0.0478961	-0.823849
ENSG00000141526.16,SLC16A3,protein_coding	6.34716	7.25953	6.49307	6.25934	6.02893	6.39486	6.20149	6.02309	6.41336	6.59639	6.45982	5.96015	6.14278	6.67206	6.34898	7.49969	7.62214	8.4091	6.37301	6.96815	6.39326	6.853	7.48747	6.97996	6.48737	6.78839	6.49851	7.28336	ENSG00000141526	SLC16A3	protein_coding	ENSG00000141526.16,SLC16A3,protein_coding	6.37515	6.99946	0.624312	6.37101	6.91058	0.539571	0.593092	6.74067	3.47922	0.000940163	0.0478961	-0.827452
ENSG00000119681.11,LTBP2,protein_coding	1.91646	1.67205	0.521696	0.962257	1.5806	1.35209	0.777584	1.03894	0.856566	1.69037	0.945032	0.575699	0.857378	1.02562	2.1591	2.51849	1.39689	1.58665	2.12848	1.94522	1.63002	1.76076	0.944654	1.72349	1.05302	1.4259	1.39871	1.24325	ENSG00000119681	LTBP2	protein_coding	ENSG00000119681.11,LTBP2,protein_coding	1.1266	1.63676	0.510163	0.993937	1.60833	0.614394	0.529974	1.33289	3.47804	0.000943602	0.0478961	-0.830742
ENSG00000077684.15,JADE1,protein_coding	6.15077	6.54345	6.184	6.38191	6.24021	6.3727	6.17931	6.41807	6.21158	6.45793	6.25933	6.41733	6.20778	6.40823	6.08537	5.81444	6.20935	6.31988	6.46029	6.06925	6.0485	5.81154	6.06005	6.06161	6.06056	6.05471	6.14179	6.32709	ENSG00000077684	JADE1	protein_coding	ENSG00000077684.15,JADE1,protein_coding	6.31662	6.10889	0.207729	6.31602	6.06543	0.250589	-0.20944	6.1853	-3.47726	0.000945884	0.0478961	-0.832919
ENSG00000130770.17,ATPIF1,protein_coding	4.76384	4.52907	4.8082	4.9228	4.9311	4.86658	4.70347	4.509	4.83894	4.66607	4.73333	4.73231	5.01283	4.78338	4.5004	4.17915	4.20969	4.0986	4.43314	4.82706	4.52669	4.44391	4.18264	4.52894	4.5879	4.13412	4.78741	4.87984	ENSG00000130770	ATPIF1	protein_coding	ENSG00000130770.17,ATPIF1,protein_coding	4.77149	4.45139	0.320101	4.77361	4.47216	0.301453	-0.317472	4.65751	-3.47695	0.00094679	0.0478961	-0.833782
ENSG00000211785.1,TRAV12-1,TR_V_gene	1.27952	0.805319	1.21221	1.32307	1.37415	1.13528	0.760611	0.941917	1.12133	1.29772	0.843392	0.806183	0.775307	0.487403	0.557789	0.234905	0.0892222	-0.16925	1.0228	1.09932	-0.214589	-0.257469	-0.320174	0.301785	1.01376	0.0442702	0.291267	1.07423	ENSG00000211785	TRAV12-1	TR_V_gene	ENSG00000211785.1,TRAV12-1,TR_V_gene	1.01167	0.340562	0.671111	1.03162	0.263086	0.768537	-0.660424	0.73904	-3.47415	0.000955044	0.0481244	-0.841605
ENSG00000152527.13,PLEKHH2,protein_coding	-0.813126	0.662715	0.9403	0.188025	0.0291903	-2.48921	0.726054	1.2563	0.276784	-0.156591	-0.188551	-0.304461	1.13475	0.630598	-0.290208	1.9115	2.36306	2.6381	0.877192	-0.872664	1.01937	1.01976	1.83774	1.81368	0.602033	1.15191	2.0965	0.640052	ENSG00000152527	PLEKHH2	protein_coding	ENSG00000152527.13,PLEKHH2,protein_coding	0.135198	1.20057	1.06538	0.232404	1.08584	0.853431	1.02191	0.440996	3.47347	0.000957068	0.0481244	-0.843513
ENSG00000072958.8,AP1M1,protein_coding	6.31847	6.15873	6.27261	6.24806	6.21856	6.18957	6.20581	6.02161	6.17147	6.06522	6.2539	6.1609	6.27402	6.27195	6.15579	5.88678	5.9071	5.75164	5.94614	6.22537	6.07524	6.05925	5.77392	5.74616	6.10619	5.79728	6.22736	6.17814	ENSG00000072958	AP1M1	protein_coding	ENSG00000072958.8,AP1M1,protein_coding	6.20221	5.98831	0.213895	6.21219	6.0027	0.20949	-0.217292	6.08937	-3.47118	0.000963874	0.0483211	-0.849899
ENSG00000173418.11,NAA20,protein_coding	3.90196	3.47007	4.16612	4.13568	3.95366	4.18227	3.93622	3.84294	4.22245	4.17932	3.89129	4.20448	4.30954	4.15663	3.64887	3.52575	3.49611	3.7157	3.60583	3.96476	3.60577	3.90018	3.59245	3.51844	3.96442	3.66436	3.99628	3.94537	ENSG00000173418	NAA20	protein_coding	ENSG00000173418.11,NAA20,protein_coding	4.03947	3.72459	0.314882	4.14615	3.65662	0.489537	-0.313898	3.86501	-3.46955	0.000968778	0.0484032	-0.854472
ENSG00000127483.17,HP1BP3,protein_coding	7.71243	7.5215	7.98105	7.8721	7.77213	7.77108	7.78842	7.85642	7.87662	7.82106	7.7756	7.89855	7.93252	7.87516	7.6225	7.51316	7.48758	7.35505	7.80237	7.77073	7.56279	7.91543	7.59379	7.6316	7.70527	7.6138	7.69707	7.78724	ENSG00000127483	HP1BP3	protein_coding	ENSG00000127483.17,HP1BP3,protein_coding	7.81819	7.64703	0.171161	7.83874	7.62705	0.211694	-0.172482	7.73483	-3.4687	0.000971311	0.0484032	-0.856825
ENSG00000156374.14,PCGF6,protein_coding	2.44561	2.17072	2.86066	2.48273	2.54914	2.9054	2.72387	2.51849	2.50911	2.67202	2.64924	2.89308	2.7087	2.17719	2.1672	1.72202	1.50721	2.03947	2.48747	2.46032	2.26137	2.25649	1.94913	2.22403	2.54466	2.4298	2.4429	2.15738	ENSG00000156374	PCGF6	protein_coding	ENSG00000156374.14,PCGF6,protein_coding	2.59043	2.18925	0.401179	2.59919	2.24026	0.358931	-0.392449	2.42728	-3.46476	0.000983244	0.048852	-0.867826
ENSG00000269514.1,RP11-370I10.12,lincRNA	0.711715	0.805319	1.29811	0.606429	1.51106	1.07151	1.51455	0.725784	1.10395	1.21325	1.07628	1.19434	0.84402	0.560776	1.62406	1.94079	0.978664	1.86438	1.38793	1.11806	1.44945	1.35973	1.50248	1.32826	1.93714	2.3662	1.37083	0.972951	ENSG00000269514	RP11-370I10.12	lincRNA	ENSG00000269514.1,RP11-370I10.12,lincRNA	1.01693	1.51435	0.497417	1.07389	1.41869	0.344797	0.517478	1.38439	3.46266	0.000989645	0.0488721	-0.873672
ENSG00000241860.6,RP11-34P13.13,processed_transcript	5.37589	6.78475	5.28922	4.84477	5.34904	5.59931	5.57678	6.39134	5.69073	5.02526	5.59046	4.87991	4.22575	5.40138	5.9303	7.38515	7.22844	6.94577	5.67861	6.64707	6.43919	6.73468	6.77943	6.46601	6.0246	6.37152	5.01722	5.43754	ENSG00000241860	RP11-34P13.13	processed_transcript	ENSG00000241860.6,RP11-34P13.13,processed_transcript	5.43033	6.36325	0.932923	5.38864	6.4526	1.06396	0.934129	5.87102	3.46231	0.000990731	0.0488721	-0.874661
ENSG00000196220.15,SRGAP3,protein_coding	1.71682	1.89577	2.58116	1.71802	2.26924	2.09975	2.10457	2.17858	2.44843	2.34811	2.58141	1.80133	2.48169	2.2603	2.32767	2.80002	2.96262	2.7998	2.84818	2.20388	2.55154	2.37164	2.69322	3.0145	2.56517	2.34985	2.50834	2.05371	ENSG00000196220	SRGAP3	protein_coding	ENSG00000196220.15,SRGAP3,protein_coding	2.17751	2.57501	0.397496	2.21944	2.55836	0.338918	0.407809	2.34657	3.46175	0.000992432	0.0488721	-0.876206
ENSG00000266127.1,RP11-474N24.2,processed_pseudogene	-0.361747	0.462018	-0.521806	-0.622705	-0.53111	-0.969835	-0.164535	0.810673	-0.285095	0.344807	-0.0258218	-0.798276	-1.02153	0.760854	-0.122751	0.874023	2.65434	1.76817	-0.898593	-0.430146	0.795536	-0.0315872	2.21736	1.20034	0.845076	1.05439	-0.158899	0.452119	ENSG00000266127	RP11-474N24.2	processed_pseudogene	ENSG00000266127.1,RP11-474N24.2,processed_pseudogene	-0.208865	0.729956	0.938821	-0.323421	0.820306	1.14373	0.897752	0.137909	3.4584	0.00100278	0.0492365	-0.88555
ENSG00000148399.12,DPH7,protein_coding	4.66822	4.6066	4.64238	4.57777	4.81085	4.41688	4.59754	4.48982	4.45444	4.76088	4.83746	4.65646	4.6775	4.65663	4.31222	4.3956	4.33964	4.25131	4.6183	4.42596	4.35762	4.15106	4.41059	4.42034	4.54724	4.44815	4.62135	4.79212	ENSG00000148399	DPH7	protein_coding	ENSG00000148399.12,DPH7,protein_coding	4.63239	4.43511	0.197281	4.64942	4.41546	0.233959	-0.196093	4.61758	-3.45408	0.00101625	0.0497516	-0.89757
ENSG00000254505.9,CHMP4A,protein_coding	5.33579	4.88678	5.24557	5.48513	5.50026	5.51417	5.29305	4.98136	5.26754	5.50847	5.46089	5.23492	5.44815	5.3497	5.15554	5.00721	4.9472	4.99081	4.97364	5.34128	5.06245	4.97688	4.92945	5.12118	5.02306	4.8319	5.08849	5.3075	ENSG00000254505	CHMP4A	protein_coding	ENSG00000254505.9,CHMP4A,protein_coding	5.32227	5.05404	0.268228	5.34275	5.01513	0.327616	-0.26786	5.21024	-3.45293	0.0010199	0.0497841	-0.900795
ENSG00000240771.6,ARHGEF25,protein_coding	-0.405468	-1.35614	-1.38163	-0.576162	0.215603	-0.78139	-1.28272	-0.175652	-0.976973	0.146478	-1.73108	-1.36859	-1.17625	-2.4512	0.428891	-0.486379	-0.797121	-1.03919	0.564807	0.0317586	-0.872483	0.0497129	-0.771553	0.301785	-0.739886	0.0843476	0.134298	-1.03582	ENSG00000240771	ARHGEF25	protein_coding	ENSG00000240771.6,ARHGEF25,protein_coding	-0.950084	-0.296202	0.653882	-1.07661	-0.22731	0.849302	0.686923	-0.657908	3.45178	0.00102352	0.0498151	-0.903985
ENSG00000272717.1,RP11-342I1.2,antisense	-0.935983	-1.51661	-3.32916	-2.46598	-0.685833	-1.1107	-1.35487	-1.99668	-1.40439	-1.29409	-1.61078	-0.798276	-0.42844	-4.03616	-0.246486	0.0320883	-1.75405	-2.19673	-1.55067	-0.180786	-0.255811	-0.358752	-2.13834	-0.423355	0.433762	0.764888	-0.951094	-1.43917	ENSG00000272717	RP11-342I1.2	antisense	ENSG00000272717.1,RP11-342I1.2,antisense	-1.64057	-0.733179	0.907389	-1.37963	-0.391054	0.988576	1.00999	-1.12334	3.44882	0.00103292	0.0501269	-0.912226
ENSG00000121039.9,RDH10,protein_coding	2.60834	2.78395	2.86066	2.65845	2.70778	2.81579	2.74127	2.8745	2.24145	3.14458	2.78702	2.99003	2.59766	3.07862	2.23046	1.9115	2.3921	2.01572	2.88038	2.68428	2.49675	2.68961	2.05253	2.82302	2.6699	2.33331	2.66002	2.69674	ENSG00000121039	RDH10	protein_coding	ENSG00000121039.9,RDH10,protein_coding	2.77786	2.46688	0.310984	2.78548	2.57839	0.207096	-0.313682	2.63833	-3.44093	0.00105837	0.051209	-0.934134
ENSG00000140939.14,NOL3,protein_coding	0.583391	0.903723	0.631669	0.0164132	0.354431	0.345367	0.61712	0.0737071	-0.240007	0.263123	0.615724	0.38143	0.530455	0.462092	1.03615	2.22898	1.07735	1.22177	0.743513	0.981485	0.669087	0.754706	0.997442	0.703402	1.05302	1.01346	0.789386	0.572413	ENSG00000140939	NOL3	protein_coding	ENSG00000140939.14,NOL3,protein_coding	0.395617	0.988726	0.593109	0.421761	0.989463	0.567702	0.584784	0.678985	3.43914	0.00106424	0.051209	-0.93912
ENSG00000132819.16,RBM38,protein_coding	7.05434	7.63836	6.54318	7.49155	6.46449	6.14814	5.95988	6.97352	6.44434	6.25808	6.85078	6.25656	6.28519	7.77754	8.52923	9.59213	7.01705	8.62792	7.31042	6.97331	6.58786	8.32845	7.758	7.25842	6.30527	6.69279	6.93497	7.94153	ENSG00000132819	RBM38	protein_coding	ENSG00000132819.16,RBM38,protein_coding	6.72471	7.56124	0.836529	6.50384	7.28442	0.780582	0.808851	6.93021	3.43747	0.00106972	0.051209	-0.943743
ENSG00000153406.13,NMRAL1,protein_coding	4.32622	4.03798	4.29707	4.43453	4.54552	4.37126	4.4238	4.02569	4.14383	4.23929	4.29707	4.4032	4.57105	4.18591	3.96238	4.24522	4.11123	3.77702	3.95637	4.06714	4.27138	3.67207	3.50096	4.00496	4.00753	4.07319	4.41672	4.21858	ENSG00000153406	NMRAL1	protein_coding	ENSG00000153406.13,NMRAL1,protein_coding	4.30732	4.02034	0.286977	4.31164	4.03733	0.274309	-0.286028	4.22955	-3.43659	0.00107262	0.051209	-0.946176
ENSG00000169224.12,GCSAML,protein_coding	1.07201	3.4321	3.91741	2.29518	1.55779	1.03853	1.92579	2.83452	2.62332	2.18765	1.80606	2.37165	2.64465	3.16351	0.676109	1.3154	3.5952	0.871014	1.69364	0.63635	1.16705	1.90974	1.19117	2.60939	1.05302	2.46058	1.60424	2.1419	ENSG00000169224	GCSAML	protein_coding	ENSG00000169224.12,GCSAML,protein_coding	2.34787	1.63748	0.710384	2.33341	1.45982	0.873596	-0.749458	1.68789	-3.43633	0.00107348	0.051209	-0.946904
ENSG00000240204.2,SMKR1,protein_coding	-0.319312	-1.69718	0.492841	-0.444918	-0.109972	0.262111	0.154148	0.204952	-0.83611	0.565308	-0.828376	-0.0731355	-0.162706	-1.2288	-0.246486	-1.30351	-1.19766	-2.72725	-0.988791	-0.543356	-0.481693	-1.89218	-1.63138	-0.36564	-0.611562	-0.324117	-1.35445	-2.93394	ENSG00000240204	SMKR1	protein_coding	ENSG00000240204.2,SMKR1,protein_coding	-0.287225	-1.18586	0.898633	-0.136339	-1.09322	0.956886	-0.875933	-0.738432	-3.43629	0.00107363	0.051209	-0.947025
ENSG00000148291.9,SURF2,protein_coding	2.49994	2.30882	2.55348	2.48273	2.53753	2.61792	2.47608	2.04479	2.25726	2.30794	2.71977	2.33185	2.78757	2.68904	2.37742	2.14337	1.82382	1.94203	1.94576	2.41558	2.24669	1.93135	2.10959	1.96756	2.23045	1.64272	2.40903	2.50447	ENSG00000148291	SURF2	protein_coding	ENSG00000148291.9,SURF2,protein_coding	2.47248	2.1207	0.351777	2.49134	2.12648	0.364855	-0.355745	2.30825	-3.43114	0.00109078	0.0517445	-0.961288
ENSG00000241014.2,RP11-244H3.1,transcribed_unitary_pseudogene	-1.47364	0.0683538	-0.851114	-6.55344	-0.264006	-0.969835	-0.912348	-5.90357	-0.904823	-0.194558	-1.04519	-2.02067	-0.564323	-0.685662	-6.31258	-0.486379	-5.84152	-5.89717	-5.94299	-6.15807	0.0107036	-6.14011	-1.34187	-2.13117	-6.16615	-0.550888	-1.17936	-6.39337	ENSG00000241014	RP11-244H3.1	transcribed_unitary_pseudogene	ENSG00000241014.2,RP11-244H3.1,transcribed_unitary_pseudogene	-1.59106	-3.89507	2.30401	-0.908585	-5.86934	4.96076	-2.20138	-1.87411	-3.42948	0.00109638	0.0517445	-0.965901
ENSG00000141469.17,SLC14A1,protein_coding	4.55872	3.65567	3.21442	3.07409	3.93387	2.96803	3.72277	4.44405	3.65201	4.33568	3.71259	3.80981	2.73064	2.75305	6.25419	6.66419	2.96906	4.58564	4.38681	3.99802	4.15628	6.81645	3.09554	5.08023	3.87961	4.89663	3.91656	2.85218	ENSG00000141469	SLC14A1	protein_coding	ENSG00000141469.17,SLC14A1,protein_coding	3.61181	4.53938	0.92757	3.68413	4.27155	0.587417	0.970573	3.91555	3.42887	0.00109843	0.0517445	-0.967584
ENSG00000100395.14,L3MBTL2,protein_coding	5.36861	5.55517	5.1916	5.16209	5.4282	5.25719	5.32516	5.26948	5.19962	5.47636	5.27137	5.28094	5.35469	5.22358	5.25586	5.09614	4.93902	4.8024	5.15043	5.28436	5.1607	5.06262	4.90203	5.01382	5.04999	5.13829	5.14308	5.07169	ENSG00000100395	L3MBTL2	protein_coding	ENSG00000100395.14,L3MBTL2,protein_coding	5.31172	5.07646	0.235258	5.27615	5.08391	0.192238	-0.228736	5.22256	-3.42856	0.00109949	0.0517445	-0.968445
ENSG00000167775.10,CD320,protein_coding	3.72064	3.86149	3.36532	4.08046	3.99458	3.7085	3.29195	3.6141	3.2474	3.57239	3.81816	3.64094	3.48707	3.16743	3.57465	3.24961	2.61381	2.77879	3.80688	3.37526	3.4252	3.3657	3.21551	3.07828	3.24112	2.69865	3.45457	3.58248	ENSG00000167775	CD320	protein_coding	ENSG00000167775.10,CD320,protein_coding	3.61217	3.24718	0.364995	3.62752	3.30766	0.319863	-0.361136	3.42038	-3.4283	0.00110035	0.0517445	-0.969155
ENSG00000106080.10,FKBP14,protein_coding	1.74709	2.07541	2.28555	2.32614	2.37741	2.04269	2.71508	2.36789	2.15969	2.34149	2.20069	2.06679	2.4155	2.0807	2.3492	2.63956	2.55509	2.80673	3.06544	1.80194	2.82796	2.37952	2.80109	2.79799	2.70113	2.46058	2.70537	2.39779	ENSG00000106080	FKBP14	protein_coding	ENSG00000106080.10,FKBP14,protein_coding	2.22872	2.5921	0.363375	2.24312	2.67034	0.427225	0.365022	2.3593	3.42403	0.00111493	0.0520952	-0.980994
ENSG00000114395.10,CYB561D2,protein_coding	4.6049	4.26783	4.54384	4.5413	4.46353	4.6585	4.47412	4.36672	4.32728	4.71425	4.4553	4.55352	4.58216	4.79483	4.23721	3.97482	3.99926	3.74849	4.25791	4.4649	4.29119	4.33258	3.82197	4.11802	4.3287	4.14601	4.46696	4.27994	ENSG00000114395	CYB561D2	protein_coding	ENSG00000114395.10,CYB561D2,protein_coding	4.52486	4.17628	0.348581	4.54257	4.24756	0.295009	-0.351887	4.2964	-3.42371	0.00111602	0.0520952	-0.981874
ENSG00000285444.1,RP11-147H23.3,protein_coding	-0.238012	-0.960215	-1.38163	-1.50905	-0.00436225	-0.904247	-0.411449	-0.546021	0.24542	0.371039	-2.16718	-0.146199	-0.109757	-1.2288	0.455609	0.679207	-0.0601554	-0.115811	-0.215067	-0.325176	0.481154	0.126675	-0.277738	-0.423355	-0.016404	0.740013	-0.0048651	-0.778661	ENSG00000285444	RP11-147H23.3	protein_coding	ENSG00000285444.1,RP11-147H23.3,protein_coding	-0.642176	0.018959	0.661135	-0.478735	-0.0382797	0.440455	0.703159	-0.118768	3.42191	0.00112222	0.0520952	-0.98686
ENSG00000139537.10,CCDC65,protein_coding	3.26041	1.95817	2.41423	3.2426	3.158	2.79125	3.13945	2.38645	2.88483	2.88268	2.81414	3.15497	3.10845	2.48426	2.71256	1.58029	2.0833	1.2627	2.76092	2.43065	2.70444	2.11255	2.62776	2.54314	2.15126	2.45294	2.83856	2.44898	ENSG00000139537	CCDC65	protein_coding	ENSG00000139537.10,CCDC65,protein_coding	2.83428	2.33643	0.497846	2.88376	2.45096	0.432796	-0.490323	2.62503	-3.42186	0.00112239	0.0520952	-0.986996
ENSG00000101361.16,NOP56,protein_coding	6.36922	6.78798	6.23717	6.24685	6.31481	6.26546	6.41688	6.34702	6.07608	6.30815	6.24745	6.4201	6.68536	6.58571	6.20436	5.92759	6.06124	6.25226	6.50435	6.14086	6.25428	5.73372	5.94269	5.77532	6.17008	6.01508	6.45353	6.26729	ENSG00000101361	NOP56	protein_coding	ENSG00000101361.16,NOP56,protein_coding	6.37916	6.12162	0.257542	6.33091	6.15547	0.175447	-0.25836	6.24742	-3.42125	0.00112449	0.0520952	-0.988676
ENSG00000196935.8,SRGAP1,protein_coding	0.955868	1.19034	0.0533088	-0.622705	-1.36936	-0.0923194	0.302246	0.864612	1.18884	1.44081	0.403571	0.38143	-1.17625	-0.0543064	0.40167	2.29852	1.47137	1.63421	0.532746	1.0611	1.42357	1.35973	1.64164	1.76283	0.728667	0.433682	-0.200121	0.0495725	ENSG00000196935	SRGAP1	protein_coding	ENSG00000196935.8,SRGAP1,protein_coding	0.247577	1.0428	0.795222	0.341838	1.21042	0.86858	0.801742	0.423877	3.42066	0.00112654	0.0520952	-0.990315
ENSG00000230629.2,RP11-320L13.2,processed_pseudogene	1.68591	1.86353	1.76435	1.82594	1.97426	1.93929	1.80682	1.91021	1.47233	1.7615	1.96936	1.55856	1.03246	1.64754	1.58829	1.14966	0.787842	1.45156	1.06824	1.46399	0.815573	1.42213	1.34845	1.53936	1.44118	1.20741	1.43955	1.54327	ENSG00000230629	RP11-320L13.2	processed_pseudogene	ENSG00000230629.2,RP11-320L13.2,processed_pseudogene	1.72943	1.30475	0.424684	1.78558	1.43084	0.354744	-0.414576	1.45983	-3.41777	0.00113658	0.05235	-0.998304
ENSG00000075213.10,SEMA3A,protein_coding	-1.14243	-1.69718	0.092303	-0.670799	-1.7699	-1.64121	-0.373482	-1.65565	-0.285095	-2.72294	-1.12536	-2.02067	-1.41232	0.241826	0.0624639	-2.2364	0.634218	0.641988	-0.0122498	-1.51421	0.265021	-0.585523	-0.713837	-0.828612	-0.235414	-0.976194	0.100745	0.704661	ENSG00000075213	SEMA3A	protein_coding	ENSG00000075213.10,SEMA3A,protein_coding	-1.15592	-0.335239	0.820683	-1.27738	-0.123832	1.15355	0.756511	-0.78939	3.41679	0.00114001	0.05235	-1.00101
ENSG00000260196.1,RP1-239B22.5,antisense	-0.755411	2.15748	0.092303	-0.720552	0.125406	-0.41882	-0.164535	1.44516	-1.13309	-0.357288	0.188303	-0.304461	-0.058683	1.24924	0.0272744	0.412692	1.76582	2.99461	1.33314	0.317667	0.854833	0.234928	1.98442	1.05997	0.49206	0.662707	0.830906	0.29313	ENSG00000260196	RP1-239B22.5	antisense	ENSG00000260196.1,RP1-239B22.5,antisense	0.0960748	0.94744	0.851365	-0.111609	0.746806	0.858415	0.819576	0.187632	3.41638	0.00114145	0.05235	-1.00215
ENSG00000196668.3,LINC00173,processed_transcript	0.711715	1.29075	0.604951	0.214742	0.805415	-0.0562501	0.25455	-0.288863	1.03225	-0.194558	1.26106	1.07083	0.703157	0.487403	0.507603	1.70505	1.50721	1.45156	0.656926	1.30954	0.984392	0.871116	1.90376	1.31066	0.752712	1.55986	1.41245	0.348096	ENSG00000196668	LINC00173	processed_transcript	ENSG00000196668.3,LINC00173,processed_transcript	0.564082	1.16292	0.598842	0.654054	1.3101	0.656047	0.60139	0.777515	3.4137	0.00115087	0.0526372	-1.00954
ENSG00000153107.12,ANAPC1,protein_coding	6.44657	6.41864	6.19524	6.2273	6.5227	6.30108	6.38988	6.46193	6.39383	6.37934	6.47604	6.41177	6.40715	6.14599	6.42319	5.91381	6.15743	5.89521	6.32409	6.13856	6.158	6.02448	6.11831	6.27283	6.18672	6.31632	6.3609	6.09472	ENSG00000153107	ANAPC1	protein_coding	ENSG00000153107.12,ANAPC1,protein_coding	6.36982	6.17033	0.199492	6.40049	6.15771	0.242774	-0.190981	6.27877	-3.41177	0.00115773	0.0528064	-1.01489
ENSG00000167792.11,NDUFV1,protein_coding	6.38775	6.42349	6.21415	6.39766	6.30199	6.26144	6.2214	6.00744	6.13717	6.35285	6.38357	6.13944	6.45407	6.28735	6.10026	6.16642	6.12391	5.91059	6.03107	6.28358	6.0432	5.96809	5.99447	6.07013	6.06357	5.99157	6.23463	6.46985	ENSG00000167792	NDUFV1	protein_coding	ENSG00000167792.11,NDUFV1,protein_coding	6.28355	6.10367	0.179889	6.29467	6.06685	0.227819	-0.179986	6.26	-3.40718	0.00117412	0.053408	-1.02753
ENSG00000180096.11,SEPT1,protein_coding	6.77842	6.46907	6.22461	6.60343	6.69493	6.40581	6.70028	6.21699	6.06938	6.31704	6.5416	6.44868	6.4748	6.09493	6.37895	6.11915	5.91962	5.89359	6.31352	6.17481	6.43069	5.74444	5.92577	6.02364	6.16896	6.20144	6.38506	6.35167	ENSG00000180096	2021-09-01	protein_coding	ENSG00000180096.11,SEPT1,protein_coding	6.43143	6.14509	0.286332	6.45887	6.17188	0.286989	-0.280267	6.32981	-3.40439	0.00118424	0.0535774	-1.03525
ENSG00000268555.1,RP11-678G14.3,lincRNA	-0.755411	-1.35614	-0.927062	-1.42416	-1.12835	0.318145	-0.807378	-0.546021	0.112665	0.519137	-6.25464	-3.60563	-0.795649	-4.03616	0.373925	3.02868	-0.887319	0.610624	0.323799	0.807718	-0.0605551	2.92867	0.81341	1.10149	-3.84422	-0.490767	-0.527286	-1.34898	ENSG00000268555	RP11-678G14.3	lincRNA	ENSG00000268555.1,RP11-678G14.3,lincRNA	-1.47762	0.202085	1.6797	-0.86722	0.348862	1.21608	1.68724	-0.68422	3.40438	0.00118426	0.0535774	-1.03527
ENSG00000095932.6,SMIM24,protein_coding	-1.29855	-2.14464	-2.04905	-2.30551	-2.50686	-1.87254	-1.68607	-1.81611	-2.17491	-1.66849	-3.44729	-3.60563	-1.94998	-1.6032	1.76957	1.63508	-0.797121	-0.0642807	-1.69506	-2.69863	-1.15488	0.915171	-1.43207	-0.0156973	-1.41126	-1.35059	-1.66479	-3.22345	ENSG00000095932	SMIM24	protein_coding	ENSG00000095932.6,SMIM24,protein_coding	-2.15206	-0.799143	1.35292	-1.99951	-1.25274	0.746779	1.36264	-1.86044	3.40342	0.00118774	0.0535894	-1.0379
ENSG00000147155.10,EBP,protein_coding	4.05699	4.12215	4.13844	4.29909	4.29791	4.37786	4.23394	4.34317	4.21842	4.18857	4.17477	4.35933	4.17331	4.26488	4.03283	4.05068	3.5357	3.51857	4.22318	4.23103	4.11645	3.92193	3.82441	3.86129	3.72715	3.85886	3.96165	4.40995	ENSG00000147155	EBP	protein_coding	ENSG00000147155.10,EBP,protein_coding	4.23206	3.94812	0.283938	4.22618	3.94179	0.284388	-0.277909	4.11187	-3.3978	0.00120838	0.0543739	-1.0534
ENSG00000154473.17,BUB3,protein_coding	6.57937	6.00094	6.74058	6.93528	6.77375	6.80127	6.83736	6.69332	6.75461	6.85027	6.83332	6.85687	6.75593	6.49737	6.4739	5.92942	6.03769	6.16251	6.65204	6.49814	6.51773	6.51609	6.32734	6.50085	6.63576	6.47784	6.62228	6.4741	ENSG00000154473	BUB3	protein_coding	ENSG00000154473.17,BUB3,protein_coding	6.70787	6.41612	0.291754	6.76484	6.48799	0.276856	-0.286467	6.59918	-3.39441	0.00122101	0.054668	-1.06274
ENSG00000173402.11,DAG1,protein_coding	4.6669	4.5342	4.52793	4.62709	4.59257	4.54421	4.60944	4.60917	4.70557	4.78303	4.5727	4.43172	4.68688	4.68972	4.6248	4.26851	4.06688	3.77702	4.27012	4.57918	4.57451	4.62061	4.37446	4.31177	4.40844	4.37127	4.48007	4.49156	ENSG00000173402	DAG1	protein_coding	ENSG00000173402.11,DAG1,protein_coding	4.61294	4.3728	0.240139	4.6093	4.39145	0.217853	-0.23516	4.46929	-3.39411	0.00122209	0.054668	-1.06354
ENSG00000270177.1,CTD-2410N18.3,lincRNA	-0.646476	-0.318669	-0.114148	-0.622705	-0.347664	-0.841511	-0.265229	-0.288863	-0.112628	-0.314853	0.188303	0.0948091	-0.058683	-1.2288	0.287337	-0.41043	0.0411279	0.610624	0.0342928	0.216973	0.455843	-0.117744	-0.277738	-0.0156973	0.341644	0.402318	-0.0798272	0.0823624	ENSG00000270177	CTD-2410N18.3	lincRNA	ENSG00000270177.1,CTD-2410N18.3,lincRNA	-0.348366	0.11222	0.460586	-0.301858	0.0617452	0.363603	0.469447	-0.00235778	3.39341	0.00122474	0.054668	-1.06549
ENSG00000066230.11,SLC9A3,protein_coding	2.09964	1.57584	1.3147	1.69922	1.6684	1.68605	1.39865	2.03307	1.25333	1.15405	1.90018	1.73167	1.71421	1.15761	1.51397	0.713559	1.02885	0.948319	1.64947	1.09932	0.815573	0.778752	1.11358	0.880798	1.39609	1.03407	1.6629	1.57817	ENSG00000066230	SLC9A3	protein_coding	ENSG00000066230.11,SLC9A3,protein_coding	1.59904	1.1581	0.440941	1.67722	1.0667	0.610524	-0.441959	1.39196	-3.39003	0.00123745	0.0550695	-1.07477
ENSG00000204323.5,SMIM5,protein_coding	1.93411	1.11017	0.549985	0.626467	0.327714	0.783809	0.690649	0.916606	1.52553	2.26662	1.67017	0.620437	1.24049	-0.0182372	3.08189	4.43988	0.567876	2.02764	1.33314	1.80194	1.66357	3.66885	1.36193	2.30623	1.79385	1.18914	1.78411	-0.0895902	ENSG00000204323	SMIM5	protein_coding	ENSG00000204323.5,SMIM5,protein_coding	1.01747	1.9236	0.906138	0.850208	1.78898	0.938774	0.949681	1.36668	3.38927	0.00124033	0.0550695	-1.07686
ENSG00000117395.12,EBNA1BP2,protein_coding	4.03262	3.67902	3.85642	4.11456	3.96454	4.25764	3.93243	3.80895	4.09847	4.10898	4.03192	4.06578	4.37137	4.04386	3.72222	3.4153	3.30059	3.45377	3.69906	3.86013	3.91062	3.77427	3.56648	3.71515	3.70575	3.58975	4.08045	3.91838	ENSG00000117395	EBNA1BP2	protein_coding	ENSG00000117395.12,EBNA1BP2,protein_coding	4.02618	3.69371	0.332473	4.03824	3.71045	0.327786	-0.32636	3.87244	-3.38812	0.00124473	0.0551179	-1.08004
ENSG00000076770.14,MBNL3,protein_coding	7.13214	5.99445	6.68386	6.86797	6.63593	6.98233	6.70915	7.02143	6.84304	6.74608	6.8777	6.93173	6.65245	6.38654	8.45452	9.56027	6.05595	7.57539	7.50216	7.20292	6.84557	9.18874	6.47152	8.02204	7.30311	7.46165	7.46047	6.4294	ENSG00000076770	MBNL3	protein_coding	ENSG00000076770.14,MBNL3,protein_coding	6.74748	7.53812	0.790638	6.79456	7.46106	0.666498	0.814676	6.91577	3.38701	0.00124894	0.0551584	-1.08308
ENSG00000114388.12,NPRL2,protein_coding	5.00731	4.53676	4.87681	4.98329	5.09652	4.8103	5.03348	4.74658	4.81911	5.09084	4.99625	4.94402	5.07632	4.79483	4.89505	4.58146	4.4241	3.8527	4.66896	4.9087	4.80371	4.35874	4.3254	4.81914	4.71726	4.7764	5.0082	4.87984	ENSG00000114388	NPRL2	protein_coding	ENSG00000114388.12,NPRL2,protein_coding	4.91517	4.64426	0.270913	4.96365	4.74683	0.216825	-0.260135	4.8565	-3.3835	0.00126239	0.0556053	-1.0927
ENSG00000178149.16,DALRD3,protein_coding	4.11423	3.64623	3.99148	3.89674	3.92052	3.98652	3.86455	3.59028	3.62485	3.86549	3.8656	4.06578	3.87964	3.83297	3.81025	3.56861	3.40878	3.11126	3.45576	3.64122	3.57377	3.58611	3.69987	3.54502	3.88777	3.53657	3.8245	3.62483	ENSG00000178149	DALRD3	protein_coding	ENSG00000178149.16,DALRD3,protein_coding	3.86749	3.59102	0.276468	3.87262	3.57994	0.292681	-0.278707	3.76292	-3.38197	0.00126832	0.0557193	-1.09691
ENSG00000175931.12,UBE2O,protein_coding	6.06877	6.02027	5.44139	5.537	5.6634	5.60496	5.57192	5.56046	5.66947	5.68743	5.56833	5.50551	5.71123	5.59793	6.97153	8.03559	5.52207	6.16993	5.80227	6.18706	5.77362	6.59735	5.53669	6.62082	5.57405	6.26983	5.97183	5.52288	ENSG00000175931	UBE2O	protein_coding	ENSG00000175931.12,UBE2O,protein_coding	5.65772	6.18254	0.524819	5.60144	6.07088	0.46944	0.541202	5.86411	3.37632	0.0012904	0.0561662	-1.11242
ENSG00000203804.4,ADAMTSL4-AS1,processed_transcript	4.04282	5.4867	3.4837	2.76171	3.93829	4.23417	4.29711	4.56301	4.19603	3.77507	4.4222	4.09975	3.55833	3.76474	4.26768	5.92668	4.45655	4.67742	4.4717	5.189	5.22485	5.23764	4.35436	5.04209	4.23152	5.15721	4.6346	3.80998	ENSG00000203804	ADAMTSL4-AS1	processed_transcript	ENSG00000203804.4,ADAMTSL4-AS1,processed_transcript	4.04455	4.76295	0.718403	4.07129	4.65601	0.584723	0.770175	4.22807	3.37547	0.00129375	0.0561662	-1.11475
ENSG00000268516.2,CTD-3138B18.5,antisense	0.973043	0.278571	1.06316	0.930373	1.13314	1.4431	1.31973	0.572161	0.68014	0.994475	1.26106	0.987894	1.38585	0.149707	1.38091	0.186811	0.533524	-0.539619	0.626868	0.939966	0.455843	-0.412191	-0.320174	0.0280241	0.704214	0.927946	0.948742	0.0495725	ENSG00000268516	CTD-3138B18.5	antisense	ENSG00000268516.2,CTD-3138B18.5,antisense	0.940886	0.393603	0.547283	0.991185	0.494684	0.496501	-0.53035	0.900691	-3.37527	0.00129455	0.0561662	-1.1153
ENSG00000105254.11,TBCB,protein_coding	5.2765	5.02255	5.36482	5.47204	5.33066	5.18274	5.21577	5.01752	5.13477	5.2037	5.22564	5.35892	5.3588	5.30146	5.04112	4.89007	4.77227	4.7203	4.99733	5.09519	4.97273	5.00008	4.80294	4.97246	4.99435	4.95319	5.20162	5.21257	ENSG00000105254	TBCB	protein_coding	ENSG00000105254.11,TBCB,protein_coding	5.24756	4.9733	0.274262	5.25107	4.98354	0.267533	-0.2795	5.11788	-3.37511	0.00129517	0.0561662	-1.11574
ENSG00000148300.11,REXO4,protein_coding	4.28039	3.99398	4.21332	4.3542	4.45275	4.46576	4.37724	4.00181	4.05164	4.20324	4.31236	4.15592	4.45941	4.22969	4.28268	3.85684	3.93162	4.11545	4.12445	4.10989	4.21026	3.89744	3.78741	3.77732	4.07345	3.9155	4.11867	4.2296	ENSG00000148300	REXO4	protein_coding	ENSG00000148300.11,REXO4,protein_coding	4.25369	4.03076	0.222939	4.25504	4.09167	0.163369	-0.221347	4.17309	-3.37507	0.00129531	0.0561662	-1.11584
ENSG00000112996.10,MRPS30,protein_coding	5.09524	4.61631	5.2649	5.48307	5.19773	5.38403	5.3748	5.23534	5.21791	5.23439	5.22564	5.54883	5.24271	5.34018	4.91925	4.44755	4.65933	5.20808	5.34991	4.74958	5.01125	4.91314	4.81157	4.74902	5.2267	4.98926	5.26547	5.1169	ENSG00000112996	MRPS30	protein_coding	ENSG00000112996.10,MRPS30,protein_coding	5.24722	4.95836	0.288863	5.23903	4.95425	0.284773	-0.296402	5.08965	-3.37387	0.00130008	0.0561894	-1.11914
ENSG00000198618.5,PPIAL3,processed_pseudogene	1.65431	1.57584	1.47081	1.68018	1.82942	1.83752	1.6405	1.59627	1.51241	1.91201	1.7169	1.42622	1.59965	1.78657	1.58829	0.644018	0.72834	1.15811	0.532746	1.49299	1.32915	1.45235	0.908358	1.53936	1.63475	1.13293	1.67435	1.62344	ENSG00000198618	PPIAL3	processed_pseudogene	ENSG00000198618.5,PPIAL3,processed_pseudogene	1.6599	1.24566	0.414247	1.64741	1.39075	0.25666	-0.406701	1.42053	-3.37276	0.0013045	0.0561894	-1.12218
ENSG00000128487.16,SPECC1,protein_coding	6.03441	5.51162	6.09441	5.82675	5.65536	5.93678	5.98247	5.72259	6.24616	6.33214	5.93858	5.66816	6.18577	6.11942	6.86904	7.83226	6.28034	6.14825	5.95069	6.50527	6.18569	7.39188	5.9765	6.75004	6.35766	6.28765	6.39634	5.94397	ENSG00000128487	SPECC1	protein_coding	ENSG00000128487.16,SPECC1,protein_coding	5.94676	6.49111	0.544354	5.96052	6.32265	0.362127	0.55074	6.15827	3.37239	0.00130595	0.0561894	-1.12318
ENSG00000198851.9,CD3E,protein_coding	7.30444	7.08571	7.09785	7.31451	7.84695	7.10586	7.2757	7.0005	7.18148	6.89869	6.97523	7.21192	7.16318	6.6435	7.11251	6.57825	6.71953	6.41145	7.41002	6.86135	7.10034	6.57735	6.72046	6.70782	6.40821	7.04379	6.82851	7.16206	ENSG00000198851	CD3E	protein_coding	ENSG00000198851.9,CD3E,protein_coding	7.15039	6.83155	0.318847	7.13452	6.77448	0.360035	-0.3117	7.00344	-3.36859	0.0013212	0.0566022	-1.13361
ENSG00000119048.7,UBE2B,protein_coding	4.2115	4.51097	4.91265	4.43737	4.16839	4.46576	4.34913	5.23534	4.91691	4.22678	4.29899	4.70531	4.1866	4.67877	4.71602	5.53239	4.8158	5.73991	5.30909	4.384	4.67664	5.35624	5.19447	5.00974	4.39895	4.97067	4.58541	4.56446	ENSG00000119048	UBE2B	protein_coding	ENSG00000119048.7,UBE2B,protein_coding	4.52175	4.9467	0.424951	4.45157	4.89324	0.441671	0.41383	4.67668	3.36828	0.00132242	0.0566022	-1.13444
ENSG00000178980.14,SEPW1,protein_coding	5.27304	4.79574	5.03779	5.41342	5.41001	5.14935	5.12087	5.08156	4.9802	5.06998	5.18778	5.09332	5.2112	5.09158	5.02449	4.78496	4.51933	4.47243	4.79595	5.19453	5.11089	4.97298	4.67376	4.82535	4.73094	4.69299	4.9831	5.14821	ENSG00000178980	SEPW1	protein_coding	ENSG00000178980.14,SEPW1,protein_coding	5.13685	4.85214	0.284709	5.10709	4.81065	0.296447	-0.281072	4.98891	-3.36747	0.00132571	0.0566022	-1.13668
ENSG00000112343.10,TRIM38,protein_coding	6.89028	6.89103	6.81677	6.62569	6.69624	6.80893	6.96672	7.00726	6.95088	6.84443	6.71457	6.74009	6.68747	7.04239	6.93461	7.0935	7.51149	7.66233	6.62995	6.85229	7.11127	7.11772	7.36685	7.20764	7.17717	7.37846	6.75087	6.85559	ENSG00000112343	TRIM38	protein_coding	ENSG00000112343.10,TRIM38,protein_coding	6.83448	7.11784	0.283356	6.8306	7.11449	0.283892	0.275242	7.03272	3.3651	0.00133532	0.0568669	-1.14316
ENSG00000114767.6,RRP9,protein_coding	3.22501	3.02892	3.08023	3.31229	3.11177	3.02386	3.02329	2.67007	2.68307	2.65076	3.08298	3.13584	3.17931	2.99285	2.65609	2.72623	2.79148	2.7998	2.7259	2.86152	2.72047	2.61143	2.52962	2.48157	2.85344	2.49071	3.17718	2.6428	ENSG00000114767	RRP9	protein_coding	ENSG00000114767.6,RRP9,protein_coding	3.0143	2.71916	0.295143	3.05458	2.72319	0.331392	-0.295577	2.86895	-3.35687	0.00136918	0.0580405	-1.16565
ENSG00000167671.11,UBXN6,protein_coding	6.07971	5.83524	5.68406	5.63484	5.58378	5.42607	5.31937	5.19643	5.44283	5.25742	5.41999	5.38265	5.74621	5.91016	7.33162	8.74276	5.85936	6.5093	5.75006	5.80012	5.64584	7.6023	5.87201	5.8886	5.75606	5.61348	5.98396	5.89174	ENSG00000167671	UBXN6	protein_coding	ENSG00000167671.11,UBXN6,protein_coding	5.56563	6.30337	0.737748	5.5133	5.88031	0.367003	0.737543	5.85956	3.35671	0.00136983	0.0580405	-1.16608
ENSG00000211721.2,TRBV6-5,TR_V_gene	1.22322	1.08243	2.00814	1.8517	2.31076	1.63181	1.48385	1.67386	0.877177	0.994475	2.76495	2.00908	1.77882	0.801784	1.24967	1.01841	-0.0086251	0.125197	1.19656	0.981485	0.930285	1.05956	0.980059	0.782114	1.30145	1.07443	1.29868	1.12233	ENSG00000211721	TRBV6-5	TR_V_gene	ENSG00000211721.2,TRBV6-5,TR_V_gene	1.60657	0.936544	0.670031	1.65283	1.03899	0.613844	-0.667997	1.24195	-3.35214	0.00138902	0.058638	-1.17857
ENSG00000204316.12,MRPL38,protein_coding	4.66822	4.87874	4.90172	4.99779	4.82644	4.74281	4.53777	4.48337	4.74675	4.68188	4.79861	4.77992	4.89875	4.90107	4.45478	4.56744	4.61073	4.54266	4.48013	4.52756	4.64759	4.54551	4.56721	4.34888	4.53689	4.35703	4.62578	4.99303	ENSG00000204316	MRPL38	protein_coding	ENSG00000204316.12,MRPL38,protein_coding	4.77456	4.55751	0.217045	4.78927	4.54409	0.245178	-0.223961	4.68498	-3.35168	0.00139096	0.058638	-1.17982
ENSG00000187231.13,SESTD1,protein_coding	4.73014	5.00972	5.03779	4.47929	4.53534	4.92864	4.79175	5.26823	5.39181	5.21642	4.96634	5.15259	4.90921	5.62953	4.59957	5.29072	5.66578	5.78011	4.86517	5.18678	5.08016	5.68365	5.8326	5.5237	5.44072	5.44959	5.17366	5.13459	ENSG00000187231	SESTD1	protein_coding	ENSG00000187231.13,SESTD1,protein_coding	5.00334	5.3362	0.332858	4.98803	5.36572	0.377689	0.324202	5.11479	3.34264	0.00142968	0.0601186	-1.20446
ENSG00000076248.10,UNG,protein_coding	3.79012	3.05056	3.10428	3.11012	4.00726	3.73704	3.70292	3.46056	2.82774	3.44236	3.33595	3.66249	3.6742	2.70531	3.04278	2.38632	2.10685	2.0037	3.31676	3.19287	3.48897	2.54288	2.57084	2.92483	3.01624	3.03663	3.23245	2.59247	ENSG00000076248	UNG	protein_coding	ENSG00000076248.10,UNG,protein_coding	3.40078	2.81819	0.582593	3.45146	2.97054	0.480922	-0.560508	3.14177	-3.33965	0.00144271	0.0603923	-1.21261
ENSG00000159164.9,SV2A,protein_coding	1.38595	2.35593	1.44091	2.05018	1.47499	1.73833	1.5643	0.991245	1.40296	1.45314	1.17999	1.76194	1.41324	0.954796	1.64743	2.62158	1.6423	2.29759	2.24189	1.69368	2.36698	1.05956	1.49025	1.95629	1.8282	2.22095	2.28754	1.38142	ENSG00000159164	SV2A	protein_coding	ENSG00000159164.9,SV2A,protein_coding	1.51199	1.90969	0.397698	1.44703	1.89225	0.445219	0.408066	1.64707	3.33873	0.00144675	0.0603923	-1.21512
ENSG00000183665.5,TRMT12,protein_coding	4.08688	3.95626	3.49102	4.08409	3.85888	3.69004	4.23548	3.4251	4.03339	3.9743	3.50857	3.89876	4.19056	3.42491	3.8586	3.35129	3.21105	3.5561	3.55486	3.37915	3.7271	3.25006	3.4227	3.63965	3.63959	3.63767	3.98252	3.2195	ENSG00000183665	TRMT12	protein_coding	ENSG00000183665.5,TRMT12,protein_coding	3.84702	3.5307	0.316313	3.92751	3.55548	0.37203	-0.301894	3.68896	-3.33866	0.00144704	0.0603923	-1.2153
ENSG00000149474.13,CSRP2BP,protein_coding	4.66161	3.65096	4.27181	4.2834	4.63269	4.69732	4.68335	4.15035	4.64527	4.72954	4.61495	4.75757	4.90841	4.0267	4.38178	4.0707	3.7787	3.22436	4.31793	4.50282	4.34043	4.18069	3.36361	4.08993	4.39514	4.31974	4.55167	3.98275	ENSG00000149474	CSRP2BP	protein_coding	ENSG00000149474.13,CSRP2BP,protein_coding	4.47957	4.10716	0.372405	4.63898	4.24931	0.389667	-0.34893	4.37305	-3.33539	0.00146144	0.0608009	-1.22418
ENSG00000166793.10,YPEL4,protein_coding	0.142019	2.39028	0.463397	-0.213592	-0.109972	-0.61474	-0.490521	1.15171	-0.707786	0.344807	0.513544	-0.263238	0.353215	0.607697	0.698652	1.54257	1.54219	2.23726	0.951831	0.108721	0.854833	2.14991	0.271949	0.95062	1.14673	0.662707	0.657138	0.476994	ENSG00000166793	YPEL4	protein_coding	ENSG00000166793.10,YPEL4,protein_coding	0.254773	1.01801	0.763234	0.243413	0.902726	0.659313	0.759919	0.329234	3.33479	0.00146412	0.0608009	-1.22582
ENSG00000086189.9,DIMT1,protein_coding	3.45633	2.72236	3.66923	3.41666	3.58201	3.8435	3.58253	3.56607	3.42588	3.52645	3.82351	3.90556	3.7797	3.52303	3.17727	2.68355	2.84848	3.36257	3.36307	3.39844	3.16118	3.01217	3.31244	3.20273	3.43562	2.96866	3.59674	3.28435	ENSG00000086189	DIMT1	protein_coding	ENSG00000086189.9,DIMT1,protein_coding	3.55877	3.20052	0.358252	3.57404	3.24354	0.330504	-0.362444	3.33941	-3.33167	0.00147803	0.0612266	-1.23431
ENSG00000168792.4,ABHD15,protein_coding	4.83014	4.99119	5.08326	4.66754	4.69803	4.82246	4.62593	4.85382	4.90943	5.10752	4.99388	4.57783	4.62379	4.80996	4.64525	4.3956	4.6633	4.34481	4.5378	4.92342	4.48507	4.63879	4.47405	4.8035	4.52472	4.28362	4.44039	4.87283	ENSG00000168792	ABHD15	protein_coding	ENSG00000168792.4,ABHD15,protein_coding	4.8282	4.5738	0.254402	4.8263	4.53126	0.295041	-0.257766	4.69086	-3.33079	0.00148195	0.0612369	-1.23669
ENSG00000173517.10,PEAK1,protein_coding	5.6725	5.52457	5.36979	4.94491	5.47156	5.3441	5.24046	5.69866	5.5598	5.63157	5.63904	4.92296	5.16293	5.23577	5.86204	5.57154	5.75514	5.63079	5.87039	5.78701	5.52479	5.61686	5.7619	5.94813	5.70998	5.42737	5.51432	5.22364	ENSG00000173517	PEAK1	protein_coding	ENSG00000173517.10,PEAK1,protein_coding	5.38704	5.65742	0.270378	5.42068	5.67039	0.249712	0.277162	5.45573	3.32485	0.00150888	0.0621579	-1.25284
ENSG00000183624.13,HMCES,protein_coding	5.10403	5.02801	5.1191	5.25029	5.19865	5.04529	4.92054	4.96293	4.88674	4.82988	5.11332	5.17807	5.1088	5.02616	5.06301	4.56038	4.88215	4.71662	4.94499	4.82564	4.76688	4.74024	4.90778	4.69749	4.50185	4.68813	4.84807	5.25454	ENSG00000183624	HMCES	protein_coding	ENSG00000183624.13,HMCES,protein_coding	5.05513	4.81413	0.241005	5.07466	4.79626	0.278401	-0.244506	4.99317	-3.32423	0.00151169	0.0621579	-1.25451
ENSG00000105486.13,LIG1,protein_coding	5.2468	5.32445	5.08447	5.30026	5.3565	5.14742	5.17951	5.07442	5.07469	4.83342	5.26352	5.29653	5.44373	5.13226	4.81219	5.04142	4.83532	4.95223	5.11433	4.87329	4.76816	4.56119	5.11905	4.86506	4.82182	4.8509	5.1907	5.465	ENSG00000105486	LIG1	protein_coding	ENSG00000105486.13,LIG1,protein_coding	5.197	4.94791	0.249092	5.21315	4.86918	0.343978	-0.253079	5.16758	-3.32171	0.00152328	0.0624646	-1.26136
ENSG00000088992.17,TESC,protein_coding	3.80698	3.65567	4.01704	3.77186	3.51254	3.74983	3.29784	2.83452	3.88864	3.49399	3.18207	3.68636	3.34494	3.96497	4.74338	5.6754	4.09659	4.19162	3.71701	4.23961	3.87287	5.17334	3.96357	4.05337	3.69649	4.11732	3.62652	3.92968	ENSG00000088992	TESC	protein_coding	ENSG00000088992.17,TESC,protein_coding	3.58623	4.2212	0.634965	3.67102	4.07498	0.403965	0.625666	3.78129	3.32098	0.00152663	0.0624646	-1.26333
ENSG00000174358.15,SLC6A19,protein_coding	-6.42784	1.38461	-6.13652	-6.55344	-6.41375	-4.81114	-6.64027	-5.90357	-6.26237	-6.42338	-6.25464	-6.41299	-5.31921	-6.35809	0.676109	7.82515	-5.84152	-2.43774	-5.94299	-1.20387	-6.36434	-0.358752	-6.38626	-3.23071	-3.84422	-3.78355	-2.06072	-6.39337	ENSG00000174358	SLC6A19	protein_coding	ENSG00000174358.15,SLC6A19,protein_coding	-5.60947	-2.81048	2.79899	-6.31023	-3.50713	2.8031	2.90755	-4.24809	3.31832	0.00153893	0.062814	-1.27053
ENSG00000133321.10,RARRES3,protein_coding	6.09744	5.35955	5.55479	5.94166	6.15111	6.09099	5.8433	5.95169	5.77483	6.16463	5.93611	5.93712	5.98057	5.66532	5.81767	5.10588	4.75747	4.57552	5.66481	5.91507	5.54893	5.86797	5.17359	5.54266	5.59082	5.66229	5.71753	5.7109	ENSG00000133321	RARRES3	protein_coding	ENSG00000133321.10,RARRES3,protein_coding	5.88922	5.47508	0.414143	5.93939	5.62656	0.312836	-0.399624	5.71249	-3.31283	0.00156468	0.0637093	-1.28541
ENSG00000104228.12,TRIM35,protein_coding	5.50475	5.02072	5.2787	4.98814	5.27843	5.07811	5.3629	4.44626	5.01433	5.20461	5.25464	5.39879	5.05619	4.46129	5.27567	4.76257	4.56681	4.04974	4.97513	4.72687	5.12401	4.6322	4.20899	4.69241	5.02182	4.99584	4.9854	4.50523	ENSG00000104228	TRIM35	protein_coding	ENSG00000104228.12,TRIM35,protein_coding	5.09628	4.75162	0.344655	5.14136	4.74472	0.396642	-0.323888	4.94622	-3.31192	0.001569	0.0637297	-1.28788
ENSG00000171953.15,ATPAF2,protein_coding	3.91535	4.04159	3.75982	3.72617	3.73472	3.75492	3.70292	3.9806	3.93607	3.76026	3.87593	3.60521	3.71879	3.95593	4.11683	4.31679	4.20151	4.27401	3.9072	3.94915	3.78922	4.1395	4.13632	4.21342	3.90128	4.10763	3.77483	4.03184	ENSG00000171953	ATPAF2	protein_coding	ENSG00000171953.15,ATPAF2,protein_coding	3.81916	4.0614	0.242233	3.76004	4.11223	0.352192	0.240453	3.94867	3.30961	0.00157997	0.0640193	-1.29412
ENSG00000232869.2,TRBV29-1,TR_V_gene	2.08392	2.10329	1.96677	2.72035	3.28842	2.67268	2.65665	3.38875	3.36151	2.25962	2.76495	2.78423	3.05148	2.60481	2.09257	1.92622	1.76582	1.86438	2.31911	2.43065	1.56048	2.29034	2.34506	2.06522	1.89454	2.33331	2.48902	3.09648	ENSG00000232869	TRBV29-1	TR_V_gene	ENSG00000232869.2,TRBV29-1,TR_V_gene	2.69339	2.17666	0.516731	2.69652	2.19145	0.505062	-0.50004	2.42716	-3.30604	0.00159708	0.0645017	-1.30378
ENSG00000011260.13,UTP18,protein_coding	4.69175	4.85228	4.8782	4.9479	4.73027	5.04633	4.8309	4.81496	4.90943	4.83342	4.80943	5.07133	5.07346	5.12522	4.57845	4.58378	4.60453	4.86853	4.83427	4.67877	4.63918	4.57671	4.72552	4.45078	4.8147	4.47478	5.01947	4.94481	ENSG00000011260	UTP18	protein_coding	ENSG00000011260.13,UTP18,protein_coding	4.90106	4.69959	0.201471	4.86524	4.65898	0.206265	-0.207136	4.79916	-3.30552	0.0015996	0.0645017	-1.30519
ENSG00000090470.14,PDCD7,protein_coding	4.78466	4.25546	4.65383	4.50252	4.66773	4.76692	4.73857	4.4307	4.52634	4.75715	4.47243	4.68833	4.73472	4.49132	4.54463	4.12275	4.20151	4.12103	4.50513	4.33679	4.45025	4.23601	3.9118	4.2205	4.73245	4.27931	4.56249	4.36068	ENSG00000090470	PDCD7	protein_coding	ENSG00000090470.14,PDCD7,protein_coding	4.60505	4.32752	0.277526	4.66078	4.30805	0.352733	-0.270659	4.47929	-3.30296	0.00161195	0.0648433	-1.31209
ENSG00000272031.2,ANKRD34A,protein_coding	0.848288	-0.0494827	0.0132314	-2.30551	0.327714	-0.78139	0.79436	-0.122213	-0.976973	-0.750952	-0.371997	-0.346896	-0.46123	-0.576727	0.676109	0.370257	-0.349662	-0.342582	0.0342928	0.216973	1.70713	-0.0315872	-0.236516	0.782114	0.208888	0.949806	0.291267	0.0160199	ENSG00000272031	ANKRD34A	protein_coding	ENSG00000272031.2,ANKRD34A,protein_coding	-0.339984	0.306608	0.646592	-0.359447	0.212931	0.572378	0.673775	-0.0324924	3.30201	0.00161658	0.064873	-1.31466
ENSG00000168280.16,KIF5C,protein_coding	3.1477	3.93703	3.13261	3.65479	3.17309	3.43204	3.74019	3.61803	3.15337	3.36289	4.14517	3.55999	3.21865	3.08693	3.88095	3.99591	3.3849	4.23082	3.78663	3.49119	3.95195	3.77128	4.13239	3.98014	4.35839	4.13889	3.62357	3.22685	ENSG00000168280	KIF5C	protein_coding	ENSG00000168280.16,KIF5C,protein_coding	3.45446	3.85385	0.399384	3.39746	3.91645	0.518983	0.396866	3.50096	3.2988	0.00163231	0.0653472	-1.32334
ENSG00000204248.10,COL11A2,protein_coding	0.491027	0.805319	-0.159236	0.160803	0.380663	1.77883	0.61712	0.204952	0.180569	0.0195663	0.43186	0.245226	2.86236	0.821822	1.12205	1.77177	0.72834	2.03947	1.33314	2.08511	1.08688	0.574134	1.69589	1.72349	1.2517	0.837038	3.0729	0.845034	ENSG00000204248	COL11A2	protein_coding	ENSG00000204248.10,COL11A2,protein_coding	0.631491	1.4405	0.809004	0.406261	1.29242	0.886158	0.820972	0.991	3.2899	0.0016766	0.0668793	-1.34733
ENSG00000140403.12,DNAJA4,protein_coding	4.23127	4.75458	4.11497	4.28812	4.34863	3.8048	4.0902	4.73938	3.8396	3.77997	3.78565	4.00803	3.66853	3.69312	4.95714	5.21781	4.5816	5.32381	4.53578	4.07675	4.33524	4.9036	4.56283	4.32278	3.87961	4.55184	3.87002	3.82701	ENSG00000140403	DNAJA4	protein_coding	ENSG00000140403.12,DNAJA4,protein_coding	4.08192	4.49613	0.414212	4.04911	4.54381	0.494697	0.408496	4.17749	3.28951	0.00167859	0.0668793	-1.34839
ENSG00000187024.14,PTRH1,protein_coding	1.77674	1.51487	1.36333	1.74577	1.81987	1.68605	1.72168	1.27634	1.01375	1.58225	1.29225	1.33521	1.53462	1.32139	1.79071	1.35945	0.498335	1.11406	1.58839	1.15482	1.39722	0.936704	0.711769	0.67618	1.18258	0.813386	1.23825	0.845034	ENSG00000187024	PTRH1	protein_coding	ENSG00000187024.14,PTRH1,protein_coding	1.49886	1.09335	0.405516	1.52474	1.13444	0.390307	-0.412376	1.31775	-3.28585	0.00169716	0.067458	-1.35824
ENSG00000276045.3,ORAI1,protein_coding	5.28168	5.31405	5.26383	5.45323	5.40203	5.3971	5.12916	4.8421	5.11646	5.12014	5.29659	5.16397	5.16023	5.1767	5.06518	4.85203	4.79057	4.72397	5.07034	5.36304	4.98495	4.74635	4.98715	4.73755	4.77269	4.63683	4.90992	5.48506	ENSG00000276045	ORAI1	protein_coding	ENSG00000276045.3,ORAI1,protein_coding	5.22266	4.93754	0.285118	5.22027	4.88097	0.339294	-0.290868	5.07348	-3.28393	0.001707	0.0676259	-1.36342
ENSG00000211734.3,TRBV5-1,TR_V_gene	3.1477	1.92731	2.51094	3.32461	2.97211	3.29564	2.68841	2.33005	2.6049	2.72383	2.94258	2.84676	3.03394	2.7214	2.36338	2.05236	1.35816	1.90373	2.56877	2.75183	2.10734	2.14991	2.20245	2.63789	2.25591	2.39038	2.4429	2.84742	ENSG00000211734	TRBV5-1	TR_V_gene	ENSG00000211734.3,TRBV5-1,TR_V_gene	2.79073	2.28803	0.502696	2.78529	2.30965	0.475645	-0.495273	2.51716	-3.28344	0.00170949	0.0676259	-1.36473
ENSG00000163875.15,MEAF6,protein_coding	5.43906	4.81904	5.43287	5.47274	5.32476	5.55482	5.39212	5.35558	5.14967	5.35921	5.4445	5.43603	5.47114	5.297	5.04772	4.71037	4.83179	4.48761	5.11568	5.41511	5.0729	5.34723	4.57301	5.00291	5.21809	5.08002	5.18871	5.3213	ENSG00000163875	MEAF6	protein_coding	ENSG00000163875.15,MEAF6,protein_coding	5.35347	5.02946	0.324005	5.41249	5.07646	0.336037	-0.317985	5.17703	-3.2824	0.00171483	0.0676771	-1.36752
ENSG00000155980.11,KIF5A,protein_coding	0.36658	-0.474789	0.339218	0.479981	0.300492	-0.841511	0.179911	-0.122213	0.24542	0.115782	-0.582215	-0.109205	-0.109757	-0.743377	0.826976	0.644018	0.0892222	0.442679	0.999527	0.610118	0.578179	0.654304	-0.277738	0.67618	0.628265	1.05439	1.02227	-0.284847	ENSG00000155980	KIF5A	protein_coding	ENSG00000155980.11,KIF5A,protein_coding	-0.0682632	0.547396	0.61566	0.00328844	0.636141	0.632853	0.621753	0.0396015	3.28074	0.00172344	0.0678551	-1.37201
ENSG00000162639.15,HENMT1,protein_coding	4.2752	3.7861	3.98631	4.1181	4.13025	4.26122	4.38279	4.09784	4.06966	4.5388	4.16637	4.31748	4.41832	3.91221	4.04388	3.66392	3.4691	3.10564	3.94423	4.08153	4.12652	3.7132	3.39346	3.93778	3.84647	3.9886	4.22954	4.01708	ENSG00000162639	HENMT1	protein_coding	ENSG00000162639.15,HENMT1,protein_coding	4.17576	3.82578	0.349978	4.14831	3.94101	0.207301	-0.335447	4.03382	-3.27996	0.00172747	0.0678551	-1.3741
ENSG00000213551.4,DNAJC9,protein_coding	4.76999	4.50576	4.70662	4.99779	4.74423	4.85242	4.84807	4.66533	4.62561	4.80243	4.74042	4.84499	4.86938	4.87733	4.66399	4.25691	4.12859	4.16488	4.76523	4.64526	4.5418	4.55599	4.52138	4.52322	4.52821	4.40133	4.74596	4.9724	ENSG00000213551	DNAJC9	protein_coding	ENSG00000213551.4,DNAJC9,protein_coding	4.77503	4.52965	0.245373	4.78621	4.535	0.251209	-0.242454	4.70503	-3.27812	0.00173704	0.0679847	-1.37904
ENSG00000123106.10,CCDC91,protein_coding	5.3308	5.27321	5.40797	5.62802	5.45931	5.44743	5.37898	5.65628	5.63282	5.56708	5.76807	5.72625	5.61276	5.49171	5.37086	5.15044	5.2158	5.33944	5.48694	5.08689	5.22297	5.3432	5.22891	5.46029	5.39275	5.33902	5.53488	5.45408	ENSG00000123106	CCDC91	protein_coding	ENSG00000123106.10,CCDC91,protein_coding	5.52719	5.33046	0.19673	5.5294	5.34132	0.188074	-0.196123	5.42061	-3.27776	0.00173892	0.0679847	-1.38001
ENSG00000177613.8,CSTF2T,protein_coding	5.68363	5.47874	5.53724	6.05827	5.75147	5.7835	5.80293	5.60075	5.81009	5.98469	5.65787	5.78638	5.85134	5.70497	5.55354	5.27787	5.25322	5.25575	5.48065	5.69953	5.52022	5.52211	5.35899	5.64185	5.70998	5.47996	5.52938	5.91127	ENSG00000177613	CSTF2T	protein_coding	ENSG00000177613.8,CSTF2T,protein_coding	5.74942	5.51388	0.23554	5.76748	5.52116	0.246319	-0.234138	5.66606	-3.27577	0.00174935	0.0682327	-1.38537
ENSG00000149212.11,SESN3,protein_coding	7.28394	6.63284	7.38741	7.66262	7.62628	7.35346	7.07	7.76764	7.28681	7.28172	6.91042	7.60548	7.35476	7.25351	8.06958	8.99411	7.63915	9.0928	7.99558	7.09356	6.81728	8.36042	7.64793	7.99286	7.27095	7.82849	7.70075	7.35577	ENSG00000149212	SESN3	protein_coding	ENSG00000149212.11,SESN3,protein_coding	7.31978	7.84709	0.527311	7.32013	7.76462	0.444486	0.522873	7.51632	3.27117	0.00177361	0.0690179	-1.3977
ENSG00000279814.1,RP11-399K21.12,TEC	0.691105	0.770968	1.04339	-0.720552	0.725798	0.522763	1.14763	1.53106	1.70917	1.12352	1.53326	0.642297	0.12925	0.436329	0.48184	1.86641	2.0833	2.0512	1.0457	0.875357	1.87884	2.41064	1.99312	2.06522	2.11462	2.62584	1.02227	0.501447	ENSG00000279814	RP11-399K21.12	TEC	ENSG00000279814.1,RP11-399K21.12,TEC	0.806142	1.64399	0.837843	0.748383	1.93598	1.18759	0.856281	1.15032	3.2701	0.0017793	0.0690781	-1.40057
ENSG00000159445.12,THEM4,protein_coding	4.82542	4.73243	4.66519	4.92583	5.19219	5.07913	5.04929	4.71756	4.88674	4.37995	5.02207	5.23402	5.43873	4.51305	4.73659	4.56509	4.35201	4.16757	4.63915	4.75856	4.80371	4.24251	4.09251	4.26457	4.59457	4.61477	5.02953	4.80446	ENSG00000159445	THEM4	protein_coding	ENSG00000159445.12,THEM4,protein_coding	4.9044	4.54754	0.356857	4.90628	4.60467	0.301617	-0.344151	4.75635	-3.26898	0.00178528	0.0691495	-1.40357
ENSG00000197353.3,LYPD2,protein_coding	-0.873247	-1.08051	-4.55155	-0.998854	-2.50686	-1.4419	-1.51099	0.539371	-0.112628	-0.233553	-0.0648159	-1.555	0.658069	0.781464	-2.61214	-1.99539	-5.84152	-5.89717	-1.85552	-1.51421	-4.04241	-0.854709	-2.92683	-1.79014	-3.3588	-1.85755	-0.475756	-0.284847	ENSG00000197353	LYPD2	protein_coding	ENSG00000197353.3,LYPD2,protein_coding	-0.925072	-2.52193	1.59686	-0.93605	-1.92647	0.990421	-1.55385	-1.70269	-3.26619	0.0018003	0.0695698	-1.41107
ENSG00000070061.14,IKBKAP,protein_coding	6.0034	6.08199	5.87296	5.74032	6.07885	5.92836	6.22527	6.05389	6.01055	6.16088	5.93734	6.16562	6.10478	5.83575	5.82602	5.70345	5.7049	5.69669	5.88237	5.88735	6.04532	5.75962	5.49753	5.82573	5.84892	5.96028	5.95198	5.70959	ENSG00000070061	IKBKAP	protein_coding	ENSG00000070061.14,IKBKAP,protein_coding	6.01428	5.80712	0.20716	6.03222	5.82588	0.206344	-0.196299	5.95779	-3.26413	0.00181144	0.0697087	-1.41659
ENSG00000169442.8,CD52,protein_coding	7.81079	7.37732	7.80517	8.35547	8.16762	8.29548	8.22918	7.87584	8.01237	7.85805	8.00194	8.33453	8.37939	7.91199	7.50431	7.27876	7.11649	7.17881	7.51632	8.04475	7.85612	7.79791	7.42019	7.3786	7.74384	7.42237	7.93475	8.01157	ENSG00000169442	CD52	protein_coding	ENSG00000169442.8,CD52,protein_coding	8.02965	7.58606	0.443597	8.00715	7.51031	0.49684	-0.441261	7.79072	-3.26398	0.00181224	0.0697087	-1.41699
ENSG00000110108.9,TMEM109,protein_coding	5.80188	5.21371	5.7203	5.93666	5.81897	5.81427	5.51866	5.58978	5.75826	5.77476	5.82384	5.69652	5.70708	5.5424	5.60218	5.23269	5.20901	4.81793	5.44341	5.69017	5.44904	5.55903	5.21504	5.42699	5.39275	5.226	5.51989	5.70038	ENSG00000110108	TMEM109	protein_coding	ENSG00000110108.9,TMEM109,protein_coding	5.69408	5.39175	0.302327	5.73928	5.4352	0.304076	-0.301193	5.5291	-3.26125	0.00182714	0.0700595	-1.42432
ENSG00000178449.8,COX14,protein_coding	3.63151	3.47541	3.76284	4.05111	3.99458	4.07049	3.54585	3.68327	3.71634	3.88837	3.76077	4.04542	3.85488	3.69312	3.47696	3.39428	3.20014	3.29018	3.54686	3.83487	3.35163	3.60976	3.37695	3.45178	3.62012	3.56518	3.647	3.78778	ENSG00000178449	COX14	protein_coding	ENSG00000178449.8,COX14,protein_coding	3.79814	3.51096	0.287176	3.76181	3.51191	0.249898	-0.283505	3.67904	-3.26025	0.00183257	0.0700595	-1.42697
ENSG00000153317.14,ASAP1,protein_coding	6.08318	6.57366	6.51655	6.36076	5.95938	6.60161	6.31156	6.55816	6.49356	5.93774	6.23395	6.28594	5.99008	6.53578	6.4471	7.08696	6.85871	6.855	6.31764	6.87001	6.45085	7.09006	6.85289	6.54478	6.3164	6.63662	6.18896	6.44682	ENSG00000153317	ASAP1	protein_coding	ENSG00000153317.14,ASAP1,protein_coding	6.31728	6.6402	0.322921	6.33616	6.5907	0.254543	0.31001	6.39968	3.26	0.00183395	0.0700595	-1.42765
ENSG00000165959.11,CLMN,protein_coding	5.35065	6.2173	5.52571	4.82756	4.91099	5.52314	5.76567	5.60373	6.04055	5.91397	5.80707	5.21956	5.88841	5.258	5.62148	6.70211	6.39719	5.46093	5.2622	6.18706	5.91498	6.1894	6.0031	6.34429	6.16336	5.67711	5.97589	5.09296	ENSG00000165959	CLMN	protein_coding	ENSG00000165959.11,CLMN,protein_coding	5.56088	5.92801	0.367127	5.56472	5.98949	0.424777	0.392607	5.68	3.25844	0.00184252	0.0700952	-1.43182
ENSG00000211751.9,TRBC1,TR_C_gene	7.2447	6.70284	6.99935	7.00892	7.45998	7.32553	7.1838	6.91161	7.09119	6.96154	7.43896	7.18565	7.32201	6.75484	6.98992	6.39726	6.348	5.76861	6.80751	7.03284	6.90347	6.55881	6.61109	6.46651	6.91317	6.92467	7.05563	6.90168	ENSG00000211751	TRBC1	TR_C_gene	ENSG00000211751.9,TRBC1,TR_C_gene	7.11364	6.69137	0.422268	7.13749	6.8546	0.282895	-0.410498	6.8602	-3.25783	0.00184592	0.0700952	-1.43347
ENSG00000173473.10,SMARCC1,protein_coding	7.00092	7.23965	7.14701	7.32528	7.13181	6.95277	6.96301	7.2025	7.14263	7.06207	7.10881	7.06591	7.20607	7.21165	6.97095	6.90012	6.97966	6.9826	7.07504	7.09681	6.85831	7.08735	7.06301	7.00205	6.75848	6.88161	6.99099	7.27097	ENSG00000173473	SMARCC1	protein_coding	ENSG00000173473.10,SMARCC1,protein_coding	7.12572	6.99414	0.131581	7.13722	6.9868	0.150426	-0.136833	7.05815	-3.25708	0.00185003	0.0700952	-1.43546
ENSG00000198892.6,SHISA4,protein_coding	-1.78398	-0.112218	-1.27853	-0.403695	-1.36936	-0.373732	-0.807378	-0.859179	-1.40439	-1.21392	-1.61078	-1.36859	-1.34958	-1.2288	0.676109	3.05571	-0.556113	0.0335666	-0.215067	0.528435	-1.07893	0.825673	-1.10086	0.336974	-0.808599	-0.272587	-0.475756	-1.63848	ENSG00000198892	SHISA4	protein_coding	ENSG00000198892.6,SHISA4,protein_coding	-1.08315	-0.0492807	1.03387	-1.25367	-0.243827	1.00984	1.07137	-0.711868	3.25679	0.00185168	0.0700952	-1.43626
ENSG00000149136.8,SSRP1,protein_coding	6.49716	5.99352	6.35258	6.44321	6.22852	6.47984	6.29949	6.12468	6.30154	6.26247	6.28912	6.35706	6.59006	6.32951	6.07947	5.89989	6.0665	5.85646	6.10924	6.23398	6.14717	6.08238	6.10884	6.01823	5.95182	5.95758	6.21712	6.50617	ENSG00000149136	SSRP1	protein_coding	ENSG00000149136.8,SSRP1,protein_coding	6.32491	6.08821	0.236705	6.31552	6.08093	0.234594	-0.240102	6.21251	-3.255	0.0018616	0.0702955	-1.44104
ENSG00000158286.12,RNF207,protein_coding	1.49698	2.01798	0.683663	1.73658	1.64694	1.55227	2.23318	0.604222	1.20523	1.15405	1.16321	1.66916	1.11264	1.68083	2.15095	2.54734	1.70538	2.6381	1.70806	1.92408	2.07446	1.46722	1.37529	2.32388	1.85066	2.7984	1.92497	1.00751	ENSG00000158286	RNF207	protein_coding	ENSG00000158286.12,RNF207,protein_coding	1.42549	1.96402	0.538527	1.52462	1.92453	0.399907	0.53065	1.63955	3.25431	0.00186542	0.0702955	-1.44288
ENSG00000273243.1,CTA-217C2.2,lincRNA	0.340348	-1.08051	-2.04905	-3.74609	-1.45956	-0.56321	-0.6179	-0.231147	-0.904823	-0.401009	-0.42175	-2.32552	-1.41232	-1.2288	0.287337	0.811962	0.567876	-0.282461	-0.898593	-0.948613	0.143459	-0.162832	-0.363895	-0.36564	-0.0576266	0.0843476	-1.09919	-0.838782	ENSG00000273243	CTA-217C2.2	lincRNA	ENSG00000273243.1,CTA-217C2.2,lincRNA	-1.1501	-0.223047	0.92705	-0.992666	-0.222646	0.77002	0.946499	-0.410665	3.25356	0.00186961	0.0702955	-1.44488
ENSG00000277152.1,RP11-622C24.2,lincRNA	0.111323	-0.318669	-0.205778	-2.02988	-0.799043	-1.18665	0.179911	-0.175652	0.276784	0.519137	0.188303	-1.6581	-1.02153	0.149707	0.76424	0.644018	1.73591	1.322	-0.388398	0.583401	0.690947	0.199738	0.753289	1.03875	1.21755	-0.613624	-0.426003	-0.0895902	ENSG00000277152	RP11-622C24.2	lincRNA	ENSG00000277152.1,RP11-622C24.2,lincRNA	-0.426438	0.530874	0.957312	-0.190715	0.667482	0.858198	0.958748	-0.0573862	3.25213	0.00187764	0.0704389	-1.44872
ENSG00000009954.10,BAZ1B,protein_coding	7.28179	6.76689	6.9331	6.96435	7.11848	7.26401	7.2518	6.9785	7.106	7.18661	7.13324	7.18239	7.24708	6.91993	7.10883	6.88042	6.52617	6.5093	7.02117	6.98165	7.05549	6.97574	6.62479	6.77672	6.962	7.00223	7.10617	6.84219	ENSG00000009954	BAZ1B	protein_coding	ENSG00000009954.10,BAZ1B,protein_coding	7.0953	6.88378	0.211519	7.12586	6.96887	0.156987	-0.198177	7.04099	-3.25032	0.00188781	0.0706615	-1.45355
ENSG00000182247.9,UBE2E2,protein_coding	2.66756	2.9312	3.57945	3.05204	2.71295	3.48195	2.73694	3.08227	3.71347	3.15971	3.1779	2.87934	3.29427	3.73863	3.15707	3.29569	4.05784	3.6126	3.04285	3.54757	3.2741	3.76226	3.77739	3.67446	3.52559	3.40033	3.26689	3.40915	ENSG00000182247	UBE2E2	protein_coding	ENSG00000182247.9,UBE2E2,protein_coding	3.15769	3.48599	0.328295	3.12099	3.46737	0.346382	0.312292	3.2835	3.24929	0.00189365	0.0706991	-1.45631
ENSG00000279330.1,AJ003147.11,TEC	1.44868	1.94282	1.41038	0.606429	1.56924	1.21123	1.6405	2.11324	1.89244	1.37752	1.94993	1.07083	1.14568	1.65872	2.13451	2.55683	3.26439	3.05993	1.33314	1.96606	1.51218	2.11255	2.69855	2.66584	1.97851	2.46058	1.34241	1.78155	ENSG00000279330	AJ003147.11	TEC	ENSG00000279330.1,AJ003147.11,TEC	1.50269	2.20479	0.702098	1.50896	2.12353	0.61457	0.69288	1.86071	3.24864	0.00189728	0.0706991	-1.45803
ENSG00000101493.10,ZNF516,protein_coding	5.84334	5.84971	6.34048	5.31577	5.58589	5.93342	5.7115	5.31135	5.99766	5.73618	5.94165	5.76972	5.65878	6.34083	5.95684	6.67513	6.89763	6.4841	5.63491	6.2286	6.1707	6.16965	6.61427	6.00667	6.4134	6.14037	5.93602	5.98411	ENSG00000101493	ZNF516	protein_coding	ENSG00000101493.10,ZNF516,protein_coding	5.80974	6.2366	0.426865	5.80653	6.17017	0.363646	0.407355	6.0399	3.24311	0.00192886	0.0715637	-1.47279
ENSG00000211802.3,TRAV22,TR_V_gene	-0.278089	-0.649875	1.1944	0.914163	-0.632393	-0.0210607	0.205222	-0.477308	0.112665	-0.0835272	-0.371997	0.726566	0.214768	0.0169523	-0.64015	-0.141243	0.308232	-1.03919	-0.388398	-0.800514	0.174823	-1.09572	-1.52828	-1.79014	-0.333261	0.234373	-0.527286	-0.838782	ENSG00000211802	TRAV22	TR_V_gene	ENSG00000211802.3,TRAV22,TR_V_gene	0.0621776	-0.600395	0.662573	-0.00205422	-0.583718	0.581664	-0.690257	-0.250744	-3.24241	0.00193294	0.0715637	-1.47468
ENSG00000101945.16,SUV39H1,protein_coding	3.24282	3.55328	3.12323	3.37285	3.50957	3.19074	3.17191	3.08227	3.31694	3.23662	3.17372	3.03616	3.15517	3.64613	2.93772	2.7595	3.08033	3.0715	2.81524	3.21044	3.08481	2.93403	3.31244	2.87781	2.90799	2.67916	2.93691	3.61646	ENSG00000101945	SUV39H1	protein_coding	ENSG00000101945.16,SUV39H1,protein_coding	3.27224	3.01602	0.256221	3.21368	2.93731	0.276364	-0.26835	3.18077	-3.24192	0.00193574	0.0715637	-1.47598
ENSG00000141699.10,FAM134C,protein_coding	7.00718	6.79066	6.74364	6.78181	7.05092	7.14778	6.99193	6.67078	6.88149	7.02693	6.94027	6.96544	7.10924	6.62009	6.84461	6.45487	6.21139	6.25289	6.6511	6.96783	6.75055	6.61039	6.06005	6.51196	6.67325	6.51222	6.91731	6.57151	ENSG00000141699	FAM134C	protein_coding	ENSG00000141699.10,FAM134C,protein_coding	6.90915	6.57071	0.338445	6.95286	6.59095	0.361909	-0.321235	6.75258	-3.24159	0.00193763	0.0715637	-1.47685
ENSG00000198954.7,KIF1BP,protein_coding	2.6937	3.01431	2.71211	2.47722	2.15989	2.42088	2.43922	2.3772	2.20115	2.60729	2.4969	2.64501	2.46433	2.75305	2.36338	2.37563	2.63016	2.37429	2.18113	1.56303	2.58111	1.84288	2.08541	1.50883	2.6699	1.98728	2.33881	2.59815	ENSG00000198954	KIF1BP	protein_coding	ENSG00000198954.7,KIF1BP,protein_coding	2.53302	2.22143	0.31159	2.48706	2.3511	0.135967	-0.322738	2.42139	-3.23875	0.00195415	0.0719091	-1.48444
ENSG00000261226.1,RP11-830F9.7,sense_intronic	1.22322	1.95817	1.29811	0.665726	0.406426	0.803572	0.743436	1.46275	1.1385	0.495486	0.983764	-0.530342	-0.135989	1.59028	1.64743	2.44883	3.36061	3.40889	1.25669	1.56303	1.32915	1.74863	1.55038	1.08088	1.54121	2.3662	0.432821	1.07423	ENSG00000261226	RP11-830F9.7	sense_intronic	ENSG00000261226.1,RP11-830F9.7,sense_intronic	0.864508	1.77207	0.907561	0.893668	1.5567	0.663036	0.872366	1.36177	3.23819	0.00195738	0.0719091	-1.48592
ENSG00000117868.15,ESYT2,protein_coding	7.99048	7.74203	7.88854	8.1229	8.13284	8.44335	8.0219	8.04635	8.18516	8.33636	8.1872	8.1272	8.01781	7.97584	7.92142	7.35758	7.52385	7.8103	8.05022	8.20928	7.75906	7.73497	7.81149	8.17253	7.80548	7.61573	7.89233	8.05016	ENSG00000117868	ESYT2	protein_coding	ENSG00000117868.15,ESYT2,protein_coding	8.087	7.83674	0.250254	8.08462	7.81089	0.273729	-0.244874	7.92048	-3.23713	0.00196357	0.0719091	-1.48874
ENSG00000135686.12,KLHL36,protein_coding	6.62388	6.23553	6.43547	6.55034	6.78577	6.55172	6.62871	6.01641	6.51714	6.36677	6.62934	6.70157	6.60201	6.08304	6.35609	6.27031	6.07025	5.93532	6.36961	6.38085	6.25336	5.90394	5.98524	6.23135	6.44741	6.4816	6.41949	6.20072	ENSG00000135686	KLHL36	protein_coding	ENSG00000135686.12,KLHL36,protein_coding	6.48055	6.23611	0.244439	6.55103	6.26184	0.289191	-0.23243	6.41712	-3.23702	0.00196421	0.0719091	-1.48903
ENSG00000157224.15,CLDN12,protein_coding	-0.873247	-0.474789	-1.18232	-0.249662	-0.436473	-0.41882	0.539641	0.0737071	-0.534454	0.146478	-0.232273	0.642297	-0.42844	-0.335719	0.785457	0.412692	-0.349662	-0.282461	0.79848	-0.135698	0.754605	0.126675	0.484102	0.228721	1.16477	0.608769	0.432821	-1.03582	ENSG00000157224	CLDN12	protein_coding	ENSG00000157224.15,CLDN12,protein_coding	-0.268862	0.285246	0.554109	-0.37727	0.422757	0.800026	0.587133	-0.0950202	3.23435	0.00197991	0.0723251	-1.49615
ENSG00000182732.17,RGS6,protein_coding	0.791332	-1.21175	-0.114148	0.160803	-0.685833	-0.723675	0.635856	0.162516	-0.904823	1.41583	-0.582215	-0.482248	0.673256	-1.71423	1.61224	2.42829	-0.286926	0.817075	-0.110097	0.736752	0.690947	1.74863	0.408153	1.56927	-0.551441	0.402318	0.657138	0.145788	ENSG00000182732	RGS6	protein_coding	ENSG00000182732.17,RGS6,protein_coding	-0.184238	0.733438	0.917676	-0.298198	0.674043	0.972241	0.920583	0.190284	3.23355	0.00198466	0.0723404	-1.49829
ENSG00000219665.8,CTD-2006C1.2,processed_transcript	2.77918	2.6005	2.67406	2.67778	2.8318	2.67804	2.7326	3.17057	2.72915	2.86434	2.78702	2.68241	2.6056	2.91104	3.16922	3.13389	3.58265	4.03799	2.9907	2.8945	3.14148	3.21083	3.40001	3.3478	3.15803	3.25427	2.80249	3.05164	ENSG00000219665	CTD-2006C1.2	processed_transcript	ENSG00000219665.8,CTD-2006C1.2,processed_transcript	2.76601	3.22682	0.460817	2.73087	3.16363	0.432755	0.460952	3.05263	3.23109	0.00199922	0.0726333	-1.50483
ENSG00000196968.10,FUT11,protein_coding	5.47039	4.82534	5.26596	5.2743	5.38107	5.26345	5.50471	5.1578	5.18935	5.68613	5.36878	5.27832	5.25286	5.06135	5.31997	4.5861	4.32465	4.00219	5.08975	5.40846	5.29075	5.00008	4.46314	5.05535	5.08118	5.00239	5.2702	4.88566	ENSG00000196968	FUT11	protein_coding	ENSG00000196968.10,FUT11,protein_coding	5.28427	4.91285	0.371424	5.27013	5.02887	0.241257	-0.35912	5.13482	-3.23073	0.0020014	0.0726333	-1.5058
ENSG00000107262.20,BAG1,protein_coding	6.01174	5.49725	5.53635	5.67688	5.59433	5.67369	5.27449	5.48175	5.56536	5.63224	5.61919	5.45004	5.66021	5.8425	6.76808	7.62567	5.6215	5.98662	5.8752	5.9996	5.65769	7.01771	5.78398	6.30595	5.63838	5.87288	5.83951	5.70565	ENSG00000107262	BAG1	protein_coding	ENSG00000107262.20,BAG1,protein_coding	5.60829	6.12131	0.513027	5.60676	5.87404	0.267279	0.51877	5.78223	3.22992	0.00200623	0.0726506	-1.50796
ENSG00000088538.12,DOCK3,protein_coding	2.09964	2.89975	1.41038	1.44091	2.63337	0.372084	1.73911	1.98517	1.44498	1.32482	2.01682	1.77189	1.2807	1.39011	2.32042	2.83944	2.29291	3.05411	3.49372	1.25979	2.23185	1.73641	2.20993	2.69325	2.24748	2.84581	2.20311	1.21396	ENSG00000088538	DOCK3	protein_coding	ENSG00000088538.12,DOCK3,protein_coding	1.7007	2.33158	0.630889	1.59205	2.27019	0.678147	0.646604	1.90506	3.22918	0.00201066	0.0726534	-1.50993
ENSG00000265206.5,RP5-1171I10.5,antisense	5.12915	5.46269	3.59989	3.66694	4.3717	4.55882	4.80733	4.74838	4.49502	4.87297	4.656	4.11351	4.35498	4.1227	5.23865	5.60166	4.60453	4.80067	4.6504	5.16893	5.18015	5.25596	4.25669	4.84075	5.1059	5.56208	4.65497	3.98925	ENSG00000265206	RP5-1171I10.5	antisense	ENSG00000265206.5,RP5-1171I10.5,antisense	4.49715	4.92218	0.425037	4.52692	4.97332	0.446405	0.475287	4.93387	3.22769	0.00201954	0.0728167	-1.51387
ENSG00000128185.9,DGCR6L,protein_coding	4.71746	4.2801	4.6325	4.69389	4.59957	4.46731	4.26587	4.28995	4.14383	4.24993	4.60567	4.38872	4.48331	4.24461	4.36778	4.20352	4.03039	3.75925	4.11906	4.28384	4.20836	4.26822	3.97019	3.91468	4.30857	3.89593	4.14771	4.39372	ENSG00000128185	DGCR6L	protein_coding	ENSG00000128185.9,DGCR6L,protein_coding	4.43305	4.13366	0.299393	4.42802	4.17562	0.252401	-0.297533	4.27095	-3.22485	0.00203668	0.0732767	-1.52143
ENSG00000238009.6,RP11-34P13.7,lincRNA	0.0151074	1.26629	0.57773	0.914163	0.663062	0.372084	0.810943	1.06221	0.147016	0.610046	0.315215	0.432505	-0.365014	-0.20834	1.29475	1.54257	0.462266	2.0037	1.13383	0.736752	1.24299	1.32749	1.11358	0.437668	0.910665	1.77104	0.199149	0.114424	ENSG00000238009	RP11-34P13.7	lincRNA	ENSG00000238009.6,RP11-34P13.7,lincRNA	0.472359	1.02078	0.548419	0.505117	1.12371	0.618589	0.542235	0.859768	3.21876	0.0020739	0.0744553	-1.53761
ENSG00000088305.18,DNMT3B,protein_coding	-0.405468	-1.35614	0.492841	-1.06159	-0.987488	-0.41882	0.179911	-0.41172	0.00441181	-0.0139862	0.15475	-0.146199	0.275736	-0.866234	0.0272744	0.493992	0.462266	-0.342582	0.686369	-0.0495415	0.377131	-0.0315872	0.624965	0.228721	0.520349	-0.0393877	0.349566	0.348096	ENSG00000088305	DNMT3B	protein_coding	ENSG00000088305.18,DNMT3B,protein_coding	-0.325714	0.261117	0.586831	-0.275834	0.348831	0.624664	0.597604	-0.149018	3.21614	0.00209009	0.0748756	-1.54456
ENSG00000258944.1,RP4-647C14.3,antisense	-0.361747	0.735778	0.130271	0.160803	0.805415	0.44939	0.539641	0.572161	0.337538	0.263123	0.374716	-0.00359459	-0.0338084	0.65314	0.887097	1.46404	1.35816	0.844296	0.825197	0.55618	0.930285	1.45235	1.27907	1.12181	0.575316	0.860307	0.199149	0.320875	ENSG00000258944	RP4-647C14.3	antisense	ENSG00000258944.1,RP4-647C14.3,antisense	0.330202	0.905294	0.575093	0.356127	0.873702	0.517575	0.586263	0.605284	3.21376	0.00210489	0.0752442	-1.55086
ENSG00000248476.1,AP000240.4,sense_intronic	0.172077	0.805319	0.238524	-0.144051	-0.391385	0.474265	-0.0403553	0.991245	0.276784	-0.27363	-0.146116	0.786687	-0.365014	1.00824	0.582242	0.933524	2.14148	1.69529	0.360794	0.471291	0.322165	0.99944	1.6852	1.21932	0.910665	1.48698	-0.242557	0.7665	ENSG00000248476	AP000240.4	sense_intronic	ENSG00000248476.1,AP000240.4,sense_intronic	0.242327	0.952309	0.709982	0.2053	0.922094	0.716794	0.682056	0.498427	3.21282	0.00211076	0.0752927	-1.55335
ENSG00000182973.18,CNOT10,protein_coding	5.01563	4.88878	5.19832	5.11766	5.07459	5.12108	5.03083	5.05425	5.07469	4.9248	5.14357	5.0953	5.12891	4.89989	4.91925	4.79902	4.73874	4.87349	4.93583	4.92475	4.92626	4.9911	4.90663	5.03138	4.99435	4.82156	5.06368	4.87984	ENSG00000182973	CNOT10	protein_coding	ENSG00000182973.18,CNOT10,protein_coding	5.05488	4.91471	0.140171	5.07464	4.922	0.152642	-0.140231	4.97795	-3.21168	0.00211791	0.0753869	-1.55637
ENSG00000150764.13,DIXDC1,protein_coding	1.63286	-0.394618	1.61168	1.11189	0.0940414	0.615127	0.302246	0.539371	1.17225	0.234834	1.21297	0.66383	0.627208	-0.42735	1.98663	0.326536	1.75094	1.06861	1.67906	1.17285	0.733696	0.95792	1.3211	0.756351	1.67305	1.07443	1.67435	0.235986	ENSG00000150764	DIXDC1	protein_coding	ENSG00000150764.13,DIXDC1,protein_coding	0.642596	1.17225	0.529656	0.621168	1.12364	0.502474	0.525795	0.729074	3.20686	0.00214846	0.0758956	-1.56916
ENSG00000152484.13,USP12,protein_coding	5.54478	5.66213	5.73808	5.69834	5.16792	5.3758	5.39762	5.88881	5.62751	5.53264	5.38334	5.68472	5.37166	5.75337	6.24704	7.46797	5.81536	6.51566	5.81232	5.65291	5.55415	6.59184	5.99555	6.20778	5.58915	5.7645	5.68252	5.58641	ENSG00000152484	USP12	protein_coding	ENSG00000152484.13,USP12,protein_coding	5.55905	6.03451	0.475461	5.58615	5.81384	0.22769	0.473506	5.65308	3.20666	0.0021497	0.0758956	-1.56968
ENSG00000280407.2,RP13-516M14.8,TEC	1.11906	3.738	2.28555	2.28261	1.93054	1.08772	1.44188	2.29118	2.15969	1.09232	2.11605	1.55856	0.896727	2.8538	1.62406	3.66392	4.32465	5.66173	2.80856	2.53193	2.59856	3.17504	4.46001	4.07958	1.09124	2.93618	1.82578	3.80262	ENSG00000280407	RP13-516M14.8	TEC	ENSG00000280407.2,RP13-516M14.8,TEC	1.91812	3.18456	1.26644	2.02329	3.05561	1.03232	1.19617	2.38488	3.20619	0.00215269	0.0758956	-1.57092
ENSG00000166133.17,RPUSD2,protein_coding	3.49846	2.59069	3.37326	3.81397	3.60445	3.40964	3.18151	2.99427	3.55621	3.37914	3.46132	3.34023	3.38469	3.05765	3.11159	2.80799	2.40166	2.55816	3.10414	3.14343	3.04718	2.99175	2.70385	3.04674	2.76754	2.7618	3.10287	3.59389	ENSG00000166133	RPUSD2	protein_coding	ENSG00000166133.17,RPUSD2,protein_coding	3.33182	2.93876	0.393065	3.38192	3.01924	0.362672	-0.391499	3.16742	-3.20575	0.00215551	0.0758956	-1.57209
ENSG00000185813.10,PCYT2,protein_coding	4.4783	4.62835	3.68844	4.33606	4.24892	4.19168	4.39659	3.95285	4.04255	4.12255	4.2342	4.28832	4.12027	4.20511	4.27333	4.20654	3.57845	3.31958	4.11636	4.38593	4.07757	3.81263	3.61233	3.81524	3.78659	3.94845	3.92617	4.16792	ENSG00000185813	PCYT2	protein_coding	ENSG00000185813.10,PCYT2,protein_coding	4.20959	3.93051	0.27908	4.21966	3.93731	0.282346	-0.271603	4.13776	-3.20515	0.00215933	0.0758956	-1.57367
ENSG00000214265.11,RP11-701H24.9,protein_coding	0.491027	-1.21175	-0.521806	0.722682	0.89913	0.424079	0.348417	-0.477308	0.424126	0.495486	0.403571	0.620437	0.371951	-0.129268	-0.246486	-0.651438	-1.4492	-0.611768	-0.0122498	0.349729	0.265021	0.00963547	-0.0112233	-1.39421	-0.739886	-0.747925	-1.55376	-0.327282	ENSG00000214265	RP11-701H24.9	protein_coding	ENSG00000214265.11,RP11-701H24.9,protein_coding	0.204341	-0.508646	0.712986	0.413825	-0.469525	0.88335	-0.701602	-0.217829	-3.20513	0.00215948	0.0758956	-1.57374
ENSG00000264456.1,RP11-848P1.2,sense_intronic	1.26565	1.5956	1.04339	0.0759142	0.952569	1.16614	1.68616	1.54764	1.55141	0.977502	1.22918	1.30811	0.732452	0.328413	2.1591	2.07895	1.93327	1.57043	1.19656	1.52141	2.14742	2.55686	1.45294	2.17625	2.187	2.88604	1.04008	0.825798	ENSG00000264456	RP11-848P1.2	sense_intronic	ENSG00000264456.1,RP11-848P1.2,sense_intronic	1.1043	1.83801	0.733714	1.19766	2.00611	0.808455	0.768676	1.60064	3.20348	0.00217006	0.0761072	-1.5781
ENSG00000010310.8,GIPR,protein_coding	1.79617	3.00695	1.29811	1.73658	1.99139	1.28338	1.63119	2.13535	0.835657	1.7615	1.82751	1.17947	1.67703	1.90401	2.20706	2.52817	2.27223	3.07724	2.80856	1.93469	2.08275	1.49651	2.20245	2.41726	1.67305	1.69542	1.95345	2.18028	ENSG00000010310	GIPR	protein_coding	ENSG00000010310.8,GIPR,protein_coding	1.71888	2.18065	0.461774	1.74904	2.19136	0.442327	0.451189	1.95375	3.20191	0.00218014	0.0763003	-1.58224
ENSG00000072736.18,NFATC3,protein_coding	8.08212	8.02585	8.02233	8.25124	8.18703	8.00591	8.08568	8.14619	7.96396	8.15009	8.05505	8.05201	7.96151	8.07138	8.06809	7.62257	7.77423	7.57209	8.18428	8.07263	8.11057	7.81617	7.58609	8.01917	7.63525	7.94769	7.84213	8.09616	ENSG00000072736	NFATC3	protein_coding	ENSG00000072736.18,NFATC3,protein_coding	8.07574	7.88194	0.193804	8.06322	7.89491	0.168308	-0.19347	7.98473	-3.19783	0.00220667	0.0769198	-1.59304
ENSG00000164109.13,MAD2L1,protein_coding	1.93411	1.40716	2.39876	2.92026	2.34447	2.32841	2.53715	2.23085	2.29605	1.94731	2.04457	3.1776	1.88699	2.07237	1.55161	1.14966	1.57634	1.52068	1.95788	1.56303	2.34647	1.86551	1.82806	1.55439	1.87277	2.12814	1.49225	2.45525	ENSG00000164109	MAD2L1	protein_coding	ENSG00000164109.13,MAD2L1,protein_coding	2.25186	1.77586	0.476	2.26345	1.7022	0.561253	-0.483437	2.14915	-3.19777	0.00220705	0.0769198	-1.59319
ENSG00000213842.2,AC138972.2,processed_pseudogene	-0.755411	0.123849	-2.43608	-2.30551	-0.859164	-0.904247	-0.411449	-0.0706828	-1.61852	-1.77952	-1.30044	-2.32552	-1.41232	-0.866234	0.287337	-0.0234068	0.135765	1.15811	0.323799	-1.11367	0.265021	-0.358752	0.732678	0.228721	-0.611562	0.662707	-0.475756	-1.74951	ENSG00000213842	AC138972.2	processed_pseudogene	ENSG00000213842.2,AC138972.2,processed_pseudogene	-1.20866	-0.0384659	1.1702	-1.10235	0.182243	1.28459	1.18287	-0.40534	3.19541	0.00222251	0.0772129	-1.59943
ENSG00000110844.13,PRPF40B,protein_coding	2.77429	2.01798	2.24286	2.17788	2.7181	2.03435	2.61003	1.84462	1.77654	2.40635	2.42132	2.35189	2.78058	1.04279	2.88464	3.13389	2.35324	2.60666	2.75398	2.31361	3.00853	2.26503	2.20245	2.7531	2.87551	3.14482	2.89837	1.7915	ENSG00000110844	PRPF40B	protein_coding	ENSG00000110844.13,PRPF40B,protein_coding	2.22854	2.64181	0.413268	2.29737	2.75354	0.456165	0.433506	2.36261	3.19508	0.00222471	0.0772129	-1.60031
ENSG00000143702.15,CEP170,protein_coding	6.02672	5.87217	6.37548	6.05134	5.8702	6.06768	6.17411	6.24268	6.30344	6.2885	6.1223	6.13992	6.26997	6.63715	5.91233	6.14691	6.92563	7.27947	6.07695	6.27943	6.17942	6.33486	6.96812	6.4303	6.49718	6.26657	6.2915	6.34957	ENSG00000143702	CEP170	protein_coding	ENSG00000143702.15,CEP170,protein_coding	6.17441	6.42416	0.249756	6.15702	6.31318	0.156162	0.230715	6.27818	3.19437	0.00222937	0.0772138	-1.60218
ENSG00000104613.11,INTS10,protein_coding	6.02157	5.72404	5.92924	6.06838	6.12177	6.07278	5.95802	5.81282	6.12376	6.06522	6.1223	6.3232	6.25396	5.93395	5.85139	5.66556	5.66777	5.13832	5.89425	6.03946	5.85332	5.79689	5.69755	6.02971	6.01531	5.969	6.02031	5.95342	ENSG00000104613	INTS10	protein_coding	ENSG00000104613.11,INTS10,protein_coding	6.03793	5.82802	0.209911	6.0668	5.87378	0.193016	-0.198895	5.95709	-3.19332	0.00223631	0.0772938	-1.60495
ENSG00000234009.1,AL049757.3,processed_pseudogene	-0.278089	0.0683538	-0.581927	-0.249662	0.0619802	-0.0923194	0.127916	-0.0706828	-1.21798	-0.868788	-0.323903	-0.74056	-0.189928	-0.380807	-0.335296	-1.17227	-1.75405	-0.767888	-0.898593	-0.800514	-1.23505	-0.648259	-1.10086	-1.08387	-1.52229	-0.433052	-0.475756	-0.053521	ENSG00000234009	AL049757.3	processed_pseudogene	ENSG00000234009.1,AL049757.3,processed_pseudogene	-0.338314	-0.877234	0.53892	-0.263875	-0.849554	0.585678	-0.53252	-0.619671	-3.18828	0.00226987	0.0780249	-1.61825
ENSG00000103342.12,GSPT1,protein_coding	7.2614	7.53628	7.02572	7.04775	6.88417	6.98639	6.92519	7.30176	6.95119	6.90768	6.88571	7.06313	6.99698	7.21236	8.51918	9.44	7.01821	8.20996	7.44382	7.25278	6.96448	8.51055	7.36057	7.8036	7.07001	7.17341	7.24246	7.26115	ENSG00000103342	GSPT1	protein_coding	ENSG00000103342.12,GSPT1,protein_coding	7.07041	7.66216	0.591749	7.01135	7.31086	0.299512	0.596061	7.2027	3.18785	0.00227277	0.0780249	-1.61939
ENSG00000149823.8,VPS51,protein_coding	6.88887	6.92999	6.96003	6.82824	6.97197	6.81655	6.51629	6.32975	6.52001	6.44564	6.92356	6.87833	6.70651	6.79562	6.56988	6.69245	6.52726	6.52936	6.57099	6.65271	6.28649	6.28169	6.55863	6.09796	6.56368	6.10732	6.61672	6.92842	ENSG00000149823	VPS51	protein_coding	ENSG00000149823.8,VPS51,protein_coding	6.75081	6.49883	0.251984	6.82239	6.56116	0.261235	-0.261385	6.65866	-3.18755	0.00227473	0.0780249	-1.62016
ENSG00000136840.18,ST6GALNAC4,protein_coding	4.06301	3.43759	3.50914	3.58739	3.7499	3.45721	3.22547	3.52897	3.64	3.28226	3.3982	3.21455	3.48707	3.34409	4.93713	6.4536	3.505	3.85939	3.82023	3.83204	3.532	4.76753	3.63194	3.65716	3.66516	3.72583	3.88734	3.85811	ENSG00000136840	ST6GALNAC4	protein_coding	ENSG00000136840.18,ST6GALNAC4,protein_coding	3.49463	4.08089	0.586258	3.47214	3.82613	0.353992	0.598203	3.80969	3.18723	0.0022769	0.0780249	-1.62101
ENSG00000162390.17,ACOT11,protein_coding	0.583391	1.40716	0.6579	0.188025	1.16368	0.2904	1.31973	1.03894	0.814441	1.21325	1.17999	-0.435706	1.07882	1.20416	0.806365	2.15592	2.04723	1.97935	1.06824	0.736752	1.97996	1.15451	1.11358	1.95629	1.18258	1.83116	1.49225	1.18406	ENSG00000162390	ACOT11	protein_coding	ENSG00000162390.17,ACOT11,protein_coding	0.836012	1.47773	0.641719	1.05888	1.33816	0.279275	0.636089	1.10774	3.18665	0.00228083	0.0780249	-1.62255
ENSG00000068438.14,FTSJ1,protein_coding	5.14723	4.68479	4.8082	4.86915	5.11812	4.94653	4.84707	4.8269	4.74395	4.78669	4.89701	4.84145	5.08416	4.95989	4.87416	4.57913	4.50611	4.44823	4.72501	4.80266	4.93201	4.57156	4.69655	4.46874	4.59457	4.61477	4.85059	4.89722	ENSG00000068438	FTSJ1	protein_coding	ENSG00000068438.14,FTSJ1,protein_coding	4.89722	4.68295	0.214273	4.85811	4.65566	0.202449	-0.211732	4.81972	-3.18506	0.00229158	0.0782324	-1.62674
ENSG00000236753.5,AC018642.1,processed_transcript	-1.67295	-0.559677	-1.27853	-0.576162	-0.109972	-0.167281	-1.08568	-0.618171	-0.976973	-0.695457	-0.700052	-0.921132	-0.926893	-0.866234	-0.045789	0.186811	-1.08663	-0.115811	0.323799	-0.180786	0.481154	-0.358752	-1.8627	-0.0156973	-0.143783	-0.377556	0.134298	-0.416091	ENSG00000236753	AC018642.1	processed_transcript	ENSG00000236753.5,AC018642.1,processed_transcript	-0.796798	-0.248395	0.548403	-0.783143	-0.129797	0.653346	0.584573	-0.636872	3.18352	0.00230196	0.0784263	-1.63078
ENSG00000214960.9,ISPD,protein_coding	1.55516	1.40716	1.86911	1.31074	1.47499	1.05511	1.18628	2.07942	0.72631	1.28398	0.59085	1.3618	0.870614	1.29296	1.50121	1.01841	1.31836	0.252576	0.951831	0.712299	0.835337	1.7847	-0.082482	1.08088	0.575316	0.837038	-0.0798272	0.704661	ENSG00000214960	ISPD	protein_coding	ENSG00000214960.9,ISPD,protein_coding	1.29032	0.815021	0.475299	1.30185	0.836187	0.465667	-0.471346	1.05047	-3.18151	0.00231568	0.0787332	-1.63608
ENSG00000181788.3,SIAH2,protein_coding	5.78982	5.35085	5.20833	5.48719	5.21606	5.17613	5.02551	5.42117	5.39539	5.29729	5.32797	5.3094	5.30863	5.70968	7.29001	8.96734	4.9969	5.97204	5.89661	5.81671	5.4634	7.54102	5.53074	6.30817	5.36864	5.7079	5.80021	5.82791	ENSG00000181788	SIAH2	protein_coding	ENSG00000181788.3,SIAH2,protein_coding	5.35882	6.17768	0.818869	5.31868	5.82231	0.503627	0.83004	5.54458	3.17989	0.00232675	0.0789443	-1.64034
ENSG00000096996.15,IL12RB1,protein_coding	5.6332	5.41204	4.98825	5.53832	5.56388	5.55846	5.32227	5.63898	5.30225	5.41701	5.19709	5.43837	5.19419	5.32798	5.4081	5.02612	4.49945	4.60765	5.13316	5.58551	5.44262	5.39662	5.14853	5.15484	4.8583	5.27769	4.99799	5.38676	ENSG00000096996	IL12RB1	protein_coding	ENSG00000096996.15,IL12RB1,protein_coding	5.39516	5.13738	0.257783	5.41452	5.15169	0.262839	-0.253556	5.30017	-3.17922	0.00233135	0.0789443	-1.6421
ENSG00000168924.14,LETM1,protein_coding	5.77643	5.99816	5.46757	5.75062	5.61312	5.68172	5.62505	5.49997	5.62523	5.63089	5.56753	5.64264	5.68571	5.41464	5.57655	5.61648	5.27678	5.06066	5.41621	5.63269	5.67835	5.47137	5.43671	5.52751	5.34412	5.45247	5.52938	5.66766	ENSG00000168924	LETM1	protein_coding	ENSG00000168924.14,LETM1,protein_coding	5.64138	5.47764	0.163739	5.62806	5.49944	0.128614	-0.15813	5.59541	-3.17635	0.00235121	0.0793612	-1.64967
ENSG00000087266.15,SH3BP2,protein_coding	7.80915	8.76382	7.92561	7.96318	7.53817	7.60346	7.78528	7.85434	7.8892	7.69791	7.86065	7.61725	7.54556	8.46094	7.91782	8.66371	8.93404	9.07523	7.77222	8.10513	8.05569	8.09403	8.96443	8.07608	7.89665	8.19051	7.76357	8.33609	ENSG00000087266	SH3BP2	protein_coding	ENSG00000087266.15,SH3BP2,protein_coding	7.87961	8.27466	0.39505	7.83174	8.09958	0.267837	0.366943	8.05337	3.17607	0.00235317	0.0793612	-1.65041
ENSG00000174446.12,SNAPC5,protein_coding	3.67414	3.45932	3.23199	3.93339	3.94709	3.86011	3.53341	3.57419	3.655	3.70977	3.68052	3.73295	3.89268	3.72805	3.20115	3.44116	3.01957	3.31958	3.59034	3.75632	3.28132	3.39711	3.30548	3.0626	3.67463	3.47761	3.59975	3.59105	ENSG00000174446	SNAPC5	protein_coding	ENSG00000174446.12,SNAPC5,protein_coding	3.68661	3.4084	0.278211	3.69514	3.41913	0.276012	-0.271812	3.55372	-3.17415	0.00236652	0.0796506	-1.65546
ENSG00000268472.2,RP11-356J5.13,antisense	-0.935983	-0.177807	-1.49266	-4.96848	-1.2043	-1.87254	-1.51099	-0.41172	-1.87006	-1.77952	-1.86232	-3.24306	-2.51186	-2.4512	-0.290208	0.0320883	-0.483963	-0.687717	-0.988791	-1.11367	-0.809747	-0.854709	-0.831674	-0.483476	-0.880749	-0.17474	-1.66479	-2.30591	ENSG00000268472	RP11-356J5.13	antisense	ENSG00000268472.2,RP11-356J5.13,antisense	-1.87803	-0.824147	1.05389	-1.82092	-0.82071	1.00021	1.09774	-1.22633	3.17111	0.00238774	0.0802032	-1.66342
ENSG00000163382.11,NAXE,protein_coding	4.39792	3.66037	4.13844	4.39419	4.42624	4.37951	4.04185	3.99578	3.92374	4.12833	4.21195	4.09778	4.2193	4.17622	4.11474	3.52575	3.48716	3.27025	3.84328	4.2224	3.95646	3.94337	3.47947	3.64668	3.94889	3.65774	3.96864	4.34894	ENSG00000163382	NAXE	protein_coding	ENSG00000163382.11,NAXE,protein_coding	4.15654	3.81527	0.341275	4.15733	3.89333	0.264005	-0.340466	3.96018	-3.16785	0.00241083	0.0804673	-1.672
ENSG00000013619.13,MAMLD1,protein_coding	-2.9684	1.84714	-0.114148	0.412342	-0.184934	0.0132908	0.539641	0.604222	-0.331637	0.371039	-1.49975	0.881635	-1.41232	-0.249563	0.40167	2.21706	0.601428	1.68026	1.06824	0.284878	1.41045	1.24359	0.355204	0.648435	-0.551441	1.44142	-0.286278	0.176485	ENSG00000013619	MAMLD1	protein_coding	ENSG00000013619.13,MAMLD1,protein_coding	-0.149389	0.763671	0.913061	-0.0504285	0.624932	0.67536	0.893998	0.0981591	3.16745	0.00241367	0.0804673	-1.67306
ENSG00000225331.1,AP001055.6,lincRNA	-1.00157	0.935087	0.521696	-0.363618	-1.0562	0.398316	-0.858908	0.325246	-0.534454	-0.0835272	-0.323903	-0.435706	-0.714349	-0.20834	-1.35838	1.26995	2.035	2.50797	0.0342928	0.662113	-0.255811	0.269279	1.33484	0.265716	0.13763	-0.550888	0.167088	0.176485	ENSG00000225331	AP001055.6	lincRNA	ENSG00000225331.1,AP001055.6,lincRNA	-0.242874	0.478235	0.721108	-0.34376	0.2211	0.564861	0.684236	-0.044944	3.16728	0.00241482	0.0804673	-1.67348
ENSG00000198056.13,PRIM1,protein_coding	3.10549	2.33257	3.1604	3.10298	3.48258	3.79743	3.49544	3.03601	3.28259	3.53227	3.54788	3.75819	3.85987	2.87313	3.25538	2.38632	1.90668	1.71016	3.04853	3.2321	3.10937	3.04724	2.3107	2.82302	3.3277	3.10641	3.57247	2.90355	ENSG00000198056	PRIM1	protein_coding	ENSG00000198056.13,PRIM1,protein_coding	3.31192	2.83855	0.473371	3.38258	3.04789	0.334697	-0.448111	3.14582	-3.16728	0.00241489	0.0804673	-1.6735
ENSG00000249115.8,HAUS5,protein_coding	4.40109	4.47141	3.86489	4.31769	4.29274	4.00371	3.89014	4.06941	4.19603	4.25522	4.16216	3.92352	4.26763	3.87912	3.95304	4.12913	3.84323	3.76994	4.03572	3.79468	3.65664	3.6624	4.12648	3.92049	3.78076	3.81488	4.04119	4.03604	ENSG00000249115	HAUS5	protein_coding	ENSG00000249115.8,HAUS5,protein_coding	4.14248	3.89747	0.245012	4.17909	3.88186	0.297234	-0.242513	4.09374	-3.16488	0.00243196	0.080533	-1.67979
ENSG00000196177.12,ACADSB,protein_coding	4.86851	4.38319	4.90993	5.06265	5.11909	4.99353	5.00944	4.8012	4.85462	4.6621	4.83349	5.10911	4.81991	4.78466	4.6336	4.40088	4.41233	4.37079	4.99439	4.78372	4.74484	4.34471	4.35098	4.86657	4.37204	4.7075	4.75273	4.86225	ENSG00000196177	ACADSB	protein_coding	ENSG00000196177.12,ACADSB,protein_coding	4.87224	4.61409	0.258149	4.86156	4.67055	0.191012	-0.256535	4.73389	-3.16468	0.00243337	0.080533	-1.68031
ENSG00000280279.1,RP11-1228E12.1,lincRNA	1.47303	2.80107	-0.521806	-0.487353	-0.0387138	1.25495	0.478673	0.837894	0.897497	0.371039	0.513544	-2.32552	-0.637387	-0.291998	1.88218	2.88537	2.3728	2.49943	0.626868	1.57664	1.39722	1.72407	2.44346	2.10659	0.728667	0.269562	0.459538	0.806301	ENSG00000280279	RP11-1228E12.1	lincRNA	ENSG00000280279.1,RP11-1228E12.1,lincRNA	0.308923	1.55562	1.2467	0.424856	1.65036	1.2255	1.2513	1.06255	3.16427	0.00243633	0.080533	-1.68139
ENSG00000260401.1,RP11-800A3.4,sense_overlapping	1.33372	1.11017	1.63827	0.292048	1.03746	2.16232	1.79018	0.572161	2.14277	1.73144	1.81682	1.2805	1.96311	1.48112	1.61224	2.10507	4.15142	2.80673	1.3699	1.93469	1.83042	1.24359	1.8664	1.65542	2.85344	2.38236	2.49549	1.34134	ENSG00000260401	RP11-800A3.4	sense_overlapping	ENSG00000260401.1,RP11-800A3.4,sense_overlapping	1.45372	2.11775	0.664031	1.55969	1.90055	0.340853	0.655877	1.78437	3.16336	0.00244284	0.080533	-1.68377
ENSG00000247077.6,PGAM5,protein_coding	4.78101	4.51097	4.61084	4.77355	4.72644	4.92414	4.52401	4.47905	4.63471	4.58855	4.35546	4.67514	4.64417	4.50687	4.47451	4.17607	4.0396	4.03799	4.45682	4.73448	4.6108	4.3427	4.42992	4.24849	4.40276	4.41121	4.47681	4.64349	ENSG00000247077	PGAM5	protein_coding	ENSG00000247077.6,PGAM5,protein_coding	4.62392	4.39183	0.23209	4.62278	4.42056	0.202212	-0.230913	4.51544	-3.16297	0.0024457	0.080533	-1.68481
ENSG00000139083.10,ETV6,protein_coding	6.22523	6.83134	6.16355	5.93666	5.99219	6.26278	6.19203	6.48471	6.59852	6.17909	6.30211	6.13944	6.22945	6.50474	6.28152	6.87236	6.73142	6.74691	6.20071	6.73011	6.51735	6.81318	6.64871	6.50714	6.30984	6.63198	6.23945	6.23803	ENSG00000139083	ETV6	protein_coding	ENSG00000139083.10,ETV6,protein_coding	6.2887	6.53348	0.244777	6.22734	6.57467	0.347325	0.245377	6.36982	3.16232	0.00245031	0.080533	-1.68649
ENSG00000163751.3,CPA3,protein_coding	0.990016	0.903723	2.76133	1.4181	-0.146967	0.143059	1.06709	0.505818	1.40296	1.53662	0.345272	1.10271	1.66947	1.63627	-0.204051	0.532987	1.97227	0.923008	-2.0361	-1.02878	0.0107036	0.302832	0.66902	1.32826	0.100635	0.927946	0.167088	1.5075	ENSG00000163751	CPA3	protein_coding	ENSG00000163751.3,CPA3,protein_coding	1.09539	0.369522	0.72587	1.0849	0.417909	0.666993	-0.774141	0.646603	-3.16196	0.0024529	0.080533	-1.68743
ENSG00000110711.9,AIP,protein_coding	5.74989	5.42038	5.64935	5.82133	5.79844	5.63698	5.63789	5.32585	5.55261	5.529	5.71223	5.59088	5.76847	5.69006	5.32993	5.3133	5.2974	5.36669	5.24498	5.6196	5.45145	5.45094	5.31461	5.13123	5.39657	5.14423	5.58048	5.9067	ENSG00000110711	AIP	protein_coding	ENSG00000110711.9,AIP,protein_coding	5.63452	5.39629	0.238232	5.64362	5.34831	0.295312	-0.242978	5.53921	-3.16161	0.00245545	0.080533	-1.68836
ENSG00000182512.4,GLRX5,protein_coding	4.82068	3.45932	3.96283	3.97696	4.14371	4.09876	3.85058	3.93406	3.96283	3.85158	4.04113	3.84086	4.02582	3.81559	6.68725	8.08665	3.21648	5.0908	4.75137	4.5467	4.18737	7.52844	3.66495	4.71932	4.13877	4.69623	4.82128	4.05887	ENSG00000182512	GLRX5	protein_coding	ENSG00000182512.4,GLRX5,protein_coding	3.98462	5.01389	1.02927	3.96283	4.70778	0.744946	1.05949	4.2346	3.16086	0.00246086	0.0805521	-1.69032
ENSG00000111879.18,FAM184A,protein_coding	2.13058	2.15748	1.7883	1.66088	2.0167	1.81822	2.01437	1.76176	2.04596	1.27011	1.6341	2.26297	2.14295	1.29296	2.6033	2.19291	2.07137	2.41117	2.9366	2.02681	2.06612	2.03481	2.20245	2.33262	2.30552	2.74939	2.79202	1.28611	ENSG00000111879	FAM184A	protein_coding	ENSG00000111879.18,FAM184A,protein_coding	1.85695	2.28651	0.429561	1.91629	2.25399	0.337695	0.445118	1.93701	3.15946	0.00247104	0.0807269	-1.694
ENSG00000149929.15,HIRIP3,protein_coding	2.79858	2.04698	2.72457	2.72035	2.61691	2.98111	2.87346	2.77942	2.68307	3.2005	2.71403	2.84204	3.24684	2.63909	2.75082	2.01153	2.01023	1.97935	2.48747	2.6396	2.74157	2.47827	1.99312	2.44172	2.23045	2.51291	2.97444	2.48007	ENSG00000149929	HIRIP3	protein_coding	ENSG00000149929.15,HIRIP3,protein_coding	2.77621	2.4094	0.366816	2.752	2.47917	0.272823	-0.355169	2.66631	-3.15603	0.00249609	0.0812513	-1.70299
ENSG00000158290.16,CUL4B,protein_coding	6.0298	5.76934	6.50757	6.31326	6.30028	6.50307	6.45957	6.45315	6.52206	6.52517	6.40379	6.52568	6.36452	6.06739	5.98635	5.61875	6.05217	5.97049	6.2391	6.1776	6.0742	6.32418	6.04445	6.17656	6.41293	6.13143	6.28964	5.88013	ENSG00000158290	CUL4B	protein_coding	ENSG00000158290.16,CUL4B,protein_coding	6.3389	6.09843	0.240476	6.42847	6.10282	0.325659	-0.238936	6.21448	-3.15537	0.0025009	0.0812513	-1.70471
ENSG00000183155.4,RABIF,protein_coding	3.85177	3.99398	3.70741	3.66452	3.80663	4.12648	4.05409	4.05498	3.96283	4.10703	3.8315	3.96964	3.84988	4.1507	3.9809	3.74088	3.29034	3.58463	3.73825	3.90398	3.86328	3.86692	3.42912	3.7709	3.83807	3.73215	3.72064	3.66055	ENSG00000183155	RABIF	protein_coding	ENSG00000183155.4,RABIF,protein_coding	3.93796	3.7229	0.215058	3.96624	3.73957	0.22667	-0.20821	3.78756	-3.15526	0.00250169	0.0812513	-1.70499
ENSG00000160654.9,CD3G,protein_coding	6.5053	6.10544	6.48714	6.72747	6.97413	6.78583	6.98715	6.32615	6.58213	6.36064	6.41668	7.01681	6.91391	6.00358	6.22828	5.66666	5.83488	5.40832	6.74636	6.42149	6.75736	5.91957	6.0271	6.0128	5.87311	6.59258	6.62854	6.35713	ENSG00000160654	CD3G	protein_coding	ENSG00000160654.9,CD3G,protein_coding	6.58517	6.17673	0.408443	6.54372	6.12769	0.416028	-0.39286	6.38971	-3.15381	0.00251236	0.0814395	-1.70879
ENSG00000123636.17,BAZ2B,protein_coding	6.92075	7.04541	7.14208	6.69612	6.57369	6.82503	6.94105	7.03912	7.09063	7.20313	7.04985	6.82348	6.82173	7.24078	6.92747	7.32393	7.64771	7.43164	6.84594	7.12632	7.05839	7.25314	7.3681	7.37939	7.28725	7.21884	6.99642	7.0497	ENSG00000123636	BAZ2B	protein_coding	ENSG00000123636.17,BAZ2B,protein_coding	6.95806	7.20816	0.2501	6.99009	7.23599	0.245907	0.241701	7.05816	3.15156	0.00252901	0.0818203	-1.71467
ENSG00000159069.13,FBXW5,protein_coding	6.74631	6.30769	6.6327	6.54673	6.5945	6.59454	6.41518	5.79209	6.03368	6.18002	6.49418	6.61163	6.46583	6.49308	6.3211	6.35231	5.92045	5.77393	6.09147	6.33253	6.16826	6.05372	5.94605	5.64449	6.32695	5.82341	6.35513	6.43258	ENSG00000159069	FBXW5	protein_coding	ENSG00000159069.13,FBXW5,protein_coding	6.42201	6.11017	0.31184	6.49363	6.12987	0.363763	-0.321521	6.31573	-3.14902	0.00254797	0.0819796	-1.72133
ENSG00000125868.15,DSTN,protein_coding	4.86506	4.71898	5.35784	5.63484	5.1461	5.18557	5.28417	5.3544	5.22094	5.45506	5.26843	5.72689	5.25349	5.38212	4.78216	4.27715	4.40047	5.00294	5.4206	4.74657	5.13401	5.02165	4.83472	5.11612	4.87482	4.87823	5.04726	5.23371	ENSG00000125868	DSTN	protein_coding	ENSG00000125868.15,DSTN,protein_coding	5.27528	4.91217	0.363106	5.2763	4.94059	0.335717	-0.367393	5.05218	-3.14894	0.00254855	0.0819796	-1.72153
ENSG00000167257.10,RNF214,protein_coding	4.45251	4.01615	4.31984	4.29283	4.40243	4.28777	4.42515	3.98973	4.35876	4.42133	4.25612	4.53026	4.44953	4.23344	4.15808	4.22154	3.7933	3.59268	4.01557	4.17173	4.1385	4.2273	3.81464	4.04541	4.25486	4.39735	4.18221	4.19441	ENSG00000167257	RNF214	protein_coding	ENSG00000167257.10,RNF214,protein_coding	4.31685	4.08625	0.230591	4.3393	4.16491	0.174393	-0.224745	4.22877	-3.14892	0.00254867	0.0819796	-1.72157
ENSG00000105618.13,PRPF31,protein_coding	5.3308	5.3839	5.30798	5.47204	5.37129	5.2563	5.29821	5.05135	5.25283	5.15547	5.31948	5.17807	5.39073	5.37789	4.99861	5.08307	4.98424	5.08225	4.98553	5.34028	5.00799	4.98336	5.16015	4.98915	4.88029	4.76874	5.26642	5.60416	ENSG00000105618	PRPF31	protein_coding	ENSG00000105618.13,PRPF31,protein_coding	5.29617	5.08102	0.215151	5.31373	5.0033	0.310436	-0.220038	5.21687	-3.14733	0.00256058	0.0820797	-1.72573
ENSG00000100450.12,GZMH,protein_coding	7.02839	6.50935	6.56587	7.36496	7.32698	6.77116	7.0758	7.09801	6.80355	7.46622	7.02946	6.93864	6.80911	6.99106	6.70232	5.47847	5.44908	5.48058	7.09645	6.99596	7.05101	6.67667	6.14341	6.68025	5.81292	6.3221	6.70729	6.99747	ENSG00000100450	GZMH	protein_coding	ENSG00000100450.12,GZMH,protein_coding	6.98418	6.39957	0.584612	7.00972	6.67846	0.33126	-0.579708	6.62488	-3.1472	0.00256161	0.0820797	-1.72609
ENSG00000104447.12,TRPS1,protein_coding	6.39214	6.80823	6.79293	6.27529	6.13916	6.38177	6.35673	6.457	6.68946	6.53427	6.37904	6.17456	6.51487	6.84419	6.42065	6.91496	7.06143	6.80781	6.42415	6.74939	6.66063	6.89726	6.7966	6.70656	6.64623	6.68833	6.55998	6.52195	ENSG00000104447	TRPS1	protein_coding	ENSG00000104447.12,TRPS1,protein_coding	6.4814	6.704	0.222593	6.42457	6.69744	0.272872	0.213751	6.53108	3.1443	0.00258346	0.0824418	-1.73366
ENSG00000181754.6,AMIGO1,protein_coding	4.79556	3.60294	4.89484	4.80246	5.28191	4.84767	4.81249	3.77767	4.94769	4.73838	4.75868	4.75506	5.05836	4.16057	4.43142	4.00287	4.55402	3.75567	4.72678	4.43159	4.34733	3.38932	3.91409	4.31398	4.07821	4.28577	4.58996	4.49917	ENSG00000181754	AMIGO1	protein_coding	ENSG00000181754.6,AMIGO1,protein_coding	4.65959	4.23716	0.422436	4.79901	4.33065	0.468356	-0.412147	4.53846	-3.14414	0.00258464	0.0824418	-1.73406
ENSG00000135766.8,EGLN1,protein_coding	5.29454	5.13992	5.99951	5.61867	5.4415	5.68038	5.53809	5.44349	5.6761	5.44042	5.58338	5.81313	5.47656	5.44564	5.14018	5.00027	4.78511	4.81965	5.76394	5.31817	5.26639	5.50239	5.05616	5.15608	5.60905	5.09726	5.43577	5.3686	ENSG00000135766	EGLN1	protein_coding	ENSG00000135766.8,EGLN1,protein_coding	5.54224	5.23707	0.305168	5.50732	5.21123	0.296091	-0.308588	5.40052	-3.14374	0.00258773	0.0824418	-1.73513
ENSG00000116824.4,CD2,protein_coding	6.86894	6.50282	6.71738	7.00199	7.34977	7.27621	7.50192	6.40391	6.89765	7.0885	7.14824	7.2677	7.19246	6.35809	6.6213	6.25945	5.89023	5.75343	7.00081	6.84949	7.17349	6.20113	6.09629	6.49161	6.7555	6.78041	6.95712	6.5122	ENSG00000116824	CD2	protein_coding	ENSG00000116824.4,CD2,protein_coding	6.96968	6.52446	0.445222	7.04524	6.56675	0.478491	-0.424313	6.76663	-3.14174	0.00260293	0.0826073	-1.74035
ENSG00000183576.12,SETD3,protein_coding	6.29091	6.01935	6.29211	6.28832	6.27428	6.37022	6.18727	5.98859	6.26486	6.53753	6.36947	6.17971	6.43275	6.2467	6.14301	5.85636	5.88087	5.76594	5.97997	6.31893	6.08042	6.07875	5.88782	6.13029	6.12127	5.7451	6.17743	6.1211	ENSG00000183576	SETD3	protein_coding	ENSG00000183576.12,SETD3,protein_coding	6.26729	6.02052	0.246771	6.2813	6.07959	0.201711	-0.241745	6.13708	-3.14159	0.00260407	0.0826073	-1.74074
ENSG00000185418.15,TARSL2,protein_coding	4.27693	4.10501	4.30746	4.50658	4.54697	4.21769	4.59993	4.06653	4.15653	4.4229	4.30282	4.49165	4.44511	4.51766	4.08296	4.0806	4.32213	4.29142	4.31322	3.79468	4.24207	3.86692	4.02631	4.3029	4.23152	4.08311	4.18621	4.35566	ENSG00000185418	TARSL2	protein_coding	ENSG00000185418.15,TARSL2,protein_coding	4.35456	4.15569	0.198863	4.36518	4.20887	0.156314	-0.205763	4.30271	-3.1411	0.00260776	0.0826073	-1.742
ENSG00000188636.3,LDOC1L,protein_coding	5.60868	5.2185	5.48141	5.53634	5.22332	5.43085	5.2064	5.47201	5.04084	5.41622	5.36787	5.47309	5.2497	5.42532	5.2691	4.63396	5.14219	5.18564	5.48903	5.46992	4.99486	5.09051	4.90433	5.14122	4.89252	5.0588	5.21443	5.40145	ENSG00000188636	LDOC1L	protein_coding	ENSG00000188636.3,LDOC1L,protein_coding	5.3679	5.13486	0.23304	5.42077	5.14171	0.279064	-0.241576	5.17879	-3.13937	0.00262105	0.082871	-1.74653
ENSG00000165733.7,BMS1,protein_coding	6.00862	5.9776	5.75641	5.73629	5.74895	5.82941	5.84883	5.68842	5.79866	5.82899	5.78804	5.80224	5.96869	5.90665	5.78381	5.52877	5.7049	5.87473	5.70492	5.7303	5.74452	5.39856	5.61479	5.51412	5.59996	5.51886	5.79759	5.75923	ENSG00000165733	BMS1	protein_coding	ENSG00000165733.7,BMS1,protein_coding	5.83484	5.6625	0.172338	5.81562	5.70491	0.110709	-0.169946	5.77959	-3.13859	0.00262704	0.0828776	-1.74856
ENSG00000151500.14,THYN1,protein_coding	4.46319	3.60294	4.34225	4.3854	4.51624	4.67201	4.48837	4.05498	4.34773	4.55175	4.35731	4.59614	4.732	4.26488	4.32677	3.8179	3.71115	3.30005	4.1055	4.42971	4.07964	3.94337	3.66766	4.10787	4.41599	3.92381	4.47353	4.16026	ENSG00000151500	THYN1	protein_coding	ENSG00000151500.14,THYN1,protein_coding	4.38394	4.03309	0.350857	4.4243	4.09257	0.331723	-0.336702	4.26924	-3.13746	0.00263572	0.0828776	-1.7515
ENSG00000272734.1,ADIRF-AS1,processed_transcript	1.92531	2.19683	2.35934	1.94241	1.30735	2.50778	2.46039	2.29118	1.80909	2.23126	2.30378	2.0341	2.41098	2.14574	2.37042	3.30698	3.38007	2.46477	1.72235	2.64607	2.26866	2.55686	2.77613	2.94207	2.50981	2.78631	2.87375	2.14966	ENSG00000272734	ADIRF-AS1	processed_transcript	ENSG00000272734.1,ADIRF-AS1,processed_transcript	2.13754	2.62528	0.48774	2.21404	2.60146	0.387417	0.490224	2.36843	3.1374	0.00263616	0.0828776	-1.75165
ENSG00000111199.10,TRPV4,protein_coding	0.111323	-0.746091	0.549985	0.759441	-1.89019	-0.246353	0.952189	-0.0706828	-0.196286	-0.314853	-1.49975	-0.482248	-0.714349	0.899301	-0.0837569	1.38098	1.45311	2.17429	-0.451134	-0.0495415	1.11948	-0.467686	1.34845	0.561848	-0.188871	0.927946	-0.286278	0.235986	ENSG00000111199	TRPV4	protein_coding	ENSG00000111199.10,TRPV4,protein_coding	-0.206326	0.548201	0.754528	-0.221319	0.398917	0.620236	0.7019	0.135576	3.13479	0.00265642	0.0833578	-1.75847
ENSG00000162522.10,KIAA1522,protein_coding	2.14581	1.5956	2.29394	1.53931	1.45043	1.70719	1.88721	1.97294	1.56417	1.36453	1.32279	1.10271	1.36729	1.27854	2.36338	2.28716	2.30314	2.18498	1.8318	1.86984	2.40054	2.57756	1.83774	1.78848	1.916	1.7083	1.50514	1.72037	ENSG00000162522	KIAA1522	protein_coding	ENSG00000162522.10,KIAA1522,protein_coding	1.61375	2.02103	0.407284	1.55174	1.89292	0.341175	0.404813	1.74819	3.13378	0.00266426	0.0834469	-1.76109
ENSG00000125520.13,SLC2A4RG,protein_coding	4.9789	4.87267	4.65546	4.94591	4.98873	4.77069	4.85209	4.43293	4.59015	4.54313	4.6545	4.75381	4.93542	4.97115	4.46632	4.57446	4.50832	4.34481	4.656	4.7038	4.7078	4.09471	4.39592	4.25541	4.2799	4.45007	4.88796	5.08489	ENSG00000125520	SLC2A4RG	protein_coding	ENSG00000125520.13,SLC2A4RG,protein_coding	4.78182	4.52931	0.252513	4.81139	4.48732	0.324067	-0.258727	4.70422	-3.13153	0.00268184	0.0838401	-1.76695
ENSG00000125531.6,C20orf195,protein_coding	-0.497099	-0.318669	-1.27853	-0.938733	-0.580863	-0.41882	-0.967843	-0.77429	-0.770522	-0.590487	0.0491403	-0.0731355	-0.245962	-1.14863	-0.531216	-0.0811223	0.348309	-0.342582	0.123102	-0.485641	-0.0244858	-0.585523	-0.082482	-0.155422	0.100635	0.0843476	0.230513	-0.612011	ENSG00000125531	C20orf195	protein_coding	ENSG00000125531.6,C20orf195,protein_coding	-0.611032	-0.143827	0.467205	-0.585675	-0.0818022	0.503873	0.480374	-0.59978	3.12946	0.0026981	0.0841908	-1.77233
ENSG00000258643.5,BCL2L2-PABPN1,protein_coding	1.41137	1.5956	1.02336	1.82594	1.0041	-0.0562501	2.13781	0.725784	1.23747	1.52499	1.48007	0.407193	2.81522	2.35272	1.46221	2.50874	3.00084	1.71016	0.626868	2.24708	1.75979	2.25649	1.79861	2.08606	2.13306	1.60188	2.37435	2.77906	ENSG00000258643	BCL2L2-PABPN1	protein_coding	ENSG00000258643.5,BCL2L2-PABPN1,protein_coding	1.39181	2.02466	0.632844	1.44572	2.10956	0.663838	0.620083	1.93314	3.12692	0.00271826	0.084614	-1.77896
ENSG00000131931.8,THAP1,protein_coding	3.41608	2.79253	3.53414	3.63762	3.47347	3.71634	3.44587	3.28378	3.47403	3.56956	3.44753	4.01223	3.66283	3.31257	3.06029	2.91519	2.92997	2.76461	3.73825	3.13426	3.22999	3.18856	2.71965	3.08864	3.5186	3.28469	3.3761	3.52996	ENSG00000131931	THAP1	protein_coding	ENSG00000131931.8,THAP1,protein_coding	3.48418	3.17705	0.30713	3.47375	3.16141	0.312338	-0.302482	3.3238	-3.12647	0.0027218	0.084614	-1.78012
ENSG00000188282.12,RUFY4,protein_coding	1.46091	1.33844	1.17637	1.60138	1.2373	2.61792	1.39865	1.92298	2.00909	0.695564	1.70536	1.43876	2.04711	2.02993	1.44898	3.02184	2.3133	2.5745	1.50822	2.47493	1.67458	2.62476	2.15677	1.81368	2.4075	2.4298	2.31706	2.01177	ENSG00000188282	RUFY4	protein_coding	ENSG00000188282.12,RUFY4,protein_coding	1.61998	2.19841	0.578425	1.53114	2.31518	0.784042	0.565149	2.06808	3.12338	0.00274647	0.0852222	-1.78816
ENSG00000187266.13,EPOR,protein_coding	2.64094	2.59069	2.03841	1.8517	1.96563	2.16995	2.04973	2.29118	2.02764	2.27359	2.08075	1.63686	2.22253	2.40014	2.77754	3.59188	2.35324	3.46258	2.19144	2.42313	2.23185	3.2064	2.59388	2.05469	2.28918	2.00827	2.36024	2.72816	ENSG00000187266	EPOR	protein_coding	ENSG00000187266.13,EPOR,protein_coding	2.15998	2.59089	0.43091	2.12535	2.39169	0.266335	0.420225	2.29855	3.12164	0.00276044	0.0854969	-1.79267
ENSG00000225339.3,RP11-513I15.6,processed_transcript	-0.450556	-1.21175	-0.114148	-0.881017	0.18616	-0.330011	-0.164535	-0.0209297	0.112665	0.263123	0.459605	-0.530342	-0.494782	-0.743377	0.130368	0.234905	0.978664	1.20086	-0.270562	0.471291	-1.00678	0.367683	0.944654	0.501094	0.0626676	0.00304753	0.100745	-0.327282	ENSG00000225339	RP11-513I15.6	processed_transcript	ENSG00000225339.3,RP11-513I15.6,processed_transcript	-0.279993	0.242239	0.522232	-0.247273	0.182637	0.429909	0.513703	-0.0518022	3.12089	0.0027665	0.0855258	-1.79462
ENSG00000080493.15,SLC4A4,protein_coding	3.39394	3.68825	2.88307	3.30298	3.7398	3.25674	3.20051	3.9988	3.21133	3.42368	3.95603	3.47118	2.74508	3.09929	3.09044	2.01153	2.18639	2.47352	4.02135	3.27029	3.00417	2.90155	2.49943	3.49137	2.68872	3.52933	2.94165	3.12036	ENSG00000080493	SLC4A4	protein_coding	ENSG00000080493.15,SLC4A4,protein_coding	3.38362	2.94501	0.438615	3.34846	2.97291	0.375549	-0.425398	3.11676	-3.1186	0.00278503	0.0859396	-1.80057
ENSG00000087157.18,PGS1,protein_coding	5.32747	6.0111	5.47681	5.3119	5.19865	5.29259	5.25947	5.39277	5.35555	5.36575	5.35223	5.12375	5.11368	5.72772	5.41492	6.06862	6.28293	6.28243	5.19592	5.72037	5.47526	5.3937	6.27663	5.83499	5.61316	5.5954	5.2242	5.74586	ENSG00000087157	PGS1	protein_coding	ENSG00000087157.18,PGS1,protein_coding	5.37925	5.72317	0.343926	5.33985	5.66676	0.326915	0.326273	5.59393	3.11792	0.00279055	0.085951	-1.80233
ENSG00000169062.14,UPF3A,protein_coding	5.07847	5.12979	4.93829	5.21267	4.93331	4.9598	5.3748	5.14423	5.16756	5.27142	5.0554	5.11791	5.62159	5.21224	5.00087	4.91611	4.73119	4.7331	4.95863	4.84966	5.04559	4.85353	4.83955	5.05006	4.80898	4.96666	5.40431	5.2733	ENSG00000169062	UPF3A	protein_coding	ENSG00000169062.14,UPF3A,protein_coding	5.15839	4.9594	0.198997	5.13701	4.93737	0.199638	-0.195627	5.10085	-3.11664	0.00280104	0.0861154	-1.80567
ENSG00000113838.12,TBCCD1,protein_coding	4.02852	3.55328	3.95492	4.00211	4.27537	3.94931	4.04886	3.95285	3.98437	4.08739	3.98972	4.15021	3.9468	3.91221	3.89077	3.49646	3.54865	3.24494	3.93506	3.86291	4.11847	3.6624	3.70517	4.02128	3.94889	3.99124	3.92856	3.65784	ENSG00000113838	TBCCD1	protein_coding	ENSG00000113838.12,TBCCD1,protein_coding	3.98828	3.78662	0.201659	3.98704	3.87684	0.110201	-0.196177	3.89014	-3.11343	0.00282734	0.0864071	-1.81399
ENSG00000179271.2,GADD45GIP1,protein_coding	3.54801	3.738	3.65627	3.87806	3.71166	3.75238	3.498	3.28378	3.42937	3.27533	3.5185	3.42464	3.64176	3.65454	3.20115	3.20201	3.10393	3.09435	3.33546	3.42502	3.4317	3.32545	3.09957	2.94778	3.38267	3.05187	3.50353	3.74746	ENSG00000179271	GADD45GIP1	protein_coding	ENSG00000179271.2,GADD45GIP1,protein_coding	3.57216	3.27514	0.297024	3.59488	3.26373	0.33115	-0.297964	3.42361	-3.11341	0.00282746	0.0864071	-1.81403
ENSG00000090554.12,FLT3LG,protein_coding	5.33496	5.4546	4.56479	5.21267	5.5379	4.85597	5.0658	4.94113	5.04084	4.33234	5.05427	5.13824	4.94719	4.7524	4.79399	4.68463	4.45425	4.97396	5.04783	4.65331	4.74223	4.62725	4.96964	4.17504	4.42911	4.80216	4.67791	5.16744	ENSG00000090554	FLT3LG	protein_coding	ENSG00000090554.12,FLT3LG,protein_coding	5.01665	4.72848	0.288168	5.04755	4.71343	0.334123	-0.285684	4.93258	-3.11302	0.00283073	0.0864071	-1.81505
ENSG00000171823.6,FBXL14,protein_coding	4.45557	4.07717	4.33007	4.10388	4.28755	4.33437	4.11712	3.73124	3.98199	4.08541	4.01565	4.25856	4.19583	3.94911	4.03505	3.90965	3.41823	3.30984	4.15636	4.07914	4.07342	3.798	3.61796	3.45178	4.11578	3.58975	4.13326	4.21858	ENSG00000171823	FBXL14	protein_coding	ENSG00000171823.6,FBXL14,protein_coding	4.13739	3.85049	0.286909	4.1105	3.97235	0.138152	-0.280966	4.03272	-3.11296	0.00283124	0.0864071	-1.81521
ENSG00000277734.7,TRAC,TR_C_gene	7.50262	6.97265	7.45466	7.75696	7.85003	7.56508	7.76401	7.01845	7.54186	7.18661	7.50494	7.91828	7.69812	6.62615	7.10409	6.85564	6.42087	6.01085	7.37936	7.11442	7.40684	6.78192	6.68905	6.59924	7.12718	7.37519	7.32673	6.8374	ENSG00000277734	TRAC	TR_C_gene	ENSG00000277734.7,TRAC,TR_C_gene	7.45432	6.93063	0.523689	7.5234	6.97986	0.543534	-0.50782	7.20798	-3.10226	0.00292078	0.0888742	-1.84292
ENSG00000100614.17,PPM1A,protein_coding	6.67594	6.49889	6.70956	6.64546	6.41101	6.58243	6.5911	7.06923	6.69346	6.59291	6.63809	6.76708	6.31515	6.60643	7.38711	8.37488	6.75071	7.29805	7.32658	6.70593	6.64146	8.01905	6.88126	7.20971	6.64943	6.8061	6.77201	6.58266	ENSG00000100614	PPM1A	protein_coding	ENSG00000100614.17,PPM1A,protein_coding	6.62834	7.10035	0.472013	6.62226	6.84368	0.221416	0.477131	6.78851	3.10203	0.00292272	0.0888742	-1.84351
ENSG00000160688.18,FLAD1,protein_coding	4.65896	4.34867	4.49557	4.75091	4.63269	4.69203	4.66864	4.2726	4.39851	4.75964	4.4843	4.75882	4.63353	4.64684	4.58451	4.34446	4.24992	4.16757	4.2004	4.52756	4.42438	4.22293	4.21272	4.35747	4.43097	4.40133	4.43029	4.60451	ENSG00000160688	FLAD1	protein_coding	ENSG00000160688.18,FLAD1,protein_coding	4.58584	4.3685	0.217334	4.64018	4.3794	0.260785	-0.21707	4.51839	-3.10038	0.00293679	0.0891396	-1.84778
ENSG00000165338.16,HECTD2,protein_coding	0.417654	0.935087	0.982425	1.5603	1.54625	1.41768	1.2606	1.46275	1.10395	1.42837	1.11168	1.41356	1.35792	0.861081	1.62406	0.679207	1.79511	2.19559	2.01701	1.37332	1.56048	1.72407	2.0358	1.56927	1.93714	2.04934	1.89593	0.595314	ENSG00000165338	HECTD2	protein_coding	ENSG00000165338.16,HECTD2,protein_coding	1.20424	1.64655	0.442309	1.30926	1.75959	0.450332	0.437246	1.34487	3.09648	0.00297028	0.0899924	-1.85786
ENSG00000146094.14,DOK3,protein_coding	5.2038	6.35339	5.48874	4.92077	4.93884	5.50816	4.89744	4.88515	5.18109	4.97055	4.75868	5.00539	4.84779	5.98482	5.45685	6.28894	6.63295	7.15285	5.04357	5.73713	5.49714	5.49243	6.73414	5.17078	5.43423	5.37582	5.00933	5.7246	ENSG00000146094	DOK3	protein_coding	ENSG00000146094.14,DOK3,protein_coding	5.21033	5.76791	0.557582	4.98797	5.49478	0.506812	0.521176	5.49578	3.09507	0.00298242	0.0901966	-1.86149
ENSG00000113648.16,H2AFY,protein_coding	7.7739	7.99526	8.21145	8.11439	7.64127	7.994	7.87771	8.00904	8.2138	7.99507	8.0713	7.82475	7.96161	8.56482	7.7509	8.36427	9.04528	9.10085	7.9024	8.29848	7.94805	8.35518	8.97866	8.51502	8.09028	8.13792	8.03113	8.55559	ENSG00000113648	H2AFY	protein_coding	ENSG00000113648.16,H2AFY,protein_coding	8.01774	8.36243	0.344689	7.99516	8.32683	0.331667	0.320968	8.17012	3.09251	0.00300471	0.0907064	-1.86811
ENSG00000177738.3,CTD-2201E18.3,sense_overlapping	2.91868	2.85126	2.10666	2.53137	2.86004	2.31471	2.56675	2.03307	2.35601	2.45007	2.8565	2.68768	2.79453	2.20033	2.81928	2.94441	2.48491	3.1554	2.96089	2.55961	3.00853	2.79358	2.81586	2.48157	2.91866	2.69865	2.72202	3.24144	ENSG00000177738	CTD-2201E18.3	sense_overlapping	ENSG00000177738.3,CTD-2201E18.3,sense_overlapping	2.53769	2.82892	0.291228	2.54906	2.81757	0.268515	0.298955	2.60931	3.09148	0.0030137	0.0907861	-1.87077
ENSG00000254165.1,RP11-503E24.2,antisense	0.648979	1.51487	0.57773	-0.487353	1.02088	0.398316	0.5789	1.96061	0.366982	0.519137	0.615724	0.685047	-0.058683	0.181072	1.38091	0.990668	2.09512	2.35549	1.76437	0.500145	1.44945	1.55338	1.79861	1.76283	0.752712	1.72107	0.459538	1.04126	ENSG00000254165	RP11-503E24.2	antisense	ENSG00000254165.1,RP11-503E24.2,antisense	0.608729	1.40183	0.793097	0.578315	1.50141	0.923095	0.795147	0.992822	3.09096	0.00301823	0.0907861	-1.8721
ENSG00000186222.4,BLOC1S4,protein_coding	3.71555	3.49133	3.81913	4.13043	4.02192	4.03121	3.71398	3.08227	3.69328	3.41425	3.64169	4.08187	3.71146	3.80556	3.43729	3.17145	2.92997	3.139	3.70627	3.61507	3.54105	3.07663	3.33996	3.09379	3.60699	3.30179	3.66433	3.80507	ENSG00000186222	BLOC1S4	protein_coding	ENSG00000186222.4,BLOC1S4,protein_coding	3.73957	3.38776	0.351803	3.71476	3.38862	0.32614	-0.352953	3.55709	-3.08893	0.00303607	0.0909531	-1.87735
ENSG00000185513.15,L3MBTL1,protein_coding	3.3486	3.64623	3.21	3.32154	3.48862	3.16805	3.38349	3.59028	3.27095	3.30284	3.53489	3.12423	3.22124	3.15564	3.88587	4.2275	3.96745	3.76283	3.72412	3.4548	3.65108	3.46537	3.66495	3.99398	3.68091	3.97267	3.3761	3.46305	ENSG00000185513	L3MBTL1	protein_coding	ENSG00000185513.15,L3MBTL1,protein_coding	3.34047	3.73505	0.394577	3.31219	3.70252	0.390325	0.40343	3.58483	3.08891	0.0030362	0.0909531	-1.87738
ENSG00000018699.11,TTC27,protein_coding	4.55587	4.30732	4.59395	4.54393	4.69803	4.49948	4.57344	4.53418	4.44066	4.46917	4.44667	4.59894	4.44842	4.38759	4.43478	4.33621	4.31962	4.52384	4.38007	4.24175	4.40633	4.11845	4.02842	4.16283	4.2902	4.39735	4.36643	4.09748	ENSG00000018699	TTC27	protein_coding	ENSG00000018699.11,TTC27,protein_coding	4.50698	4.29313	0.213849	4.51683	4.32792	0.188912	-0.216534	4.38354	-3.08815	0.00304296	0.0909531	-1.87936
ENSG00000232586.1,RP11-46A10.4,antisense	0.0478973	-0.112218	-0.778964	-0.881017	-1.2043	-0.0923194	-0.336487	-0.694119	0.00441181	-0.0139862	-0.897088	0.029958	0.193859	-1.14863	0.373925	0.326536	-0.113595	0.211354	-0.0603441	-0.0495415	0.20552	-0.358752	0.0566807	-0.0156973	0.341644	0.552735	0.100745	-0.720946	ENSG00000232586	RP11-46A10.4	antisense	ENSG00000232586.1,RP11-46A10.4,antisense	-0.420215	0.0607331	0.480948	-0.224353	0.0787129	0.303066	0.501783	-0.163686	3.08785	0.00304557	0.0909531	-1.88012
ENSG00000266967.6,AARSD1,protein_coding	3.30857	3.61752	3.67566	3.71217	3.59327	3.59116	3.54585	3.5497	3.46384	3.56673	3.77465	3.56858	3.63207	3.81559	3.48346	3.50138	3.8915	3.86272	3.17336	3.42877	3.24853	2.95529	3.51309	3.39865	3.20236	3.19602	3.48089	3.75001	ENSG00000266967	AARSD1	protein_coding	ENSG00000266967.6,AARSD1,protein_coding	3.6011	3.43472	0.166381	3.59222	3.45483	0.137388	-0.180237	3.566	-3.0837	0.00308243	0.0917036	-1.89082
ENSG00000164663.14,USP49,protein_coding	2.90084	2.92341	3.01069	2.96423	2.93276	2.72543	3.21616	3.35146	3.26315	3.30284	3.26696	2.93353	3.08593	3.39178	3.12829	3.36216	4.11123	3.91501	2.86114	3.06352	3.37882	3.19304	3.59816	3.76768	3.0794	3.90155	3.15692	3.63038	ENSG00000164663	USP49	protein_coding	ENSG00000164663.14,USP49,protein_coding	3.09065	3.43909	0.348439	3.04831	3.37049	0.322178	0.33978	3.30831	3.08328	0.0030862	0.0917036	-1.8919
ENSG00000167232.13,ZNF91,protein_coding	7.10318	7.01684	7.18921	7.41297	7.74178	7.24516	7.29351	7.32329	7.5362	7.34035	7.44937	7.3551	7.36108	6.82353	7.07665	6.75254	6.89214	6.97339	7.45749	6.82689	6.93759	6.9874	6.90678	7.13014	6.9228	7.22838	7.06381	6.97718	ENSG00000167232	ZNF91	protein_coding	ENSG00000167232.13,ZNF91,protein_coding	7.2994	7.00951	0.289886	7.33182	6.97528	0.356539	-0.276701	7.18769	-3.08317	0.00308718	0.0917036	-1.89219
ENSG00000100722.18,ZC3H14,protein_coding	5.63926	5.35521	5.68486	5.3931	5.62001	5.65136	5.74155	5.69495	5.64414	5.74874	5.68824	5.64331	5.708	5.43104	5.54812	5.262	5.32778	5.37721	5.60343	5.44602	5.48233	5.54858	5.24173	5.58444	5.62948	5.56651	5.52701	5.17886	ENSG00000100722	ZC3H14	protein_coding	ENSG00000100722.18,ZC3H14,protein_coding	5.61741	5.45168	0.165734	5.64775	5.50467	0.143083	-0.154254	5.54528	-3.08113	0.00310552	0.0920844	-1.89745
ENSG00000241484.9,ARHGAP8,protein_coding	-0.646476	1.94282	0.463397	1.19475	-0.264006	0.345367	-0.662988	1.17324	0.451871	-2.03106	-1.04519	-0.798276	-0.795649	1.3354	0.507603	1.33759	2.77687	3.05993	1.25669	1.25979	0.265021	0.871116	2.66086	1.05997	-0.493726	0.433682	0.349566	0.937546	ENSG00000241484	ARHGAP8	protein_coding	ENSG00000241484.9,ARHGAP8,protein_coding	0.0473721	1.16304	1.11566	0.0406804	0.998756	0.958076	1.06034	0.583273	3.08019	0.00311397	0.0921712	-1.89986
ENSG00000081019.13,RSBN1,protein_coding	5.82867	5.56523	6.23825	6.2079	6.17473	6.26857	6.19124	6.24903	6.10422	5.98362	6.13472	6.44558	6.05529	5.9511	5.74372	5.3147	5.6266	6.01834	6.35364	5.70651	5.79522	5.73218	5.79706	5.71139	6.07434	5.9026	5.92946	6.00297	ENSG00000081019	RSBN1	protein_coding	ENSG00000081019.13,RSBN1,protein_coding	6.09987	5.83634	0.26353	6.15472	5.79614	0.358583	-0.262447	5.97938	-3.07521	0.00315915	0.0931616	-1.91266
ENSG00000125875.13,TBC1D20,protein_coding	5.73927	5.66213	5.57041	5.61992	5.63371	5.61198	5.61092	5.67338	5.58194	5.66043	5.65787	5.45004	5.62061	5.51189	5.68989	5.51057	5.32778	5.13556	5.62449	5.50683	5.42071	5.67247	5.30155	5.50255	5.48086	5.4601	5.3598	5.51465	ENSG00000125875	TBC1D20	protein_coding	ENSG00000125875.13,TBC1D20,protein_coding	5.61461	5.46484	0.149766	5.62027	5.4917	0.128566	-0.143526	5.53115	-3.07429	0.00316757	0.0931616	-1.91503
ENSG00000215845.10,TSTD1,protein_coding	3.78284	2.94668	3.59311	3.80301	4.1908	3.9337	3.85459	3.18124	3.29796	3.93527	4.24022	3.97395	3.93424	3.99616	3.05593	3.1083	3.10393	2.62247	3.50616	3.53368	3.532	3.04228	2.4114	3.20749	4.01002	3.34779	3.70955	4.34388	ENSG00000215845	TSTD1	protein_coding	ENSG00000215845.10,TSTD1,protein_coding	3.7617	3.32392	0.437777	3.89414	3.27764	0.616501	-0.432104	3.56436	-3.07402	0.00317004	0.0931616	-1.91572
ENSG00000211820.1,TRAV41,TR_V_gene	0.771836	-1.69718	-1.7442	-0.576162	-0.483016	-0.330011	0.370959	0.0737071	-0.033556	-0.233553	-0.582215	0.38143	0.193859	-0.475444	-0.955024	-1.99539	-1.59359	-3.08982	-1.08501	-0.0919768	-0.481693	-0.525402	-4.06433	-1.9506	-0.808599	-1.06108	-0.580725	-0.462634	ENSG00000211820	TRAV41	TR_V_gene	ENSG00000211820.1,TRAV41,TR_V_gene	-0.311682	-1.33899	1.02731	-0.281782	-1.00805	0.726271	-0.96913	-0.833998	-3.07377	0.00317238	0.0931616	-1.91638
ENSG00000198805.11,PNP,protein_coding	5.69596	6.39275	4.96349	5.37766	5.27143	5.60566	5.65923	5.86668	5.00967	5.61588	5.19193	5.25811	5.43038	5.21698	6.47063	6.75872	5.36611	6.73287	6.18404	5.8962	5.76269	6.35399	6.66205	5.62594	5.52341	5.25372	5.58806	6.1937	ENSG00000198805	PNP	protein_coding	ENSG00000198805.11,PNP,protein_coding	5.46827	6.02658	0.558309	5.40402	6.04012	0.636098	0.561222	5.53839	3.07344	0.00317533	0.0931616	-1.9172
ENSG00000250608.1,RP11-933H2.4,processed_transcript	-2.7274	-1.69718	-0.710251	-1.79855	-2.32629	-0.78139	-1.59587	-0.949376	-0.904823	-0.194558	-0.762787	-2.02067	-1.94998	0.0848563	-0.381838	-0.203979	1.43461	1.75388	-2.24255	-0.0919768	-1.84077	-0.0315872	0.624965	0.0704594	-1.03687	0.16131	-1.66479	-0.462634	ENSG00000250608	RP11-933H2.4	processed_transcript	ENSG00000250608.1,RP11-933H2.4,processed_transcript	-1.30959	-0.279412	1.03018	-1.27263	-0.147978	1.12465	0.96558	-0.833762	3.07184	0.00319009	0.0934103	-1.92132
ENSG00000184206.11,GOLGA6L4,protein_coding	0.752073	2.28467	0.272875	-0.0142836	0.0619802	0.722841	1.2606	1.2961	1.61414	1.09232	0.345272	-0.530342	-0.334317	0.117646	1.20312	1.77177	0.72834	1.94203	2.28101	0.960875	1.49985	1.32749	2.26837	1.64141	1.28506	1.90015	0.536844	0.640052	ENSG00000184206	GOLGA6L4	protein_coding	ENSG00000184206.11,GOLGA6L4,protein_coding	0.638684	1.4276	0.788916	0.534057	1.41367	0.879615	0.807556	1.00649	3.07104	0.00319752	0.0934103	-1.92339
ENSG00000226660.2,TRBV2,TR_V_gene	1.34695	0.585753	0.918767	2.21143	1.99987	1.49264	1.99273	0.572161	0.835657	1.88496	1.21297	2.15307	1.36729	1.34927	0.345636	0.0855275	-0.983534	0.211354	0.686369	1.22564	1.01937	0.574134	1.08134	1.31066	0.654028	1.03407	1.34241	1.72037	ENSG00000226660	TRBV2	TR_V_gene	ENSG00000226660.2,TRBV2,TR_V_gene	1.42311	0.736241	0.686867	1.35828	0.852869	0.505412	-0.679065	1.12539	-3.0707	0.00320059	0.0934103	-1.92424
ENSG00000271447.5,MMP28,protein_coding	0.732035	-0.649875	0.961516	0.316922	0.746118	0.398316	0.302246	0.0271645	0.395837	-0.0139862	1.32279	0.66383	1.00872	-0.0543064	0.195219	-0.940945	0.533524	0.125197	-0.161627	-0.0919768	-0.481693	-0.78256	0.21365	-0.546212	-0.0576266	-0.272587	0.610217	0.401045	ENSG00000271447	MMP28	protein_coding	ENSG00000271447.5,MMP28,protein_coding	0.439809	-0.089741	0.52955	0.397076	-0.0748017	0.471878	-0.539265	0.166464	-3.07009	0.00320624	0.0934117	-1.92581
ENSG00000113749.7,HRH2,protein_coding	5.37185	5.64208	5.59183	5.29322	5.2005	5.96721	5.35656	4.79947	6.03196	5.46346	5.4445	5.69913	5.4575	5.57523	5.61483	6.4555	6.50638	5.94479	5.02496	6.4229	5.63883	5.97135	6.06418	5.64361	5.89825	5.95014	5.27772	5.96115	ENSG00000113749	HRH2	protein_coding	ENSG00000113749.7,HRH2,protein_coding	5.49246	5.8839	0.391437	5.46048	5.94747	0.486986	0.386402	5.64884	3.06854	0.00322069	0.0936692	-1.9298
ENSG00000170291.14,ELP5,protein_coding	4.23839	3.99025	4.06438	4.29283	4.30991	4.08065	4.07312	3.75642	4.08746	4.05943	4.2342	4.05564	4.32164	4.22217	4.01273	3.57796	3.65234	3.72305	3.91032	3.86291	4.0312	3.9853	3.80726	3.55252	3.98993	3.8385	4.0933	4.19815	ENSG00000170291	ELP5	protein_coding	ENSG00000170291.14,ELP5,protein_coding	4.12761	3.87396	0.253643	4.08405	3.88662	0.197435	-0.252549	3.95893	-3.06776	0.00322796	0.093715	-1.93181
ENSG00000136908.17,DPM2,protein_coding	4.53723	4.52392	3.76284	3.75376	4.29791	3.95594	3.8705	3.74209	3.85267	3.80904	3.88107	3.80255	4.01692	3.4921	5.46427	6.52847	3.85719	4.40775	4.34357	4.04283	4.13252	5.39953	3.47947	4.15052	4.05906	4.21983	4.35935	3.85099	ENSG00000136908	DPM2	protein_coding	ENSG00000136908.17,DPM2,protein_coding	3.9499	4.44967	0.499773	3.86158	4.18518	0.323594	0.525024	4.14884	3.06716	0.00323349	0.093715	-1.93333
ENSG00000182551.13,ADI1,protein_coding	4.69693	4.72123	5.09411	5.18507	4.81085	5.24279	5.08382	4.93484	5.18109	5.11917	4.70898	5.0159	4.97119	5.2217	4.75822	4.69326	4.69084	4.63713	4.61064	5.09401	4.72246	5.03419	4.91695	4.85144	4.61275	4.55005	4.71303	4.9325	ENSG00000182551	ADI1	protein_coding	ENSG00000182551.13,ADI1,protein_coding	4.99912	4.77268	0.226443	5.04986	4.71775	0.332113	-0.231154	4.88436	-3.06374	0.00326563	0.0943213	-1.94211
ENSG00000213145.9,CRIP1,protein_coding	6.35168	6.1529	6.17665	6.25934	6.24736	6.097	6.35285	6.13157	6.06658	6.02086	6.43339	6.13463	6.28271	6.10518	6.14762	6.03421	5.38429	5.35372	5.98368	5.96509	6.19145	6.34194	5.64544	5.62059	6.29507	5.56385	6.1582	6.30294	ENSG00000213145	CRIP1	protein_coding	ENSG00000213145.9,CRIP1,protein_coding	6.20091	5.92772	0.273186	6.16478	6.00895	0.15583	-0.26393	6.03232	-3.06373	0.00326571	0.0943213	-1.94213
ENSG00000177000.11,MTHFR,protein_coding	6.41038	7.13465	6.33896	6.12494	6.3534	6.13357	6.29176	6.46466	6.49731	6.14529	6.16716	6.14472	6.1438	6.67516	6.48123	7.11695	7.24512	7.11528	6.51875	6.46513	6.41271	6.56054	7.24548	6.48574	6.21025	6.54938	6.23753	6.52568	ENSG00000177000	MTHFR	protein_coding	ENSG00000177000.11,MTHFR,protein_coding	6.35898	6.65498	0.296	6.31536	6.52221	0.20685	0.281849	6.49594	3.05982	0.00330273	0.0952259	-1.95214
ENSG00000141456.14,PELP1,protein_coding	5.07151	5.21371	4.82566	5.14916	5.19496	5.06589	5.12667	4.82179	4.799	4.84048	4.89574	5.04388	5.11854	4.82741	4.93595	4.86163	4.78145	4.87184	4.86678	4.94588	4.86268	4.45887	4.70451	4.53084	4.74898	4.6767	4.93155	4.99948	ENSG00000141456	PELP1	protein_coding	ENSG00000141456.14,PELP1,protein_coding	4.9996	4.79837	0.201234	5.05489	4.86215	0.192732	-0.19794	4.9408	-3.05409	0.00335781	0.0964232	-1.96683
ENSG00000001497.16,LAS1L,protein_coding	5.01563	5.20409	5.04402	5.14483	5.05436	4.84529	4.86703	4.88351	5.0085	4.9759	5.04971	4.81162	5.12959	4.99891	4.7782	4.87307	5.1493	5.03431	4.80604	4.83558	4.65317	4.77053	4.93848	4.92555	4.45315	4.62499	4.85437	5.09998	ENSG00000001497	LAS1L	protein_coding	ENSG00000001497.16,LAS1L,protein_coding	5.00236	4.84262	0.159733	5.01207	4.84498	0.167088	-0.166316	4.94635	-3.0535	0.00336344	0.0964232	-1.96832
ENSG00000104886.11,PLEKHJ1,protein_coding	4.83602	4.51357	4.45501	4.8586	4.94325	4.83692	4.57587	4.24744	4.57919	4.5184	4.83613	4.76381	4.95031	4.50222	4.64089	4.60223	3.91504	3.65934	4.22318	4.67561	4.4162	4.50645	4.16737	4.03474	4.57279	4.20627	4.67078	4.69343	ENSG00000104886	PLEKHJ1	protein_coding	ENSG00000104886.11,PLEKHJ1,protein_coding	4.67262	4.35602	0.316603	4.6715	4.46133	0.210175	-0.31148	4.55377	-3.0532	0.00336636	0.0964232	-1.96909
ENSG00000147251.15,DOCK11,protein_coding	8.32386	8.19956	8.39285	8.43004	8.2296	8.47768	8.53696	8.53125	8.5174	8.49255	8.47578	8.4867	8.49507	8.46174	8.23233	8.02409	8.28398	8.10608	8.10661	8.42107	8.35382	8.38767	8.21022	8.32504	8.32551	8.28207	8.42421	8.24161	ENSG00000147251	DOCK11	protein_coding	ENSG00000147251.15,DOCK11,protein_coding	8.43222	8.26602	0.166194	8.47673	8.28302	0.193704	-0.168009	8.31874	-3.0528	0.00337025	0.0964232	-1.97011
ENSG00000198858.9,R3HDM4,protein_coding	6.81668	6.46235	6.28791	6.24685	6.54389	6.33755	6.2105	5.96409	6.26388	6.01099	6.1766	6.33877	6.2681	6.40533	7.66265	9.09375	6.3864	7.11073	6.49814	6.73011	6.42947	7.68515	6.38955	6.7053	6.32144	6.43586	6.41991	6.6631	ENSG00000198858	R3HDM4	protein_coding	ENSG00000198858.9,R3HDM4,protein_coding	6.30954	6.89511	0.585575	6.27801	6.58062	0.302614	0.59239	6.59795	3.05236	0.00337459	0.0964232	-1.97125
ENSG00000134030.13,CTIF,protein_coding	3.05396	4.08767	3.85075	3.23935	2.61139	3.27101	3.17512	3.31317	3.4398	3.42054	3.4371	2.77437	3.44345	3.86471	3.28548	4.35809	4.16551	3.55198	3.42115	3.90668	3.65942	4.33866	4.09655	3.75473	3.53255	3.49258	3.39006	3.75765	ENSG00000134030	CTIF	protein_coding	ENSG00000134030.13,CTIF,protein_coding	3.35588	3.76508	0.409191	3.36686	3.70707	0.340213	0.393428	3.54121	3.05037	0.00339394	0.0964232	-1.97633
ENSG00000083838.15,ZNF446,protein_coding	3.91979	3.97147	3.29184	3.45358	3.73726	3.22778	3.58494	3.07084	3.74185	3.52353	3.49523	3.44032	3.70038	3.5533	3.42383	3.62384	3.25388	3.29018	3.14182	3.56815	3.32741	3.11492	3.26299	3.19795	3.16252	3.18224	3.52583	3.23781	ENSG00000083838	ZNF446	protein_coding	ENSG00000083838.15,ZNF446,protein_coding	3.55087	3.3081	0.242769	3.53842	3.25844	0.279979	-0.237134	3.5113	-3.0497	0.0034005	0.0964232	-1.97804
ENSG00000143891.16,GALM,protein_coding	3.88845	3.82847	3.89828	4.01166	4.0771	4.25226	4.12377	3.30832	3.87333	3.87239	3.79112	4.64974	3.97158	3.45409	3.71118	3.40483	2.883	2.80673	3.71344	3.66371	3.89423	3.45794	3.65128	3.69834	3.65562	3.99124	3.53841	3.7086	ENSG00000143891	GALM	protein_coding	ENSG00000143891.16,GALM,protein_coding	3.92861	3.55561	0.373	3.89336	3.65967	0.233699	-0.35957	3.80428	-3.04844	0.0034129	0.0964232	-1.98127
ENSG00000071994.10,PDCD2,protein_coding	5.50475	4.87065	5.59013	5.78334	5.68065	5.66763	5.70042	5.41441	5.62599	5.69524	5.72085	5.81132	5.81671	5.38043	5.21441	4.90315	5.0188	4.91099	5.35221	5.48984	5.35548	5.37213	5.10107	5.4801	5.51377	5.38688	5.64082	5.52884	ENSG00000071994	PDCD2	protein_coding	ENSG00000071994.10,PDCD2,protein_coding	5.59018	5.30489	0.285287	5.67414	5.36381	0.310335	-0.280195	5.4613	-3.04834	0.00341382	0.0964232	-1.98151
ENSG00000103024.7,NME3,protein_coding	4.30772	3.93703	4.06193	3.84423	4.37497	4.43283	3.73586	3.34673	3.75304	3.44236	4.09076	3.99958	3.86484	3.85502	3.75486	3.84913	3.6643	3.09435	3.75919	3.83204	3.35505	3.38541	3.60668	2.97596	3.9332	2.90295	3.85249	4.04021	ENSG00000103024	NME3	protein_coding	ENSG00000103024.7,NME3,protein_coding	3.93192	3.57184	0.360077	3.90093	3.70958	0.191354	-0.368466	3.84699	-3.04802	0.00341701	0.0964232	-1.98234
ENSG00000273691.1,RP11-617F23.2,sense_intronic	-0.646476	1.24142	-0.0279913	-0.403695	0.0940414	0.522763	0.5789	1.94818	0.917534	0.834011	1.21297	0.407193	-0.795649	0.697195	1.03615	1.17453	2.33341	2.35549	0.999527	0.41179	1.25772	0.754706	1.33484	1.41315	1.55495	1.98728	0.830906	0.374813	ENSG00000273691	RP11-617F23.2	sense_intronic	ENSG00000273691.1,RP11-617F23.2,sense_intronic	0.470028	1.2728	0.802777	0.550832	1.21612	0.665293	0.794985	0.792904	3.048	0.00341715	0.0964232	-1.98238
ENSG00000170604.4,IRF2BP1,protein_coding	4.37225	3.86149	3.97592	3.67177	4.3218	4.29477	3.71838	3.33722	3.51406	3.59204	4.06164	4.12326	3.98076	3.48269	3.88341	3.65511	3.00711	2.66125	3.89464	3.81491	3.4952	3.2064	2.94241	3.00906	4.09712	3.30179	3.8245	3.75511	ENSG00000170604	IRF2BP1	protein_coding	ENSG00000170604.4,IRF2BP1,protein_coding	3.87915	3.46772	0.411432	3.91871	3.57515	0.343556	-0.399169	3.74833	-3.04759	0.00342124	0.0964232	-1.98344
ENSG00000183161.4,FANCF,protein_coding	4.13727	3.27551	4.01704	3.86967	4.05283	4.21953	4.25531	3.6062	4.14383	4.07148	4.1976	4.39356	4.19188	3.37493	3.97629	2.99417	2.96906	3.01272	4.01846	3.68271	3.65942	3.54464	3.32282	3.61119	4.2358	3.94573	3.8898	3.49385	ENSG00000183161	FANCF	protein_coding	ENSG00000183161.4,FANCF,protein_coding	3.98619	3.5969	0.389285	4.10437	3.6353	0.469067	-0.370006	3.86221	-3.04698	0.00342718	0.0964232	-1.98498
ENSG00000073331.17,ALPK1,protein_coding	4.88901	5.01706	4.68924	3.85489	4.63132	5.08923	4.80112	4.86213	4.77723	4.65009	4.83349	4.9788	4.60906	4.57191	4.98606	5.40417	5.31267	4.78845	4.71254	5.21099	4.85786	5.44626	5.15822	5.20451	5.387	5.68446	5.01159	4.52921	ENSG00000073331	ALPK1	protein_coding	ENSG00000073331.17,ALPK1,protein_coding	4.73247	5.121	0.38853	4.78917	5.18137	0.392191	0.400877	4.95625	3.04641	0.00343282	0.0964232	-1.98644
ENSG00000167566.16,NCKAP5L,protein_coding	5.28082	5.82272	5.3478	4.98911	4.8997	5.17043	4.89063	4.84378	5.22295	4.86722	5.07684	4.7873	5.11507	5.59793	5.36206	6.02655	5.87058	6.21755	4.95107	5.57028	5.34086	5.31058	5.72846	5.2697	5.27731	5.24159	5.19964	5.45094	ENSG00000167566	NCKAP5L	protein_coding	ENSG00000167566.16,NCKAP5L,protein_coding	5.13659	5.48694	0.350351	5.09595	5.35146	0.255508	0.333752	5.28244	3.04626	0.00343437	0.0964232	-1.98684
ENSG00000271425.7,NBPF10,protein_coding	5.15947	5.42314	4.89208	4.67838	4.80481	4.74792	4.6811	5.08013	4.97543	4.94677	5.14036	4.43954	4.97809	5.12724	5.3647	5.6468	5.6174	5.55867	4.97065	5.21752	4.71981	5.34421	5.09806	5.25598	5.1279	4.98	5.17265	4.68678	ENSG00000271425	NBPF10	protein_coding	ENSG00000271425.7,NBPF10,protein_coding	4.93389	5.19722	0.263332	4.9611	5.19508	0.233984	0.265494	5.03801	3.04602	0.00343667	0.0964232	-1.98743
ENSG00000112640.14,PPP2R5D,protein_coding	5.30221	5.00972	5.16441	5.32115	5.2005	5.32628	5.28194	5.02346	5.17901	5.15263	5.13821	5.1392	5.30131	5.05713	5.03449	4.77279	4.79963	4.41685	4.91266	5.189	5.17531	5.0977	4.89277	5.01654	5.05362	4.86247	5.11605	5.04802	ENSG00000112640	PPP2R5D	protein_coding	ENSG00000112640.14,PPP2R5D,protein_coding	5.18551	4.95628	0.229235	5.17171	5.02552	0.146195	-0.224445	5.07942	-3.04397	0.00345699	0.0967365	-1.99266
ENSG00000126803.9,HSPA2,protein_coding	-1.56986	0.770968	-1.18232	-0.720552	-1.12835	-0.904247	-0.336487	0.810673	-2.17491	-0.590487	-0.828376	-0.530342	-1.02153	0.560776	-0.162828	-0.203979	0.0892222	1.60268	0.975876	0.108721	0.815573	-0.930658	0.690553	0.730119	0.208888	-0.490767	0.633869	0.683445	ENSG00000126803	HSPA2	protein_coding	ENSG00000126803.9,HSPA2,protein_coding	-0.631789	0.339336	0.971125	-0.774464	0.421379	1.19584	0.968717	-0.404456	3.04373	0.00345945	0.0967365	-1.9933
ENSG00000181704.11,YIPF6,protein_coding	4.31279	4.27704	3.98372	4.08951	3.99458	4.40561	4.31029	4.60323	4.29891	4.3976	4.1366	4.26913	4.0199	3.93538	4.82121	5.52394	4.44504	4.70923	4.2131	4.02805	4.38972	5.33916	4.44584	4.72929	4.56432	4.68324	4.43703	3.96528	ENSG00000181704	YIPF6	protein_coding	ENSG00000181704.11,YIPF6,protein_coding	4.21674	4.59246	0.375725	4.27309	4.50508	0.231991	0.385149	4.31199	3.04315	0.00346522	0.0967365	-1.99478
ENSG00000118520.14,ARG1,protein_coding	-1.78398	-0.24652	1.97723	0.86441	0.125406	-2.69566	0.325516	-0.859179	-0.707786	-1.29409	-1.73108	-0.530342	0.563432	-1.50011	1.01834	1.99765	2.51163	1.85102	1.58839	-0.666213	-0.531446	1.81989	1.8664	0.531791	-1.21195	1.26085	1.07506	-0.371003	ENSG00000118520	ARG1	protein_coding	ENSG00000118520.14,ARG1,protein_coding	-0.535197	0.91003	1.44523	-0.619064	1.16795	1.78702	1.38295	-0.10953	3.03833	0.0035135	0.0978551	-2.00705
ENSG00000175274.18,TP53I11,protein_coding	3.65564	4.14244	3.68526	3.82702	4.24535	4.3696	4.09359	3.92139	4.30082	3.54673	3.7383	3.68899	3.93896	4.08589	3.69164	4.28002	4.25256	4.37779	4.6335	4.89789	4.76816	4.42689	4.45844	3.90884	3.76901	4.33019	4.32162	4.332	ENSG00000175274	TP53I11	protein_coding	ENSG00000175274.18,TP53I11,protein_coding	3.94571	4.31776	0.372042	3.93017	4.33109	0.40092	0.369771	4.09737	3.03798	0.00351702	0.0978551	-2.00794
ENSG00000105202.8,FBL,protein_coding	5.85554	5.71955	6.00208	6.13153	6.0928	5.88612	5.72085	5.75241	5.95649	5.72986	5.83116	5.86923	5.99952	5.61955	5.80604	5.41465	5.59572	5.53798	5.74395	5.77452	5.63883	5.55207	5.57916	5.62683	5.46001	5.59799	5.60012	5.94898	ENSG00000105202	FBL	protein_coding	ENSG00000105202.8,FBL,protein_coding	5.86905	5.63406	0.234988	5.86239	5.59906	0.26333	-0.229199	5.76071	-3.03695	0.00352751	0.097859	-2.01058
ENSG00000141295.13,SCRN2,protein_coding	4.23127	3.83264	4.40167	4.63947	4.72131	4.17281	4.35338	4.10065	4.51159	4.59273	4.43274	4.25856	4.61103	4.49756	4.16214	4.01325	3.90164	3.66316	4.06964	4.31462	4.17579	4.19639	4.06598	4.28949	4.16365	3.7695	4.49629	4.5688	ENSG00000141295	SCRN2	protein_coding	ENSG00000141295.13,SCRN2,protein_coding	4.38267	4.13217	0.250503	4.4172	4.16289	0.254309	-0.250452	4.29904	-3.03663	0.00353074	0.097859	-2.01139
ENSG00000125864.13,BFSP1,protein_coding	0.848288	0.585753	0.371279	1.95831	1.05385	0.637323	1.23625	1.48013	-0.033556	1.83872	0.884911	1.29437	0.909608	1.34927	1.01834	-1.4479	0.0411279	0.211354	0.771258	0.981485	0.690947	0.269279	0.433916	1.23806	0.24324	0.433682	0.789386	1.44583	ENSG00000125864	BFSP1	protein_coding	ENSG00000125864.13,BFSP1,protein_coding	1.02961	0.508572	0.521036	0.98173	0.562431	0.419299	-0.535496	0.876566	-3.03623	0.00353476	0.097859	-2.0124
ENSG00000155846.16,PPARGC1B,protein_coding	4.79677	4.72123	4.7269	4.96275	4.3536	4.60882	5.06493	5.02643	4.87782	4.18118	4.73333	4.81764	4.57914	5.11206	4.6189	5.38698	5.3855	5.049	4.66342	4.97572	5.06245	5.43401	5.16785	4.83461	4.75197	5.29913	4.7675	5.29619	ENSG00000155846	PPARGC1B	protein_coding	ENSG00000155846.16,PPARGC1B,protein_coding	4.75447	5.04952	0.295045	4.76505	5.05573	0.290678	0.275017	4.88705	3.0353	0.0035442	0.097859	-2.01477
ENSG00000111678.10,C12orf57,protein_coding	5.43364	5.03527	5.71015	5.86731	6.9304	5.78225	5.6344	5.08013	5.40607	5.2037	5.67128	5.6768	5.78561	5.36515	5.17074	4.791	4.80144	4.88501	6.15537	5.41226	5.25817	4.50645	4.92605	4.56834	5.39179	4.86391	5.61208	5.67507	ENSG00000111678	C12orf57	protein_coding	ENSG00000111678.10,C12orf57,protein_coding	5.61301	5.14412	0.468891	5.65284	5.04839	0.604448	-0.458864	5.3975	-3.03508	0.00354646	0.097859	-2.01534
ENSG00000116005.11,PCYOX1,protein_coding	4.67742	3.89777	4.8038	4.89725	4.89629	4.99997	5.18906	4.57317	4.97065	5.12881	4.80267	5.0159	5.12891	4.07132	4.7488	4.06738	3.64431	2.77171	4.57763	4.77636	4.75655	4.48102	3.61233	4.7359	4.78732	4.56429	5.02059	4.30273	ENSG00000116005	PCYOX1	protein_coding	ENSG00000116005.11,PCYOX1,protein_coding	4.7895	4.34621	0.44329	4.89677	4.57096	0.32581	-0.410247	4.61251	-3.03296	0.00356811	0.0981766	-2.02073
ENSG00000143515.16,ATP8B2,protein_coding	7.67603	7.64608	7.45512	7.67635	7.94826	7.86342	7.9611	7.43669	7.68005	7.48173	7.66394	8.02379	7.60875	7.18144	7.34351	7.49846	7.02132	6.55172	7.70301	7.44984	7.70905	7.03122	7.22419	7.23675	7.32908	7.6541	7.34968	7.50872	ENSG00000143515	ATP8B2	protein_coding	ENSG00000143515.16,ATP8B2,protein_coding	7.66448	7.32933	0.33515	7.66998	7.3466	0.323389	-0.325656	7.52066	-3.0328	0.00356974	0.0981766	-2.02114
ENSG00000088826.17,SMOX,protein_coding	2.94937	2.85126	2.13495	2.54722	0.952569	1.57544	2.09105	2.66248	1.99029	3.42993	1.64623	1.61492	2.54498	1.89458	3.35808	5.14887	2.58894	3.27526	2.11771	3.10168	2.85725	4.65674	2.72487	3.30401	2.05785	2.28254	2.57705	2.31053	ENSG00000088826	SMOX	protein_coding	ENSG00000088826.17,SMOX,protein_coding	2.20609	3.02581	0.819723	2.113	2.79106	0.678063	0.822982	2.47115	3.03046	0.00359383	0.0986767	-2.0271
ENSG00000139323.13,POC1B,protein_coding	4.81355	4.19197	4.93428	4.56095	4.68888	4.59187	4.88476	5.01455	4.73269	4.66475	4.64999	4.73231	4.46597	4.49444	5.45933	5.58204	4.76674	4.8485	4.97513	4.70844	5.07601	5.55903	4.4787	5.17321	5.00565	5.05124	4.76884	4.22042	ENSG00000139323	POC1B	protein_coding	ENSG00000139323.13,POC1B,protein_coding	4.67293	4.97666	0.303737	4.67681	4.99039	0.313577	0.310753	4.75866	3.02823	0.00361685	0.0991457	-2.03276
ENSG00000125733.17,TRIP10,protein_coding	1.39871	1.16411	0.549985	1.06861	0.431737	0.823068	1.01078	0.725784	1.17225	1.52499	0.59085	0.970719	1.2807	0.954796	1.35276	1.38098	1.0533	1.78231	0.743513	1.60349	1.53653	1.35973	1.26479	1.8628	1.58204	1.07443	1.95345	0.845034	ENSG00000125733	TRIP10	protein_coding	ENSG00000125733.17,TRIP10,protein_coding	0.976222	1.38537	0.409148	0.990751	1.37036	0.379608	0.429504	1.16903	3.02262	0.00367548	0.100498	-2.04702
ENSG00000169738.7,DCXR,protein_coding	3.67676	3.8032	3.66923	3.66935	3.68822	3.75238	3.70514	3.6491	3.58155	3.66541	3.89891	3.49541	3.49564	4.05448	3.5219	3.66392	3.32088	3.29018	3.43856	3.59515	3.41866	3.34974	3.33313	3.05733	3.34758	3.02123	3.55399	4.06913	ENSG00000169738	DCXR	protein_coding	ENSG00000169738.7,DCXR,protein_coding	3.70034	3.42724	0.273101	3.67306	3.3842	0.288858	-0.285963	3.56891	-3.02189	0.00368316	0.100498	-2.04887
ENSG00000279841.1,RP11-274A11.4,TEC	2.26913	3.00695	1.74	0.684962	1.81987	1.52871	1.85559	2.44957	2.56735	2.27359	1.92029	1.17947	0.761163	2.20033	2.49156	2.79201	3.38007	4.44379	2.69001	2.41558	2.56344	2.18632	3.76475	3.12935	2.47409	2.8917	2.13015	1.5075	ENSG00000279841	RP11-274A11.4	TEC	ENSG00000279841.1,RP11-274A11.4,TEC	1.8755	2.77574	0.900239	1.88794	2.62673	0.738789	0.897723	2.2611	3.02178	0.00368425	0.100498	-2.04914
ENSG00000127445.13,PIN1,protein_coding	5.01251	4.99119	4.99341	5.13262	5.09751	4.88757	4.9348	4.73577	4.80842	4.83342	4.95176	4.97665	5.06269	4.8629	4.93119	4.83652	4.5583	4.42813	4.54385	4.96541	4.90187	4.68246	4.70847	4.71432	4.83032	4.75017	4.99456	4.93362	ENSG00000127445	PIN1	protein_coding	ENSG00000127445.13,PIN1,protein_coding	4.94866	4.76994	0.178715	4.9642	4.79025	0.173958	-0.179371	4.89355	-3.0202	0.00370099	0.10073	-2.05315
ENSG00000018280.16,SLC11A1,protein_coding	7.11459	8.83945	7.98736	7.20593	6.85377	7.65043	7.11284	7.6904	7.6773	7.45898	7.61852	7.18309	7.46576	8.27406	7.08497	8.61684	9.4201	9.43238	7.41112	8.53166	7.99946	7.58003	8.91834	7.98213	7.82546	7.53217	7.67657	8.25212	ENSG00000018280	SLC11A1	protein_coding	ENSG00000018280.16,SLC11A1,protein_coding	7.58089	8.16167	0.580776	7.54214	7.9908	0.448655	0.541083	7.71464	3.01984	0.00370482	0.10073	-2.05407
ENSG00000233306.2,TRGV2,TR_V_gene	1.85293	1.92731	0.339218	2.83673	1.73091	2.90996	2.0567	2.301	1.75443	1.72128	2.48345	2.0341	2.20696	1.18881	0.720847	1.67049	-0.226805	1.04534	1.25669	2.74582	2.00635	1.76076	-0.236516	1.36281	1.89454	1.45677	1.91536	1.02448	ENSG00000233306	TRGV2	TR_V_gene	ENSG00000233306.2,TRGV2,TR_V_gene	1.95313	1.31407	0.639061	1.9807	1.40979	0.570914	-0.600104	1.64047	-3.01654	0.00373993	0.101519	-2.06243
ENSG00000198719.8,DLL1,protein_coding	0.442529	2.01798	1.1944	1.61146	0.597474	1.8279	0.777584	1.56403	0.0774753	0.994475	1.78428	0.766924	1.2807	1.48112	1.58829	1.78798	1.62609	3.1554	1.84492	2.03669	0.948547	0.915171	1.47792	1.64141	2.43004	1.36213	2.06204	1.64555	ENSG00000198719	DLL1	protein_coding	ENSG00000198719.8,DLL1,protein_coding	1.17274	1.75158	0.578846	1.23755	1.64348	0.40593	0.553542	1.26752	3.01454	0.00376142	0.101937	-2.06751
ENSG00000188672.18,RHCE,protein_coding	-1.07028	-4.01911	-1.61295	-2.46598	-2.95432	-2.93667	-1.88538	-3.58164	-1.87006	-3.61602	-2.5542	-3.60563	-1.77489	-3.55073	1.23432	1.3154	-3.03416	-0.0642807	-2.0361	-1.6345	-1.84077	1.39127	-2.2988	-0.828612	-2.70672	0.00304753	-1.09919	-2.93394	ENSG00000188672	RHCE	protein_coding	ENSG00000188672.18,RHCE,protein_coding	-2.67842	-1.03807	1.64034	-2.74543	-1.36685	1.37859	1.65926	-2.55814	3.01167	0.00379243	0.10245	-2.07478
ENSG00000284606.1,RP11-556O5.7,processed_transcript	0.670196	-0.0494827	-1.18232	-0.144051	1.11763	0.173755	0.743436	1.06221	0.276784	1.02783	0.711144	-0.390618	0.0383414	0.38338	1.3669	0.747111	0.348309	1.322	1.61926	0.610118	1.08688	0.915171	0.459227	1.71013	1.05302	1.03407	0.657138	0.0495725	ENSG00000284606	RP11-556O5.7	processed_transcript	ENSG00000284606.1,RP11-556O5.7,processed_transcript	0.317017	0.927064	0.610047	0.330082	0.974623	0.644541	0.637554	0.527346	3.01147	0.00379458	0.10245	-2.07529
ENSG00000167112.9,TRUB2,protein_coding	3.91535	4.26783	3.89001	3.98669	4.02608	4.03749	4.04009	3.9309	3.75304	4.06948	3.79929	4.03513	4.1545	3.96271	3.98319	3.75744	3.61996	3.5437	3.83015	4.01061	3.86087	3.73487	3.52812	3.75147	3.72715	3.75095	3.8898	3.66868	ENSG00000167112	TRUB2	protein_coding	ENSG00000167112.9,TRUB2,protein_coding	3.99061	3.76121	0.229401	4.00638	3.75121	0.255173	-0.224015	3.86978	-3.01108	0.00379878	0.10245	-2.07627
ENSG00000267632.1,RP11-400F19.18,sense_intronic	0.627446	1.47274	1.39487	-0.144051	0.272747	-0.246353	0.519603	1.27634	0.877177	0.234834	0.0491403	0.0948091	0.547038	1.26396	0.742707	2.28716	2.34336	1.82393	1.06824	1.08034	0.646891	1.55338	2.20993	1.64141	1.23473	1.74627	0.724777	0.374813	ENSG00000267632	RP11-400F19.18	sense_intronic	ENSG00000267632.1,RP11-400F19.18,sense_intronic	0.588593	1.39128	0.802688	0.533321	1.39405	0.860731	0.795203	1.01117	3.00844	0.0038276	0.103061	-2.08296
ENSG00000108384.14,RAD51C,protein_coding	3.00888	2.35593	2.588	2.44937	2.84128	2.92357	2.83344	2.97601	3.06181	2.9053	3.40536	2.94676	3.00722	2.74258	2.52977	2.28716	1.85197	2.0512	2.46215	2.51789	2.74157	2.39516	3.17024	2.47369	3.26639	2.58452	2.67149	2.20282	ENSG00000108384	RAD51C	protein_coding	ENSG00000108384.14,RAD51C,protein_coding	2.86039	2.51472	0.345675	2.91443	2.49579	0.418646	-0.336799	2.72118	-3.00778	0.00383479	0.103088	-2.08462
ENSG00000234797.5,RP11-568G20.1,processed_pseudogene	3.77061	3.49659	3.63662	3.92735	4.20371	3.92018	3.63702	3.43405	3.50746	3.64406	3.72978	3.47424	3.32585	3.53521	3.56548	2.83944	2.69376	2.99461	3.37216	3.15255	3.20742	3.21964	3.15483	3.57111	3.3317	3.47761	3.59975	3.61646	ENSG00000234797	RP11-568G20.1	processed_pseudogene	ENSG00000234797.5,RP11-568G20.1,processed_pseudogene	3.6602	3.27118	0.389015	3.63682	3.27567	0.361152	-0.374737	3.41206	-3.00714	0.00384174	0.103109	-2.08623
ENSG00000065491.8,TBC1D22B,protein_coding	4.31616	3.93315	4.1126	4.13218	4.19265	3.96913	4.02418	4.00181	3.78338	3.9807	3.78565	4.10173	4.10915	4.13477	4.88648	5.52031	3.9217	4.75478	4.23069	4.06714	4.27681	4.87461	4.24582	4.16283	3.96699	4.35088	4.1902	4.08338	ENSG00000065491	TBC1D22B	protein_coding	ENSG00000065491.8,TBC1D22B,protein_coding	4.04123	4.39519	0.353956	4.06295	4.23826	0.175303	0.354898	4.18345	3.00498	0.00386552	0.103581	-2.0917
ENSG00000147231.13,CXorf57,protein_coding	2.73958	2.91556	2.33516	2.30143	2.86004	2.46499	3.05496	2.91979	2.56099	2.74404	2.51685	2.7393	2.36027	2.34582	2.79333	2.65731	2.49388	3.01272	3.54284	2.6653	3.09714	2.73947	2.89219	3.25885	2.96055	3.20058	2.98368	2.62622	ENSG00000147231	CXorf57	protein_coding	ENSG00000147231.13,CXorf57,protein_coding	2.63277	2.92315	0.290378	2.65015	2.92637	0.276224	0.307685	2.69515	3.00375	0.00387916	0.103683	-2.09482
ENSG00000122126.16,OCRL,protein_coding	3.11713	3.05056	3.0995	2.78418	2.98926	3.12942	3.18151	3.05932	3.32447	3.23662	3.07403	3.15116	3.44566	3.2325	3.3896	3.73671	3.64833	3.36727	3.2093	3.148	3.24853	3.51273	3.40001	3.30845	3.46866	3.51474	3.39353	2.9487	ENSG00000122126	OCRL	protein_coding	ENSG00000122126.16,OCRL,protein_coding	3.13395	3.37818	0.244231	3.12327	3.39156	0.268287	0.251722	3.26452	3.00351	0.00388176	0.103683	-2.09541
ENSG00000180089.5,TMEM86B,protein_coding	2.85525	2.62955	1.42573	2.0202	2.34447	2.16995	2.09105	1.74748	2.05504	1.75155	2.03538	1.6903	1.84066	1.05977	3.1407	3.87212	2.14148	2.35549	2.06264	2.15935	2.39389	2.98659	1.94913	2.19555	2.13306	2.39038	1.99969	2.08641	ENSG00000180089	TMEM86B	protein_coding	ENSG00000180089.5,TMEM86B,protein_coding	1.97974	2.41903	0.439293	2.02779	2.17745	0.149659	0.458237	2.30341	3.00272	0.00389061	0.103754	-2.09743
ENSG00000227560.1,RP11-139K1.2,processed_pseudogene	-2.34037	0.770968	-1.61295	-1.79855	-1.89019	-1.4419	-1.35487	0.286252	-0.904823	-2.17545	-0.828376	-1.2837	-2.26032	-1.14863	-0.584655	0.281448	0.462266	-0.115811	0.902503	-0.543356	0.0786077	-0.525402	0.64716	-0.155422	-0.739886	-0.17474	-0.816793	-0.243624	ENSG00000227560	RP11-139K1.2	processed_pseudogene	ENSG00000227560.1,RP11-139K1.2,processed_pseudogene	-1.28449	-0.109122	1.17537	-1.39838	-0.165081	1.2333	1.15586	-0.716496	2.99933	0.00392832	0.104378	-2.10597
ENSG00000117016.9,RIMS3,protein_coding	2.59175	2.42383	2.45967	2.83242	2.87396	2.47734	2.57162	2.32043	2.61721	3.36941	3.02845	2.27001	2.727	1.9773	3.05156	2.87022	2.73969	2.66125	3.18372	3.00935	2.92338	2.84003	3.09957	3.3692	2.80252	3.11611	2.87871	2.33114	ENSG00000117016	RIMS3	protein_coding	ENSG00000117016.9,RIMS3,protein_coding	2.61003	2.91975	0.309715	2.58169	2.90104	0.319354	0.325342	2.58451	2.99928	0.00392895	0.104378	-2.10611
ENSG00000272746.1,RP11-53B2.6,sense_intronic	0.20152	0.418296	0.874712	0.0164132	0.0619802	0.592585	0.598137	0.991245	0.337538	-0.401009	-0.188551	0.407193	-0.274816	-0.291998	0.847296	1.54257	1.0533	1.02169	1.54083	0.145715	0.874069	0.99944	0.5326	1.39656	0.910665	1.32915	0.871263	-0.462634	ENSG00000272746	RP11-53B2.6	sense_intronic	ENSG00000272746.1,RP11-53B2.6,sense_intronic	0.238803	0.90018	0.661377	0.269529	0.955052	0.685523	0.669437	0.538796	2.99893	0.00393278	0.104378	-2.10697
ENSG00000170468.7,RIOX1,protein_coding	4.64831	4.30432	4.23961	4.78585	4.53242	4.39099	4.46499	4.13123	3.93607	4.17932	4.26204	4.6988	4.34316	4.41588	4.34474	4.0098	3.87101	3.86272	4.34126	4.16048	4.35248	3.69752	4.00498	3.96334	4.20126	4.0657	4.32707	4.47004	ENSG00000170468	RIOX1	protein_coding	ENSG00000170468.7,RIOX1,protein_coding	4.38093	4.11946	0.26147	4.36707	4.11309	0.253985	-0.263403	4.25897	-2.99648	0.00396037	0.104861	-2.11317
ENSG00000166169.16,POLL,protein_coding	4.61451	4.55706	4.69083	4.47515	4.60792	4.44546	4.27636	4.3071	4.19603	4.48876	4.28355	4.28311	4.52993	4.34322	5.06734	5.60738	4.96342	4.82649	4.42224	4.44649	4.38972	5.01787	4.45058	4.60308	4.39895	4.63177	4.52187	4.49461	ENSG00000166169	POLL	protein_coding	ENSG00000166169.16,POLL,protein_coding	4.43564	4.70299	0.267344	4.46031	4.56248	0.102167	0.262706	4.55091	2.9962	0.00396352	0.104861	-2.11387
ENSG00000103426.12,CORO7-PAM16,protein_coding	-6.42784	-0.177807	-1.7442	0.104769	-0.580863	-0.129314	-0.373482	-5.90357	-6.26237	-0.401009	-0.371997	-6.41299	-0.00935533	1.3354	-0.381838	-0.486379	0.697644	0.168919	-0.0122498	0.63635	1.37037	0.489245	0.871125	1.10149	-1.64259	-1.35059	0.349566	0.29313	ENSG00000103426	CORO7-PAM16	protein_coding	ENSG00000103426.12,CORO7-PAM16,protein_coding	-1.9539	0.150299	2.1042	-0.387245	0.321348	0.708593	2.06531	-0.678425	2.99417	0.00398653	0.105259	-2.11899
ENSG00000124535.15,WRNIP1,protein_coding	5.27995	4.90669	5.15293	4.85117	5.13459	5.2847	5.17391	4.88351	4.89434	5.22633	5.05881	5.26605	5.15348	4.69516	5.02672	4.81691	4.50167	3.92779	5.08007	5.12907	4.92856	4.95198	4.2941	4.80035	5.04025	4.8538	5.10868	4.78343	ENSG00000124535	WRNIP1	protein_coding	ENSG00000124535.15,WRNIP1,protein_coding	5.06869	4.8031	0.265589	5.14376	4.89118	0.252576	-0.250559	4.97407	-2.99376	0.00399121	0.105259	-2.12003
ENSG00000211750.2,TRBV24-1,TR_V_gene	2.40821	-0.746091	-0.114148	0.586109	0.354431	1.18133	0.154148	1.12985	-0.033556	-0.401009	-0.0648159	0.953337	0.658069	-0.685662	1.32405	-2.52591	-1.08663	-1.37361	-0.328277	0.712299	0.0786077	0.0497129	-0.713837	-1.28318	-0.283508	0.0442702	-0.242557	-0.243624	ENSG00000211750	TRBV24-1	TR_V_gene	ENSG00000211750.2,TRBV24-1,TR_V_gene	0.3843	-0.419442	0.803742	0.254289	-0.263566	0.517855	-0.790692	0.00188312	-2.99257	0.00400473	0.105431	-2.12303
ENSG00000174276.6,ZNHIT2,protein_coding	2.42703	1.63433	2.36731	1.50725	2.20463	2.16995	1.55449	1.10765	1.18884	1.28398	1.99802	2.27001	1.85405	1.84648	1.73727	1.54257	1.47137	0.78933	1.47487	1.64283	1.38386	1.09829	0.711769	0.807425	2.02861	0.860307	1.62799	1.58962	ENSG00000174276	ZNHIT2	protein_coding	ENSG00000174276.6,ZNHIT2,protein_coding	1.81529	1.34044	0.474852	1.85027	1.47312	0.37715	-0.479299	1.73086	-2.99099	0.00402278	0.105431	-2.12701
ENSG00000129103.17,SUMF2,protein_coding	6.02518	5.7726	6.04619	6.20665	5.99325	5.99057	6.0482	5.79643	6.0822	6.19156	5.87561	6.17503	6.17881	5.95281	5.8196	5.71303	5.88087	5.54525	5.78536	5.97347	6.04001	5.86727	5.71341	5.99157	5.6695	5.8352	6.03148	6.07296	ENSG00000129103	SUMF2	protein_coding	ENSG00000129103.17,SUMF2,protein_coding	6.02393	5.85278	0.17115	6.03568	5.85123	0.184448	-0.170018	5.957	-2.99097	0.00402304	0.105431	-2.12707
ENSG00000124313.14,IQSEC2,protein_coding	3.50142	3.8368	3.58629	3.01451	2.43487	3.30953	3.55818	3.29364	3.53042	3.50884	3.15687	2.97288	3.16057	3.89812	3.93417	4.43988	4.12283	3.77349	2.66804	4.03546	3.85846	4.26822	3.76982	3.99948	3.61685	3.74783	3.46449	3.77028	ENSG00000124313	IQSEC2	protein_coding	ENSG00000124313.14,IQSEC2,protein_coding	3.34021	3.81923	0.479024	3.40548	3.81597	0.410495	0.472412	3.58524	2.99055	0.00402788	0.105431	-2.12813
ENSG00000127561.14,SYNGR3,protein_coding	0.313631	1.45121	-0.778964	1.11189	0.862371	-0.167281	-0.230877	1.15171	-1.13309	0.471441	0.539775	0.726566	-1.07128	0.117646	0.25728	1.85106	0.899952	2.17429	2.02856	1.13655	0.775216	1.13601	0.793646	0.880798	-0.188871	1.39437	-0.0418593	0.882753	ENSG00000127561	SYNGR3	protein_coding	ENSG00000127561.14,SYNGR3,protein_coding	0.240339	0.998554	0.758215	0.392536	0.891353	0.498817	0.7467	0.421253	2.99042	0.00402929	0.105431	-2.12844
ENSG00000169972.11,PUSL1,protein_coding	2.71937	3.12725	2.81477	2.61899	2.61691	2.73576	2.56186	2.15712	2.34865	2.56814	2.67314	2.61768	2.76648	2.88747	2.58527	2.24081	2.29291	2.24749	2.47064	2.40799	2.25405	2.1773	2.77108	1.93348	2.59207	1.95522	2.74392	2.5753	ENSG00000169972	PUSL1	protein_coding	ENSG00000169972.11,PUSL1,protein_coding	2.65811	2.37482	0.28329	2.64606	2.35045	0.295612	-0.295668	2.53933	-2.98868	0.00404932	0.105597	-2.13283
ENSG00000159784.17,FAM131B,protein_coding	1.57779	0.545676	1.12087	0.830262	1.02088	1.07151	1.52464	1.37255	1.26901	0.834011	0.822175	1.16444	1.71421	-0.0182372	2.08403	1.42311	1.25652	0.78933	2.20167	2.0946	2.11544	1.39127	1.30722	1.68303	0.910665	1.99781	2.46284	0.572413	ENSG00000159784	FAM131B	protein_coding	ENSG00000159784.17,FAM131B,protein_coding	1.0607	1.59214	0.531441	1.09619	1.55307	0.456883	0.550975	1.14328	2.98837	0.00405284	0.105597	-2.1336
ENSG00000168002.11,POLR2G,protein_coding	5.26696	4.57708	5.08568	5.36505	5.24936	5.3567	5.1033	4.94113	5.06124	5.2688	5.1425	5.1668	5.48196	5.38717	4.76891	4.61137	4.70248	4.5005	4.80101	5.23907	4.86027	4.8871	4.78929	4.99053	4.87345	4.52114	5.231	5.3843	ENSG00000168002	POLR2G	protein_coding	ENSG00000168002.11,POLR2G,protein_coding	5.17527	4.8686	0.306665	5.20808	4.83064	0.377444	-0.308142	5.00851	-2.98819	0.00405498	0.105597	-2.13407
ENSG00000140416.20,TPM1,protein_coding	3.6636	2.89178	3.29603	3.16595	3.06401	3.37704	3.69401	3.6062	3.11917	4.05741	3.35454	3.09283	3.68922	3.02778	3.93179	4.4501	3.3945	3.32924	3.42988	3.48759	3.96322	4.70773	3.41302	4.08993	3.90665	3.8385	3.92617	2.83785	ENSG00000140416	TPM1	protein_coding	ENSG00000140416.20,TPM1,protein_coding	3.36425	3.76473	0.400473	3.32528	3.87258	0.547295	0.416527	3.50757	2.98767	0.00406093	0.105597	-2.13536
ENSG00000013583.8,HEBP1,protein_coding	2.98367	1.79681	3.34528	2.86652	2.69738	2.82549	2.07054	2.301	3.32447	2.65611	2.56873	2.69292	2.52837	2.5215	3.11159	4.23343	3.3359	2.97627	2.59229	3.04406	2.66633	4.13018	3.33654	3.24038	2.97084	3.03151	2.51472	2.72297	ENSG00000013583	HEBP1	protein_coding	ENSG00000013583.8,HEBP1,protein_coding	2.65563	3.13622	0.48059	2.67452	3.03779	0.363271	0.472169	2.7865	2.98705	0.00406815	0.10562	-2.13694
ENSG00000269925.1,RP3-467L1.6,sense_intronic	-0.545193	-0.318669	0.463397	-0.720552	-0.347664	-1.03855	-0.411449	0.246174	0.276784	-0.540734	-0.700052	-1.05543	-0.714349	-0.168263	0.130368	0.747111	0.634218	0.477869	-0.161627	-0.135698	0.506029	0.335622	0.327983	1.08088	-0.333261	0.234373	-0.426003	0.476994	ENSG00000269925	RP3-467L1.6	sense_intronic	ENSG00000269925.1,RP3-467L1.6,sense_intronic	-0.398182	0.278204	0.676386	-0.476092	0.331802	0.807894	0.661846	-0.0419488	2.98627	0.00407721	0.105691	-2.13891
ENSG00000264343.5,NOTCH2NL,protein_coding	6.52727	6.56491	6.75584	6.31827	6.4982	6.86497	6.83382	7.01137	7.17914	6.81398	6.8133	6.60608	6.33707	6.89974	6.89306	6.7401	7.77078	7.53655	6.47618	6.99564	7.00349	7.31406	7.4554	7.21001	7.49351	7.39574	6.81402	6.16672	ENSG00000264343	NOTCH2NL	protein_coding	ENSG00000264343.5,NOTCH2NL,protein_coding	6.716	7.09038	0.374379	6.78457	7.10675	0.322182	0.370099	6.87286	2.98457	0.00409693	0.105842	-2.14318
ENSG00000075413.17,MARK3,protein_coding	6.67889	6.84843	6.35759	6.45095	6.51458	6.54403	6.5947	6.75843	6.49397	6.42583	6.57805	6.50383	6.34746	6.65855	7.22185	7.74646	6.72287	6.99518	6.6525	6.49724	6.77378	7.26357	6.70534	6.69686	6.73679	6.6863	6.42373	6.52008	ENSG00000075413	MARK3	protein_coding	ENSG00000075413.17,MARK3,protein_coding	6.55395	6.83161	0.277661	6.52931	6.71411	0.1848	0.279653	6.70148	2.98375	0.00410647	0.105842	-2.14523
ENSG00000102241.11,HTATSF1,protein_coding	5.72667	5.45324	5.53988	5.87099	5.76833	5.8426	6.00336	5.6283	5.83005	5.7967	5.62609	5.80649	6.09106	5.86802	5.4585	5.29214	5.38429	5.11755	5.69318	5.70186	5.65491	5.49878	5.521	5.58353	5.3937	5.47902	5.89317	5.86018	ENSG00000102241	HTATSF1	protein_coding	ENSG00000102241.11,HTATSF1,protein_coding	5.77513	5.53799	0.237141	5.80159	5.50989	0.291702	-0.232707	5.654	-2.98372	0.00410685	0.105842	-2.14532
ENSG00000275700.4,AATF,protein_coding	5.76661	5.91015	5.77225	6.0157	5.85975	5.78598	5.82708	5.84252	5.97274	5.84663	5.8205	5.78515	6.00853	6.08148	5.64271	5.79151	5.77641	5.77835	5.57517	5.85561	5.63249	5.82531	5.77644	5.62238	5.38604	5.67383	5.76784	6.03525	ENSG00000275700	AATF	protein_coding	ENSG00000275700.4,AATF,protein_coding	5.87822	5.72424	0.153983	5.84457	5.77212	0.0724502	-0.155881	5.83167	-2.98359	0.00410839	0.105842	-2.14565
ENSG00000116478.11,HDAC1,protein_coding	6.65315	6.09333	6.38042	6.69582	6.65553	6.80862	6.70222	6.56429	6.56953	6.66226	6.68071	6.81177	6.87195	6.28238	6.44877	6.13982	5.9029	5.14791	6.38091	6.63899	6.42377	6.39395	5.99284	6.35827	6.60265	6.28119	6.6873	6.53126	ENSG00000116478	HDAC1	protein_coding	ENSG00000116478.11,HDAC1,protein_coding	6.60228	6.28075	0.321532	6.6589	6.38743	0.271465	-0.305051	6.47424	-2.98166	0.00413096	0.106182	-2.1505
ENSG00000081692.12,JMJD4,protein_coding	4.34613	3.95243	4.21773	3.90496	4.16651	3.90654	3.99364	3.75642	4.16074	4.22138	4.0639	3.95224	4.15585	3.92384	3.92702	3.74088	4.01491	3.39054	3.65134	4.08392	3.83901	3.39322	3.39346	3.71849	4.11346	3.75095	3.99171	4.05887	ENSG00000081692	JMJD4	protein_coding	ENSG00000081692.12,JMJD4,protein_coding	4.05159	3.79056	0.261039	4.02877	3.79498	0.233788	-0.259483	4.00367	-2.98132	0.00413488	0.106182	-2.15133
ENSG00000067208.14,EVI5,protein_coding	4.93356	4.91458	5.24881	4.77018	4.54262	5.05768	5.10583	4.92536	5.49543	5.25918	5.19089	5.14973	5.12959	5.18736	5.08777	5.43409	5.50777	4.9984	4.92197	5.39508	5.20789	5.66604	5.37404	5.41366	5.66871	5.41072	5.15947	5.0229	ENSG00000067208	EVI5	protein_coding	ENSG00000067208.14,EVI5,protein_coding	5.06506	5.30489	0.239837	5.11771	5.38456	0.266852	0.23881	5.1562	2.98062	0.0041432	0.106182	-2.15311
ENSG00000125901.5,MRPS26,protein_coding	3.7333	2.99212	3.4837	3.27786	3.75241	3.93817	3.32696	2.80033	3.07525	3.49995	3.39102	3.56286	3.4999	3.05342	3.43729	3.06239	2.63016	2.40204	3.07103	3.32776	3.19981	2.97623	2.77108	2.54314	3.577	3.00566	3.40732	2.86637	ENSG00000125901	MRPS26	protein_coding	ENSG00000125901.5,MRPS26,protein_coding	3.3848	3.01981	0.364998	3.43736	3.03402	0.403336	-0.356657	3.25002	-2.98029	0.00414704	0.106182	-2.15393
ENSG00000006555.10,TTC22,protein_coding	3.99107	3.38177	3.3002	3.34591	3.82823	3.4972	3.74667	3.44294	2.99265	3.65744	3.41247	3.42779	3.3893	3.08278	3.79986	2.90036	2.70923	2.21657	3.60583	3.38303	3.51678	2.86832	2.55332	3.05205	3.37495	3.356	3.29683	3.0308	ENSG00000006555	TTC22	protein_coding	ENSG00000006555.10,TTC22,protein_coding	3.46403	3.11885	0.345179	3.42013	3.17444	0.245691	-0.325277	3.36378	-2.97895	0.00416287	0.106241	-2.1573
ENSG00000080839.11,RBL1,protein_coding	5.01459	4.89876	4.94763	5.23487	5.18476	5.08014	5.19775	5.17391	5.10559	5.02629	4.99743	5.36796	5.00684	4.95763	4.9618	4.49276	4.67714	4.87679	5.11703	4.65491	5.01883	4.90086	4.90318	4.985	4.87345	5.17123	5.04615	4.86696	ENSG00000080839	RBL1	protein_coding	ENSG00000080839.11,RBL1,protein_coding	5.0853	4.89615	0.189147	5.05321	4.90202	0.151192	-0.187733	5.03889	-2.97877	0.00416502	0.106241	-2.15776
ENSG00000105374.9,NKG7,protein_coding	8.31768	8.03493	7.79394	8.33649	8.47409	7.92759	8.10483	8.47262	7.74456	8.50435	8.19199	7.92345	7.83987	8.22869	8.13509	6.97372	6.80257	6.98375	8.28756	8.27897	8.1342	7.85451	7.3812	7.95673	7.18989	7.58223	7.82249	8.25414	ENSG00000105374	NKG7	protein_coding	ENSG00000105374.9,NKG7,protein_coding	8.13536	7.68836	0.447004	8.14841	7.8385	0.309912	-0.442289	7.87335	-2.97835	0.00416999	0.106241	-2.15882
ENSG00000136295.14,TTYH3,protein_coding	5.93329	6.94884	6.50666	6.03316	5.60618	6.23121	5.80552	5.80076	6.33172	5.61657	5.76182	5.55316	5.61522	6.44625	6.26036	7.07628	7.25339	7.32969	5.6731	6.63126	6.30433	6.59608	7.20981	6.02971	6.04117	6.24131	5.77915	6.29859	ENSG00000136295	TTYH3	protein_coding	ENSG00000136295.14,TTYH3,protein_coding	6.0136	6.4803	0.466705	5.8694	6.30146	0.432055	0.430469	6.24106	2.97794	0.00417481	0.106241	-2.15984
ENSG00000256553.1,TRAV1-2,TR_V_gene	1.05598	0.228818	0.402643	0.292048	1.65771	1.03853	-0.164535	1.64332	0.897497	0.960327	0.864301	0.863139	1.70685	-0.129268	0.742707	0.137058	-0.226805	-1.25331	0.951831	1.02184	-1.23505	0.654304	-0.236516	0.265716	0.822534	-0.272587	0.967479	-0.560481	ENSG00000256553	TRAV1-2	TR_V_gene	ENSG00000256553.1,TRAV1-2,TR_V_gene	0.808383	0.127051	0.681332	0.880899	0.201387	0.679512	-0.64423	0.439412	-2.97483	0.00421177	0.107019	-2.16764
ENSG00000123091.4,RNF11,protein_coding	5.86247	5.45053	5.97755	6.00139	5.35815	5.85153	5.5511	6.22925	5.51858	5.83017	5.57469	5.90979	5.68805	5.90313	6.87183	7.88831	5.48098	6.70065	6.53856	6.02402	5.70276	7.35562	5.92407	6.61052	5.90966	5.99091	6.06449	5.81517	ENSG00000123091	RNF11	protein_coding	ENSG00000123091.4,RNF11,protein_coding	5.76474	6.3484	0.583655	5.84085	6.04425	0.203402	0.584412	5.91883	2.97321	0.00423117	0.107224	-2.1717
ENSG00000273047.1,RP4-583P15.14,protein_coding	2.48206	3.27551	2.588	3.80081	3.38553	3.02386	3.6532	3.4251	3.26315	3.32984	2.74254	3.38953	3.58668	3.38843	3.06463	2.83164	2.30314	1.99157	2.21183	2.71538	3.47644	3.03232	3.0379	2.51268	2.22187	2.70509	3.27444	3.79522	ENSG00000273047	RP4-583P15.14	protein_coding	ENSG00000273047.1,RP4-583P15.14,protein_coding	3.23816	2.79815	0.440005	3.35768	2.77351	0.584173	-0.434594	3.12512	-2.97309	0.00423268	0.107224	-2.17202
ENSG00000178694.9,NSUN3,protein_coding	4.21512	4.08068	4.45688	4.40003	4.04055	4.25046	4.19499	4.48337	4.15231	4.264	4.25018	4.36919	4.06809	4.496	4.44315	5.15982	4.49722	4.87679	4.49892	4.15595	4.41292	4.876	4.55698	4.64931	4.33469	4.60102	4.1681	4.25499	ENSG00000178694	NSUN3	protein_coding	ENSG00000178694.9,NSUN3,protein_coding	4.26585	4.5347	0.268859	4.25032	4.49807	0.247752	0.258211	4.35673	2.97086	0.00425949	0.10759	-2.1776
ENSG00000198692.9,EIF1AY,protein_coding	3.96341	3.48604	4.02713	3.97501	3.68559	4.29477	4.16306	4.07514	4.02649	4.17561	3.71547	4.31068	4.63062	4.40761	5.5	6.49985	4.02422	4.83839	4.15636	4.4722	4.10632	6.18266	4.13239	4.75391	4.16589	4.75328	4.83154	3.85337	ENSG00000198692	EIF1AY	protein_coding	ENSG00000198692.9,EIF1AY,protein_coding	4.0669	4.7336	0.666697	4.05114	4.61274	0.561605	0.676846	4.25705	2.97081	0.00426005	0.10759	-2.17772
ENSG00000102878.16,HSF4,protein_coding	2.32371	2.62955	1.45594	2.02776	1.72067	1.05511	1.95592	1.33483	1.43111	1.50144	1.46646	1.80133	1.36729	1.32139	1.9306	3.21406	2.10685	2.49085	2.08492	1.76675	2.21686	1.89881	1.94913	2.15669	2.19579	2.22991	2.06204	1.38142	ENSG00000102878	HSF4	protein_coding	ENSG00000102878.16,HSF4,protein_coding	1.67089	2.12033	0.44944	1.48395	2.09589	0.611938	0.459855	1.85237	2.97028	0.00426647	0.10759	-2.17905
ENSG00000054967.12,RELT,protein_coding	6.08219	7.48422	6.45758	6.45726	5.88803	6.20961	5.93598	6.64741	6.43394	6.11748	6.582	5.8945	5.72632	7.09428	6.29128	7.66652	7.68755	7.93957	6.44584	6.99089	6.36677	7.22032	7.62015	7.06735	6.20044	6.81506	6.24714	7.01244	ENSG00000054967	RELT	protein_coding	ENSG00000054967.12,RELT,protein_coding	6.35791	6.96938	0.611466	6.32178	7.00166	0.679885	0.582116	6.65178	2.9694	0.00427718	0.107697	-2.18127
ENSG00000204392.10,LSM2,protein_coding	3.36495	2.73132	3.29184	3.2426	3.60166	3.66324	3.33271	3.15982	3.23946	3.61691	3.28646	3.6355	3.57257	2.92963	3.24776	2.93716	2.02267	2.13074	3.12579	3.40608	3.2112	3.22402	2.4049	2.97596	3.44303	2.8917	3.35491	3.12036	ENSG00000204392	LSM2	protein_coding	ENSG00000204392.10,LSM2,protein_coding	3.33348	2.96402	0.369457	3.31228	3.12307	0.189204	-0.346795	3.17889	-2.9678	0.00429661	0.108023	-2.18527
ENSG00000105991.8,HOXA1,protein_coding	0.20152	-1.51661	-0.927062	-0.0456478	0.125406	-0.513457	-0.230877	-0.546021	-0.15385	-0.357288	-0.828376	-0.685065	-0.274816	0.328413	-0.335296	0.281448	-0.0601554	0.292654	0.564807	0.471291	0.669087	0.269279	0.0566807	-0.155422	-0.188871	-0.222834	-0.118821	0.145788	ENSG00000105991	HOXA1	protein_coding	ENSG00000105991.8,HOXA1,protein_coding	-0.387409	0.11926	0.506669	-0.316052	0.101234	0.417287	0.495344	-0.0985478	2.96697	0.00430667	0.108114	-2.18734
ENSG00000110911.15,SLC11A2,protein_coding	5.05447	5.65155	5.35684	5.18929	5.21332	5.15417	5.39212	5.36964	5.33148	5.23528	5.22968	5.44926	5.19682	5.28351	5.45685	5.48718	6.16656	5.86147	5.36819	5.34526	5.44262	5.42356	5.67882	5.47616	5.5014	5.59713	5.29359	5.3075	ENSG00000110911	SLC11A2	protein_coding	ENSG00000110911.15,SLC11A2,protein_coding	5.29339	5.52902	0.235633	5.2594	5.4665	0.207106	0.230464	5.37423	2.96485	0.00433263	0.108602	-2.19266
ENSG00000136717.14,BIN1,protein_coding	6.24216	6.3174	6.092	6.70586	6.93981	6.45037	6.5742	6.28161	6.05814	6.37449	6.41003	6.59246	6.53423	5.84066	5.96791	5.96906	5.94516	6.26112	6.58425	6.22212	6.37776	5.99142	5.92917	6.1139	6.06537	6.16803	6.38636	6.19792	ENSG00000136717	BIN1	protein_coding	ENSG00000136717.14,BIN1,protein_coding	6.38667	6.15568	0.23099	6.39226	6.14097	0.251293	-0.220976	6.29571	-2.96411	0.00434171	0.108666	-2.19451
ENSG00000109971.13,HSPA8,protein_coding	9.96782	9.31064	9.59769	9.86548	9.96463	10.2081	9.93034	9.64702	9.67461	9.7704	9.80911	10.133	10.2395	9.58055	9.82135	9.12519	8.50257	8.75842	9.68378	9.75475	9.61377	9.41708	9.00904	9.20291	9.82451	9.40018	9.89227	9.57757	ENSG00000109971	HSPA8	protein_coding	ENSG00000109971.13,HSPA8,protein_coding	9.83564	9.39881	0.436821	9.8373	9.49732	0.339972	-0.416909	9.61041	-2.96332	0.00435146	0.108747	-2.19649
ENSG00000139546.10,TARBP2,protein_coding	3.88164	3.74687	3.63992	3.78083	3.60445	3.81457	3.77864	3.4251	3.37606	3.72255	3.68934	3.75066	3.9056	3.63768	3.66613	3.40483	3.39928	2.9577	3.46428	3.59849	3.54706	3.42404	3.15096	3.39448	3.50096	3.44334	3.71511	3.75256	ENSG00000139546	TARBP2	protein_coding	ENSG00000139546.10,TARBP2,protein_coding	3.69671	3.45852	0.238193	3.73471	3.45381	0.280899	-0.235747	3.61704	-2.96135	0.00437577	0.109191	-2.20142
ENSG00000196199.13,MPHOSPH8,protein_coding	6.50604	6.43656	6.35709	6.45586	6.45256	6.27168	6.63949	6.20004	6.35303	6.52079	6.3145	6.35334	6.58781	6.13402	6.38938	6.32758	6.05368	5.74894	6.27951	6.10432	6.39034	6.22758	5.63853	6.33344	6.17509	6.4527	6.33589	6.13972	ENSG00000196199	MPHOSPH8	protein_coding	ENSG00000196199.13,MPHOSPH8,protein_coding	6.39877	6.18548	0.213293	6.39683	6.25354	0.143284	-0.201538	6.37197	-2.96018	0.0043903	0.10933	-2.20435
ENSG00000159753.13,RP11-167P11.3,protein_coding	6.06777	6.06614	5.35082	5.82241	6.07182	5.65545	5.85184	5.41441	5.42018	5.3477	5.90176	5.79433	5.80124	5.23577	5.62884	5.76309	5.27678	5.32984	5.54335	5.2988	5.37502	5.00008	5.30679	5.13748	5.5164	5.53612	5.6158	5.6189	ENSG00000159753	RP11-167P11.3	protein_coding	ENSG00000159753.13,RP11-167P11.3,protein_coding	5.70012	5.42481	0.275311	5.79779	5.44571	0.352075	-0.268279	5.64346	-2.95971	0.00439613	0.10933	-2.20552
ENSG00000140564.11,FURIN,protein_coding	6.90853	7.28486	7.0254	6.97709	6.25225	6.57957	6.2925	6.71688	6.67959	6.70058	6.54322	6.19642	6.56203	7.24913	7.5095	8.39254	7.35401	7.8174	6.50642	7.24161	6.70394	7.64728	7.60464	7.08428	6.49228	6.32367	6.641	7.46159	ENSG00000140564	FURIN	protein_coding	ENSG00000140564.11,FURIN,protein_coding	6.712	7.19858	0.486579	6.69009	7.29781	0.607725	0.464658	6.88216	2.95932	0.00440097	0.10933	-2.20649
ENSG00000163687.13,DNASE1L3,protein_coding	-0.450556	-0.649875	0.918767	-0.531075	-0.146967	0.592585	-0.230877	-1.14869	0.180569	2.31472	1.48007	-0.263238	0.513679	-0.0182372	-0.820722	-1.05198	-0.41525	-1.64924	-0.215067	0.251325	-0.809747	-2.97019	-1.34187	1.32826	0.548094	-0.896024	-0.426003	-1.03582	ENSG00000163687	DNASE1L3	protein_coding	ENSG00000163687.13,DNASE1L3,protein_coding	0.182919	-0.678874	0.861793	-0.0826019	-0.815235	0.732633	-0.846025	-0.173974	-2.95564	0.00444695	0.110308	-2.21568
ENSG00000090674.15,MCOLN1,protein_coding	3.58758	4.0981	3.80453	3.7308	3.2498	3.43204	3.28899	3.45178	3.79426	3.60867	3.37654	3.11254	3.64754	4.39262	4.05702	5.38964	4.89573	4.7867	3.2978	3.91474	3.88003	4.43069	4.22014	3.68474	3.60369	3.60016	3.7289	4.00002	ENSG00000090674	MCOLN1	protein_coding	ENSG00000090674.15,MCOLN1,protein_coding	3.61256	4.10643	0.493873	3.59812	3.95738	0.359254	0.464379	3.77086	2.95486	0.0044568	0.110389	-2.21764
ENSG00000139626.15,ITGB7,protein_coding	7.55436	7.53148	7.18443	7.51978	7.73687	7.57122	7.53067	7.55855	7.23111	7.16522	7.40747	7.6609	7.36078	7.02278	7.3736	7.02804	6.63041	6.0876	7.47868	7.39376	7.41097	7.21345	6.84241	6.90096	6.98185	7.35485	7.28486	7.30371	ENSG00000139626	ITGB7	protein_coding	ENSG00000139626.15,ITGB7,protein_coding	7.43111	7.0918	0.339318	7.52523	7.24916	0.276071	-0.329411	7.2626	-2.9535	0.00447389	0.110418	-2.22102
ENSG00000250182.3,CTD-2165H16.1,processed_pseudogene	1.72698	1.1374	1.52882	1.87701	1.79082	1.67536	1.53466	1.2563	1.69763	1.67991	1.72835	1.38791	1.51789	1.83667	1.48832	0.412692	0.72834	0.973194	0.999527	1.46399	0.893052	0.936704	0.92662	1.36281	1.55495	1.47195	1.8051	1.58962	ENSG00000250182	CTD-2165H16.1	processed_pseudogene	ENSG00000250182.3,CTD-2165H16.1,processed_pseudogene	1.59827	1.18621	0.41206	1.67764	1.18117	0.496466	-0.403531	1.29942	-2.95317	0.00447813	0.110418	-2.22185
ENSG00000143575.14,HAX1,protein_coding	5.01563	4.84198	5.06009	5.08182	5.38997	5.41327	5.30188	4.89003	5.11429	5.17514	5.20325	5.42425	5.50177	5.04012	4.91564	4.71037	4.66727	4.53641	4.82933	5.13483	4.99157	4.83645	4.59459	4.60849	5.11404	4.78858	5.1817	4.99734	ENSG00000143575	HAX1	protein_coding	ENSG00000143575.14,HAX1,protein_coding	5.17525	4.85047	0.324776	5.14472	4.83289	0.311827	-0.315171	4.99673	-2.95269	0.00448415	0.110418	-2.22304
ENSG00000198668.10,CALM1,protein_coding	8.94785	8.86105	8.89161	9.26487	9.08319	9.20889	9.1148	9.27847	9.00474	8.99418	9.17578	9.26256	9.02751	8.98527	8.79583	8.42885	8.45002	8.5752	9.20394	9.05599	8.92716	8.89361	8.71337	8.90147	8.68857	8.83543	8.94767	9.03744	ENSG00000198668	CALM1	protein_coding	ENSG00000198668.10,CALM1,protein_coding	9.07863	8.81818	0.260443	9.05535	8.86452	0.19083	-0.2534	8.89765	-2.95267	0.00448445	0.110418	-2.2231
ENSG00000163251.3,FZD5,protein_coding	1.66492	1.5956	1.3473	1.03901	0.663062	0.743451	1.14763	1.37255	1.44498	0.471441	0.486827	1.1184	1.11264	1.61346	2.37042	3.92072	1.47137	2.03947	1.58839	1.25979	1.52441	2.36371	1.82806	1.1811	1.51333	1.18914	1.49225	1.25768	ENSG00000163251	FZD5	protein_coding	ENSG00000163251.3,FZD5,protein_coding	1.13009	1.7857	0.655612	1.13302	1.51887	0.385853	0.642868	1.19899	2.94872	0.0045347	0.111491	-2.23295
ENSG00000241657.1,TRBV11-2,lincRNA	0.560849	0.770968	0.0132314	1.86019	1.19358	0.701932	0.859578	0.325246	1.48582	-0.0139862	1.14624	1.02164	0.947576	0.149707	0.557789	0.186811	-0.349662	0.51222	0.432052	-0.275423	0.265021	0.00963547	0.508555	0.111682	0.403705	0.269562	0.948742	0.74618	ENSG00000241657	TRBV11-2	lincRNA	ENSG00000241657.1,TRBV11-2,lincRNA	0.787326	0.309062	0.478264	0.815273	0.336634	0.478639	-0.480483	0.57703	-2.94746	0.00455091	0.111652	-2.2361
ENSG00000137497.17,NUMA1,protein_coding	8.88756	8.76013	8.66656	8.68575	8.80915	8.74197	8.57341	8.53138	8.7352	8.81641	8.83253	8.67609	8.95369	8.70493	8.62116	8.61911	8.62794	8.52378	8.56536	8.70191	8.404	8.53975	8.4971	8.53398	8.58367	8.46941	8.78539	8.70594	ENSG00000137497	NUMA1	protein_coding	ENSG00000137497.17,NUMA1,protein_coding	8.74105	8.58418	0.156876	8.73859	8.57452	0.164071	-0.154855	8.6762	-2.94702	0.00455653	0.111652	-2.23719
ENSG00000135362.13,PRR5L,protein_coding	6.24481	5.80691	5.69122	5.70483	6.00225	5.84559	6.07032	6.14525	5.88705	6.29366	6.15819	5.63175	5.44759	5.46249	6.06707	5.07648	4.31204	3.8527	5.94233	5.88872	6.09228	5.59925	4.67915	5.72473	5.52428	5.62202	5.80802	5.09196	ENSG00000135362	PRR5L	protein_coding	ENSG00000135362.13,PRR5L,protein_coding	5.88514	5.37722	0.507922	5.86632	5.61063	0.255687	-0.482535	5.69143	-2.9465	0.00456327	0.111652	-2.2385
ENSG00000156709.13,AIFM1,protein_coding	4.45404	3.80744	4.05701	4.14613	4.24178	4.43124	4.28825	4.09784	4.19398	4.27098	4.27772	4.50513	4.46706	3.98065	4.11892	3.79	3.64028	3.35786	3.89148	4.32474	4.13252	4.06812	3.74688	3.87333	4.13649	3.87037	4.17416	3.93193	ENSG00000156709	AIFM1	protein_coding	ENSG00000156709.13,AIFM1,protein_coding	4.22995	3.93265	0.297297	4.25638	3.91171	0.34467	-0.286577	4.08217	-2.94613	0.004568	0.111652	-2.23941
ENSG00000150712.10,MTMR12,protein_coding	5.7399	5.37535	5.44892	5.43773	5.59503	5.47927	5.57496	5.53574	5.70521	5.77966	5.50982	5.43993	5.52131	5.44887	5.67646	5.05152	5.19809	5.05921	5.47855	5.53237	5.45863	5.52122	5.47521	5.5122	5.40323	5.32863	5.39309	5.25633	ENSG00000150712	MTMR12	protein_coding	ENSG00000150712.10,MTMR12,protein_coding	5.54226	5.38177	0.160495	5.51556	5.43093	0.0846292	-0.154117	5.46947	-2.94481	0.00458506	0.111905	-2.2427
ENSG00000071127.16,WDR1,protein_coding	8.31926	8.12438	8.128	8.37077	8.23915	8.38807	8.34241	8.20373	8.32147	8.36131	8.31658	8.30346	8.43662	8.3652	8.11349	8.00558	7.97457	7.75646	7.99944	8.3937	8.22057	8.29536	8.10791	8.11113	7.89463	8.07529	8.27837	8.4552	ENSG00000071127	WDR1	protein_coding	ENSG00000071127.16,WDR1,protein_coding	8.30146	8.12012	0.181336	8.32036	8.10952	0.210848	-0.179606	8.21169	-2.94425	0.00459224	0.111917	-2.24409
ENSG00000133805.15,AMPD3,protein_coding	4.89803	4.96293	4.82421	4.73369	4.65972	4.97948	4.97674	4.78555	4.81244	4.68841	4.5503	4.90725	4.57207	4.38422	5.07383	5.40286	5.11631	5.45653	4.73737	5.04222	4.93773	5.12492	4.86226	4.66843	5.17091	5.32967	4.74867	4.46539	ENSG00000133805	AMPD3	protein_coding	ENSG00000133805.15,AMPD3,protein_coding	4.76679	5.00979	0.243004	4.79899	5.05802	0.259029	0.247813	4.86984	2.94192	0.0046225	0.112412	-2.24989
ENSG00000121892.14,PDS5A,protein_coding	7.67488	7.7362	7.84764	7.81418	7.7886	7.81389	7.69659	7.9179	7.92876	7.73215	7.76833	7.95409	7.73974	7.55171	7.61678	7.35487	7.64041	7.44671	7.83129	7.62953	7.54958	7.76725	7.63515	7.68762	7.65433	7.69775	7.5989	7.58989	ENSG00000121892	PDS5A	protein_coding	ENSG00000121892.14,PDS5A,protein_coding	7.78319	7.62143	0.161758	7.77847	7.63234	0.146126	-0.160322	7.68214	-2.94144	0.00462882	0.112412	-2.2511
ENSG00000211728.2,TRBV5-6,TR_V_gene	0.0151074	-0.24652	-0.114148	0.412342	1.07006	-0.129314	0.598137	0.725784	0.748853	0.146478	1.12906	-0.435706	1.6233	0.560776	-0.122751	-1.4479	-0.41525	-1.14228	0.0793806	-0.180786	-0.69191	0.234928	0.327983	-0.483476	-0.143783	0.198304	0.948742	0.74618	ENSG00000211728	TRBV5-6	TR_V_gene	ENSG00000211728.2,TRBV5-6,TR_V_gene	0.436016	-0.149473	0.585489	0.486559	-0.133267	0.619826	-0.591726	0.145881	-2.94113	0.00463278	0.112412	-2.25185
ENSG00000077984.5,CST7,protein_coding	6.51156	6.2543	6.08537	6.91684	6.78331	6.24482	6.29729	6.71183	6.03196	7.16288	6.59105	6.10739	6.35777	6.87598	6.23985	5.26634	5.33279	5.65406	6.53705	6.63086	6.12124	6.17475	5.79582	6.33996	5.56898	5.58496	6.2605	6.6546	ENSG00000077984	CST7	protein_coding	ENSG00000077984.5,CST7,protein_coding	6.49517	6.01155	0.483613	6.43467	6.148	0.286669	-0.488681	6.16392	-2.94007	0.00464668	0.112586	-2.2545
ENSG00000103591.12,AAGAB,protein_coding	5.21917	4.92047	5.09411	5.31577	4.98446	5.26612	5.26098	5.03086	5.06462	5.12977	5.16479	5.21409	5.22221	5.19986	5.01554	4.59073	4.70634	4.93493	4.90172	5.09282	5.00799	5.21469	5.11508	4.84992	4.97148	4.91203	5.03065	4.99734	ENSG00000103591	AAGAB	protein_coding	ENSG00000103591.12,AAGAB,protein_coding	5.14909	4.95295	0.196145	5.18232	4.98441	0.197916	-0.195785	5.05381	-2.93902	0.00466041	0.112621	-2.2571
ENSG00000006459.10,KDM7A,protein_coding	7.0235	7.19986	7.42656	7.23477	7.07346	7.12856	7.25767	7.35602	7.43579	7.02151	7.29237	7.3795	7.1115	7.53701	7.25217	8.05058	7.81636	8.31236	7.19448	7.21792	7.28593	7.51419	7.66299	7.4125	7.43155	7.47866	7.28929	7.34673	ENSG00000006459	KDM7A	protein_coding	ENSG00000006459.10,KDM7A,protein_coding	7.24844	7.51898	0.270545	7.24622	7.42203	0.175808	0.260034	7.3641	2.93893	0.00466162	0.112621	-2.25733
ENSG00000135763.9,URB2,protein_coding	4.53723	4.58699	4.22433	4.3542	4.71489	4.51454	4.51771	4.49837	4.34403	4.396	4.40803	4.60034	4.39561	4.49288	4.4331	4.1418	4.33216	4.45928	4.55984	4.17844	4.38302	3.93804	4.34929	4.22285	4.24005	4.27715	4.40989	4.49156	ENSG00000135763	URB2	protein_coding	ENSG00000135763.9,URB2,protein_coding	4.47037	4.31546	0.154905	4.49563	4.34073	0.1549	-0.153249	4.37452	-2.93772	0.00467749	0.112737	-2.26033
ENSG00000257315.2,ZBED6,protein_coding	6.7606	6.77612	6.70564	7.10978	7.11116	6.92484	7.1698	6.62659	6.8236	6.83798	6.79674	6.8413	7.21095	7.24959	6.94967	7.37613	7.21563	7.26254	7.19704	7.29327	7.43262	7.04554	7.45972	7.18125	6.98914	6.83832	7.28976	7.24269	ENSG00000257315	ZBED6	protein_coding	ENSG00000257315.2,ZBED6,protein_coding	6.92462	7.19809	0.273474	6.83964	7.22916	0.389515	0.271261	7.06639	2.93707	0.00468609	0.112737	-2.26195
ENSG00000179855.6,GIPC3,protein_coding	1.43635	1.02529	0.43334	0.412342	0.917164	0.823068	1.09444	0.400208	0.00441181	1.12352	0.284518	0.38143	1.79279	0.560776	1.8723	1.29285	1.19191	1.2627	1.13383	1.30954	1.41045	0.574134	1.20619	1.21932	0.776363	1.2954	1.68571	0.640052	ENSG00000179855	GIPC3	protein_coding	ENSG00000179855.6,GIPC3,protein_coding	0.763546	1.20505	0.441508	0.691922	1.24101	0.549089	0.456293	0.918439	2.93703	0.00468667	0.112737	-2.26206
ENSG00000125458.6,NT5C,protein_coding	4.04282	3.90966	3.83933	3.67658	3.83773	3.90196	3.53591	3.52479	3.63396	3.9484	3.90144	3.94347	3.8943	4.03745	3.72771	3.54018	3.31583	3.29018	3.41676	3.87673	3.53502	3.65593	3.21551	3.4275	3.94629	3.5184	3.94047	3.92968	ENSG00000125458	NT5C	protein_coding	ENSG00000125458.6,NT5C,protein_coding	3.83056	3.59544	0.235113	3.89787	3.5376	0.360269	-0.233559	3.78308	-2.93588	0.00470188	0.11294	-2.26492
ENSG00000100330.15,MTMR3,protein_coding	7.33236	7.90162	7.54878	7.18687	7.30745	7.49179	7.24629	7.28795	7.65584	7.60755	7.33232	7.30265	7.32412	7.61928	7.41566	8.10921	8.01014	7.91511	7.51375	7.83071	7.53568	7.56973	7.9103	7.81612	7.53093	7.51943	7.29231	7.52838	ENSG00000100330	MTMR3	protein_coding	ENSG00000100330.15,MTMR3,protein_coding	7.43892	7.67839	0.23947	7.33234	7.5527	0.220364	0.237168	7.53316	2.93534	0.00470898	0.112948	-2.26626
ENSG00000073417.14,PDE8A,protein_coding	4.18779	5.23592	4.47911	4.10209	4.33528	4.5025	4.62241	4.8012	4.47149	4.52133	4.27966	4.46123	4.4627	4.65524	4.51477	4.89382	5.29098	5.55043	4.67815	4.70225	4.86629	4.69515	5.07266	4.99053	4.73547	4.95859	4.60499	4.12331	ENSG00000073417	PDE8A	protein_coding	ENSG00000073417.14,PDE8A,protein_coding	4.50842	4.8341	0.325674	4.4753	4.80088	0.325577	0.324262	4.66534	2.93475	0.00471687	0.112975	-2.26773
ENSG00000177030.16,DEAF1,protein_coding	4.46471	4.6894	4.43808	4.58675	4.42466	4.34452	4.26135	4.33603	4.12887	4.14363	4.22615	4.3004	4.57914	4.42573	4.25823	4.05404	4.16831	4.56738	4.00684	4.45204	4.11847	4.29972	4.10859	3.91176	4.0877	3.86463	4.30698	4.42601	ENSG00000177030	DEAF1	protein_coding	ENSG00000177030.16,DEAF1,protein_coding	4.3821	4.18791	0.194194	4.38459	4.14339	0.241201	-0.199574	4.28302	-2.93394	0.00472755	0.113018	-2.26973
ENSG00000230099.2,TRBV5-4,TR_V_gene	0.885047	1.19034	0.9403	1.83457	1.68953	1.45565	1.46302	0.754639	1.72062	0.977502	1.26106	1.03823	1.6233	0.899301	1.27988	0.607949	0.462266	0.51222	0.877192	0.736752	1.27229	0.489245	1.03159	-0.0607852	1.14673	0.927946	1.07506	1.07423	ENSG00000230099	TRBV5-4	TR_V_gene	ENSG00000230099.2,TRBV5-4,TR_V_gene	1.26665	0.816612	0.450039	1.2257	0.902569	0.323133	-0.454738	1.08171	-2.93325	0.00473673	0.113018	-2.27144
ENSG00000196792.11,STRN3,protein_coding	4.56298	4.99491	4.80527	4.60327	4.7618	4.44704	4.61062	5.00407	4.68087	4.64473	4.74465	4.7208	4.56699	4.7615	4.86547	5.10588	5.00005	5.40946	5.03929	4.46856	4.8012	4.89537	5.13091	4.96686	4.8147	4.81711	4.71025	4.61436	ENSG00000196792	STRN3	protein_coding	ENSG00000196792.11,STRN3,protein_coding	4.70782	4.90282	0.194997	4.70084	4.88042	0.179585	0.187625	4.7781	2.93308	0.00473898	0.113018	-2.27186
ENSG00000105197.10,TIMM50,protein_coding	4.29582	4.2801	4.24178	4.5307	4.25425	4.35962	4.26135	4.07514	4.22446	4.19041	4.15156	4.28485	4.32885	4.38927	4.29568	4.08717	4.11413	4.14312	4.12445	4.25239	4.11847	4.11374	4.02842	4.04541	3.92528	3.97	4.23728	4.48698	ENSG00000105197	TIMM50	protein_coding	ENSG00000105197.10,TIMM50,protein_coding	4.2763	4.13875	0.137546	4.27073	4.1163	0.154423	-0.14309	4.20568	-2.93043	0.00477452	0.113703	-2.27846
ENSG00000147168.12,IL2RG,protein_coding	7.44513	7.28029	6.90429	7.26903	7.6355	7.28415	7.2605	7.41539	7.37142	7.14968	7.18324	7.26968	7.032	6.88017	7.21527	6.73174	6.56283	6.31745	7.33183	7.25913	7.22379	7.16581	6.8154	7.05552	6.72658	7.21716	6.93319	7.11405	ENSG00000147168	IL2RG	protein_coding	ENSG00000147168.12,IL2RG,protein_coding	7.24146	6.97641	0.265052	7.26935	7.08478	0.18457	-0.25198	7.09342	-2.92967	0.00478473	0.113784	-2.28035
ENSG00000105373.18,GLTSCR2,protein_coding	8.26636	8.23621	8.26656	8.55226	8.5186	8.14989	8.1204	7.57026	7.83722	7.75209	8.2751	8.31041	8.25416	8.24942	7.85131	7.8701	7.9166	8.0414	7.95571	8.07653	7.84854	7.56065	7.78936	7.49855	7.85544	7.52057	8.04856	8.50641	ENSG00000105373	GLTSCR2	protein_coding	ENSG00000105373.18,GLTSCR2,protein_coding	8.1685	7.88141	0.287086	8.25179	7.86277	0.389019	-0.296227	8.03236	-2.92851	0.00480029	0.113992	-2.28321
ENSG00000215483.10,RP11-350A18.1,lincRNA	0.313631	0.177288	-0.303626	-0.110499	-0.391385	-1.26682	-0.265229	-0.288863	-0.481015	-1.06583	-0.323903	0.126173	-0.245962	-0.630167	0.428891	-0.203979	0.72834	1.22177	0.246837	-0.0495415	0.646891	0.199738	0.152896	-0.155422	-0.100062	0.688939	-0.242557	-1.18392	ENSG00000215483	RP11-350A18.1	lincRNA	ENSG00000215483.10,RP11-350A18.1,lincRNA	-0.339728	0.169916	0.509645	-0.296244	0.176317	0.472562	0.506494	-0.0243662	2.92347	0.0048688	0.114633	-2.29572
ENSG00000274963.1,RN7SL600P,misc_RNA	1.68591	2.23513	-0.114148	-0.286656	1.679	2.09174	1.83141	1.77591	2.03683	1.67991	1.77327	1.52365	1.23025	0.356158	2.18328	3.49152	1.92004	1.24238	1.60391	2.60016	2.73106	3.04228	1.94913	2.8168	1.6604	2.86319	1.65136	0.572413	ENSG00000274963	RN7SL600P	misc_RNA	ENSG00000274963.1,RN7SL600P,misc_RNA	1.39274	2.16628	0.773539	1.68291	2.0662	0.383295	0.867622	1.44241	2.9234	0.00486973	0.114633	-2.29589
ENSG00000153574.8,RPIA,protein_coding	4.64564	4.06658	4.11969	4.29126	4.25425	4.21585	3.84455	4.01975	4.13957	3.93087	4.01799	4.22816	3.88618	3.99396	5.50161	6.56479	3.73024	4.23854	4.4717	4.52581	4.11241	5.29816	4.01355	4.86958	4.21647	4.51015	4.28661	4.32858	ENSG00000153574	RPIA	protein_coding	ENSG00000153574.8,RPIA,protein_coding	4.11816	4.61916	0.500992	4.09314	4.40014	0.307002	0.513868	4.28122	2.92158	0.00489461	0.114633	-2.30038
ENSG00000282572.2,RP11-482G13.1,processed_transcript	2.59175	4.72796	2.46711	1.86019	3.09997	2.81579	2.69289	3.12709	2.86948	1.99025	2.7255	2.404	1.79279	2.91104	3.16518	5.01927	4.36916	4.2048	3.32614	3.89586	3.7559	3.47276	4.13828	3.17382	3.25381	3.43562	2.55244	3.30186	ENSG00000282572	RP11-482G13.1	processed_transcript	ENSG00000282572.2,RP11-482G13.1,processed_transcript	2.7197	3.64749	0.927791	2.70919	3.45419	0.744995	0.923875	3.25174	2.92155	0.00489502	0.114633	-2.30046
ENSG00000152782.16,PANK1,protein_coding	1.05598	1.33844	1.17637	0.759441	0.406426	1.24052	1.53466	0.810673	1.25333	1.07647	0.983764	1.52365	0.84402	0.675336	1.27988	0.453915	-0.0086251	-0.16925	0.396863	1.13655	1.08688	0.459801	0.327983	0.0704594	0.822534	0.740013	0.702581	0.990333	ENSG00000152782	PANK1	protein_coding	ENSG00000152782.16,PANK1,protein_coding	1.04851	0.592137	0.456368	1.06622	0.581191	0.485033	-0.454568	0.904672	-2.92135	0.00489783	0.114633	-2.30096
ENSG00000196976.7,LAGE3,protein_coding	2.67807	2.15748	2.36731	2.26354	2.58906	2.6993	2.17672	1.99729	2.09077	1.85739	2.11605	2.36509	2.59766	2.04705	2.33488	1.77177	1.52481	1.48653	2.14977	2.06594	1.67458	1.97363	1.8852	1.32826	2.46684	1.50185	2.18721	2.03708	ENSG00000196976	LAGE3	protein_coding	ENSG00000196976.7,LAGE3,protein_coding	2.28591	1.88488	0.401031	2.22013	1.92942	0.290713	-0.402481	2.09176	-2.92112	0.00490103	0.114633	-2.30154
ENSG00000118495.18,PLAGL1,protein_coding	3.75083	3.59315	3.88168	3.14873	3.57067	3.59116	3.45117	3.93721	3.89371	4.06346	3.88107	3.54557	3.61054	3.81058	3.74406	4.00634	4.39808	4.51963	3.50203	3.92275	3.54406	4.54201	4.14804	4.31398	4.39895	4.24214	3.73711	3.45369	ENSG00000118495	PLAGL1	protein_coding	ENSG00000118495.18,PLAGL1,protein_coding	3.69497	4.03378	0.338811	3.68068	4.07719	0.396505	0.336902	3.82752	2.92083	0.00490496	0.114633	-2.30225
ENSG00000102158.19,MAGT1,protein_coding	5.93219	6.02938	6.33643	6.49215	6.26375	6.38423	6.30609	6.30436	6.24368	6.44371	6.25142	6.41456	6.43887	6.33475	5.97773	5.53479	5.79012	6.14961	6.23848	6.22645	6.00281	6.08419	6.08719	6.02162	6.14531	5.91793	6.2966	6.16433	ENSG00000102158	MAGT1	protein_coding	ENSG00000102158.19,MAGT1,protein_coding	6.29825	6.04551	0.252743	6.32042	6.08569	0.234728	-0.256152	6.14213	-2.92028	0.00491248	0.114633	-2.3036
ENSG00000005844.17,ITGAL,protein_coding	9.54377	9.78068	9.07852	9.66124	9.47891	9.41178	9.61824	9.41345	9.27147	9.28017	9.42454	9.32461	9.35941	9.48929	9.33985	9.23892	9.04699	8.92535	9.40065	9.52917	9.49367	9.03844	8.96001	9.146	8.89585	9.23162	9.32114	9.67232	ENSG00000005844	ITGAL	protein_coding	ENSG00000005844.17,ITGAL,protein_coding	9.43829	9.23143	0.206865	9.41899	9.23527	0.183724	-0.20928	9.36529	-2.92012	0.00491479	0.114633	-2.30401
ENSG00000088854.12,C20orf194,protein_coding	4.31447	5.16329	4.75754	4.15994	4.21651	4.26835	4.59275	4.65197	4.78815	4.58855	4.53081	4.43798	4.46379	4.7961	4.75687	4.99853	5.39629	4.90454	4.58937	4.66291	4.87943	4.75546	5.05513	4.92411	4.78149	4.83777	4.67363	4.67608	ENSG00000088854	C20orf194	protein_coding	ENSG00000088854.12,C20orf194,protein_coding	4.55216	4.8494	0.297242	4.55968	4.80963	0.249948	0.29103	4.66774	2.9201	0.00491501	0.114633	-2.30405
ENSG00000198689.11,SLC9A6,protein_coding	4.98843	4.83991	5.15177	5.02257	4.78531	5.2803	5.18509	5.14287	5.03855	4.94677	5.0656	5.29911	5.07561	4.72606	4.67113	4.63844	4.84586	4.8024	5.03501	4.99105	4.73961	4.86481	4.89856	4.78132	4.91799	4.80066	5.05713	4.68144	ENSG00000198689	SLC9A6	protein_coding	ENSG00000198689.11,SLC9A6,protein_coding	5.03914	4.83753	0.201609	5.05207	4.82413	0.227942	-0.198337	4.9456	-2.91962	0.0049216	0.114633	-2.30524
ENSG00000005059.15,CCDC109B,protein_coding	5.63455	5.22486	6.27738	6.07751	6.08933	6.22206	5.93172	5.8068	6.06377	5.57698	6.05512	6.38326	5.97407	5.81715	5.43771	5.18299	5.59468	5.64924	5.81399	5.826	5.43778	5.78581	5.87083	5.46327	5.86141	5.62457	5.78047	5.83995	ENSG00000005059	CCDC109B	protein_coding	ENSG00000005059.15,CCDC109B,protein_coding	5.93818	5.65491	0.283275	6.01459	5.71486	0.299737	-0.291403	5.79514	-2.91848	0.00493736	0.114633	-2.30806
ENSG00000111716.12,LDHB,protein_coding	7.98361	7.13929	7.95929	8.16985	8.09991	8.28431	8.08866	7.61373	7.93569	7.73988	8.05718	8.34362	8.46355	7.70876	7.68169	7.27085	7.20202	7.16606	7.57726	7.80691	7.54865	7.38431	7.50105	7.40086	7.70816	7.66384	8.01884	8.00677	ENSG00000111716	LDHB	protein_coding	ENSG00000111716.12,LDHB,protein_coding	7.97052	7.56695	0.403576	8.02039	7.56296	0.457439	-0.393941	7.80098	-2.91817	0.00494167	0.114633	-2.30883
ENSG00000107960.10,OBFC1,protein_coding	4.94557	4.33991	4.86981	5.03574	5.01827	4.97731	4.87395	4.63849	4.87526	4.81324	5.09243	5.06629	4.85363	4.79229	4.59507	4.41138	4.28648	4.0202	4.77726	4.94194	4.75396	4.53849	4.57156	4.7359	4.80755	4.62499	4.77017	4.80691	ENSG00000107960	OBFC1	protein_coding	ENSG00000107960.10,OBFC1,protein_coding	4.87087	4.61728	0.253595	4.8746	4.68045	0.194159	-0.255227	4.71035	-2.91794	0.00494483	0.114633	-2.30939
ENSG00000254791.1,RP11-261E12.2,sense_intronic	-0.594946	-0.177807	-0.303626	-0.881017	-0.483016	-0.78139	0.0462324	0.204952	-0.429485	-0.49264	0.0121461	-0.435706	-1.47791	-0.0543064	-0.479686	0.713559	1.54219	0.331648	-0.0122498	0.583401	-0.582976	-0.162832	0.793646	0.228721	-0.143783	0.303914	-0.0798272	0.0495725	ENSG00000254791	RP11-261E12.2	sense_intronic	ENSG00000254791.1,RP11-261E12.2,sense_intronic	-0.417751	0.220378	0.63813	-0.432595	0.139147	0.571742	0.637124	-0.0621237	2.91753	0.00495056	0.114633	-2.31041
ENSG00000105607.12,GCDH,protein_coding	3.86103	4.24612	3.55871	3.70983	3.92498	4.03749	3.72058	3.79166	3.59716	4.03708	3.65675	4.01223	3.86153	3.60047	3.80247	4.15123	3.29548	3.27526	3.39017	3.75931	3.4088	3.47276	3.31937	3.64668	3.49741	3.63767	3.47107	3.64966	ENSG00000105607	GCDH	protein_coding	ENSG00000105607.12,GCDH,protein_coding	3.82969	3.55552	0.274163	3.82634	3.48508	0.341261	-0.267113	3.76126	-2.91745	0.00495173	0.114633	-2.31062
ENSG00000162746.14,FCRLB,protein_coding	1.42391	0.0683538	-0.114148	-0.0456478	0.574931	0.615127	0.0179434	0.436277	-0.240007	0.90754	0.486827	0.66383	0.390448	0.821822	0.316781	0.137058	-0.797121	-1.99028	0.360794	0.381093	-0.387056	-0.0315872	-0.658342	-0.310145	0.548094	-0.433052	0.746637	-0.243624	ENSG00000162746	FCRLB	protein_coding	ENSG00000162746.14,FCRLB,protein_coding	0.429086	-0.168625	0.597711	0.461552	-0.137606	0.599157	-0.576455	0.180088	-2.91649	0.00496497	0.114633	-2.31298
ENSG00000105339.10,DENND3,protein_coding	6.84348	8.26118	6.87314	6.78125	6.44287	6.69814	6.5736	7.5382	7.25271	6.90123	7.02192	6.60226	6.47615	7.72415	6.92329	7.90443	8.47752	9.03583	6.99567	7.49085	7.07926	7.5587	8.41297	7.68911	6.9105	7.26589	6.767	7.58149	ENSG00000105339	DENND3	protein_coding	ENSG00000105339.10,DENND3,protein_coding	6.9993	7.57804	0.578732	6.85831	7.52478	0.666468	0.553484	7.25471	2.91643	0.00496588	0.114633	-2.31314
ENSG00000110171.19,TRIM3,protein_coding	3.71299	3.81589	3.59989	3.55377	3.2498	3.26746	3.5284	3.65293	3.50746	3.62511	3.58928	3.08885	3.54601	3.67946	3.67184	3.9994	4.13146	4.01721	3.46002	3.59515	3.68687	3.72562	4.19588	3.68815	3.58707	3.59323	3.64118	3.7753	ENSG00000110171	TRIM3	protein_coding	ENSG00000110171.19,TRIM3,protein_coding	3.52981	3.76917	0.239363	3.57153	3.68751	0.115985	0.229863	3.64384	2.91631	0.00496749	0.114633	-2.31342
ENSG00000225513.1,RP11-165N19.2,processed_pseudogene	-1.21838	0.585753	-1.27853	-1.06159	-1.36936	-2.30864	-0.265229	-0.859179	-0.83611	-0.808667	-1.30044	-1.45879	-0.926893	-1.31369	-0.290208	0.370257	0.267009	0.672685	-0.585435	-1.11367	0.0107036	-0.930658	0.944654	-0.205175	-1.52229	-0.272587	-1.02324	0.374813	ENSG00000225513	RP11-165N19.2	processed_pseudogene	ENSG00000225513.1,RP11-165N19.2,processed_pseudogene	-1.02998	-0.235939	0.794043	-1.13999	-0.238881	0.901105	0.763436	-0.650215	2.91628	0.00496797	0.114633	-2.31351
ENSG00000255561.6,FDXACB1,protein_coding	2.5973	2.59069	2.62171	2.68257	2.44112	2.60108	2.88525	2.76531	2.24145	2.59621	2.56873	3.05258	2.82884	3.10748	2.37742	1.22303	2.035	2.47352	2.91188	2.55961	2.56344	2.00455	2.2612	2.15669	2.22187	2.22991	2.63093	2.41076	ENSG00000255561	FDXACB1	protein_coding	ENSG00000255561.6,FDXACB1,protein_coding	2.68431	2.28999	0.394322	2.61139	2.31931	0.292084	-0.410962	2.39621	-2.91603	0.00497151	0.114633	-2.31414
ENSG00000260528.4,RP11-356C4.4,lincRNA	5.43286	6.39839	4.71601	3.54064	4.77545	5.02964	5.00584	5.08866	4.63471	4.46003	5.08577	2.37165	3.43901	5.01641	5.90568	6.97681	6.69254	5.82008	5.23131	5.99327	6.0039	5.48057	5.74205	5.85106	5.58665	3.48511	4.37873	5.29094	ENSG00000260528	RP11-356C4.4	lincRNA	ENSG00000260528.4,RP11-356C4.4,lincRNA	4.64251	5.60276	0.960259	4.89065	5.78107	0.890419	0.957318	5.16485	2.91525	0.00498234	0.114722	-2.31606
ENSG00000255031.5,RP11-802E16.3,antisense	2.52927	3.02892	2.2515	2.78863	2.58906	2.51978	2.57162	2.09078	2.52879	2.95383	2.84602	2.34524	2.4155	2.56375	2.39823	3.14022	2.99454	3.03652	2.57665	3.00935	2.98218	3.04228	2.98224	3.15915	3.01127	3.25427	2.64846	2.89895	ENSG00000255031	RP11-802E16.3	antisense	ENSG00000255031.5,RP11-802E16.3,antisense	2.57305	2.93816	0.365115	2.54651	3.00194	0.455434	0.373759	2.82865	2.91451	0.00499264	0.114722	-2.31788
ENSG00000266028.7,SRGAP2,protein_coding	6.17695	6.56115	6.02745	5.79722	5.87367	6.29149	6.17291	6.2241	6.37719	6.25104	6.04828	5.89393	6.03852	6.18422	6.38591	7.00526	6.52453	6.26491	6.06088	6.41392	6.55098	6.74692	6.39776	6.62171	6.43446	6.4769	6.21074	6.11269	ENSG00000266028	SRGAP2	protein_coding	ENSG00000266028.7,SRGAP2,protein_coding	6.13701	6.4434	0.306389	6.17493	6.42419	0.249261	0.312068	6.33088	2.91427	0.00499597	0.114722	-2.31847
ENSG00000173166.17,RAPH1,protein_coding	2.33704	2.97713	2.2515	3.13481	1.93054	2.2939	2.64744	3.28872	3.02534	2.0483	3.06051	2.54412	2.70131	2.61058	2.89444	3.06904	3.02576	4.96159	2.61543	2.65251	3.00417	3.18856	3.32626	2.91322	2.93451	3.27173	3.20508	3.0722	ENSG00000173166	RAPH1	protein_coding	ENSG00000173166.17,RAPH1,protein_coding	2.63223	3.15246	0.520234	2.62901	3.0474	0.41839	0.494365	2.71389	2.91375	0.00500325	0.114731	-2.31975
ENSG00000279649.1,RP11-96D1.8,TEC	0.537948	1.57584	0.874712	0.830262	1.11763	0.615127	1.05322	1.46275	1.1385	0.519137	1.07628	0.186927	0.172643	1.51843	1.80117	1.92622	2.46682	1.99157	1.55686	1.41936	1.10327	1.85424	1.79861	2.27027	1.09124	2.30815	0.511533	1.35482	ENSG00000279649	RP11-96D1.8	TEC	ENSG00000279649.1,RP11-96D1.8,TEC	0.905671	1.6753	0.769625	0.963965	1.79989	0.835924	0.765515	1.3887	2.91312	0.00501212	0.114777	-2.32131
ENSG00000131016.16,AKAP12,protein_coding	2.38274	3.93703	4.71289	2.47722	2.31757	2.24414	3.41366	2.31075	3.83697	3.2078	2.42132	3.2961	3.8263	3.90753	1.32405	2.92988	4.38369	1.76817	2.05137	1.20826	2.58695	2.87948	2.46861	3.27708	1.4559	3.5	2.28754	3.2195	ENSG00000131016	AKAP12	protein_coding	ENSG00000131016.16,AKAP12,protein_coding	3.16371	2.52432	0.639395	3.25195	2.52778	0.724172	-0.666927	2.77293	-2.91096	0.00504258	0.115316	-2.32666
ENSG00000139239.7,RPL14P1,processed_pseudogene	2.13822	1.74466	1.83503	2.11544	2.23371	2.25854	1.67714	1.81753	1.69763	1.86664	2.39282	1.71114	1.78582	1.82679	1.63579	1.22303	0.816696	1.46915	1.42334	1.41936	1.46221	0.99944	1.58528	1.71013	1.63475	1.574	1.83601	1.86872	ENSG00000139239	RPL14P1	processed_pseudogene	ENSG00000139239.7,RPL14P1,processed_pseudogene	1.93579	1.47557	0.460227	1.83091	1.52158	0.309331	-0.454416	1.65531	-2.90924	0.00506694	0.115715	-2.33091
ENSG00000264548.1,RP13-516M14.2,antisense	-1.29855	0.418296	-1.7442	-1.26804	-1.89019	-0.969835	-1.43081	-0.546021	-1.30818	-0.868788	0.0491403	-0.631626	-1.54662	-0.630167	-1.92026	0.607949	0.533524	0.51222	-0.161627	0.108721	-0.0244858	-0.854709	0.832906	-0.36564	-0.611562	-0.128197	0.0663936	0.640052	ENSG00000264548	RP13-516M14.2	antisense	ENSG00000264548.1,RP13-516M14.2,antisense	-0.976114	-0.0546225	0.921492	-1.11894	0.0209539	1.13989	0.904857	-0.629257	2.90809	0.0050833	0.115816	-2.33375
ENSG00000225014.1,KCTD9P1,transcribed_processed_pseudogene	0.20152	-0.746091	0.339218	-2.853	0.597474	0.173755	0.921974	-0.348984	0.50581	1.35141	0.221093	-0.109205	0.214768	-1.83453	1.32405	1.04563	0.758398	-1.50485	0.285832	0.349729	1.21309	1.17277	-0.658342	1.62727	1.77049	2.01864	0.230513	-0.612011	ENSG00000225014	KCTD9P1	transcribed_processed_pseudogene	ENSG00000225014.1,KCTD9P1,transcribed_processed_pseudogene	-0.0974846	0.644372	0.741857	0.208144	0.902016	0.693872	0.831788	0.540254	2.90795	0.00508524	0.115816	-2.33409
ENSG00000151117.8,TMEM86A,protein_coding	1.96018	1.65332	2.35132	2.29518	1.03746	2.00904	2.09105	2.13535	2.07302	2.63461	1.80606	1.14926	1.92555	2.64473	1.9306	2.34309	3.73024	3.39054	1.52462	2.30546	1.66357	2.4856	3.06289	2.33262	2.19579	1.68243	2.24977	2.41076	ENSG00000151117	TMEM86A	protein_coding	ENSG00000151117.8,TMEM86A,protein_coding	1.98329	2.37914	0.395847	2.04103	2.31904	0.278012	0.354481	2.0983	2.9057	0.00511732	0.116374	-2.33963
ENSG00000259448.2,RP11-16E12.1,lincRNA	-2.03552	-1.35614	-0.710251	-1.69546	-0.53111	-1.26682	-1.68607	-0.77429	-0.770522	-0.314853	0.0121461	-1.20353	-0.795649	-1.00054	-0.429933	0.186811	-0.797121	-0.539619	-0.898593	-0.731801	-0.298247	0.5181	-0.771553	-0.36564	0.403705	-0.17474	-0.426003	-1.74951	ENSG00000259448	RP11-16E12.1	lincRNA	ENSG00000259448.2,RP11-16E12.1,lincRNA	-1.00919	-0.433868	0.575319	-0.898092	-0.427968	0.470124	0.604351	-0.607906	2.90526	0.00512369	0.116374	-2.34073
ENSG00000151502.10,VPS26B,protein_coding	6.32684	6.26899	6.40772	6.53419	6.34925	6.38505	6.21557	6.17558	6.25012	6.35326	6.30736	6.1918	6.35425	6.34862	6.25657	6.03761	5.834	5.29943	6.33807	6.47106	6.24184	6.25836	5.89769	6.24009	6.02768	6.02927	6.14385	6.46091	ENSG00000151502	VPS26B	protein_coding	ENSG00000151502.10,VPS26B,protein_coding	6.31919	6.10975	0.20944	6.33773	6.19197	0.14576	-0.206192	6.24421	-2.90476	0.00513085	0.116378	-2.34196
ENSG00000102547.18,CAB39L,protein_coding	2.73456	2.6391	2.80306	2.95633	2.33108	2.69401	2.75848	2.72214	3.00675	2.86894	2.86689	2.87473	2.73064	2.62775	2.65032	2.29852	2.51163	2.39285	2.45362	2.64607	2.59277	2.35574	2.43072	2.39239	2.2643	2.63936	2.4429	2.67541	ENSG00000102547	CAB39L	protein_coding	ENSG00000102547.18,CAB39L,protein_coding	2.75818	2.4819	0.276277	2.74652	2.44826	0.298257	-0.279806	2.5686	-2.90364	0.00514691	0.116584	-2.34471
ENSG00000139117.13,CPNE8,protein_coding	4.05295	4.03798	4.36433	3.48685	3.49764	4.07862	4.10036	4.04041	4.36789	4.33068	4.26401	3.95879	4.01096	4.14474	4.06789	4.34993	4.6332	4.34719	3.81023	4.50638	4.50526	4.63385	4.33398	4.49234	4.82749	4.33435	4.21394	3.88392	ENSG00000139117	CPNE8	protein_coding	ENSG00000139117.13,CPNE8,protein_coding	4.05259	4.35285	0.300268	4.06579	4.34856	0.282773	0.298138	4.12588	2.90238	0.00516502	0.116782	-2.34781
ENSG00000250995.1,RP13-128O4.3,processed_pseudogene	-0.319312	0.326666	-0.778964	-1.79855	-1.45956	-0.465363	-1.88538	-2.73365	-1.40439	-0.27363	-0.52672	-0.986721	-0.838084	-0.525197	-0.886311	1.4022	0.978664	0.0801092	-1.29913	-0.325176	-0.636415	-0.585523	-0.277738	-0.256705	0.173699	-0.613624	-0.636221	-0.243624	ENSG00000250995	RP13-128O4.3	processed_pseudogene	ENSG00000250995.1,RP13-128O4.3,processed_pseudogene	-0.976347	-0.223271	0.753076	-0.808524	-0.301457	0.507067	0.742557	-0.594528	2.90158	0.00517659	0.116782	-2.34978
ENSG00000115641.18,FHL2,protein_coding	0.605587	-1.08051	-1.18232	0.0164132	-0.987488	-0.78139	-0.912348	-1.99668	-0.647665	0.263123	0.15475	-0.685065	-1.69472	-1.07268	1.48832	2.22898	-2.14108	-0.0145276	-0.215067	0.317667	0.0107036	0.680067	-0.713837	0.46973	0.49206	0.00304753	-0.527286	-0.126584	ENSG00000115641	FHL2	protein_coding	ENSG00000115641.18,FHL2,protein_coding	-0.714357	0.139443	0.8538	-0.846869	0.00687556	0.853745	0.880179	-0.468146	2.90113	0.00518323	0.116782	-2.35091
ENSG00000173113.6,TRMT112,protein_coding	5.11665	4.95148	5.18033	5.39017	5.43526	5.43956	5.26173	5.15915	5.19244	5.48088	5.27918	5.11693	5.48142	5.43592	4.89383	4.64735	4.59832	4.64489	4.97513	5.35418	4.99486	5.05895	4.76666	4.957	5.13706	4.60963	5.12755	5.35524	ENSG00000173113	TRMT112	protein_coding	ENSG00000173113.6,TRMT112,protein_coding	5.28008	4.93719	0.342889	5.27045	4.96606	0.30439	-0.338864	5.08688	-2.9011	0.00518362	0.116782	-2.35098
ENSG00000160584.15,SIK3,protein_coding	6.77076	7.19905	6.79588	6.57568	6.71344	6.61844	6.66051	6.93504	6.7619	6.68433	6.7178	6.59317	6.48344	6.87448	6.86656	7.17395	7.21665	7.26569	6.72612	6.92325	6.77953	7.39796	6.97527	6.97508	6.79873	6.96582	6.50974	6.68861	ENSG00000160584	SIK3	protein_coding	ENSG00000160584.15,SIK3,protein_coding	6.74171	6.94735	0.205645	6.71562	6.94453	0.228916	0.201619	6.8234	2.89919	0.00521132	0.116998	-2.35568
ENSG00000151835.15,SACS,protein_coding	6.69515	6.3062	6.67586	6.97709	7.06185	7.04697	7.13853	6.71504	6.97678	6.96531	6.951	7.20987	6.80674	6.43165	6.64905	6.19936	6.25157	6.20382	7.0334	6.6333	6.79727	6.46652	6.29607	6.58422	6.63576	6.90067	6.74613	6.3808	ENSG00000151835	SACS	protein_coding	ENSG00000151835.15,SACS,protein_coding	6.85415	6.55557	0.298578	6.95816	6.60876	0.349398	-0.28806	6.6924	-2.89881	0.00521694	0.116998	-2.35663
ENSG00000162368.13,CMPK1,protein_coding	6.3418	6.0111	7.16684	7.02127	6.72372	6.99313	6.91708	6.95188	6.91146	6.75358	6.93873	7.29599	6.91231	6.5278	6.27544	5.79652	6.08218	6.39946	6.9429	6.59578	6.47349	6.88762	6.53614	6.5429	6.72886	6.48066	6.70206	6.57799	ENSG00000162368	CMPK1	protein_coding	ENSG00000162368.13,CMPK1,protein_coding	6.81905	6.50157	0.317477	6.91469	6.53952	0.375175	-0.315445	6.66612	-2.89854	0.00522081	0.116998	-2.35728
ENSG00000122566.20,HNRNPA2B1,protein_coding	8.51893	8.55934	8.54346	8.38802	8.49843	8.43189	8.73528	8.82046	8.64897	8.43378	8.54469	8.62563	8.6451	8.51175	8.68597	8.64742	8.72031	8.89638	8.86361	8.52739	8.9103	8.90168	8.68079	8.84968	8.65418	9.04399	8.67493	8.49599	ENSG00000122566	HNRNPA2B1	protein_coding	ENSG00000122566.20,HNRNPA2B1,protein_coding	8.5647	8.75376	0.189063	8.54408	8.70314	0.159065	0.195641	8.67346	2.89825	0.00522508	0.116998	-2.358
ENSG00000211777.2,TRAV3,TR_V_gene	2.05194	2.07541	1.17637	1.4181	1.85771	0.898521	1.01078	0.810673	1.25333	0.925351	1.48007	1.29437	1.17798	0.584427	0.676109	1.33759	0.308232	-0.282461	1.47487	1.40418	0.795536	0.269279	-0.277738	0.265716	1.47047	0.234373	0.724777	0.145788	ENSG00000211777	TRAV3	TR_V_gene	ENSG00000211777.2,TRAV3,TR_V_gene	1.28679	0.61048	0.676308	1.21565	0.492171	0.72348	-0.650618	0.934573	-2.89789	0.00523032	0.116998	-2.35888
ENSG00000160209.18,PDXK,protein_coding	5.98235	6.7405	6.08296	5.81097	6.19242	5.7584	6.06125	6.13019	6.1243	6.13241	5.77981	6.03177	5.82821	6.07158	6.22391	6.51758	6.35416	7.10582	6.35249	6.09726	6.33545	6.11521	6.59263	6.09476	6.13677	6.28496	5.8528	6.29815	ENSG00000160209	PDXK	protein_coding	ENSG00000160209.18,PDXK,protein_coding	6.05194	6.31157	0.259632	6.06642	6.29156	0.22514	0.251251	6.17628	2.89755	0.00523525	0.116998	-2.35972
ENSG00000221988.12,PPT2,protein_coding	2.05194	2.2968	2.02839	2.30764	2.39682	2.01753	2.26361	1.88433	1.70917	2.32817	1.97898	2.2054	2.10985	2.05554	1.92104	1.50384	1.55936	1.63421	2.4958	1.7428	1.88833	1.76076	1.58528	2.19555	1.47047	1.58801	2.21883	2.05371	ENSG00000221988	PPT2	protein_coding	ENSG00000221988.12,PPT2,protein_coding	2.11673	1.82986	0.286868	2.08269	1.75178	0.330916	-0.289898	2.0321	-2.89698	0.00524359	0.117027	-2.36112
ENSG00000273033.2,RP11-67L2.2,lincRNA	3.96341	4.37178	4.10547	3.63267	3.96237	3.817	4.0506	4.28502	4.67647	4.52718	4.08632	3.98255	4.26763	4.4597	3.96238	4.70824	4.69279	4.73492	4.29661	4.24388	4.45504	4.48286	4.82988	4.8238	4.41033	4.40133	4.29961	3.98925	ENSG00000273033	RP11-67L2.2	lincRNA	ENSG00000273033.2,RP11-67L2.2,lincRNA	4.1563	4.45221	0.295911	4.09589	4.43269	0.336794	0.303587	4.23018	2.89645	0.00525143	0.117046	-2.36243
ENSG00000099804.8,CDC34,protein_coding	4.91034	4.6592	3.90377	4.22381	4.28929	4.25943	4.18071	3.88596	4.17746	4.0992	4.47413	4.22816	4.49297	4.27582	5.95392	7.51803	3.78237	4.82478	4.46322	4.71461	4.40633	6.145	4.13042	4.82999	4.46412	4.49908	4.84554	4.25139	ENSG00000099804	CDC34	protein_coding	ENSG00000099804.8,CDC34,protein_coding	4.29002	4.91634	0.626324	4.2438	4.60684	0.363046	0.646598	4.53628	2.8952	0.00526968	0.117296	-2.36549
ENSG00000198168.8,SVIP,protein_coding	4.30941	3.59805	4.87681	4.86177	4.6915	4.68804	4.75044	4.62683	4.40207	4.40397	4.43274	4.99056	4.41267	4.34322	3.73591	3.48159	3.88811	4.45928	4.80437	4.1377	4.21215	4.34471	4.33569	4.29173	4.08059	4.21983	4.22954	4.57313	ENSG00000198168	SVIP	protein_coding	ENSG00000198168.8,SVIP,protein_coding	4.52772	4.1996	0.328125	4.52978	4.22469	0.305099	-0.336748	4.38527	-2.89405	0.00528672	0.117424	-2.36834
ENSG00000185088.13,RPS27L,protein_coding	4.50659	4.20489	4.71132	5.03668	4.79387	4.72219	4.82479	4.58728	4.29891	4.78425	4.7918	4.69227	4.84024	4.55106	4.50201	4.07731	4.3095	4.32562	4.60487	4.5536	4.52821	4.29139	4.26569	4.63171	4.59955	4.37531	4.685	4.52176	ENSG00000185088	RPS27L	protein_coding	ENSG00000185088.13,RPS27L,protein_coding	4.66758	4.44797	0.219616	4.71676	4.51188	0.204874	-0.220585	4.63347	-2.89374	0.00529117	0.117424	-2.36908
ENSG00000251682.1,RP11-631M6.3,processed_pseudogene	2.31026	4.45257	2.36731	1.37137	2.43487	1.9482	2.14437	4.22442	2.62941	1.52499	2.93271	1.79159	1.32945	3.01042	3.02505	3.88348	4.63118	5.04754	3.65134	2.86152	3.09714	3.05711	4.41221	3.7709	2.23045	3.43562	2.29498	3.22685	ENSG00000251682	RP11-631M6.3	processed_pseudogene	ENSG00000251682.1,RP11-631M6.3,processed_pseudogene	2.46228	3.47324	1.01096	2.33878	3.33123	0.992451	0.987321	2.70499	2.89302	0.00530192	0.117424	-2.37087
ENSG00000265817.2,FSBP,protein_coding	1.72698	0.278571	-0.581927	0.86441	1.438	1.63181	1.12128	1.51428	0.337538	0.495486	0.615724	-0.631626	0.857378	1.21934	2.62112	0.874023	0.462266	1.13625	1.47487	1.44926	1.25772	1.3111	1.55038	0.995358	1.16477	0.860307	1.34241	1.89665	ENSG00000265817	FSBP	protein_coding	ENSG00000265817.2,FSBP,protein_coding	0.77766	1.31403	0.536373	0.860894	1.28441	0.423514	0.54088	0.998479	2.89252	0.00530921	0.117424	-2.37208
ENSG00000135045.6,C9orf40,protein_coding	0.885047	0.735778	1.22981	0.160803	0.663062	1.72802	1.01078	0.363214	0.337538	0.542407	0.945032	1.63686	0.496706	0.211768	2.23046	2.70077	0.533524	1.06861	1.29542	0.897216	0.578179	1.58099	0.908358	0.973162	1.60864	1.83116	1.69698	0.452119	ENSG00000135045	C9orf40	protein_coding	ENSG00000135045.6,C9orf40,protein_coding	0.781916	1.31111	0.529197	0.69942	1.18202	0.482595	0.54461	1.11666	2.89225	0.0053133	0.117424	-2.37275
ENSG00000124508.16,BTN2A2,protein_coding	4.26129	3.31181	4.09591	3.67898	4.56995	4.32756	4.54894	4.06653	4.49001	4.71681	4.32373	4.20448	4.54239	4.14673	4.53683	4.68463	4.20151	4.04681	4.2131	4.4594	4.57451	4.7341	4.34421	4.71932	4.88029	4.84945	4.53606	4.06913	ENSG00000124508	BTN2A2	protein_coding	ENSG00000124508.16,BTN2A2,protein_coding	4.23465	4.48924	0.254587	4.29251	4.53644	0.243934	0.275722	4.47308	2.89157	0.00532339	0.117424	-2.37443
ENSG00000113494.16,PRLR,protein_coding	2.51174	1.19034	2.41423	1.42955	1.73091	2.88699	1.79018	0.890843	2.64752	2.4805	2.44233	1.59264	1.9064	2.79926	2.45891	2.45899	3.21105	4.18631	2.09593	3.11573	1.87884	2.70224	2.75584	2.63082	2.90799	2.15662	2.35313	2.21765	ENSG00000113494	PRLR	protein_coding	ENSG00000113494.16,PRLR,protein_coding	2.05096	2.65215	0.601187	2.16031	2.5449	0.384588	0.573249	2.22498	2.89148	0.00532464	0.117424	-2.37463
ENSG00000274104.1,CTD-2553L13.10,lincRNA	1.44868	1.29075	0.874712	1.78195	2.0167	1.36545	0.937161	1.62781	1.58937	0.653438	1.67017	1.60382	1.41324	1.42982	0.906593	0.644018	0.180853	0.252576	1.77811	1.22564	1.07029	1.3111	0.602422	0.973162	0.728667	0.949806	1.1912	1.58962	ENSG00000274104	CTD-2553L13.10	lincRNA	ENSG00000274104.1,CTD-2553L13.10,lincRNA	1.40736	0.957433	0.449929	1.43925	0.961484	0.477764	-0.442906	1.0505	-2.89073	0.00533585	0.117515	-2.37649
ENSG00000110330.8,BIRC2,protein_coding	6.24966	6.44816	6.49988	6.64975	6.38735	6.45857	6.42431	6.94837	6.42215	6.4606	6.49544	6.72577	6.33319	6.71823	6.73472	7.01777	6.84477	8.20045	6.99199	6.33253	6.36592	7.14688	7.19623	6.64734	6.67089	6.57861	6.68234	6.75177	ENSG00000110330	BIRC2	protein_coding	ENSG00000110330.8,BIRC2,protein_coding	6.51582	6.86873	0.352913	6.45959	6.74324	0.283654	0.336376	6.54096	2.88963	0.00535221	0.11772	-2.37918
ENSG00000233223.2,AC113189.5,antisense	-0.405468	-0.649875	-0.159236	-0.938733	0.300492	-0.41882	-0.709531	-1.04559	-0.83611	0.519137	-0.828376	0.30126	0.0146901	-0.0913006	-0.820722	-1.99539	-1.59359	-0.611768	-0.585435	-0.666213	-0.582976	-0.78256	-0.320174	-0.993671	-0.283508	-1.35059	-0.754057	-0.510728	ENSG00000233223	AC113189.5	antisense	ENSG00000233223.2,AC113189.5,antisense	-0.35339	-0.846527	0.493137	-0.412144	-0.710135	0.297991	-0.50618	-0.521034	-2.8888	0.00536463	0.117838	-2.38123
ENSG00000152377.13,SPOCK1,protein_coding	-0.450556	-2.43415	0.874712	0.565499	-1.12835	0.0796333	0.370959	-0.175652	0.856566	0.0523563	-1.04519	0.029958	-1.07128	0.607697	-0.045789	0.0320883	0.72834	1.11406	-0.161627	0.610118	0.854833	0.546389	0.0566807	0.501094	0.520349	0.234373	-0.242557	0.501447	ENSG00000152377	SPOCK1	protein_coding	ENSG00000152377.13,SPOCK1,protein_coding	-0.204843	0.374985	0.579828	0.0411571	0.50127	0.460113	0.54524	0.0418824	2.88782	0.00537936	0.118007	-2.38364
ENSG00000048028.11,USP28,protein_coding	6.23283	5.68537	5.84255	5.9625	6.10367	5.88264	6.05257	6.2629	5.75965	6.44911	6.08159	5.76288	5.81799	6.04146	6.21954	5.07978	5.08552	4.98165	6.14282	5.87776	5.9769	5.80057	5.48063	5.91358	5.86624	5.63641	5.79037	5.7017	ENSG00000048028	USP28	protein_coding	ENSG00000048028.11,USP28,protein_coding	5.99555	5.68239	0.313159	6.00198	5.79547	0.20651	-0.30612	5.87502	-2.8873	0.00538717	0.118023	-2.38492
ENSG00000183134.4,PTGDR2,protein_coding	1.64363	2.08942	2.18991	1.68973	1.32096	2.73576	3.55079	0.754639	2.82243	2.53372	1.38198	3.59964	2.69015	1.9773	1.29475	1.46404	1.39689	-0.0642807	0.999527	1.96606	2.85241	1.0398	-0.0464127	1.58399	1.63475	3.12094	1.90567	1.25768	ENSG00000183134	PTGDR2	protein_coding	ENSG00000183134.4,PTGDR2,protein_coding	2.21286	1.45756	0.755304	2.13966	1.43046	0.7092	-0.717026	1.89453	-2.88602	0.00540633	0.118287	-2.38805
ENSG00000110841.13,PPFIBP1,protein_coding	1.39871	1.63433	1.92418	1.74577	1.37415	1.74856	1.90276	1.33483	1.93238	1.99025	1.60955	2.00064	2.28318	1.61346	2.43226	2.07895	1.99769	2.46477	2.56877	1.89178	2.39389	2.00455	1.81831	2.384	2.35349	2.22095	2.36731	1.35482	ENSG00000110841	PPFIBP1	protein_coding	ENSG00000110841.13,PPFIBP1,protein_coding	1.74948	2.16654	0.417056	1.74716	2.28722	0.540057	0.415664	1.84068	2.88497	0.0054222	0.118345	-2.39063
ENSG00000135469.13,COQ10A,protein_coding	3.28813	3.50184	3.21884	3.5616	3.28148	3.01541	3.32407	3.62195	2.7348	3.33984	3.41955	3.54846	3.25444	3.26579	3.09894	2.85491	2.84848	3.24494	3.54284	2.9426	3.05141	2.96055	3.22292	3.02533	3.06986	2.97401	3.12807	3.31916	ENSG00000135469	COQ10A	protein_coding	ENSG00000135469.13,COQ10A,protein_coding	3.31259	3.09171	0.220871	3.3061	3.06063	0.245465	-0.224468	3.19115	-2.88491	0.00542312	0.118345	-2.39078
ENSG00000063245.14,EPN1,protein_coding	5.64798	6.35267	5.81076	5.45113	5.56888	5.71601	5.39005	5.38702	5.46597	5.20188	5.41114	5.1985	5.45969	6.16572	5.74372	6.51697	6.32308	6.44518	5.64244	5.91306	5.77809	5.98045	6.17048	5.73136	5.60245	5.77831	5.50874	5.9814	ENSG00000063245	EPN1	protein_coding	ENSG00000063245.14,EPN1,protein_coding	5.58767	5.93684	0.349167	5.46283	5.84569	0.382857	0.329402	5.82904	2.88229	0.00546285	0.11897	-2.39721
ENSG00000187257.15,RSBN1L,protein_coding	5.81504	5.41204	5.70623	5.50759	5.95339	6.1659	6.04558	5.9082	5.85883	6.11214	5.95938	6.2125	5.85467	5.21603	5.82025	5.26489	5.0219	4.9984	5.82644	5.60141	5.74713	5.69159	5.06237	5.52751	5.96152	5.81227	5.75711	4.92461	ENSG00000187257	RSBN1L	protein_coding	ENSG00000187257.15,RSBN1L,protein_coding	5.83768	5.50124	0.336438	5.88352	5.6465	0.23702	-0.312667	5.73653	-2.88166	0.00547237	0.11897	-2.39874
ENSG00000196123.12,KIAA0895L,protein_coding	3.32203	3.2508	2.17182	2.62398	2.46583	2.0005	2.6794	2.47581	2.00909	2.41897	2.60023	2.50886	2.4155	2.40014	2.63287	3.49152	3.05633	3.08867	3.02568	2.70302	2.87168	2.71476	2.67173	3.01993	2.97084	2.9307	2.58314	2.50447	ENSG00000196123	KIAA0895L	protein_coding	ENSG00000196123.12,KIAA0895L,protein_coding	2.5245	2.8761	0.351598	2.47082	2.90119	0.43037	0.358172	2.71599	2.88086	0.00548457	0.11897	-2.4007
ENSG00000100578.14,KIAA0586,protein_coding	5.45136	5.52328	5.35784	5.49402	5.64322	5.5901	5.69428	5.65054	5.73727	5.62136	5.56673	5.66216	5.63426	5.31213	5.41917	5.15982	5.08256	5.07222	5.51491	5.33028	5.5164	5.37115	5.18407	5.44927	5.3312	5.66477	5.5278	5.23462	ENSG00000100578	KIAA0586	protein_coding	ENSG00000100578.14,KIAA0586,protein_coding	5.56704	5.34702	0.220025	5.60573	5.35117	0.254554	-0.208535	5.47479	-2.88043	0.00549111	0.11897	-2.40175
ENSG00000138185.19,ENTPD1,protein_coding	5.69532	5.42176	6.25338	5.65449	5.06956	5.93005	5.8433	5.76221	6.10258	6.04091	5.85747	5.88594	5.89531	6.21058	5.64198	6.60538	6.7577	6.44629	5.11026	6.37405	6.14717	6.59861	6.293	6.27906	6.35864	6.26385	6.00282	5.83935	ENSG00000138185	ENTPD1	protein_coding	ENSG00000138185.19,ENTPD1,protein_coding	5.8302	6.19415	0.36395	5.8717	6.28603	0.414326	0.352481	5.94106	2.8804	0.00549162	0.11897	-2.40183
ENSG00000204209.12,DAXX,protein_coding	6.09989	5.30507	5.6121	5.44409	5.96427	6.05485	6.05213	5.52217	5.69871	5.91675	5.63676	6.07661	5.94034	5.246	5.91594	5.24007	4.86152	4.40318	5.54836	5.76042	5.86838	5.414	4.83109	5.13123	5.68521	5.64816	5.67185	5.05732	ENSG00000204209	DAXX	protein_coding	ENSG00000204209.12,DAXX,protein_coding	5.75498	5.35977	0.395214	5.80773	5.48118	0.326551	-0.369154	5.61253	-2.8796	0.00550391	0.11897	-2.4038
ENSG00000272983.1,RP11-508N22.12,lincRNA	-0.873247	-1.21175	-3.81459	-3.74609	-0.987488	-1.53812	-0.807378	-1.04559	-0.196286	-0.446097	-0.762787	-1.76913	-3.73425	-3.55073	0.0272744	-1.30351	-1.08663	-1.14228	-1.69506	-1.02878	-1.00678	-0.467686	-1.52828	-0.36564	-0.493726	0.16131	-1.26425	-2.14544	ENSG00000272983	RP11-508N22.12	lincRNA	ENSG00000272983.1,RP11-508N22.12,lincRNA	-1.74882	-0.952821	0.796003	-1.12867	-1.05771	0.0709677	0.885069	-1.09314	2.87894	0.00551396	0.11897	-2.40541
ENSG00000231466.2,CTA-246H3.11,processed_pseudogene	-0.594946	0.462018	-1.09212	-1.34399	-1.7699	-1.1107	-1.08568	0.363214	0.0774753	-0.590487	-0.42175	-1.45879	-1.54662	-1.31369	-0.955024	0.747111	0.462266	-0.0642807	0.0793806	-0.800514	-0.0605551	-0.713847	-0.658342	0.46973	-0.493726	-0.272587	-0.200121	-0.164552	ENSG00000231466	CTA-246H3.11	processed_pseudogene	ENSG00000231466.2,CTA-246H3.11,processed_pseudogene	-0.81614	-0.187504	0.628636	-1.0889	-0.182337	0.906564	0.652751	-0.613508	2.87858	0.00551956	0.11897	-2.4063
ENSG00000154608.14,CEP170P1,transcribed_unprocessed_pseudogene	-0.646476	0.326666	0.130271	0.341375	0.50511	-0.330011	0.370959	0.635586	0.557804	0.31809	-1.86232	0.0627479	0.579643	1.42982	0.163158	0.843327	0.66628	1.68026	0.323799	0.441847	0.601448	0.429744	1.14512	0.756351	0.173699	0.198304	0.680039	0.74618	ENSG00000154608	CEP170P1	transcribed_unprocessed_pseudogene	ENSG00000154608.14,CEP170P1,transcribed_unprocessed_pseudogene	0.172804	0.632111	0.459307	0.334021	0.633864	0.299843	0.444401	0.421228	2.87842	0.00552203	0.11897	-2.40669
ENSG00000276651.1,AC007950.2,lincRNA	0.691105	0.177288	-3.32916	-2.16112	-0.799043	-0.841511	-0.574179	-0.41172	-0.534454	-0.357288	-1.49975	-0.631626	-0.881805	-1.00054	0.0968154	0.0855275	-1.4492	-0.687717	-0.161627	-0.666213	-0.0605551	-0.209374	-0.277738	-0.256705	-0.0576266	0.00304753	0.0663936	-0.901518	ENSG00000276651	AC007950.2	lincRNA	ENSG00000276651.1,AC007950.2,lincRNA	-0.868129	-0.319749	0.54838	-0.715335	-0.185501	0.529834	0.625477	-0.818794	2.87795	0.00552914	0.11897	-2.40783
ENSG00000183742.12,MACC1,protein_coding	0.340348	0.462018	-0.521806	0.133058	0.125406	0.952628	1.17351	1.68888	0.60799	0.631905	1.09409	0.766924	-0.564323	-0.0182372	0.785457	0.412692	0.533524	0.0335666	1.13383	1.17285	1.80057	1.72407	1.58528	1.32826	1.31766	1.41022	0.536844	0.374813	ENSG00000183742	MACC1	protein_coding	ENSG00000183742.12,MACC1,protein_coding	0.490885	1.01069	0.519804	0.535004	1.15334	0.618336	0.539686	0.818547	2.87733	0.00553879	0.11897	-2.40936
ENSG00000150768.15,DLAT,protein_coding	4.52999	3.84508	4.56998	4.64929	4.53242	4.78194	4.73748	4.49837	4.62865	4.59273	4.61341	4.89706	4.68968	4.40429	4.17828	3.65068	3.93162	4.15947	4.56778	4.47946	4.36613	4.308	4.25849	4.07698	4.5879	4.11973	4.58693	4.26395	ENSG00000150768	DLAT	protein_coding	ENSG00000150768.15,DLAT,protein_coding	4.56931	4.25253	0.316785	4.60307	4.26122	0.341851	-0.31387	4.38951	-2.87705	0.00554299	0.11897	-2.41003
ENSG00000106976.20,DNM1,protein_coding	0.771836	1.51487	0.604951	0.188025	0.481065	-0.61474	0.25455	0.837894	0.532041	0.344807	0.43186	-0.631626	0.214768	0.211768	1.03615	2.43859	1.45311	1.06861	0.825197	0.145715	1.35676	1.46722	2.14901	1.1811	0.548094	0.714702	0.76817	-0.284847	ENSG00000106976	DNM1	protein_coding	ENSG00000106976.20,DNM1,protein_coding	0.367291	1.06197	0.694681	0.388334	1.05238	0.664049	0.703396	0.615046	2.87696	0.00554442	0.11897	-2.41026
ENSG00000267100.1,CTC-539A10.4,lincRNA	4.13917	3.81589	4.11969	4.64684	5.0846	4.68804	4.19341	3.88922	4.50333	4.20871	4.45703	4.62662	4.6277	4.34149	3.82825	3.90222	3.57	4.01721	4.45255	4.13541	3.88003	4.01597	4.00927	4.11802	4.21214	4.23993	4.32526	4.47622	ENSG00000267100	CTC-539A10.4	lincRNA	ENSG00000267100.1,CTC-539A10.4,lincRNA	4.38155	4.08446	0.297089	4.39926	4.06762	0.33164	-0.291747	4.25539	-2.87623	0.00555563	0.119008	-2.41204
ENSG00000250132.6,RP11-359B12.2,antisense	-0.0879861	-2.43415	0.272875	-1.19589	-1.28447	-0.41882	-0.757625	-0.231147	0.112665	-0.357288	-0.146116	-0.263238	-0.881805	-0.576727	0.287337	0.234905	-0.16909	-0.282461	-0.451134	0.41179	0.0450551	0.302832	-1.17681	-0.155422	-0.188871	0.337467	-0.693936	0.320875	ENSG00000250132	RP11-359B12.2	antisense	ENSG00000250132.6,RP11-359B12.2,antisense	-0.589266	-0.0841045	0.505161	-0.388054	-0.0551835	0.332871	0.521347	-0.226179	2.87592	0.00556043	0.119008	-2.4128
ENSG00000135439.11,AGAP2,protein_coding	6.33517	6.23	5.86454	5.73398	6.16249	5.94347	6.19716	5.69401	5.64564	5.96168	5.95451	5.98656	5.92138	5.58333	6.14404	5.80252	5.06312	4.99081	6.12814	5.77673	6.03574	5.53187	5.1755	5.43513	5.776	5.69664	5.74426	5.58284	ENSG00000135439	AGAP2	protein_coding	ENSG00000135439.11,AGAP2,protein_coding	5.94385	5.63452	0.309329	5.94899	5.72045	0.228541	-0.295052	5.85856	-2.87517	0.00557213	0.119029	-2.41465
ENSG00000124549.14,RP1-45P21.3,transcribed_unprocessed_pseudogene	2.30348	1.6151	1.72767	1.14004	1.95693	2.02596	2.04973	2.03307	2.43459	2.22408	1.3076	1.54702	2.17531	2.07237	2.49156	2.43859	1.79511	1.92938	1.85791	2.31361	2.23185	2.41831	2.51158	2.31508	2.36133	2.64607	2.16303	2.03708	ENSG00000124549	RP1-45P21.3	transcribed_unprocessed_pseudogene	ENSG00000124549.14,RP1-45P21.3,transcribed_unprocessed_pseudogene	1.90093	2.25075	0.349824	2.02951	2.31435	0.284831	0.357495	2.0818	2.87494	0.0055757	0.119029	-2.41521
ENSG00000197265.8,GTF2E2,protein_coding	4.57287	4.24299	4.62087	4.56095	4.52215	4.59187	4.52527	4.50688	4.56338	4.42915	4.46046	4.51553	4.42618	4.4565	4.55084	4.14495	4.3446	4.15404	4.35965	4.45572	4.40302	4.32851	4.28351	4.2508	4.44764	4.39138	4.32888	4.59034	ENSG00000197265	GTF2E2	protein_coding	ENSG00000197265.8,GTF2E2,protein_coding	4.49965	4.35956	0.140084	4.51884	4.35213	0.166715	-0.142417	4.46449	-2.87438	0.00558437	0.119062	-2.41658
ENSG00000227946.1,AC007383.3,lincRNA	0.885047	-0.318669	0.631669	1.26034	0.456612	0.592585	0.539641	0.725784	0.792908	0.889506	0.565538	0.917931	0.84402	0.65314	0.226583	0.0855275	0.0411279	0.211354	0.532746	0.662113	0.403848	0.367683	0.5326	0.703402	0.752712	-0.17474	0.167088	0.572413	ENSG00000227946	AC007383.3	lincRNA	ENSG00000227946.1,AC007383.3,lincRNA	0.674003	0.363176	0.310828	0.689462	0.385766	0.303696	-0.315477	0.553095	-2.87268	0.00561076	0.119272	-2.42073
ENSG00000087338.4,GMCL1,protein_coding	4.57709	4.50837	4.76812	4.48342	4.67702	4.99353	4.7364	4.98897	4.68234	4.61211	4.40446	5.215	4.49297	4.45489	4.52426	4.06406	3.69958	4.51963	5.02927	4.45019	4.50526	4.41927	4.31678	4.33589	4.71726	4.53748	4.55477	4.20002	ENSG00000087338	GMCL1	protein_coding	ENSG00000087338.4,GMCL1,protein_coding	4.68533	4.41955	0.265785	4.64457	4.47772	0.166842	-0.254509	4.59222	-2.87259	0.00561221	0.119272	-2.42095
ENSG00000159079.18,C21orf59,protein_coding	4.24193	3.57335	4.05207	3.90496	4.00936	4.29477	4.20287	3.79513	4.04937	4.25346	3.92402	4.06376	4.444	3.75956	3.95772	3.63732	3.12138	2.68403	3.80016	3.86569	3.85604	3.67527	3.41302	3.81212	4.01251	3.54378	4.28661	3.76018	ENSG00000159079	C21orf59	protein_coding	ENSG00000159079.18,C21orf59,protein_coding	4.04062	3.67327	0.367342	4.05072	3.78017	0.270551	-0.352092	3.86956	-2.87237	0.00561564	0.119272	-2.42149
ENSG00000141084.10,RANBP10,protein_coding	5.26522	5.09029	4.81404	4.56874	4.83002	4.7732	4.6675	4.64043	4.92436	4.82988	4.76286	4.69489	4.99405	4.57191	6.23552	7.36267	4.82115	4.82649	4.90642	5.0037	4.98051	6.23845	4.70583	5.28668	4.91133	5.226	4.90628	4.44031	ENSG00000141084	RANBP10	protein_coding	ENSG00000141084.10,RANBP10,protein_coding	4.81624	5.2751	0.458856	4.79362	4.94592	0.152304	0.477932	5.01659	2.87173	0.0056256	0.119331	-2.42305
ENSG00000140854.12,KATNB1,protein_coding	4.41215	4.50315	4.32189	4.37211	4.53972	4.35125	4.35338	4.227	4.27581	4.21053	4.37563	4.22092	4.53929	4.21461	4.28641	4.32237	4.05784	3.9246	4.12713	4.41084	4.13651	4.26183	4.06598	3.84611	4.15239	3.91272	4.36819	4.24235	ENSG00000140854	KATNB1	protein_coding	ENSG00000140854.12,KATNB1,protein_coding	4.35125	4.15109	0.200154	4.35232	4.14445	0.207867	-0.199138	4.30716	-2.87077	0.00564055	0.11945	-2.42539
ENSG00000153814.11,JAZF1,protein_coding	4.98949	4.61631	5.31212	5.25109	4.8395	5.06077	4.59155	5.74882	5.5582	5.19638	5.37426	4.87299	4.35498	5.05501	6.07086	6.35775	5.13075	5.52015	5.55337	5.37185	4.90538	6.07147	5.37985	5.92013	5.29072	5.22376	5.04505	5.0532	ENSG00000153814	JAZF1	protein_coding	ENSG00000153814.11,JAZF1,protein_coding	5.05868	5.49245	0.433771	5.05789	5.37585	0.317963	0.428067	5.06804	2.86996	0.00565336	0.11945	-2.42739
ENSG00000073861.2,TBX21,protein_coding	6.57867	5.90916	5.8862	6.34987	6.04234	5.8438	6.14865	6.17358	5.86787	6.50533	6.07824	5.8382	6.03118	6.2388	6.45043	5.12514	4.97467	4.94754	6.158	6.06744	6.22274	5.51139	5.37653	5.8982	5.58162	5.59193	6.13507	5.9215	ENSG00000073861	TBX21	protein_coding	ENSG00000073861.2,TBX21,protein_coding	6.10656	5.71159	0.394977	6.06029	5.74506	0.315225	-0.392098	5.92664	-2.86985	0.00565506	0.11945	-2.42765
ENSG00000131373.14,HACL1,protein_coding	4.32789	4.19844	4.16384	4.23364	4.32518	4.14015	4.14845	4.21667	4.37153	4.17746	4.22817	4.32764	4.32885	4.31345	3.88832	4.05404	4.05482	4.10424	4.04143	4.06955	4.05878	4.04104	4.15967	4.13561	3.92528	4.15779	4.1922	4.36735	ENSG00000131373	HACL1	protein_coding	ENSG00000131373.14,HACL1,protein_coding	4.2501	4.08929	0.160803	4.23091	4.06417	0.166741	-0.160462	4.17422	-2.86922	0.00566503	0.11945	-2.4292
ENSG00000177311.11,ZBTB38,protein_coding	7.18699	6.54726	7.20903	7.44805	7.48173	7.34358	7.32416	7.25866	7.21424	7.29119	7.18688	7.56134	7.0908	7.26293	6.99931	6.498	6.68376	6.42504	7.31101	7.12719	7.04253	6.94353	6.78632	6.73446	6.74655	7.02042	6.85201	7.37843	ENSG00000177311	ZBTB38	protein_coding	ENSG00000177311.11,ZBTB38,protein_coding	7.24335	6.89633	0.347019	7.2608	6.89777	0.363024	-0.344799	7.06729	-2.86909	0.00566695	0.11945	-2.4295
ENSG00000187713.6,TMEM203,protein_coding	4.72128	4.01248	4.77862	4.54919	4.62036	4.7644	4.58915	4.21926	4.56179	4.6066	4.55834	4.64703	4.80878	4.65942	4.42129	4.16681	4.09365	3.79457	4.23319	4.50993	4.44864	4.47368	3.98769	4.32935	4.3662	4.13412	4.43535	4.59034	ENSG00000187713	TMEM203	protein_coding	ENSG00000187713.6,TMEM203,protein_coding	4.57833	4.28463	0.293706	4.61348	4.34778	0.265702	-0.290204	4.45081	-2.86579	0.00571907	0.120188	-2.43755
ENSG00000166197.16,NOLC1,protein_coding	6.12795	6.17277	5.99245	6.33092	6.29641	6.31492	6.23682	6.1003	6.10695	6.17584	6.15236	6.30147	6.22527	6.13552	6.05947	5.8896	5.78921	5.92021	6.13816	6.19756	6.0126	5.90531	5.71276	5.96017	5.80144	6.02927	6.02143	6.1206	ENSG00000166197	NOLC1	protein_coding	ENSG00000166197.16,NOLC1,protein_coding	6.19071	5.96841	0.222297	6.17431	5.98639	0.187917	-0.221144	6.0085	-2.86558	0.00572247	0.120188	-2.43808
ENSG00000178397.12,FAM220A,protein_coding	2.98791	2.80956	3.27075	3.03714	3.50362	3.55081	3.55079	3.03601	3.42937	3.56956	3.35454	3.51627	3.46106	2.96609	3.42044	2.66611	2.72454	2.59868	3.03715	3.14343	3.15726	2.80533	2.35857	2.40902	3.31161	3.00566	3.18921	3.08033	ENSG00000178397	FAM220A	protein_coding	ENSG00000178397.12,FAM220A,protein_coding	3.28882	2.92195	0.366866	3.39195	3.02141	0.370548	-0.354131	3.05369	-2.86524	0.00572781	0.120188	-2.4389
ENSG00000234287.1,RP11-761N21.2,processed_pseudogene	0.829552	0.278571	0.874712	1.5603	1.46276	1.36545	0.921974	1.03894	0.50581	1.27011	1.27674	0.66383	0.353215	0.899301	0.455609	0.370257	-0.797121	0.331648	0.743513	0.583401	0.111398	-0.0740225	-0.553373	0.0704594	0.889131	0.234373	1.28381	1.04126	ENSG00000234287	RP11-761N21.2	processed_pseudogene	ENSG00000234287.1,RP11-761N21.2,processed_pseudogene	0.950091	0.335024	0.615066	0.910637	0.350953	0.559685	-0.5996	0.546456	-2.86506	0.0057308	0.120188	-2.43936
ENSG00000272462.2,U91328.19,lincRNA	2.00262	2.3443	2.53237	2.392	1.92164	2.03435	2.02151	2.55175	1.90253	1.90305	2.27284	1.65848	1.58367	2.45248	2.24585	2.55683	2.84148	2.96392	2.28101	2.48218	2.34647	2.44109	2.35183	2.62371	2.3297	2.77411	2.0445	2.20282	ENSG00000272462	U91328.19	lincRNA	ENSG00000272462.2,U91328.19,lincRNA	2.1124	2.46325	0.350851	2.02793	2.39646	0.368528	0.342449	2.24315	2.8639	0.0057492	0.120213	-2.44218
ENSG00000099797.14,TECR,protein_coding	5.16602	5.46269	4.81841	5.22093	5.30863	4.89795	5.17951	5.24045	4.92312	4.88097	5.0209	4.92185	5.02989	4.80996	4.86297	4.8501	4.95209	4.92061	5.04499	4.9006	5.03601	4.7433	4.53781	4.63171	4.70036	4.7139	4.81741	5.1817	ENSG00000099797	TECR	protein_coding	ENSG00000099797.14,TECR,protein_coding	5.06295	4.84954	0.213409	5.02539	4.85654	0.168858	-0.208037	5.04105	-2.8627	0.00576838	0.120213	-2.44511
ENSG00000198252.11,STYX,protein_coding	5.24944	4.95339	6.08899	5.75347	5.72867	5.95014	5.76886	5.9548	5.84124	5.287	5.58023	6.28028	5.57838	5.24878	5.26815	4.78899	5.00789	5.18564	5.87839	5.30801	5.26092	5.58653	5.46822	4.99329	5.65522	5.71749	5.50634	5.18359	ENSG00000198252	STYX	protein_coding	ENSG00000198252.11,STYX,protein_coding	5.66169	5.34348	0.318215	5.74107	5.28808	0.452991	-0.318904	5.50942	-2.86255	0.00577075	0.120213	-2.44547
ENSG00000169764.15,UGP2,protein_coding	5.82276	5.60111	5.99245	6.11212	6.30713	6.25831	6.22256	6.13911	6.22873	6.34956	6.14009	6.38163	6.25995	5.77922	5.8324	5.39891	5.59676	5.26836	6.01593	6.03823	5.91962	6.07936	5.68754	6.0094	6.01903	5.977	5.97473	5.72913	ENSG00000169764	UGP2	protein_coding	ENSG00000169764.15,UGP2,protein_coding	6.11391	5.82474	0.289165	6.18133	5.94718	0.23415	-0.276397	5.95415	-2.86208	0.00577829	0.120213	-2.44662
ENSG00000139193.3,CD27,protein_coding	5.59141	4.55706	5.2955	5.14309	5.9686	5.35251	5.40447	4.83705	5.32118	4.72827	5.355	5.68932	5.42254	4.08174	5.27192	4.61818	4.20697	3.01272	5.09799	4.83558	5.10988	4.67767	4.24764	4.13311	5.10005	5.09358	5.12024	4.58319	ENSG00000139193	CD27	protein_coding	ENSG00000139193.3,CD27,protein_coding	5.19627	4.65062	0.545644	5.33685	4.75663	0.580219	-0.516126	4.98586	-2.86174	0.00578368	0.120213	-2.44744
ENSG00000142453.11,CARM1,protein_coding	4.8788	4.7302	4.31778	4.63453	4.25602	4.38608	4.30591	4.20887	4.37877	4.26924	4.25018	4.29351	4.49404	4.52073	5.18777	6.28395	4.51933	4.53433	4.22819	4.74356	4.55378	5.56422	4.72161	4.55533	4.37785	4.53386	4.51552	4.76839	ENSG00000142453	CARM1	protein_coding	ENSG00000142453.11,CARM1,protein_coding	4.42319	4.79198	0.368788	4.34828	4.55455	0.206275	0.371855	4.55989	2.86109	0.00579422	0.120213	-2.44904
ENSG00000099977.13,DDT,protein_coding	4.24193	4.15582	4.37227	4.24988	4.28582	4.214	3.81609	3.60224	3.64902	4.09528	3.74113	4.20998	4.40587	4.28306	4.00371	3.9426	3.5952	3.95925	3.74876	3.88222	3.50449	3.45421	3.72878	3.7482	3.94107	3.52933	4.30698	4.44031	ENSG00000099977	DDT	protein_coding	ENSG00000099977.13,DDT,protein_coding	4.09446	3.84179	0.252662	4.21199	3.81549	0.396502	-0.264912	4.02697	-2.86104	0.005795	0.120213	-2.44916
ENSG00000182173.12,TSEN54,protein_coding	5.50696	5.75073	5.3224	5.64592	5.47537	5.28733	5.23125	5.45892	4.97065	5.36738	5.36145	5.33981	5.36583	5.95394	5.24632	4.75641	4.89573	5.46751	5.5653	5.25926	5.24715	4.92665	5.37404	5.0179	4.94433	4.80517	5.38004	5.88363	ENSG00000182173	TSEN54	protein_coding	ENSG00000182173.12,TSEN54,protein_coding	5.43128	5.19782	0.233465	5.3666	5.24674	0.119868	-0.249399	5.29398	-2.8604	0.00580522	0.120213	-2.45071
ENSG00000185621.11,LMLN,protein_coding	2.38915	2.36747	2.31881	2.39784	2.33779	1.8279	2.52212	2.47581	2.35601	2.36126	2.50358	2.27701	2.56953	2.30369	2.31313	1.72202	2.13003	1.83754	2.13916	1.50727	2.23185	1.73641	1.95803	2.02263	2.10531	2.10884	2.35313	1.94202	ENSG00000185621	LMLN	protein_coding	ENSG00000185621.11,LMLN,protein_coding	2.35771	2.00767	0.350043	2.36436	2.06397	0.300393	-0.351344	2.25022	-2.8602	0.00580841	0.120213	-2.45119
ENSG00000070371.15,CLTCL1,protein_coding	2.71427	1.95817	3.38508	2.9162	2.48409	2.74089	2.63818	1.96061	2.95921	3.07447	2.80875	2.59544	2.8821	2.59901	3.13244	3.48159	3.59935	2.77171	3.10958	3.00433	2.89541	2.62476	3.46079	3.31287	3.58036	3.3519	2.96515	2.4172	ENSG00000070371	CLTCL1	protein_coding	ENSG00000070371.15,CLTCL1,protein_coding	2.69404	3.12196	0.427925	2.72758	3.12101	0.393429	0.412879	2.84791	2.86007	0.00581048	0.120213	-2.45151
ENSG00000145214.13,DGKQ,protein_coding	6.12939	6.28581	5.81149	6.05966	6.5326	5.99756	5.83572	6.01044	5.55101	5.85652	6.07656	5.75788	5.67349	6.00523	5.80734	5.81147	5.48772	5.3807	6.28252	5.99263	5.67972	5.91754	5.55515	5.5237	5.5511	5.53703	5.7745	5.91127	ENSG00000145214	DGKQ	protein_coding	ENSG00000145214.13,DGKQ,protein_coding	5.97024	5.72946	0.240783	6.00139	5.72711	0.274284	-0.242415	5.89382	-2.86003	0.00581116	0.120213	-2.45161
ENSG00000123144.10,C19orf43,protein_coding	6.28491	6.1875	6.43168	6.39218	6.36699	6.41226	6.20816	5.79557	6.03655	6.09847	6.22236	6.32996	6.31998	6.34257	6.00851	6.06364	5.85849	6.06392	6.13015	6.20689	6.01206	5.91551	5.96385	5.74698	6.02707	5.65981	6.1587	6.34282	ENSG00000123144	C19orf43	protein_coding	ENSG00000123144.10,C19orf43,protein_coding	6.24494	6.01131	0.233624	6.30244	6.01956	0.282879	-0.240768	6.16501	-2.85902	0.00582755	0.120402	-2.45409
ENSG00000256660.5,CLEC12B,protein_coding	2.10744	1.19034	2.32701	1.77299	1.37415	2.50175	2.15089	1.74748	2.52879	2.0483	2.15899	1.2805	1.98152	3.15958	1.79071	2.98716	2.94965	2.93255	1.33314	2.73978	2.47171	3.05218	2.57084	2.69325	2.81969	2.31659	2.4429	2.26841	ENSG00000256660	CLEC12B	protein_coding	ENSG00000256660.5,CLEC12B,protein_coding	2.02355	2.52633	0.502774	2.07787	2.63205	0.554178	0.479406	2.29764	2.85819	0.00584082	0.120474	-2.45609
ENSG00000130244.12,FAM98C,protein_coding	3.79978	3.7861	3.77488	3.96324	3.70389	3.70588	3.93433	3.36087	3.49751	3.86549	3.76077	3.79036	3.73336	3.73335	3.64598	3.66392	3.38007	3.16082	3.59034	3.65411	3.63707	3.57928	3.23762	3.52608	3.55666	3.55095	3.67292	3.92517	ENSG00000130244	FAM98C	protein_coding	ENSG00000130244.12,FAM98C,protein_coding	3.74356	3.55579	0.187772	3.76783	3.58481	0.183016	-0.188733	3.73659	-2.85791	0.00584546	0.120474	-2.45679
ENSG00000131116.11,ZNF428,protein_coding	3.57357	3.55328	3.54823	3.4841	3.57351	3.55664	3.20365	2.80723	2.86433	2.86434	3.5185	3.37655	3.40303	3.13176	3.18128	3.35674	2.91671	2.83415	3.19912	3.17956	3.14148	2.82278	2.9198	2.32388	3.03597	2.58452	3.43787	3.42201	ENSG00000131116	ZNF428	protein_coding	ENSG00000131116.11,ZNF428,protein_coding	3.31848	3.02542	0.293062	3.44357	3.08872	0.354842	-0.299492	3.22232	-2.85544	0.00588548	0.121079	-2.46279
ENSG00000134489.6,HRH4,protein_coding	0.810569	2.24768	3.275	1.32307	0.952569	1.63181	1.83141	0.505818	1.45872	2.42525	0.734044	2.21272	2.09301	1.30725	-0.0837569	1.59879	2.32339	0.168919	1.13383	0.528435	1.05352	0.978829	0.271949	1.31066	0.95279	2.16599	0.830906	0.806301	ENSG00000134489	HRH4	protein_coding	ENSG00000134489.6,HRH4,protein_coding	1.62921	1.0029	0.626312	1.54527	0.96581	0.579455	-0.629819	1.2499	-2.85459	0.00589934	0.121079	-2.46485
ENSG00000143195.12,ILDR2,protein_coding	-1.29855	0.0106383	-1.7442	-0.077709	-0.799043	-0.56321	-1.88538	-0.0209297	-0.976973	0.58785	-0.897088	-1.88942	0.0616112	-0.803498	0.130368	-0.203979	-0.226805	1.06861	0.626868	0.284878	-1.60945	-0.648259	1.27907	0.561848	-0.235414	-0.324117	0.851225	-0.416091	ENSG00000143195	ILDR2	protein_coding	ENSG00000143195.12,ILDR2,protein_coding	-0.735422	0.08134	0.816762	-0.801271	-0.0368056	0.764465	0.818898	-0.532818	2.85404	0.00590837	0.121079	-2.4662
ENSG00000112983.17,BRD8,protein_coding	5.20834	4.48206	4.91265	4.52671	5.06653	5.04736	5.2274	4.51111	4.75791	5.37144	4.95786	4.9016	5.18825	4.539	5.13296	4.34993	4.22323	4.18631	4.3343	4.81563	4.94457	4.39029	3.98769	4.45279	5.13592	4.62159	4.70886	4.20189	ENSG00000112983	BRD8	protein_coding	ENSG00000112983.17,BRD8,protein_coding	4.90702	4.53471	0.372306	4.93525	4.42154	0.513714	-0.35152	4.79714	-2.85399	0.00590926	0.121079	-2.46633
ENSG00000167699.13,GLOD4,protein_coding	5.42976	5.14496	5.50779	5.63916	5.58589	5.56788	5.40788	5.48928	5.63358	5.72351	5.59672	5.43915	5.71765	5.52494	5.22997	5.01583	5.54381	5.17764	5.23506	5.43018	5.20219	5.30439	5.25624	5.52561	5.29584	5.12754	5.43408	5.57638	ENSG00000167699	GLOD4	protein_coding	ENSG00000167699.13,GLOD4,protein_coding	5.52915	5.31105	0.218099	5.54641	5.27604	0.270369	-0.217699	5.40907	-2.85388	0.00591105	0.121079	-2.4666
ENSG00000256514.1,AP003419.11,protein_coding	-6.42784	-5.60407	1.65139	-6.55344	1.02088	-6.3961	-6.64027	-0.546021	-4.67741	0.205979	-0.277361	1.90443	-1.02153	-6.35809	-6.31258	-0.203979	-5.84152	-5.89717	-4.35802	-6.15807	-6.36434	-6.14011	-6.38626	-6.03807	-6.16615	-6.10548	-6.30865	-6.39337	ENSG00000256514	AP003419.11	protein_coding	ENSG00000256514.1,AP003419.11,protein_coding	-2.8371	-5.61955	2.78245	-2.84947	-6.14909	3.29962	-2.77549	-4.50528	-2.853	0.00592534	0.121223	-2.46872
ENSG00000268861.6,CTD-2207O23.3,protein_coding	6.34345	6.7232	6.2816	6.92848	6.47518	6.43342	6.44138	6.37923	6.45766	6.46784	6.4883	6.05894	6.44331	6.73813	6.04525	6.44851	6.20663	5.87225	6.36108	6.23183	6.19337	6.0968	6.05901	6.5158	5.94074	6.11218	6.22639	6.77075	ENSG00000268861	CTD-2207O23.3	protein_coding	ENSG00000268861.6,CTD-2207O23.3,protein_coding	6.47572	6.22004	0.255681	6.45048	6.2	0.250484	-0.264459	6.37547	-2.85217	0.00593911	0.121355	-2.47076
ENSG00000212743.2,RP11-563J2.3,lincRNA	0.491027	1.29075	0.9403	0.292048	1.13314	0.743451	0.325516	1.73305	1.31505	1.33817	1.24521	0.15687	0.673256	0.861081	1.01834	1.50384	3.00084	2.95145	2.05137	1.04161	0.669087	1.7847	2.26837	2.16651	1.23473	1.01346	1.45291	0.683445	ENSG00000212743	RP11-563J2.3	lincRNA	ENSG00000212743.2,RP11-563J2.3,lincRNA	0.895637	1.63148	0.735838	0.900691	1.47837	0.577682	0.734365	1.19712	2.85169	0.00594692	0.121367	-2.47192
ENSG00000130638.16,ATXN10,protein_coding	5.71395	5.26552	5.78421	5.76142	5.70681	5.84737	5.69763	5.75687	5.79731	5.71521	5.80504	5.85468	5.70246	5.55742	5.62296	5.20277	5.4141	5.37721	5.5108	5.68232	5.59458	5.71981	5.40449	5.60984	5.75308	5.7151	5.66038	5.52512	ENSG00000130638	ATXN10	protein_coding	ENSG00000130638.16,ATXN10,protein_coding	5.71185	5.55661	0.155239	5.73604	5.60221	0.133831	-0.152658	5.62198	-2.85039	0.0059684	0.121519	-2.47509
ENSG00000185885.15,IFITM1,protein_coding	7.44493	7.02688	7.10264	7.35072	7.63448	7.69459	7.19213	7.25425	7.14157	7.08776	7.3873	7.39949	7.43825	6.9668	7.1993	6.64541	6.48351	6.20382	7.09336	7.4256	6.93072	7.00948	6.69005	6.69559	6.79512	6.87876	7.24174	7.40904	ENSG00000185885	IFITM1	protein_coding	ENSG00000185885.15,IFITM1,protein_coding	7.29441	6.90725	0.387163	7.30248	6.90474	0.397745	-0.379653	7.14338	-2.85035	0.00596894	0.121519	-2.47517
ENSG00000124541.6,RRP36,protein_coding	4.55159	4.11189	4.63909	4.56874	4.71617	4.86423	4.83496	4.3597	4.64977	4.89686	4.60567	4.83435	4.95575	4.82244	4.21001	4.37429	4.14575	3.95302	4.41126	4.76303	4.4725	4.46444	3.98769	4.27368	4.57784	4.42883	4.74731	4.70269	ENSG00000124541	RRP36	protein_coding	ENSG00000124541.6,RRP36,protein_coding	4.67223	4.39374	0.278491	4.68297	4.42004	0.262926	-0.271746	4.53338	-2.84693	0.00602568	0.122525	-2.48349
ENSG00000138617.14,PARP16,protein_coding	3.9042	3.07892	3.80159	3.95138	4.18523	3.79496	3.78074	3.77767	3.8131	3.77507	3.85258	3.783	3.9168	3.82058	3.74406	3.46656	3.34584	3.16082	3.75224	3.65732	3.68415	3.65268	3.28793	3.58582	3.577	3.23214	3.73711	4.02554	ENSG00000138617	PARP16	protein_coding	ENSG00000138617.14,PARP16,protein_coding	3.80256	3.56494	0.237615	3.80735	3.61925	0.188101	-0.236048	3.69018	-2.8464	0.00603456	0.122556	-2.48478
ENSG00000272030.1,RP1-178F15.4,antisense	-1.00157	-0.0494827	-1.27853	-0.487353	-0.223929	-0.41882	0.499283	-0.122213	-0.904823	0.519137	-0.232273	-0.798276	0.235378	0.117646	-0.820722	-1.30351	-1.31795	-0.611768	-0.657585	-1.30008	-0.531446	-0.854709	-1.02871	-0.828612	-0.235414	-1.46162	-0.426003	-0.203546	ENSG00000272030	RP1-178F15.4	antisense	ENSG00000272030.1,RP1-178F15.4,antisense	-0.296131	-0.827264	0.531133	-0.228101	-0.824667	0.596566	-0.524086	-0.513811	-2.84588	0.00604316	0.122581	-2.48603
ENSG00000118600.11,TMEM5,protein_coding	2.63016	2.36747	2.58116	2.92432	2.91492	3.04477	2.95406	2.47581	2.92992	2.80304	2.8617	3.15877	3.01021	2.55779	2.66184	2.03888	2.29291	2.14175	2.68272	2.82207	2.93258	2.5844	1.90376	2.48157	2.95019	2.50555	2.81806	2.62622	ENSG00000118600	TMEM5	protein_coding	ENSG00000118600.11,TMEM5,protein_coding	2.80101	2.53161	0.269399	2.88831	2.60531	0.283002	-0.260963	2.69882	-2.84452	0.00606589	0.122893	-2.48933
ENSG00000100104.13,SRRD,protein_coding	4.56014	4.35448	4.21773	4.46267	4.36679	4.25226	4.18707	4.227	4.44585	4.339	4.32562	4.46736	4.46815	4.50687	5.34161	5.97615	4.55616	4.87514	4.4418	4.43533	4.32828	5.48423	4.58887	4.83461	4.23366	4.56606	4.38919	4.48698	ENSG00000100104	SRRD	protein_coding	ENSG00000100104.13,SRRD,protein_coding	4.37007	4.75272	0.382648	4.36063	4.56111	0.200478	0.389693	4.52176	2.84308	0.00609013	0.123042	-2.49284
ENSG00000256913.1,RP1-102E24.6,processed_pseudogene	-0.319312	-0.849184	-1.18232	-1.34399	0.156102	-1.1107	-0.912348	0.246174	-0.285095	-0.997112	-0.323903	-0.304461	-1.23175	-1.50011	0.40167	1.33759	-0.556113	-1.03919	-0.0122498	-0.430146	0.265021	0.126675	0.243094	0.46973	-0.384791	1.18914	-0.377909	-0.284847	ENSG00000256913	RP1-102E24.6	processed_pseudogene	ENSG00000256913.1,RP1-102E24.6,processed_pseudogene	-0.711286	0.0676914	0.778977	-0.880766	0.0572125	0.937978	0.826637	-0.174176	2.84248	0.00610018	0.123042	-2.49429
ENSG00000178719.16,GRINA,protein_coding	6.25888	6.42003	6.07019	6.11699	5.71521	6.0965	5.76461	5.43906	6.26681	5.95193	5.85943	5.8083	5.99386	6.48642	6.65591	7.84126	6.7479	7.04992	5.54435	6.75688	6.06533	6.90103	6.71686	6.14712	6.16336	6.00403	6.00622	6.42141	ENSG00000178719	GRINA	protein_coding	ENSG00000178719.16,GRINA,protein_coding	6.01773	6.50154	0.483812	6.03203	6.53866	0.506634	0.469858	6.13915	2.84231	0.00610303	0.123042	-2.4947
ENSG00000166839.16,ANKDD1A,protein_coding	1.11906	3.28771	0.339218	0.830262	2.69738	2.15465	0.154148	2.12433	2.10831	2.2943	1.43885	1.10271	0.0146901	2.05554	1.65897	3.06239	2.73213	3.65165	3.34473	2.35369	1.52441	1.76076	3.61233	3.09893	1.75866	1.72107	0.891026	2.3036	ENSG00000166839	ANKDD1A	protein_coding	ENSG00000166839.16,ANKDD1A,protein_coding	1.55151	2.39102	0.839512	1.74719	2.32864	0.581448	0.837771	2.03093	2.84229	0.00610348	0.123042	-2.49476
ENSG00000177479.19,ARIH2,protein_coding	6.89141	7.02232	6.77094	6.97904	6.86048	6.73977	6.71605	6.80357	6.77774	6.81309	6.92262	6.78561	6.78964	6.88404	6.7248	6.57709	6.71571	6.99024	6.89641	6.75949	6.67852	6.52678	6.67122	6.71494	6.56496	6.6492	6.67666	6.9034	ENSG00000177479	ARIH2	protein_coding	ENSG00000177479.19,ARIH2,protein_coding	6.83974	6.71782	0.121921	6.80833	6.69673	0.111597	-0.124272	6.77252	-2.8419	0.00611006	0.123042	-2.49571
ENSG00000179253.3,RP11-429E11.3,antisense	0.829552	0.123849	0.0533088	-0.487353	1.2373	0.498718	0.499283	0.966792	-0.647665	0.263123	1.02148	1.00487	0.151109	0.536731	0.316781	-0.141243	-0.0601554	-1.99028	0.743513	0.181784	-0.636415	0.199738	-1.63138	-0.423355	0.100635	0.927946	-0.693936	0.72557	ENSG00000179253	RP11-429E11.3	antisense	ENSG00000179253.3,RP11-429E11.3,antisense	0.432221	-0.170057	0.602278	0.499	0.02024	0.47876	-0.577997	0.277021	-2.84045	0.00613446	0.123263	-2.49921
ENSG00000188976.10,NOC2L,protein_coding	5.82394	5.94908	5.72496	6.00282	5.79173	5.7335	5.72305	5.59078	5.69146	5.69654	5.87303	5.79738	5.92495	6.03879	5.6398	5.72781	5.64783	5.61606	5.59277	5.79067	5.60469	5.52833	5.72455	5.55952	5.52254	5.52615	5.81256	5.88363	ENSG00000188976	NOC2L	protein_coding	ENSG00000188976.10,NOC2L,protein_coding	5.81157	5.65549	0.156079	5.79456	5.62793	0.166625	-0.163678	5.74422	-2.84037	0.00613584	0.123263	-2.49941
ENSG00000131398.13,KCNC3,protein_coding	2.48804	3.2508	2.17182	1.97403	2.14467	1.13528	1.99998	2.40477	2.6535	1.36453	2.28063	1.75192	1.6233	2.36643	2.96587	3.38365	3.33091	3.139	2.11771	2.32171	2.87646	2.82856	3.27373	2.60218	2.47409	3.08188	1.98137	2.68611	ENSG00000131398	KCNC3	protein_coding	ENSG00000131398.13,KCNC3,protein_coding	2.11498	2.79023	0.675253	2.15825	2.85251	0.69426	0.663294	2.49569	2.8395	0.00615066	0.123412	-2.50153
ENSG00000139697.13,SBNO1,protein_coding	7.23606	7.04541	6.97609	7.11865	7.31151	7.22995	7.33424	7.21585	7.34021	7.30337	7.25501	7.28604	7.27348	6.95409	7.01484	6.90895	6.85306	6.56508	7.17547	7.21249	7.14135	7.01328	6.8514	7.13795	7.02814	7.11324	7.12324	7.00042	ENSG00000139697	SBNO1	protein_coding	ENSG00000139697.13,SBNO1,protein_coding	7.20571	7.00992	0.195789	7.24553	7.02149	0.224043	-0.179216	7.14488	-2.838	0.00617609	0.123774	-2.50515
ENSG00000140090.17,SLC24A4,protein_coding	5.72032	5.34794	6.07141	5.4817	5.49951	6.37683	6.22798	5.48391	6.0916	6.2664	5.95573	5.9972	6.2416	6.20916	5.92672	6.66639	6.89594	5.74353	5.86718	6.96233	6.52764	6.44132	5.64888	6.62171	6.82129	6.7073	6.33589	6.13533	ENSG00000140090	SLC24A4	protein_coding	ENSG00000140090.17,SLC24A4,protein_coding	5.92652	6.37868	0.452155	6.03431	6.48448	0.450174	0.454845	6.14276	2.83523	0.00622339	0.124435	-2.51186
ENSG00000234062.7,RP11-308D16.2,transcribed_unprocessed_pseudogene	-1.21838	0.228818	-2.22963	-2.30551	-0.0387138	-1.4419	-0.411449	-1.14869	-0.534454	-1.13797	-0.277361	-1.76913	-0.600392	-1.96577	0.428891	0.779901	-0.797121	-0.687717	-0.388398	-0.731801	-0.174511	-0.117744	-1.34187	0.301785	0.208888	-0.433052	-1.26425	-0.901518	ENSG00000234062	RP11-308D16.2	transcribed_unprocessed_pseudogene	ENSG00000234062.7,RP11-308D16.2,transcribed_unprocessed_pseudogene	-1.06075	-0.365608	0.695144	-1.14333	-0.410725	0.732605	0.747086	-0.458193	2.83519	0.00622416	0.124435	-2.51197
ENSG00000174151.14,CYB561D1,protein_coding	5.35393	4.97995	4.83431	5.09985	5.40603	5.14935	5.34593	4.86047	5.12187	5.34108	5.08577	5.15164	5.23057	4.9221	5.21929	4.94893	4.31457	4.10424	5.22003	5.052	5.19743	4.876	4.34081	4.88897	5.02553	5.26576	5.06368	5.00911	ENSG00000174151	CYB561D1	protein_coding	ENSG00000174151.14,CYB561D1,protein_coding	5.13449	4.89474	0.239752	5.13561	5.01732	0.118292	-0.22254	5.04743	-2.83477	0.00623142	0.124435	-2.51299
ENSG00000182272.11,B4GALNT4,protein_coding	0.627446	1.67205	-0.0279913	-0.077709	0.824652	0.0132908	0.843548	-0.477308	-0.240007	0.631905	-0.52672	-0.482248	1.41324	-1.00054	1.12205	2.20503	0.0411279	0.732186	1.81856	0.55618	1.53653	-0.162832	0.433916	1.61299	0.309582	0.00304753	2.15488	-0.371003	ENSG00000182272	B4GALNT4	protein_coding	ENSG00000182272.11,B4GALNT4,protein_coding	0.228115	0.856589	0.628474	-0.00735023	0.644183	0.651533	0.661014	0.572638	2.83401	0.00624443	0.124545	-2.51482
ENSG00000153815.16,CMIP,protein_coding	6.40841	7.08396	6.54274	6.22525	6.18779	6.37601	6.08744	6.69843	6.75008	6.62596	6.11741	5.98923	6.1246	6.59192	6.59149	6.8856	7.01627	7.38809	6.43829	6.81868	6.59113	7.19793	7.24707	6.97019	6.31792	6.69805	6.2481	6.33604	ENSG00000153815	CMIP	protein_coding	ENSG00000153815.16,CMIP,protein_coding	6.41494	6.76749	0.352545	6.39221	6.75836	0.366153	0.343206	6.56181	2.83223	0.00627514	0.125009	-2.51913
ENSG00000011021.21,CLCN6,protein_coding	4.68786	5.33624	4.60579	4.38099	4.40722	4.25764	4.52778	4.9474	4.54579	4.43227	4.53408	4.30897	4.46706	5.04012	4.73795	5.25326	5.68058	5.80457	4.56183	4.67877	4.70377	4.9988	5.43671	4.92555	4.65642	4.86678	4.4979	4.85396	ENSG00000011021	CLCN6	protein_coding	ENSG00000011021.21,CLCN6,protein_coding	4.60566	4.97549	0.369834	4.53093	4.86037	0.329447	0.355101	4.76896	2.83179	0.00628269	0.12501	-2.52019
ENSG00000103126.14,AXIN1,protein_coding	6.43034	6.55738	6.09441	6.38228	6.3131	6.01673	6.10309	6.20397	5.97812	6.08169	6.22286	5.88822	6.15905	6.4591	6.32518	5.91288	6.00044	6.28367	6.10107	6.18429	5.99679	5.90257	6.03501	5.94029	5.72525	5.66229	5.98798	6.49366	ENSG00000103126	AXIN1	protein_coding	ENSG00000103126.14,AXIN1,protein_coding	6.20645	6.03938	0.167069	6.18151	5.99861	0.182898	-0.177705	6.15603	-2.83022	0.00630985	0.125401	-2.52398
ENSG00000206344.7,HCG27,lincRNA	1.87137	1.91163	1.94563	1.83457	2.24802	2.36212	1.95592	1.54764	2.2093	2.38075	2.8565	1.29437	2.35086	1.49366	2.47859	3.26127	2.85545	2.3836	1.3144	2.65892	1.82054	2.57756	2.46236	2.86582	2.96055	3.23214	2.01778	1.93306	ENSG00000206344	HCG27	lincRNA	ENSG00000206344.7,HCG27,lincRNA	2.01874	2.48729	0.468549	1.95078	2.52808	0.577299	0.481951	2.49374	2.82914	0.00632864	0.125625	-2.52659
ENSG00000150627.15,WDR17,protein_coding	0.417654	0.504453	2.0971	0.214742	1.14849	1.19636	0.981784	1.44516	1.28452	1.22767	0.905231	1.07083	1.39503	0.880318	0.847296	1.6529	2.02267	1.13625	1.06824	1.89178	1.44945	2.06446	1.03159	1.87482	2.06747	1.17065	1.61617	0.90125	ENSG00000150627	WDR17	protein_coding	ENSG00000150627.15,WDR17,protein_coding	1.05495	1.48536	0.430403	1.10966	1.53281	0.423146	0.439995	1.21827	2.82829	0.00634357	0.125772	-2.52866
ENSG00000211806.2,TRAV25,TR_V_gene	0.286409	-0.746091	0.9403	0.626467	0.969951	0.345367	0.635856	0.325246	-0.240007	-0.695457	1.3076	0.786687	0.896727	-0.42735	0.287337	-0.566549	-0.983534	-0.767888	-1.29913	-0.325176	0.293876	-0.0315872	-1.99395	-0.483476	0.24324	0.813386	-0.158899	0.845034	ENSG00000211806	TRAV25	TR_V_gene	ENSG00000211806.2,TRAV25,TR_V_gene	0.357979	-0.294808	0.652787	0.485917	-0.242037	0.727954	-0.642687	0.0463933	-2.82763	0.006355	0.125849	-2.53024
ENSG00000198286.9,CARD11,protein_coding	7.21523	7.59238	6.72127	6.97587	7.0954	6.87755	6.77719	7.10748	6.69708	6.92133	7.16123	6.87429	6.78484	6.83436	7.13153	6.63928	6.59702	6.64175	7.10465	6.82938	6.6099	6.57949	6.76681	6.86374	6.55345	6.68385	6.63112	7.10261	ENSG00000198286	CARD11	protein_coding	ENSG00000198286.9,CARD11,protein_coding	6.97397	6.76676	0.20721	6.89944	6.6628	0.236643	-0.204536	6.90933	-2.82676	0.00637028	0.126002	-2.53235
ENSG00000174628.16,IQCK,protein_coding	-0.755411	-0.24652	-0.851114	0.64623	0.125406	-0.66818	0.0739774	-1.04559	0.856566	0.146478	0.0852095	-0.0731355	0.214768	-0.129268	0.0624639	-0.566549	-0.983534	-1.50485	-0.328277	0.145715	-0.872483	-1.61655	-0.831674	-0.256705	-0.493726	0.0843476	-0.200121	-0.901518	ENSG00000174628	IQCK	protein_coding	ENSG00000174628.16,IQCK,protein_coding	-0.115756	-0.590247	0.474491	0.000420929	-0.530137	0.530558	-0.456344	-0.29739	-2.82366	0.00642485	0.126582	-2.53984
ENSG00000099901.16,RANBP1,protein_coding	4.67742	4.28923	4.50282	4.62957	4.46353	4.81883	4.38002	4.26008	4.4681	4.52426	4.29707	4.72208	4.63159	4.26305	4.42467	4.13864	4.11413	3.96236	4.26768	4.43719	4.18159	4.13252	4.22937	4.19436	4.41975	4.0707	4.45207	4.61436	ENSG00000099901	RANBP1	protein_coding	ENSG00000099901.16,RANBP1,protein_coding	4.49483	4.25996	0.234874	4.48546	4.21186	0.273599	-0.233737	4.40045	-2.82353	0.00642724	0.126582	-2.54016
ENSG00000211788.2,TRAV13-1,TR_V_gene	1.66492	1.29075	2.28555	2.15736	1.781	1.48042	1.79018	1.48013	1.9808	1.35141	1.94993	2.2054	2.03541	1.04279	1.35276	1.3154	1.72073	0.78933	0.975876	0.981485	1.63002	0.848573	1.09755	0.927719	1.58204	1.72107	1.7735	1.38142	ENSG00000211788	TRAV13-1	TR_V_gene	ENSG00000211788.2,TRAV13-1,TR_V_gene	1.74972	1.29268	0.457042	1.78559	1.33408	0.451516	-0.465911	1.54492	-2.82316	0.00643378	0.126582	-2.54106
ENSG00000059915.16,PSD,protein_coding	1.19422	0.838872	1.29811	0.684962	0.89913	0.680715	0.415014	0.666283	0.835657	0.115782	0.843392	0.575699	1.31983	1.07654	1.17124	1.3154	0.978664	1.46915	1.44072	1.11806	0.930285	1.11728	1.01462	0.67618	1.16477	1.0942	1.85626	1.27196	ENSG00000059915	PSD	protein_coding	ENSG00000059915.16,PSD,protein_coding	0.817443	1.18706	0.369612	0.837265	1.14141	0.304147	0.371554	0.824248	2.82298	0.00643695	0.126582	-2.54149
ENSG00000103266.10,STUB1,protein_coding	5.29966	5.02255	5.12382	5.26314	5.0806	5.04217	4.93858	4.70283	4.94403	4.8946	5.01273	4.87646	5.10391	5.14921	4.91203	5.21481	4.49722	4.38939	4.67632	5.02495	4.95364	4.894	4.76666	4.67875	4.57784	4.68813	4.94224	5.21996	ENSG00000103266	STUB1	protein_coding	ENSG00000103266.10,STUB1,protein_coding	5.03245	4.81685	0.215596	5.03236	4.83033	0.202033	-0.220405	4.9467	-2.82272	0.00644145	0.126582	-2.5421
ENSG00000089597.16,GANAB,protein_coding	7.53443	7.35828	7.58917	7.57673	7.66515	7.61137	7.57928	7.38226	7.63045	7.62008	7.48377	7.58393	7.61712	7.36397	7.429	7.21462	7.1576	6.86459	7.46468	7.67946	7.44955	7.45386	7.23293	7.29886	7.40927	7.22137	7.41427	7.53468	ENSG00000089597	GANAB	protein_coding	ENSG00000089597.16,GANAB,protein_coding	7.54257	7.34462	0.197945	7.5816	7.41177	0.169835	-0.194878	7.4345	-2.82252	0.00644509	0.126582	-2.5426
ENSG00000276293.4,PIP5K2B,protein_coding	6.4702	5.90916	6.36258	6.46945	6.37558	6.44566	6.46744	6.17023	6.47255	6.4739	6.35477	6.5172	6.50668	6.23507	6.27731	6.04774	5.81625	5.36081	6.25822	6.37842	6.24876	6.17192	5.93651	6.19226	6.15606	6.20712	6.31501	6.30988	ENSG00000276293	PIP5K2B	protein_coding	ENSG00000276293.4,PIP5K2B,protein_coding	6.3736	6.11973	0.253871	6.45655	6.19969	0.256861	-0.250839	6.24524	-2.82197	0.00645486	0.126625	-2.54393
ENSG00000163463.11,KRTCAP2,protein_coding	4.86276	4.29529	4.92215	5.2735	5.01199	5.02859	4.93291	4.66723	4.7676	4.84867	4.93457	4.98629	4.88902	4.62419	4.69235	4.49523	4.54111	4.31836	4.50719	4.87467	4.73961	4.66644	4.27284	4.53842	4.71573	4.55005	4.56095	4.69343	ENSG00000163463	KRTCAP2	protein_coding	ENSG00000163463.11,KRTCAP2,protein_coding	4.86034	4.58331	0.277028	4.90559	4.5555	0.350087	-0.278337	4.70919	-2.8209	0.00647384	0.126848	-2.54651
ENSG00000213626.11,LBH,protein_coding	7.69669	6.7232	7.44197	7.39228	7.88495	7.72713	7.45768	7.1207	7.36299	7.48961	7.43612	7.57348	7.80302	6.86002	7.64389	6.78471	6.57713	6.26554	7.45107	7.30967	7.2322	6.95314	6.49428	6.95753	7.27173	7.1638	7.63323	6.95605	ENSG00000213626	LBH	protein_coding	ENSG00000213626.11,LBH,protein_coding	7.42642	7.04957	0.37685	7.44983	7.06066	0.389168	-0.355533	7.26188	-2.81945	0.00649966	0.127127	-2.55
ENSG00000277161.1,PIGW,protein_coding	2.79858	2.39028	2.8379	2.94441	2.71295	2.84945	2.767	3.03601	2.28837	2.49846	2.60645	3.33017	2.47737	3.15958	2.49156	1.42311	2.4759	2.65358	2.80856	2.82207	2.37376	2.29868	2.4114	2.40073	2.51684	2.35805	2.6132	2.90355	ENSG00000277161	PIGW	protein_coding	ENSG00000277161.1,PIGW,protein_coding	2.76407	2.46793	0.296144	2.78279	2.48373	0.299061	-0.313698	2.49505	-2.81924	0.00650333	0.127127	-2.55049
ENSG00000183625.14,CCR3,protein_coding	1.02337	1.21611	2.51812	0.626467	1.02088	1.4431	1.28454	-0.288863	2.17642	2.57944	0.345272	1.37492	2.42898	1.15761	-0.429933	1.26995	1.75094	-0.224745	-1.55067	0.55618	0.775216	1.32749	-0.0464127	2.0334	0.799633	1.22544	0.610217	0.640052	ENSG00000183625	CCR3	protein_coding	ENSG00000183625.14,CCR3,protein_coding	1.35045	0.624054	0.7264	1.25033	0.707634	0.542692	-0.715541	1.0837	-2.81536	0.00657307	0.128077	-2.55986
ENSG00000018869.16,ZNF582,protein_coding	2.19055	1.70881	1.85784	1.52871	1.47499	1.81822	2.04973	1.65867	1.48582	2.4925	1.6341	1.77189	2.01767	1.61346	1.48832	1.01841	1.52481	1.89073	1.27618	1.17285	1.74941	0.730253	1.23579	1.21932	1.90531	1.4259	1.84617	1.48315	ENSG00000018869	ZNF582	protein_coding	ENSG00000018869.16,ZNF582,protein_coding	1.80735	1.42619	0.381167	1.74035	1.45453	0.285825	-0.387055	1.54042	-2.81525	0.00657506	0.128077	-2.56012
ENSG00000242071.3,RP11-880O3.1,processed_pseudogene	1.87137	2.06126	1.84648	2.23772	1.99139	1.93929	1.34273	1.56403	1.67426	1.88496	1.94993	1.73167	1.25065	1.53066	1.62406	1.38098	0.844985	1.24238	1.25669	1.47856	0.966581	1.3437	1.19117	1.55439	1.58204	1.53115	1.49225	1.82095	ENSG00000242071	RP11-880O3.1	processed_pseudogene	ENSG00000242071.3,RP11-880O3.1,processed_pseudogene	1.77689	1.37928	0.397608	1.85892	1.42977	0.429154	-0.382559	1.50368	-2.81498	0.00657992	0.128077	-2.56077
ENSG00000160447.6,PKN3,protein_coding	1.5088	1.72685	1.17637	0.830262	1.16368	0.898521	1.01078	1.33483	-0.15385	1.21325	0.843392	0.881635	1.3766	0.899301	1.892	1.50384	1.25652	1.22177	1.7505	1.25979	1.53653	0.825673	1.34845	1.47763	1.26848	1.91133	1.81548	1.57817	ENSG00000160447	PKN3	protein_coding	ENSG00000160447.6,PKN3,protein_coding	1.05074	1.47473	0.423981	1.08723	1.49074	0.403508	0.416455	1.21558	2.81477	0.00658374	0.128077	-2.56128
ENSG00000267587.1,RP11-687F6.4,processed_pseudogene	-2.7274	-0.318669	-0.159236	-2.853	-0.53111	-2.69566	-1.08568	-0.231147	-2.56194	-1.5654	-1.21025	-2.16506	-2.65625	-0.803498	0.455609	-0.203979	1.00397	-0.405318	-0.388398	-1.20387	-1.07893	-1.09572	-0.363895	-0.310145	-1.30817	-0.377556	-0.816793	-0.164552	ENSG00000267587	RP11-687F6.4	processed_pseudogene	ENSG00000267587.1,RP11-687F6.4,processed_pseudogene	-1.54031	-0.446982	1.09332	-1.38782	-0.382977	1.00484	1.07396	-0.962693	2.81441	0.00659028	0.128077	-2.56215
ENSG00000282508.1,LINC01002,processed_transcript	4.25252	5.86913	4.31573	3.81397	4.15705	4.8273	4.66408	5.09854	4.6332	4.45084	4.53245	3.64636	3.45448	4.38591	5.11421	6.50108	6.09254	5.8405	4.35737	5.60141	5.0843	5.34723	5.53744	5.2398	4.52122	4.96397	4.12911	4.4576	ENSG00000282508	LINC01002	processed_transcript	ENSG00000282508.1,LINC01002,processed_transcript	4.43582	5.19913	0.763302	4.41837	5.17701	0.758638	0.763306	4.87274	2.81355	0.00660579	0.128156	-2.56421
ENSG00000184481.16,FOXO4,protein_coding	4.80518	4.41691	4.7636	4.70806	4.63132	4.74792	4.53028	4.58728	4.81511	4.74717	4.72907	4.48562	4.82587	4.82741	5.60964	6.37664	4.49945	4.7902	4.85386	5.27604	4.75136	5.68763	4.48949	5.3299	4.70344	5.00892	4.92797	4.71188	ENSG00000184481	FOXO4	protein_coding	ENSG00000184481.16,FOXO4,protein_coding	4.6872	5.0726	0.3854	4.73812	4.89091	0.152795	0.392609	4.78425	2.81333	0.00660969	0.128156	-2.56473
ENSG00000237094.12,RP4-669L17.4,transcribed_unprocessed_pseudogene	4.4153	5.54377	3.63332	3.27152	3.75742	3.53611	3.85858	5.11671	4.02649	3.52645	3.86819	3.56286	2.58567	3.58882	4.28268	5.77838	5.51659	5.43766	4.47803	4.30239	4.91237	5.0429	4.94857	4.69749	4.67069	5.1943	2.88857	3.98709	ENSG00000237094	RP4-669L17.4	transcribed_unprocessed_pseudogene	ENSG00000237094.12,RP4-669L17.4,transcribed_unprocessed_pseudogene	3.87794	4.72412	0.846178	3.69537	4.80493	1.10956	0.853848	4.33851	2.81289	0.00661776	0.128163	-2.5658
ENSG00000148700.14,ADD3,protein_coding	8.37624	7.66432	8.33179	8.5583	8.58418	8.65149	8.48212	8.51869	8.53878	8.56535	8.59031	8.73625	8.64895	8.23069	8.11349	7.80911	7.98295	7.83637	8.4054	8.36102	8.08604	8.21971	8.04373	8.37919	8.31205	8.27167	8.50318	8.51328	ENSG00000148700	ADD3	protein_coding	ENSG00000148700.14,ADD3,protein_coding	8.46268	8.20266	0.260019	8.54854	8.24569	0.302855	-0.256339	8.32909	-2.81122	0.00664805	0.128598	-2.56981
ENSG00000099849.14,RASSF7,protein_coding	4.62269	3.98277	3.98113	3.90291	4.31502	4.27897	4.07655	3.57823	3.45701	3.61417	3.96815	4.21546	4.01394	3.76474	4.14378	3.82577	3.01957	2.69902	3.74876	3.85176	3.81433	3.65268	3.31244	3.23106	3.97978	3.47761	3.81159	3.76018	ENSG00000099849	RASSF7	protein_coding	ENSG00000099849.14,RASSF7,protein_coding	3.9837	3.59488	0.388816	3.98195	3.75447	0.227479	-0.382302	3.83495	-2.8106	0.00665934	0.128598	-2.5713
ENSG00000176476.8,SGF29,protein_coding	4.07698	3.9486	4.18879	4.34667	4.45738	4.19916	4.18071	3.6062	4.05617	4.2762	4.19966	4.1635	4.3538	4.34495	3.85107	4.02013	3.94475	3.94675	3.93506	4.15822	3.89423	3.81263	3.89102	4.07958	4.05664	3.82082	4.0434	4.18311	ENSG00000176476	SGF29	protein_coding	ENSG00000176476.8,SGF29,protein_coding	4.17134	3.9741	0.197239	4.19397	3.94575	0.248221	-0.20199	4.0699	-2.81039	0.00666328	0.128598	-2.57182
ENSG00000143847.15,PPFIA4,protein_coding	0.955868	-0.474789	0.0533088	0.457785	0.0291903	1.63181	1.06709	-0.694119	0.532041	1.63732	0.374716	-0.0379461	0.579643	0.117646	1.12205	0.990668	0.267009	0.369616	0.902503	1.38883	1.46221	0.754706	-0.236516	1.44575	1.18258	1.54557	1.45291	0.72557	ENSG00000143847	PPFIA4	protein_coding	ENSG00000143847.15,PPFIA4,protein_coding	0.444969	0.955247	0.510278	0.41625	1.05636	0.64011	0.548705	0.942098	2.80922	0.0066847	0.128862	-2.57463
ENSG00000139668.8,WDFY2,protein_coding	6.45805	6.67002	6.47012	5.76369	6.30841	6.3669	6.52291	6.57393	6.87446	6.4739	6.68439	6.21887	6.26403	6.25455	6.66309	6.9496	6.88022	6.44518	6.51465	6.44486	6.67167	6.90514	6.44009	7.05089	6.90715	6.96313	6.67453	6.25341	ENSG00000139668	WDFY2	protein_coding	ENSG00000139668.8,WDFY2,protein_coding	6.42173	6.6974	0.27567	6.46409	6.6731	0.20901	0.29318	6.5631	2.80858	0.00669633	0.128937	-2.57616
[truncated: 2,098 more rows]

## Sheet: Table S8 DMP w6w0
Table S8. Differentially methylated positions between Vacc+RMD and BSL
[truncated: 16,140 more rows]

## Sheet: Table S9 DEG info
Table S9. Information related to differentially expressed genes between Vacc+RMD and BSL
Biotype distribution gene expression w6-w0						Chi Square Biotypes				Chr distribution gene expression w6-w0						Chi Square Biotypes
[truncated: 58 more rows]

## Sheet: Table S10 DMP info
Table S10. Information related to differentially methylated positions between Vacc+RMD and BSL											Table S10. Information related to differentially methylated positions between Vacc+RMD and BSL
[truncated: 50 more rows]
